# Supplementary material for: Single-cell network biology characterizes cell type gene regulation for drug repurposing and phenotype prediction in Alzheimer’s disease
Source: PLoS Comput Biol. 2022 Jul 18;18(7):e1010287. doi: 10.1371/journal.pcbi.1010287 (PMC9333448; doi:10.1371/journal.pcbi.1010287)
Supplement: S1 Data — (XLSX) [file pcbi.1010287.s001.xlsx]

## Sheet: Sheet1
Data S1: Measurements ofvarious gene centralities across cell type AD and control networks. Genes absent from a network are marked with NA.
Gene	AD.Ex.betweenness	AD.Ex.degree_in	AD.Ex.degree_out	Ctrl.Ex.betweenness	Ctrl.Ex.degree_in	Ctrl.Ex.degree_out	AD.In.betweenness	AD.In.degree_in	AD.In.degree_out	Ctrl.In.betweenness	Ctrl.In.degree_in	Ctrl.In.degree_out	AD.Mic.betweenness	AD.Mic.degree_in	AD.Mic.degree_out	Ctrl.Mic.betweenness	Ctrl.Mic.degree_in	Ctrl.Mic.degree_out	AD.Oli.betweenness	AD.Oli.degree_in	AD.Oli.degree_out	Ctrl.Oli.betweenness	Ctrl.Oli.degree_in	Ctrl.Oli.degree_out
AAGAB	NA	NA	NA	NA	NA	NA	0	54	0	0	54	0	NA	NA	NA	NA	NA	NA	NA	NA	NA	NA	NA	NA
AAK1	0	62	0	0	74	0	0	44	0	0	44	0	0	47	0	0	47	0	0	61	0	0	59	0
AAR2	0	42	0	0	43	0	0	42	0	0	41	0	NA	NA	NA	NA	NA	NA	NA	NA	NA	NA	NA	NA
AASDHPPT	NA	NA	NA	NA	NA	NA	NA	NA	NA	NA	NA	NA	NA	NA	NA	NA	NA	NA	0	80	0	0	85	0
ABAT	0	91	0	0	88	0	0	77	0	0	87	0	NA	NA	NA	NA	NA	NA	NA	NA	NA	NA	NA	NA
ABCA1	NA	NA	NA	NA	NA	NA	NA	NA	NA	NA	NA	NA	0	44	0	0	45	0	0	50	0	0	43	0
ABCA10	NA	NA	NA	NA	NA	NA	NA	NA	NA	NA	NA	NA	0	50	0	NA	NA	NA	NA	NA	NA	NA	NA	NA
ABCA3	NA	NA	NA	NA	NA	NA	NA	NA	NA	NA	NA	NA	0	62	0	0	64	0	NA	NA	NA	NA	NA	NA
ABCA7	NA	NA	NA	NA	NA	NA	NA	NA	NA	NA	NA	NA	0	73	0	0	80	0	NA	NA	NA	NA	NA	NA
ABCA8	NA	NA	NA	NA	NA	NA	NA	NA	NA	NA	NA	NA	0	29	0	0	42	0	NA	NA	NA	NA	NA	NA
ABCB10	NA	NA	NA	NA	NA	NA	NA	NA	NA	NA	NA	NA	NA	NA	NA	NA	NA	NA	0	56	0	0	55	0
ABCC8	0	57	0	0	56	0	0	49	0	0	52	0	NA	NA	NA	NA	NA	NA	NA	NA	NA	NA	NA	NA
ABCD2	0	43	0	0	41	0	0	42	0	0	44	0	NA	NA	NA	NA	NA	NA	NA	NA	NA	NA	NA	NA
ABCG1	NA	NA	NA	NA	NA	NA	NA	NA	NA	NA	NA	NA	0	62	0	0	60	0	0	90	0	0	96	0
ABHD12	NA	NA	NA	NA	NA	NA	NA	NA	NA	NA	NA	NA	0	57	0	0	59	0	0	89	0	0	85	0
ABHD13	NA	NA	NA	NA	NA	NA	0	55	0	0	58	0	NA	NA	NA	NA	NA	NA	NA	NA	NA	NA	NA	NA
ABHD17B	NA	NA	NA	NA	NA	NA	NA	NA	NA	NA	NA	NA	NA	NA	NA	NA	NA	NA	0	93	0	0	85	0
ABHD2	0	51	0	0	56	0	NA	NA	NA	NA	NA	NA	NA	NA	NA	NA	NA	NA	NA	NA	NA	NA	NA	NA
ABHD5	NA	NA	NA	NA	NA	NA	0	58	0	0	57	0	NA	NA	NA	NA	NA	NA	NA	NA	NA	NA	NA	NA
ABHD6	NA	NA	NA	NA	NA	NA	NA	NA	NA	NA	NA	NA	0	45	0	0	42	0	0	50	0	0	50	0
ABHD8	NA	NA	NA	NA	NA	NA	NA	NA	NA	NA	NA	NA	0	44	0	0	37	0	NA	NA	NA	NA	NA	NA
ABI1	NA	NA	NA	NA	NA	NA	0	66	0	0	66	0	NA	NA	NA	NA	NA	NA	NA	NA	NA	NA	NA	NA
ABI3	NA	NA	NA	NA	NA	NA	NA	NA	NA	NA	NA	NA	0	51	0	0	53	0	NA	NA	NA	NA	NA	NA
ABLIM1	NA	NA	NA	NA	NA	NA	0	102	0	0	108	0	NA	NA	NA	NA	NA	NA	NA	NA	NA	NA	NA	NA
ABLIM2	0	116	0	0	103	0	0	102	0	0	110	0	0	66	0	0	71	0	NA	NA	NA	NA	NA	NA
ABR	0	131	0	0	152	0	0	127	0	0	130	0	0	65	0	0	58	0	NA	NA	NA	NA	NA	NA
ABT1	NA	NA	NA	NA	NA	NA	NA	NA	NA	NA	NA	NA	NA	NA	NA	0	49	0	NA	NA	NA	NA	NA	NA
ABTB2	NA	NA	NA	NA	NA	NA	0	41	0	0	43	0	NA	NA	NA	NA	NA	NA	NA	NA	NA	NA	NA	NA
ACAD11	0	19	0	0	17	0	NA	NA	NA	NA	NA	NA	NA	NA	NA	NA	NA	NA	NA	NA	NA	NA	NA	NA
ACADSB	0	84	0	0	82	0	0	81	0	0	86	0	NA	NA	NA	NA	NA	NA	NA	NA	NA	NA	NA	NA
ACBD6	0	61	0	0	66	0	NA	NA	NA	NA	NA	NA	NA	NA	NA	NA	NA	NA	NA	NA	NA	NA	NA	NA
ACER2	0	73	0	0	75	0	NA	NA	NA	NA	NA	NA	NA	NA	NA	NA	NA	NA	NA	NA	NA	NA	NA	NA
ACIN1	NA	NA	NA	NA	NA	NA	NA	NA	NA	NA	NA	NA	0	70	0	0	60	0	NA	NA	NA	NA	NA	NA
ACKR3	0	34	0	0	41	0	NA	NA	NA	NA	NA	NA	NA	NA	NA	NA	NA	NA	NA	NA	NA	NA	NA	NA
ACOT13	NA	NA	NA	NA	NA	NA	NA	NA	NA	NA	NA	NA	0	34	0	0	41	0	NA	NA	NA	NA	NA	NA
ACOT7	0	76	0	0	74	0	0	75	0	0	76	0	NA	NA	NA	NA	NA	NA	NA	NA	NA	NA	NA	NA
ACOX3	NA	NA	NA	NA	NA	NA	NA	NA	NA	NA	NA	NA	0	65	0	0	67	0	NA	NA	NA	NA	NA	NA
ACSL3	0	80	0	0	75	0	0	67	0	0	70	0	NA	NA	NA	NA	NA	NA	NA	NA	NA	NA	NA	NA
ACSS1	NA	NA	NA	NA	NA	NA	NA	NA	NA	NA	NA	NA	0	73	0	0	66	0	0	78	0	0	75	0
ACSS2	0	101	0	0	106	0	NA	NA	NA	NA	NA	NA	NA	NA	NA	NA	NA	NA	NA	NA	NA	NA	NA	NA
ACTB	NA	NA	NA	NA	NA	NA	0	47	0	0	50	0	0	44	0	0	43	0	0	58	0	0	62	0
ACTG1	0	67	0	0	72	0	0	62	0	0	64	0	NA	NA	NA	NA	NA	NA	NA	NA	NA	NA	NA	NA
ACTN1	0	116	0	0	116	0	0	108	0	0	110	0	NA	NA	NA	NA	NA	NA	NA	NA	NA	NA	NA	NA
ACTN4	0	60	0	0	63	0	NA	NA	NA	NA	NA	NA	NA	NA	NA	NA	NA	NA	NA	NA	NA	NA	NA	NA
ACTR10	0	75	0	0	78	0	0	71	0	0	75	0	NA	NA	NA	NA	NA	NA	NA	NA	NA	NA	NA	NA
ACTR1A	0	84	0	0	84	0	0	74	0	0	76	0	NA	NA	NA	NA	NA	NA	NA	NA	NA	NA	NA	NA
ACTR8	NA	NA	NA	NA	NA	NA	0	65	0	0	74	0	NA	NA	NA	NA	NA	NA	NA	NA	NA	NA	NA	NA
ACVR1	0	69	0	0	73	0	NA	NA	NA	NA	NA	NA	NA	NA	NA	NA	NA	NA	NA	NA	NA	NA	NA	NA
ACVR2A	0	71	0	0	73	0	0	62	0	0	61	0	NA	NA	NA	NA	NA	NA	NA	NA	NA	NA	NA	NA
ACYP1	NA	NA	NA	NA	NA	NA	NA	NA	NA	NA	NA	NA	0	57	0	0	64	0	NA	NA	NA	NA	NA	NA
ACYP2	0	52	0	0	55	0	NA	NA	NA	NA	NA	NA	NA	NA	NA	NA	NA	NA	0	77	0	0	80	0
ADAM9	NA	NA	NA	NA	NA	NA	NA	NA	NA	NA	NA	NA	0	59	0	0	45	0	NA	NA	NA	NA	NA	NA
ADAMTS15	0	34	0	0	29	0	0	51	0	0	51	0	NA	NA	NA	NA	NA	NA	NA	NA	NA	NA	NA	NA
ADAMTS16	0	134	0	0	131	0	NA	NA	NA	NA	NA	NA	NA	NA	NA	NA	NA	NA	NA	NA	NA	NA	NA	NA
ADAMTS8	0	67	0	0	67	0	NA	NA	NA	NA	NA	NA	NA	NA	NA	NA	NA	NA	NA	NA	NA	NA	NA	NA
ADARB1	0	64	0	0	66	0	0	61	0	0	68	0	NA	NA	NA	NA	NA	NA	NA	NA	NA	NA	NA	NA
ADAT2	NA	NA	NA	NA	NA	NA	0	69	0	0	67	0	NA	NA	NA	NA	NA	NA	NA	NA	NA	NA	NA	NA
ADCK1	NA	NA	NA	NA	NA	NA	NA	NA	NA	NA	NA	NA	NA	NA	NA	NA	NA	NA	0	68	0	0	64	0
ADCY2	0	148	0	0	140	0	0	113	0	0	117	0	NA	NA	NA	NA	NA	NA	NA	NA	NA	NA	NA	NA
ADCY5	0	110	0	0	114	0	0	92	0	0	94	0	NA	NA	NA	NA	NA	NA	NA	NA	NA	NA	NA	NA
ADCY7	NA	NA	NA	NA	NA	NA	NA	NA	NA	NA	NA	NA	0	63	0	0	55	0	NA	NA	NA	NA	NA	NA
ADCY9	NA	NA	NA	NA	NA	NA	0	52	0	0	59	0	NA	NA	NA	NA	NA	NA	NA	NA	NA	NA	NA	NA
ADCYAP1R1	0	100	0	0	97	0	NA	NA	NA	NA	NA	NA	NA	NA	NA	NA	NA	NA	NA	NA	NA	NA	NA	NA
ADD1	NA	NA	NA	NA	NA	NA	NA	NA	NA	NA	NA	NA	0	59	0	0	62	0	0	94	0	0	86	0
ADD2	0	62	0	0	67	0	NA	NA	NA	NA	NA	NA	NA	NA	NA	NA	NA	NA	NA	NA	NA	NA	NA	NA
ADGB	NA	NA	NA	NA	NA	NA	NA	NA	NA	NA	NA	NA	0	42	0	0	61	0	NA	NA	NA	NA	NA	NA
ADGRB3	NA	NA	NA	NA	NA	NA	0	83	0	0	86	0	NA	NA	NA	NA	NA	NA	NA	NA	NA	NA	NA	NA
ADGRF3	NA	NA	NA	NA	NA	NA	0	46	0	0	51	0	NA	NA	NA	NA	NA	NA	NA	NA	NA	NA	NA	NA
ADGRG5	NA	NA	NA	NA	NA	NA	NA	NA	NA	NA	NA	NA	0	51	0	0	46	0	NA	NA	NA	NA	NA	NA
ADGRG6	NA	NA	NA	NA	NA	NA	NA	NA	NA	NA	NA	NA	0	59	0	0	53	0	NA	NA	NA	NA	NA	NA
ADHFE1	NA	NA	NA	NA	NA	NA	NA	NA	NA	NA	NA	NA	NA	NA	NA	NA	NA	NA	0	65	0	0	70	0
ADIPOR2	NA	NA	NA	NA	NA	NA	NA	NA	NA	NA	NA	NA	NA	NA	NA	NA	NA	NA	0	49	0	0	47	0
ADNP	0	70	0	0	81	0	0	74	0	0	78	0	NA	NA	NA	NA	NA	NA	NA	NA	NA	NA	NA	NA
ADO	NA	NA	NA	NA	NA	NA	0	81	0	0	77	0	NA	NA	NA	NA	NA	NA	NA	NA	NA	NA	NA	NA
ADORA1	NA	NA	NA	NA	NA	NA	NA	NA	NA	NA	NA	NA	NA	NA	NA	NA	NA	NA	0	57	0	0	57	0
ADPRH	NA	NA	NA	NA	NA	NA	NA	NA	NA	NA	NA	NA	0	45	0	0	43	0	NA	NA	NA	NA	NA	NA
ADRA1D	NA	NA	NA	NA	NA	NA	0	36	0	0	37	0	NA	NA	NA	NA	NA	NA	NA	NA	NA	NA	NA	NA
ADRA2A	0	40	0	0	42	0	0	34	0	0	36	0	NA	NA	NA	NA	NA	NA	NA	NA	NA	NA	NA	NA
ADRB1	NA	NA	NA	NA	NA	NA	0	49	0	0	46	0	NA	NA	NA	NA	NA	NA	NA	NA	NA	NA	NA	NA
ADSL	0	66	0	0	78	0	0	77	0	0	70	0	NA	NA	NA	NA	NA	NA	NA	NA	NA	NA	NA	NA
AEN	0	55	0	0	55	0	NA	NA	NA	NA	NA	NA	NA	NA	NA	NA	NA	NA	0	56	0	0	42	0
AFAP1	0	78	0	0	78	0	0	68	0	0	72	0	NA	NA	NA	NA	NA	NA	0	53	0	0	45	0
AFAP1L2	NA	NA	NA	NA	NA	NA	0	80	0	0	80	0	NA	NA	NA	NA	NA	NA	NA	NA	NA	NA	NA	NA
AFF1	NA	NA	NA	NA	NA	NA	NA	NA	NA	NA	NA	NA	0	73	0	0	73	0	0	88	0	0	85	0
AFG3L2	NA	NA	NA	NA	NA	NA	NA	NA	NA	NA	NA	NA	0	57	0	0	63	0	NA	NA	NA	NA	NA	NA
AGAP1	NA	NA	NA	NA	NA	NA	NA	NA	NA	NA	NA	NA	NA	NA	NA	NA	NA	NA	0	57	0	0	59	0
AGPAT3	NA	NA	NA	NA	NA	NA	0	84	0	0	89	0	NA	NA	NA	NA	NA	NA	0	91	0	0	87	0
AGPAT4	NA	NA	NA	NA	NA	NA	0	74	0	0	79	0	NA	NA	NA	NA	NA	NA	0	63	0	0	64	0
AGTPBP1	0	66	0	0	72	0	0	73	0	0	78	0	NA	NA	NA	NA	NA	NA	NA	NA	NA	NA	NA	NA
AGTRAP	NA	NA	NA	NA	NA	NA	NA	NA	NA	NA	NA	NA	0	43	0	0	36	0	NA	NA	NA	NA	NA	NA
AHCTF1	NA	NA	NA	NA	NA	NA	NA	NA	NA	NA	NA	NA	0	76	0	0	77	0	NA	NA	NA	NA	NA	NA
AHCY	NA	NA	NA	NA	NA	NA	0	68	0	0	70	0	NA	NA	NA	NA	NA	NA	NA	NA	NA	NA	NA	NA
AHDC1	0	86	0	0	87	0	0	74	0	0	85	0	0	74	0	0	51	0	NA	NA	NA	NA	NA	NA
AHR	NA	NA	NA	NA	NA	NA	NA	NA	NA	NA	NA	NA	NA	NA	NA	NA	NA	NA	0	67	0	0	57	0
AHSA1	0	83	0	0	83	0	0	80	0	0	82	0	NA	NA	NA	NA	NA	NA	0	107	0	0	105	0
AIDA	NA	NA	NA	NA	NA	NA	NA	NA	NA	NA	NA	NA	0	57	0	0	56	0	NA	NA	NA	NA	NA	NA
AIMP2	NA	NA	NA	NA	NA	NA	0	48	0	0	41	0	NA	NA	NA	NA	NA	NA	NA	NA	NA	NA	NA	NA
AJAP1	0	72	0	0	68	0	0	70	0	0	61	0	NA	NA	NA	NA	NA	NA	NA	NA	NA	NA	NA	NA
AK2	NA	NA	NA	NA	NA	NA	NA	NA	NA	NA	NA	NA	0	35	0	0	39	0	NA	NA	NA	NA	NA	NA
AK3	NA	NA	NA	NA	NA	NA	NA	NA	NA	NA	NA	NA	0	63	0	0	64	0	NA	NA	NA	NA	NA	NA
AK5	NA	NA	NA	NA	NA	NA	NA	NA	NA	NA	NA	NA	NA	NA	NA	NA	NA	NA	0	59	0	0	59	0
AK9	0	94	0	0	95	0	0	90	0	0	93	0	NA	NA	NA	NA	NA	NA	NA	NA	NA	NA	NA	NA
AKAP10	NA	NA	NA	NA	NA	NA	NA	NA	NA	NA	NA	NA	NA	NA	NA	NA	NA	NA	0	80	0	0	70	0
AKAP12	NA	NA	NA	NA	NA	NA	NA	NA	NA	NA	NA	NA	NA	NA	NA	NA	NA	NA	0	61	0	0	70	0
AKAP3	0	35	0	0	28	0	0	36	0	0	46	0	NA	NA	NA	NA	NA	NA	NA	NA	NA	NA	NA	NA
AKAP5	0	65	0	0	61	0	0	59	0	0	60	0	NA	NA	NA	NA	NA	NA	NA	NA	NA	NA	NA	NA
AKAP6	NA	NA	NA	NA	NA	NA	NA	NA	NA	NA	NA	NA	NA	NA	NA	NA	NA	NA	0	142	0	0	133	0
AKAP7	NA	NA	NA	NA	NA	NA	NA	NA	NA	NA	NA	NA	0	50	0	0	49	0	NA	NA	NA	NA	NA	NA
AKIP1	NA	NA	NA	NA	NA	NA	0	61	0	0	64	0	NA	NA	NA	NA	NA	NA	NA	NA	NA	NA	NA	NA
AKR1D1	NA	NA	NA	NA	NA	NA	NA	NA	NA	NA	NA	NA	NA	NA	NA	NA	NA	NA	0	41	0	0	37	0
AKR1E2	NA	NA	NA	NA	NA	NA	0	46	0	0	48	0	NA	NA	NA	NA	NA	NA	NA	NA	NA	NA	NA	NA
AKT2	0	91	0	0	88	0	0	85	0	0	92	0	NA	NA	NA	NA	NA	NA	NA	NA	NA	NA	NA	NA
ALDH1B1	NA	NA	NA	NA	NA	NA	0	60	0	0	53	0	NA	NA	NA	NA	NA	NA	NA	NA	NA	NA	NA	NA
ALDH3A2	0	90	0	0	102	0	0	83	0	0	80	0	NA	NA	NA	NA	NA	NA	0	56	0	0	59	0
ALKBH2	NA	NA	NA	NA	NA	NA	NA	NA	NA	NA	NA	NA	0	36	0	NA	NA	NA	NA	NA	NA	NA	NA	NA
ALKBH4	NA	NA	NA	NA	NA	NA	NA	NA	NA	NA	NA	NA	0	44	0	0	43	0	NA	NA	NA	NA	NA	NA
ALKBH8	0	72	0	0	72	0	0	68	0	0	76	0	NA	NA	NA	NA	NA	NA	NA	NA	NA	NA	NA	NA
ALX3	NA	NA	NA	0	0	34	NA	NA	NA	NA	NA	NA	NA	NA	NA	NA	NA	NA	NA	NA	NA	NA	NA	NA
AMBRA1	NA	NA	NA	NA	NA	NA	NA	NA	NA	NA	NA	NA	NA	NA	NA	NA	NA	NA	0	74	0	0	73	0
AMD1	0	94	0	0	98	0	0	92	0	0	95	0	NA	NA	NA	NA	NA	NA	0	72	0	0	74	0
AMER2	0	50	0	0	47	0	0	42	0	0	42	0	NA	NA	NA	NA	NA	NA	NA	NA	NA	NA	NA	NA
AMIGO1	0	54	0	0	52	0	0	47	0	0	48	0	NA	NA	NA	NA	NA	NA	NA	NA	NA	NA	NA	NA
AMOTL2	0	63	0	0	67	0	NA	NA	NA	NA	NA	NA	NA	NA	NA	NA	NA	NA	NA	NA	NA	NA	NA	NA
AMPD3	NA	NA	NA	NA	NA	NA	NA	NA	NA	NA	NA	NA	0	67	0	0	68	0	NA	NA	NA	NA	NA	NA
AMPH	0	77	0	0	89	0	0	71	0	0	76	0	NA	NA	NA	NA	NA	NA	NA	NA	NA	NA	NA	NA
AMZ2	NA	NA	NA	NA	NA	NA	0	60	0	0	63	0	0	42	0	0	46	0	NA	NA	NA	NA	NA	NA
ANAPC1	NA	NA	NA	NA	NA	NA	NA	NA	NA	NA	NA	NA	0	82	0	0	72	0	NA	NA	NA	NA	NA	NA
ANAPC13	0	44	0	0	45	0	NA	NA	NA	NA	NA	NA	NA	NA	NA	NA	NA	NA	NA	NA	NA	NA	NA	NA
ANAPC16	0	76	0	0	80	0	0	70	0	0	71	0	0	48	0	0	48	0	0	58	0	0	57	0
ANGEL1	0	50	0	0	53	0	0	44	0	0	50	0	0	65	0	0	65	0	NA	NA	NA	NA	NA	NA
ANGEL2	NA	NA	NA	NA	NA	NA	0	59	0	0	62	0	NA	NA	NA	NA	NA	NA	NA	NA	NA	NA	NA	NA
ANGPTL2	NA	NA	NA	NA	NA	NA	NA	NA	NA	NA	NA	NA	NA	NA	NA	NA	NA	NA	0	73	0	0	55	0
ANGPTL6	NA	NA	NA	NA	NA	NA	NA	NA	NA	NA	NA	NA	0	39	0	NA	NA	NA	NA	NA	NA	NA	NA	NA
ANK1	0	82	0	0	81	0	NA	NA	NA	NA	NA	NA	NA	NA	NA	NA	NA	NA	NA	NA	NA	NA	NA	NA
ANK3	0	96	0	0	96	0	0	90	0	0	92	0	0	65	0	0	63	0	0	100	0	0	100	0
ANKDD1A	NA	NA	NA	NA	NA	NA	NA	NA	NA	NA	NA	NA	NA	NA	NA	NA	NA	NA	0	48	0	0	47	0
ANKH	0	73	0	0	77	0	NA	NA	NA	NA	NA	NA	0	89	0	0	94	0	0	112	0	0	122	0
ANKHD1-EIF4EBP3	NA	NA	NA	NA	NA	NA	NA	NA	NA	NA	NA	NA	0	57	0	0	53	0	NA	NA	NA	NA	NA	NA
ANKRD10	0	72	0	0	74	0	0	65	0	0	67	0	NA	NA	NA	NA	NA	NA	NA	NA	NA	NA	NA	NA
ANKRD11	0	83	0	0	88	0	0	99	0	0	105	0	0	100	0	0	117	0	0	89	0	0	82	0
ANKRD12	0	68	0	0	66	0	0	67	0	0	67	0	0	73	0	0	76	0	0	78	0	0	80	0
ANKRD22	NA	NA	NA	NA	NA	NA	NA	NA	NA	NA	NA	NA	0	40	0	0	40	0	NA	NA	NA	NA	NA	NA
ANKRD28	0	96	0	0	99	0	0	87	0	0	90	0	NA	NA	NA	NA	NA	NA	0	122	0	0	119	0
ANKRD31	NA	NA	NA	NA	NA	NA	0	54	0	0	54	0	NA	NA	NA	NA	NA	NA	NA	NA	NA	NA	NA	NA
ANKRD36	NA	NA	NA	NA	NA	NA	NA	NA	NA	NA	NA	NA	NA	NA	NA	NA	NA	NA	0	96	0	0	90	0
ANKRD44	NA	NA	NA	NA	NA	NA	NA	NA	NA	NA	NA	NA	0	75	0	0	91	0	0	106	0	0	103	0
ANKRD54	NA	NA	NA	NA	NA	NA	NA	NA	NA	NA	NA	NA	0	32	0	0	32	0	NA	NA	NA	NA	NA	NA
ANKS1A	NA	NA	NA	NA	NA	NA	0	58	0	0	66	0	NA	NA	NA	NA	NA	NA	NA	NA	NA	NA	NA	NA
ANKS1B	0	135	0	0	128	0	0	124	0	0	135	0	NA	NA	NA	NA	NA	NA	NA	NA	NA	NA	NA	NA
ANLN	NA	NA	NA	NA	NA	NA	NA	NA	NA	NA	NA	NA	NA	NA	NA	NA	NA	NA	0	55	0	0	53	0
ANO3	NA	NA	NA	NA	NA	NA	0	82	0	0	104	0	NA	NA	NA	NA	NA	NA	NA	NA	NA	NA	NA	NA
ANP32A	NA	NA	NA	NA	NA	NA	0	51	0	0	58	0	0	46	0	0	41	0	0	70	0	0	73	0
ANTXR1	NA	NA	NA	NA	NA	NA	NA	NA	NA	NA	NA	NA	0	44	0	0	42	0	NA	NA	NA	NA	NA	NA
ANXA2R	NA	NA	NA	NA	NA	NA	NA	NA	NA	NA	NA	NA	0	40	0	NA	NA	NA	NA	NA	NA	NA	NA	NA
ANXA4	NA	NA	NA	NA	NA	NA	NA	NA	NA	NA	NA	NA	0	51	0	0	53	0	NA	NA	NA	NA	NA	NA
AOAH	NA	NA	NA	NA	NA	NA	NA	NA	NA	NA	NA	NA	0	55	0	0	54	0	NA	NA	NA	NA	NA	NA
AP2S1	0	133	0	0	148	0	0	111	0	0	142	0	0	34	0	0	40	0	NA	NA	NA	NA	NA	NA
AP3B1	NA	NA	NA	NA	NA	NA	NA	NA	NA	NA	NA	NA	0	45	0	0	40	0	NA	NA	NA	NA	NA	NA
AP3D1	NA	NA	NA	NA	NA	NA	NA	NA	NA	NA	NA	NA	0	67	0	0	66	0	NA	NA	NA	NA	NA	NA
AP3M2	0	57	0	0	59	0	0	51	0	0	52	0	NA	NA	NA	NA	NA	NA	NA	NA	NA	NA	NA	NA
AP3S2	NA	NA	NA	NA	NA	NA	NA	NA	NA	NA	NA	NA	0	44	0	0	36	0	0	43	0	0	40	0
AP4B1	0	81	0	0	79	0	0	83	0	0	94	0	NA	NA	NA	NA	NA	NA	NA	NA	NA	NA	NA	NA
AP5B1	NA	NA	NA	NA	NA	NA	NA	NA	NA	NA	NA	NA	NA	NA	NA	0	35	0	NA	NA	NA	NA	NA	NA
APBA1	0	91	0	0	98	0	0	62	0	0	66	0	0	47	0	0	45	0	NA	NA	NA	NA	NA	NA
APBA2	0	100	0	0	122	0	0	117	0	0	133	0	NA	NA	NA	NA	NA	NA	NA	NA	NA	NA	NA	NA
APBA3	NA	NA	NA	NA	NA	NA	NA	NA	NA	NA	NA	NA	0	42	0	0	44	0	NA	NA	NA	NA	NA	NA
APBB1	NA	NA	NA	NA	NA	NA	NA	NA	NA	NA	NA	NA	NA	NA	NA	NA	NA	NA	0	87	0	0	89	0
APBB1IP	NA	NA	NA	NA	NA	NA	NA	NA	NA	NA	NA	NA	0	36	0	0	38	0	NA	NA	NA	NA	NA	NA
APBB2	0	95	0	0	104	0	0	80	0	0	84	0	NA	NA	NA	NA	NA	NA	0	179	0	0	175	0
APBB3	0	75	0	0	78	0	0	70	0	0	64	0	NA	NA	NA	NA	NA	NA	NA	NA	NA	NA	NA	NA
APCDD1	NA	NA	NA	NA	NA	NA	NA	NA	NA	NA	NA	NA	0	51	0	0	56	0	0	131	0	0	128	0
APEH	0	86	0	0	90	0	NA	NA	NA	NA	NA	NA	NA	NA	NA	NA	NA	NA	NA	NA	NA	NA	NA	NA
APEX1	0	61	0	0	55	0	NA	NA	NA	NA	NA	NA	0	48	0	0	50	0	NA	NA	NA	NA	NA	NA
APH1B	NA	NA	NA	NA	NA	NA	NA	NA	NA	NA	NA	NA	NA	NA	NA	NA	NA	NA	0	57	0	0	61	0
APIP	NA	NA	NA	NA	NA	NA	NA	NA	NA	NA	NA	NA	0	57	0	0	58	0	NA	NA	NA	NA	NA	NA
APLF	NA	NA	NA	NA	NA	NA	NA	NA	NA	NA	NA	NA	0	55	0	0	61	0	NA	NA	NA	NA	NA	NA
APLP2	NA	NA	NA	NA	NA	NA	NA	NA	NA	NA	NA	NA	0	64	0	0	58	0	NA	NA	NA	NA	NA	NA
APMAP	NA	NA	NA	NA	NA	NA	NA	NA	NA	NA	NA	NA	0	43	0	0	41	0	0	50	0	0	54	0
APOBEC2	NA	NA	NA	NA	NA	NA	NA	NA	NA	NA	NA	NA	NA	NA	NA	0	28	0	NA	NA	NA	NA	NA	NA
APOL6	NA	NA	NA	NA	NA	NA	NA	NA	NA	NA	NA	NA	0	50	0	0	49	0	NA	NA	NA	NA	NA	NA
APP	NA	NA	NA	NA	NA	NA	0	96	0	0	100	0	NA	NA	NA	NA	NA	NA	0	155	0	0	137	0
APPBP2	NA	NA	NA	NA	NA	NA	NA	NA	NA	NA	NA	NA	NA	NA	NA	NA	NA	NA	0	55	0	0	52	0
APPL2	NA	NA	NA	NA	NA	NA	NA	NA	NA	NA	NA	NA	0	64	0	0	60	0	NA	NA	NA	NA	NA	NA
APTX	NA	NA	NA	NA	NA	NA	NA	NA	NA	NA	NA	NA	NA	NA	NA	NA	NA	NA	0	89	0	0	76	0
AQP4	0	62	0	0	56	0	NA	NA	NA	NA	NA	NA	NA	NA	NA	NA	NA	NA	NA	NA	NA	NA	NA	NA
AR	0	0	456	0	0	476	0	0	472	0	0	488	NA	NA	NA	NA	NA	NA	0	0	223	0	0	225
ARAP1	NA	NA	NA	NA	NA	NA	NA	NA	NA	NA	NA	NA	0	63	0	0	65	0	NA	NA	NA	NA	NA	NA
ARAP2	NA	NA	NA	NA	NA	NA	NA	NA	NA	NA	NA	NA	NA	NA	NA	NA	NA	NA	0	122	0	0	124	0
ARF6	NA	NA	NA	NA	NA	NA	0	41	0	0	41	0	0	56	0	0	49	0	NA	NA	NA	NA	NA	NA
ARFGEF2	NA	NA	NA	NA	NA	NA	NA	NA	NA	NA	NA	NA	0	88	0	0	87	0	NA	NA	NA	NA	NA	NA
ARFGEF3	NA	NA	NA	NA	NA	NA	NA	NA	NA	NA	NA	NA	NA	NA	NA	NA	NA	NA	0	68	0	0	67	0
ARHGAP1	NA	NA	NA	NA	NA	NA	NA	NA	NA	NA	NA	NA	NA	NA	NA	NA	NA	NA	0	86	0	0	90	0
ARHGAP18	NA	NA	NA	NA	NA	NA	NA	NA	NA	NA	NA	NA	0	55	0	0	55	0	NA	NA	NA	NA	NA	NA
ARHGAP20	NA	NA	NA	NA	NA	NA	0	126	0	0	129	0	0	57	0	0	43	0	NA	NA	NA	NA	NA	NA
ARHGAP21	NA	NA	NA	NA	NA	NA	0	78	0	0	77	0	0	64	0	0	60	0	0	99	0	0	94	0
ARHGAP24	0	86	0	0	90	0	NA	NA	NA	NA	NA	NA	NA	NA	NA	NA	NA	NA	NA	NA	NA	NA	NA	NA
ARHGAP25	NA	NA	NA	NA	NA	NA	NA	NA	NA	NA	NA	NA	0	89	0	0	77	0	NA	NA	NA	NA	NA	NA
ARHGAP29	0	99	0	0	95	0	NA	NA	NA	NA	NA	NA	NA	NA	NA	NA	NA	NA	NA	NA	NA	NA	NA	NA
ARHGAP30	NA	NA	NA	NA	NA	NA	NA	NA	NA	NA	NA	NA	0	47	0	0	49	0	NA	NA	NA	NA	NA	NA
ARHGAP5	NA	NA	NA	NA	NA	NA	NA	NA	NA	NA	NA	NA	0	48	0	0	50	0	0	138	0	0	133	0
ARHGEF10	NA	NA	NA	NA	NA	NA	NA	NA	NA	NA	NA	NA	NA	NA	NA	NA	NA	NA	0	89	0	0	91	0
ARHGEF2	NA	NA	NA	NA	NA	NA	0	76	0	0	78	0	0	51	0	0	64	0	NA	NA	NA	NA	NA	NA
ARHGEF3	0	75	0	0	83	0	0	85	0	0	91	0	NA	NA	NA	NA	NA	NA	0	74	0	0	78	0
ARID1A	NA	NA	NA	NA	NA	NA	NA	NA	NA	NA	NA	NA	0	66	0	0	61	0	NA	NA	NA	NA	NA	NA
ARID1B	0	107	0	0	123	0	0	100	0	0	107	0	NA	NA	NA	NA	NA	NA	NA	NA	NA	NA	NA	NA
ARID2	NA	NA	NA	NA	NA	NA	0	87	0	0	94	0	NA	NA	NA	NA	NA	NA	0	92	0	0	89	0
ARID3A	0	35	0	0	40	0	0	35	0	0	30	0	0	42	0	0	41	0	NA	NA	NA	NA	NA	NA
ARID4A	NA	NA	NA	NA	NA	NA	NA	NA	NA	NA	NA	NA	0	63	0	0	57	0	NA	NA	NA	NA	NA	NA
ARID5B	0	134	0	0	122	0	0	108	0	0	118	0	0	63	0	0	48	0	NA	NA	NA	NA	NA	NA
ARIH2	NA	NA	NA	NA	NA	NA	NA	NA	NA	NA	NA	NA	NA	NA	NA	NA	NA	NA	0	64	0	0	68	0
ARL14EP	NA	NA	NA	NA	NA	NA	0	59	0	0	59	0	NA	NA	NA	NA	NA	NA	NA	NA	NA	NA	NA	NA
ARL2BP	NA	NA	NA	NA	NA	NA	NA	NA	NA	NA	NA	NA	NA	NA	NA	NA	NA	NA	0	52	0	0	53	0
ARL4A	0	65	0	0	67	0	0	65	0	0	66	0	NA	NA	NA	NA	NA	NA	NA	NA	NA	NA	NA	NA
ARL4C	0	44	0	0	47	0	0	64	0	0	68	0	NA	NA	NA	NA	NA	NA	NA	NA	NA	NA	NA	NA
ARL4D	0	73	0	0	73	0	0	69	0	0	70	0	NA	NA	NA	NA	NA	NA	NA	NA	NA	NA	NA	NA
ARL6IP5	NA	NA	NA	NA	NA	NA	NA	NA	NA	NA	NA	NA	NA	NA	NA	NA	NA	NA	0	64	0	0	67	0
ARL8B	0	68	0	0	72	0	0	64	0	0	64	0	NA	NA	NA	NA	NA	NA	NA	NA	NA	NA	NA	NA
ARMC2	0	71	0	0	69	0	NA	NA	NA	NA	NA	NA	0	48	0	0	46	0	NA	NA	NA	NA	NA	NA
ARMC3	NA	NA	NA	NA	NA	NA	NA	NA	NA	NA	NA	NA	NA	NA	NA	NA	NA	NA	0	50	0	0	54	0
ARMC5	NA	NA	NA	NA	NA	NA	NA	NA	NA	NA	NA	NA	0	44	0	0	50	0	NA	NA	NA	NA	NA	NA
ARMC9	NA	NA	NA	NA	NA	NA	NA	NA	NA	NA	NA	NA	NA	NA	NA	NA	NA	NA	0	64	0	0	64	0
ARMT1	0	70	0	0	75	0	NA	NA	NA	NA	NA	NA	NA	NA	NA	NA	NA	NA	NA	NA	NA	NA	NA	NA
ARNT	0	0	28	0	0	25	0	0	28	0	0	30	0	0	16	0	0	15	0	0	10	0	0	11
ARNT2	0	83	0	0	88	0	0	90	0	0	100	0	NA	NA	NA	NA	NA	NA	NA	NA	NA	NA	NA	NA
ARNTL	0	114	0	0	122	0	0	102	0	0	113	0	NA	NA	NA	NA	NA	NA	NA	NA	NA	NA	NA	NA
ARPC1A	0	47	0	0	48	0	0	42	0	0	44	0	NA	NA	NA	NA	NA	NA	0	44	0	0	47	0
ARPC5	NA	NA	NA	NA	NA	NA	0	57	0	0	61	0	0	54	0	0	54	0	0	76	0	0	78	0
ARPC5L	NA	NA	NA	NA	NA	NA	NA	NA	NA	NA	NA	NA	0	44	0	0	30	0	NA	NA	NA	NA	NA	NA
ARPP19	NA	NA	NA	NA	NA	NA	0	53	0	0	52	0	NA	NA	NA	NA	NA	NA	NA	NA	NA	NA	NA	NA
ARPP21	0	123	0	0	122	0	NA	NA	NA	NA	NA	NA	NA	NA	NA	NA	NA	NA	0	88	0	0	89	0
ARRB2	NA	NA	NA	NA	NA	NA	NA	NA	NA	NA	NA	NA	0	54	0	0	60	0	NA	NA	NA	NA	NA	NA
ARRDC2	NA	NA	NA	NA	NA	NA	NA	NA	NA	NA	NA	NA	0	85	0	0	87	0	0	93	0	0	92	0
ARRDC3	0	57	0	0	57	0	NA	NA	NA	NA	NA	NA	NA	NA	NA	NA	NA	NA	NA	NA	NA	NA	NA	NA
ARSG	NA	NA	NA	NA	NA	NA	0	82	0	0	85	0	0	56	0	0	57	0	NA	NA	NA	NA	NA	NA
ARSI	NA	NA	NA	NA	NA	NA	NA	NA	NA	0	34	0	NA	NA	NA	NA	NA	NA	NA	NA	NA	NA	NA	NA
ARSJ	NA	NA	NA	NA	NA	NA	0	48	0	0	53	0	NA	NA	NA	NA	NA	NA	NA	NA	NA	NA	NA	NA
ASAH1	0	78	0	0	76	0	0	100	0	0	104	0	NA	NA	NA	NA	NA	NA	NA	NA	NA	NA	NA	NA
ASAP2	NA	NA	NA	NA	NA	NA	0	53	0	0	55	0	NA	NA	NA	NA	NA	NA	NA	NA	NA	NA	NA	NA
ASB6	0	61	0	0	63	0	NA	NA	NA	NA	NA	NA	NA	NA	NA	NA	NA	NA	NA	NA	NA	NA	NA	NA
ASB7	NA	NA	NA	NA	NA	NA	0	59	0	0	55	0	NA	NA	NA	NA	NA	NA	NA	NA	NA	NA	NA	NA
ASCC1	0	79	0	0	78	0	NA	NA	NA	NA	NA	NA	NA	NA	NA	NA	NA	NA	NA	NA	NA	NA	NA	NA
ASCL1	0	0	589	0	0	601	0	0	643	0	0	654	NA	NA	NA	NA	NA	NA	NA	NA	NA	0	0	311
ASIC2	NA	NA	NA	NA	NA	NA	0	76	0	0	81	0	NA	NA	NA	NA	NA	NA	NA	NA	NA	NA	NA	NA
ASPA	NA	NA	NA	NA	NA	NA	NA	NA	NA	NA	NA	NA	NA	NA	NA	NA	NA	NA	0	70	0	0	61	0
ASPSCR1	NA	NA	NA	NA	NA	NA	NA	NA	NA	NA	NA	NA	0	47	0	0	50	0	NA	NA	NA	NA	NA	NA
ASS1	0	64	0	0	56	0	0	57	0	0	62	0	NA	NA	NA	NA	NA	NA	NA	NA	NA	NA	NA	NA
ASTN1	0	119	0	0	113	0	0	112	0	0	131	0	NA	NA	NA	NA	NA	NA	NA	NA	NA	NA	NA	NA
ASTN2	0	117	0	0	121	0	0	80	0	0	81	0	NA	NA	NA	NA	NA	NA	NA	NA	NA	NA	NA	NA
ASXL3	NA	NA	NA	NA	NA	NA	0	65	0	0	66	0	NA	NA	NA	NA	NA	NA	NA	NA	NA	NA	NA	NA
ATAD2	NA	NA	NA	NA	NA	NA	NA	NA	NA	NA	NA	NA	0	57	0	0	54	0	NA	NA	NA	NA	NA	NA
ATF1	0	92	0	0	85	0	NA	NA	NA	NA	NA	NA	0	42	0	0	40	0	NA	NA	NA	NA	NA	NA
ATF3	NA	NA	NA	NA	NA	NA	NA	NA	NA	NA	NA	NA	0	61	0	0	61	0	NA	NA	NA	NA	NA	NA
ATF4	0	0	316	0	0	315	0	0	346	0	0	329	0	0	227	0	0	212	0	0	171	0	0	186
ATF5	NA	NA	NA	NA	NA	NA	NA	NA	NA	NA	NA	NA	0	52	0	0	52	0	NA	NA	NA	NA	NA	NA
ATF7IP	0	77	0	0	79	0	0	79	0	0	82	0	NA	NA	NA	NA	NA	NA	NA	NA	NA	NA	NA	NA
ATG13	NA	NA	NA	NA	NA	NA	NA	NA	NA	NA	NA	NA	NA	NA	NA	NA	NA	NA	0	89	0	0	88	0
ATG16L1	0	63	0	0	63	0	0	57	0	0	62	0	NA	NA	NA	NA	NA	NA	NA	NA	NA	NA	NA	NA
ATL1	0	103	0	0	106	0	0	106	0	0	119	0	NA	NA	NA	NA	NA	NA	0	73	0	0	70	0
ATL2	0	55	0	0	61	0	NA	NA	NA	NA	NA	NA	NA	NA	NA	NA	NA	NA	NA	NA	NA	NA	NA	NA
ATL3	NA	NA	NA	NA	NA	NA	NA	NA	NA	NA	NA	NA	NA	NA	NA	NA	NA	NA	0	77	0	0	63	0
ATOH8	NA	NA	NA	NA	NA	NA	NA	NA	NA	NA	NA	NA	NA	NA	NA	NA	NA	NA	0	61	0	0	57	0
ATP10D	NA	NA	NA	NA	NA	NA	NA	NA	NA	NA	NA	NA	0	55	0	0	45	0	NA	NA	NA	NA	NA	NA
ATP11B	NA	NA	NA	NA	NA	NA	NA	NA	NA	NA	NA	NA	NA	NA	NA	NA	NA	NA	0	86	0	0	86	0
ATP1A1	0	112	0	0	111	0	0	69	0	0	73	0	NA	NA	NA	NA	NA	NA	0	72	0	0	76	0
ATP1B1	0	142	0	0	145	0	0	100	0	0	109	0	0	48	0	0	37	0	0	85	0	0	83	0
ATP1B3	NA	NA	NA	NA	NA	NA	NA	NA	NA	NA	NA	NA	0	43	0	0	48	0	0	68	0	0	69	0
ATP2B2	0	103	0	0	118	0	0	84	0	0	79	0	NA	NA	NA	NA	NA	NA	NA	NA	NA	NA	NA	NA
ATP2B4	0	80	0	0	79	0	NA	NA	NA	NA	NA	NA	NA	NA	NA	NA	NA	NA	NA	NA	NA	NA	NA	NA
ATP2C2	NA	NA	NA	NA	NA	NA	0	74	0	0	62	0	NA	NA	NA	NA	NA	NA	NA	NA	NA	NA	NA	NA
ATP6V0B	NA	NA	NA	NA	NA	NA	NA	NA	NA	NA	NA	NA	NA	NA	NA	NA	NA	NA	0	51	0	0	52	0
ATP6V1D	NA	NA	NA	NA	NA	NA	NA	NA	NA	NA	NA	NA	NA	NA	NA	NA	NA	NA	0	48	0	0	49	0
ATP6V1F	NA	NA	NA	NA	NA	NA	NA	NA	NA	NA	NA	NA	0	44	0	0	41	0	NA	NA	NA	NA	NA	NA
ATP8A1	0	98	0	0	112	0	0	115	0	0	117	0	NA	NA	NA	NA	NA	NA	0	137	0	0	133	0
ATP8A2	NA	NA	NA	NA	NA	NA	0	111	0	0	116	0	NA	NA	NA	NA	NA	NA	NA	NA	NA	NA	NA	NA
ATP8B4	NA	NA	NA	NA	NA	NA	NA	NA	NA	NA	NA	NA	0	57	0	0	46	0	NA	NA	NA	NA	NA	NA
ATP9B	NA	NA	NA	NA	NA	NA	NA	NA	NA	NA	NA	NA	NA	NA	NA	NA	NA	NA	0	91	0	0	85	0
ATPAF2	NA	NA	NA	NA	NA	NA	0	43	0	0	45	0	NA	NA	NA	NA	NA	NA	NA	NA	NA	NA	NA	NA
ATRNL1	0	81	0	0	77	0	0	95	0	0	92	0	NA	NA	NA	NA	NA	NA	NA	NA	NA	NA	NA	NA
ATXN1	0	123	0	0	122	0	0	148	0	0	153	0	0	100	0	0	105	0	0	169	0	0	155	0
ATXN10	NA	NA	NA	NA	NA	NA	NA	NA	NA	NA	NA	NA	NA	NA	NA	NA	NA	NA	0	78	0	0	75	0
ATXN2	NA	NA	NA	NA	NA	NA	NA	NA	NA	NA	NA	NA	0	48	0	0	41	0	NA	NA	NA	NA	NA	NA
ATXN3	0	67	0	0	77	0	0	73	0	0	75	0	NA	NA	NA	NA	NA	NA	NA	NA	NA	NA	NA	NA
ATXN7	NA	NA	NA	NA	NA	NA	NA	NA	NA	NA	NA	NA	0	61	0	0	57	0	NA	NA	NA	NA	NA	NA
ATXN7L1	NA	NA	NA	NA	NA	NA	0	80	0	0	79	0	NA	NA	NA	NA	NA	NA	NA	NA	NA	NA	NA	NA
ATXN7L3	NA	NA	NA	NA	NA	NA	NA	NA	NA	NA	NA	NA	0	39	0	0	39	0	0	64	0	0	61	0
AUP1	NA	NA	NA	NA	NA	NA	0	67	0	0	68	0	0	40	0	0	42	0	NA	NA	NA	NA	NA	NA
AXIN2	0	92	0	0	90	0	0	87	0	0	96	0	NA	NA	NA	NA	NA	NA	NA	NA	NA	NA	NA	NA
AXL	NA	NA	NA	NA	NA	NA	NA	NA	NA	NA	NA	NA	0	43	0	0	43	0	NA	NA	NA	NA	NA	NA
AZIN1	NA	NA	NA	NA	NA	NA	NA	NA	NA	NA	NA	NA	0	40	0	0	41	0	NA	NA	NA	NA	NA	NA
AZIN2	NA	NA	NA	NA	NA	NA	NA	NA	NA	NA	NA	NA	0	66	0	0	60	0	NA	NA	NA	NA	NA	NA
B3GNT5	NA	NA	NA	NA	NA	NA	NA	NA	NA	NA	NA	NA	0	50	0	0	49	0	NA	NA	NA	NA	NA	NA
B3GNT9	NA	NA	NA	NA	NA	NA	NA	NA	NA	NA	NA	NA	NA	NA	NA	NA	NA	NA	0	52	0	0	49	0
B4GALT1	NA	NA	NA	NA	NA	NA	NA	NA	NA	NA	NA	NA	0	58	0	0	58	0	NA	NA	NA	NA	NA	NA
B4GALT2	NA	NA	NA	NA	NA	NA	NA	NA	NA	NA	NA	NA	NA	NA	NA	NA	NA	NA	0	47	0	0	51	0
B4GALT3	NA	NA	NA	NA	NA	NA	NA	NA	NA	NA	NA	NA	0	43	0	0	39	0	NA	NA	NA	NA	NA	NA
B4GALT5	0	76	0	0	77	0	0	85	0	0	95	0	NA	NA	NA	NA	NA	NA	0	57	0	0	55	0
B9D1	0	76	0	0	77	0	0	77	0	0	80	0	NA	NA	NA	NA	NA	NA	0	47	0	0	50	0
BAALC	0	74	0	0	80	0	0	68	0	0	70	0	NA	NA	NA	NA	NA	NA	NA	NA	NA	NA	NA	NA
BACE2	NA	NA	NA	NA	NA	NA	0	64	0	0	74	0	NA	NA	NA	NA	NA	NA	NA	NA	NA	NA	NA	NA
BACH2	13547.2	69	670	19502.7	71	638	8882.46	65	673	7184.19	68	658	0	0	558	0	0	555	0	0	389	0	0	363
BAG1	NA	NA	NA	NA	NA	NA	NA	NA	NA	NA	NA	NA	0	76	0	0	72	0	NA	NA	NA	NA	NA	NA
BAHCC1	0	81	0	0	90	0	0	101	0	0	101	0	NA	NA	NA	NA	NA	NA	NA	NA	NA	NA	NA	NA
BAIAP2	0	70	0	0	78	0	0	61	0	0	69	0	NA	NA	NA	NA	NA	NA	NA	NA	NA	NA	NA	NA
BAMBI	NA	NA	NA	NA	NA	NA	NA	NA	NA	NA	NA	NA	NA	NA	NA	NA	NA	NA	0	84	0	0	92	0
BANF1	NA	NA	NA	NA	NA	NA	NA	NA	NA	NA	NA	NA	0	46	0	0	46	0	NA	NA	NA	NA	NA	NA
BASP1	0	169	0	0	170	0	0	112	0	0	123	0	0	50	0	0	56	0	NA	NA	NA	NA	NA	NA
BATF	0	0	123	0	0	119	NA	NA	NA	NA	NA	NA	0	0	117	0	0	117	0	0	84	0	0	71
BATF3	0	0	528	0	0	542	0	0	516	0	0	571	0	0	459	0	0	430	0	0	340	0	0	281
BAZ1A	NA	NA	NA	NA	NA	NA	NA	NA	NA	NA	NA	NA	NA	NA	NA	NA	NA	NA	0	70	0	0	61	0
BBC3	NA	NA	NA	NA	NA	NA	0	79	0	0	83	0	NA	NA	NA	NA	NA	NA	NA	NA	NA	NA	NA	NA
BBS10	0	60	0	0	53	0	0	46	0	0	45	0	NA	NA	NA	NA	NA	NA	NA	NA	NA	NA	NA	NA
BBS2	NA	NA	NA	NA	NA	NA	0	62	0	0	60	0	NA	NA	NA	NA	NA	NA	NA	NA	NA	NA	NA	NA
BCAN	NA	NA	NA	NA	NA	NA	NA	NA	NA	NA	NA	NA	NA	NA	NA	NA	NA	NA	0	64	0	0	65	0
BCAP29	0	58	0	0	57	0	0	96	0	0	102	0	NA	NA	NA	NA	NA	NA	NA	NA	NA	NA	NA	NA
BCAR1	NA	NA	NA	NA	NA	NA	NA	NA	NA	NA	NA	NA	NA	NA	NA	NA	NA	NA	0	80	0	0	82	0
BCAR3	NA	NA	NA	NA	NA	NA	NA	NA	NA	NA	NA	NA	0	47	0	0	50	0	NA	NA	NA	NA	NA	NA
BCAT1	NA	NA	NA	NA	NA	NA	NA	NA	NA	NA	NA	NA	0	53	0	0	45	0	NA	NA	NA	NA	NA	NA
BCDIN3D	NA	NA	NA	NA	NA	NA	NA	NA	NA	NA	NA	NA	0	36	0	0	37	0	NA	NA	NA	NA	NA	NA
BCKDK	NA	NA	NA	NA	NA	NA	NA	NA	NA	NA	NA	NA	0	42	0	0	40	0	NA	NA	NA	NA	NA	NA
BCL11A	NA	NA	NA	NA	NA	NA	0	74	0	0	77	0	NA	NA	NA	NA	NA	NA	NA	NA	NA	NA	NA	NA
BCL2L2	0	27	0	0	34	0	0	30	0	0	30	0	NA	NA	NA	NA	NA	NA	NA	NA	NA	NA	NA	NA
BCL2L2-PABPN1	0	41	0	0	44	0	0	33	0	0	40	0	0	46	0	0	45	0	NA	NA	NA	NA	NA	NA
BCL6	0	66	0	0	64	0	NA	NA	NA	NA	NA	NA	0	87	0	0	78	0	NA	NA	NA	NA	NA	NA
BCL6B	0	0	676	0	0	560	NA	NA	NA	NA	NA	NA	NA	NA	NA	NA	NA	NA	NA	NA	NA	NA	NA	NA
BCL7C	NA	NA	NA	NA	NA	NA	NA	NA	NA	NA	NA	NA	0	50	0	0	52	0	NA	NA	NA	NA	NA	NA
BCO2	NA	NA	NA	NA	NA	NA	NA	NA	NA	NA	NA	NA	NA	NA	NA	NA	NA	NA	0	43	0	0	46	0
BCR	0	103	0	0	107	0	0	73	0	0	75	0	NA	NA	NA	NA	NA	NA	NA	NA	NA	NA	NA	NA
BEAN1	NA	NA	NA	NA	NA	NA	NA	NA	NA	NA	NA	NA	0	41	0	0	45	0	NA	NA	NA	NA	NA	NA
BEST1	NA	NA	NA	NA	NA	NA	NA	NA	NA	NA	NA	NA	NA	NA	NA	0	54	0	0	97	0	0	91	0
BET1L	0	90	0	0	89	0	0	51	0	0	50	0	0	59	0	0	66	0	0	62	0	0	59	0
BHLHE22	0	0	70	0	0	73	0	0	68	0	0	70	NA	NA	NA	NA	NA	NA	184.555	22	38	0	0	39
BHLHE40	786.449	112	41	1015.46	104	40	514.259	86	47	622.867	94	46	0	0	30	0	0	31	0	0	28	0	0	29
BHLHE41	0	0	55	0	0	55	0	0	58	0	0	60	193.703	70	15	314.969	54	20	705.72	88	31	624.879	88	31
BICD1	0	107	0	0	107	0	0	74	0	0	77	0	NA	NA	NA	NA	NA	NA	NA	NA	NA	NA	NA	NA
BIN1	NA	NA	NA	NA	NA	NA	NA	NA	NA	NA	NA	NA	0	70	0	0	61	0	0	82	0	0	73	0
BIN2	NA	NA	NA	NA	NA	NA	NA	NA	NA	NA	NA	NA	0	49	0	0	50	0	NA	NA	NA	NA	NA	NA
BIN3	0	43	0	0	45	0	0	42	0	0	44	0	NA	NA	NA	NA	NA	NA	NA	NA	NA	NA	NA	NA
BIRC2	NA	NA	NA	NA	NA	NA	NA	NA	NA	NA	NA	NA	NA	NA	NA	NA	NA	NA	0	43	0	0	49	0
BLCAP	NA	NA	NA	NA	NA	NA	0	63	0	0	63	0	0	55	0	0	43	0	NA	NA	NA	NA	NA	NA
BLOC1S4	NA	NA	NA	NA	NA	NA	NA	NA	NA	NA	NA	NA	0	68	0	0	72	0	NA	NA	NA	NA	NA	NA
BLOC1S6	0	16	0	0	18	0	NA	NA	NA	NA	NA	NA	NA	NA	NA	NA	NA	NA	NA	NA	NA	NA	NA	NA
BLZF1	0	92	0	0	104	0	0	94	0	0	95	0	NA	NA	NA	NA	NA	NA	0	89	0	0	86	0
BMF	NA	NA	NA	NA	NA	NA	NA	NA	NA	NA	NA	NA	0	48	0	0	43	0	NA	NA	NA	NA	NA	NA
BMI1	NA	NA	NA	NA	NA	NA	NA	NA	NA	NA	NA	NA	0	34	0	0	39	0	0	127	0	0	118	0
BMP2K	NA	NA	NA	NA	NA	NA	NA	NA	NA	NA	NA	NA	0	43	0	0	43	0	NA	NA	NA	NA	NA	NA
BMP6	0	49	0	0	45	0	0	57	0	0	60	0	NA	NA	NA	NA	NA	NA	0	27	0	0	22	0
BNIP1	NA	NA	NA	NA	NA	NA	NA	NA	NA	NA	NA	NA	NA	NA	NA	NA	NA	NA	0	53	0	0	49	0
BNIP3L	NA	NA	NA	NA	NA	NA	NA	NA	NA	NA	NA	NA	0	54	0	0	52	0	NA	NA	NA	NA	NA	NA
BOC	0	91	0	0	93	0	0	65	0	0	68	0	NA	NA	NA	NA	NA	NA	NA	NA	NA	NA	NA	NA
BOD1	0	82	0	0	92	0	NA	NA	NA	NA	NA	NA	0	55	0	0	58	0	0	47	0	0	44	0
BOLA1	NA	NA	NA	NA	NA	NA	NA	NA	NA	NA	NA	NA	0	50	0	0	47	0	NA	NA	NA	NA	NA	NA
BOLA3	NA	NA	NA	NA	NA	NA	NA	NA	NA	NA	NA	NA	0	31	0	0	29	0	0	52	0	0	45	0
BORCS6	NA	NA	NA	NA	NA	NA	NA	NA	NA	NA	NA	NA	0	27	0	0	29	0	NA	NA	NA	NA	NA	NA
BPHL	NA	NA	NA	NA	NA	NA	NA	NA	NA	NA	NA	NA	0	46	0	0	42	0	0	70	0	0	72	0
BRD4	0	81	0	0	77	0	0	94	0	0	96	0	NA	NA	NA	NA	NA	NA	NA	NA	NA	NA	NA	NA
BRD7	NA	NA	NA	NA	NA	NA	NA	NA	NA	NA	NA	NA	0	51	0	0	56	0	0	61	0	0	56	0
BRINP1	0	69	0	0	70	0	0	106	0	0	111	0	NA	NA	NA	NA	NA	NA	0	43	0	0	42	0
BRINP2	0	125	0	0	122	0	0	136	0	0	140	0	NA	NA	NA	NA	NA	NA	NA	NA	NA	NA	NA	NA
BRIX1	NA	NA	NA	NA	NA	NA	NA	NA	NA	NA	NA	NA	NA	NA	NA	NA	NA	NA	0	82	0	0	87	0
BRK1	NA	NA	NA	NA	NA	NA	NA	NA	NA	NA	NA	NA	0	52	0	0	53	0	NA	NA	NA	NA	NA	NA
BROX	NA	NA	NA	NA	NA	NA	NA	NA	NA	NA	NA	NA	0	53	0	0	58	0	NA	NA	NA	NA	NA	NA
BRPF3	0	157	0	0	143	0	0	106	0	0	118	0	NA	NA	NA	NA	NA	NA	NA	NA	NA	NA	NA	NA
BRSK2	0	82	0	0	79	0	0	73	0	0	75	0	NA	NA	NA	NA	NA	NA	NA	NA	NA	NA	NA	NA
BSN	0	71	0	0	78	0	0	53	0	0	54	0	NA	NA	NA	NA	NA	NA	NA	NA	NA	NA	NA	NA
BSX	0	0	16	0	0	22	NA	NA	NA	NA	NA	NA	NA	NA	NA	NA	NA	NA	NA	NA	NA	NA	NA	NA
BTBD10	NA	NA	NA	NA	NA	NA	0	72	0	0	73	0	NA	NA	NA	NA	NA	NA	NA	NA	NA	NA	NA	NA
BTBD17	0	17	0	0	13	0	NA	NA	NA	0	32	0	NA	NA	NA	NA	NA	NA	NA	NA	NA	NA	NA	NA
BTBD2	NA	NA	NA	NA	NA	NA	NA	NA	NA	NA	NA	NA	0	56	0	0	50	0	NA	NA	NA	NA	NA	NA
BTBD3	0	74	0	0	75	0	NA	NA	NA	NA	NA	NA	NA	NA	NA	NA	NA	NA	0	90	0	0	90	0
BTG1	NA	NA	NA	NA	NA	NA	NA	NA	NA	NA	NA	NA	0	61	0	0	53	0	NA	NA	NA	NA	NA	NA
BTG2	NA	NA	NA	NA	NA	NA	NA	NA	NA	NA	NA	NA	0	38	0	0	38	0	NA	NA	NA	NA	NA	NA
BTN2A1	NA	NA	NA	NA	NA	NA	NA	NA	NA	NA	NA	NA	0	40	0	0	36	0	NA	NA	NA	NA	NA	NA
BTN2A2	NA	NA	NA	NA	NA	NA	NA	NA	NA	NA	NA	NA	0	52	0	0	49	0	NA	NA	NA	NA	NA	NA
BTN3A1	NA	NA	NA	NA	NA	NA	NA	NA	NA	NA	NA	NA	0	35	0	0	35	0	NA	NA	NA	NA	NA	NA
BUB3	NA	NA	NA	NA	NA	NA	NA	NA	NA	NA	NA	NA	NA	NA	NA	NA	NA	NA	0	63	0	0	65	0
BUD13	NA	NA	NA	NA	NA	NA	NA	NA	NA	NA	NA	NA	NA	NA	NA	NA	NA	NA	0	57	0	0	52	0
C11orf49	NA	NA	NA	NA	NA	NA	0	53	0	0	53	0	NA	NA	NA	NA	NA	NA	0	52	0	0	52	0
C11orf71	NA	NA	NA	NA	NA	NA	NA	NA	NA	NA	NA	NA	NA	NA	NA	NA	NA	NA	0	41	0	0	41	0
C11orf87	0	94	0	0	93	0	0	79	0	0	86	0	NA	NA	NA	NA	NA	NA	NA	NA	NA	NA	NA	NA
C12orf65	0	68	0	0	71	0	0	46	0	0	46	0	NA	NA	NA	NA	NA	NA	NA	NA	NA	NA	NA	NA
C12orf66	NA	NA	NA	NA	NA	NA	NA	NA	NA	NA	NA	NA	0	36	0	0	35	0	NA	NA	NA	NA	NA	NA
C15orf39	NA	NA	NA	NA	NA	NA	NA	NA	NA	NA	NA	NA	0	44	0	0	43	0	NA	NA	NA	NA	NA	NA
C16orf72	0	74	0	0	72	0	0	63	0	0	66	0	0	47	0	0	47	0	NA	NA	NA	NA	NA	NA
C16orf86	0	41	0	0	34	0	0	40	0	0	39	0	NA	NA	NA	NA	NA	NA	NA	NA	NA	NA	NA	NA
C17orf80	NA	NA	NA	NA	NA	NA	NA	NA	NA	NA	NA	NA	NA	NA	NA	NA	NA	NA	0	47	0	0	53	0
C17orf97	NA	NA	NA	NA	NA	NA	NA	NA	NA	NA	NA	NA	NA	NA	NA	0	46	0	NA	NA	NA	NA	NA	NA
C18orf25	0	54	0	0	57	0	0	51	0	0	53	0	NA	NA	NA	NA	NA	NA	NA	NA	NA	NA	NA	NA
C19orf12	NA	NA	NA	NA	NA	NA	NA	NA	NA	NA	NA	NA	NA	NA	NA	NA	NA	NA	0	46	0	0	45	0
C19orf38	NA	NA	NA	NA	NA	NA	NA	NA	NA	NA	NA	NA	0	47	0	0	64	0	NA	NA	NA	NA	NA	NA
C19orf53	NA	NA	NA	NA	NA	NA	NA	NA	NA	NA	NA	NA	0	51	0	0	51	0	NA	NA	NA	NA	NA	NA
C19orf54	NA	NA	NA	NA	NA	NA	NA	NA	NA	NA	NA	NA	0	52	0	NA	NA	NA	NA	NA	NA	NA	NA	NA
C1orf194	NA	NA	NA	NA	NA	NA	0	28	0	0	39	0	NA	NA	NA	NA	NA	NA	NA	NA	NA	NA	NA	NA
C1orf198	0	78	0	0	71	0	0	77	0	0	78	0	NA	NA	NA	NA	NA	NA	0	72	0	0	67	0
C1orf21	0	78	0	0	84	0	0	65	0	0	67	0	NA	NA	NA	NA	NA	NA	NA	NA	NA	NA	NA	NA
C1orf216	0	61	0	0	60	0	NA	NA	NA	NA	NA	NA	NA	NA	NA	NA	NA	NA	NA	NA	NA	NA	NA	NA
C1orf50	NA	NA	NA	NA	NA	NA	0	51	0	0	55	0	NA	NA	NA	NA	NA	NA	NA	NA	NA	NA	NA	NA
C1orf94	NA	NA	NA	NA	NA	NA	NA	NA	NA	0	41	0	NA	NA	NA	NA	NA	NA	NA	NA	NA	NA	NA	NA
C1QL3	0	56	0	0	58	0	0	39	0	0	34	0	NA	NA	NA	NA	NA	NA	NA	NA	NA	NA	NA	NA
C1QTNF2	0	47	0	0	56	0	NA	NA	NA	NA	NA	NA	NA	NA	NA	NA	NA	NA	NA	NA	NA	NA	NA	NA
C1QTNF4	0	55	0	0	58	0	0	59	0	0	58	0	NA	NA	NA	NA	NA	NA	NA	NA	NA	NA	NA	NA
C1R	0	57	0	0	55	0	NA	NA	NA	NA	NA	NA	NA	NA	NA	NA	NA	NA	NA	NA	NA	NA	NA	NA
C20orf194	NA	NA	NA	NA	NA	NA	NA	NA	NA	NA	NA	NA	NA	NA	NA	NA	NA	NA	0	69	0	0	67	0
C22orf23	NA	NA	NA	NA	NA	NA	NA	NA	NA	NA	NA	NA	NA	NA	NA	NA	NA	NA	0	48	0	0	49	0
C2CD2L	NA	NA	NA	NA	NA	NA	0	52	0	0	55	0	NA	NA	NA	NA	NA	NA	NA	NA	NA	NA	NA	NA
C2orf50	0	62	0	0	64	0	0	48	0	0	50	0	NA	NA	NA	NA	NA	NA	NA	NA	NA	NA	NA	NA
C2orf68	NA	NA	NA	NA	NA	NA	0	59	0	0	54	0	NA	NA	NA	NA	NA	NA	NA	NA	NA	NA	NA	NA
C3	NA	NA	NA	NA	NA	NA	NA	NA	NA	NA	NA	NA	0	52	0	0	46	0	NA	NA	NA	NA	NA	NA
C3orf70	NA	NA	NA	NA	NA	NA	0	57	0	0	62	0	NA	NA	NA	NA	NA	NA	NA	NA	NA	NA	NA	NA
C3orf80	0	45	0	0	46	0	NA	NA	NA	NA	NA	NA	NA	NA	NA	NA	NA	NA	NA	NA	NA	NA	NA	NA
C5orf51	0	95	0	0	95	0	0	69	0	0	73	0	NA	NA	NA	NA	NA	NA	NA	NA	NA	NA	NA	NA
C6orf62	0	78	0	0	87	0	0	80	0	0	80	0	0	40	0	0	43	0	NA	NA	NA	NA	NA	NA
C6orf89	NA	NA	NA	NA	NA	NA	NA	NA	NA	NA	NA	NA	0	61	0	0	63	0	0	69	0	0	64	0
C7orf25	NA	NA	NA	NA	NA	NA	0	28	0	0	29	0	NA	NA	NA	NA	NA	NA	NA	NA	NA	NA	NA	NA
C9orf50	0	37	0	0	33	0	0	32	0	0	23	0	NA	NA	NA	NA	NA	NA	NA	NA	NA	0	24	0
C9orf64	NA	NA	NA	NA	NA	NA	NA	NA	NA	NA	NA	NA	0	43	0	0	52	0	NA	NA	NA	NA	NA	NA
C9orf72	0	72	0	0	74	0	0	60	0	0	71	0	0	82	0	0	77	0	NA	NA	NA	NA	NA	NA
C9orf85	NA	NA	NA	NA	NA	NA	NA	NA	NA	NA	NA	NA	NA	NA	NA	NA	NA	NA	0	94	0	0	81	0
CA10	0	72	0	0	72	0	0	48	0	0	50	0	NA	NA	NA	NA	NA	NA	NA	NA	NA	NA	NA	NA
CA2	NA	NA	NA	NA	NA	NA	0	55	0	0	58	0	NA	NA	NA	NA	NA	NA	0	93	0	0	94	0
CACNA1A	0	114	0	0	109	0	0	136	0	0	138	0	NA	NA	NA	NA	NA	NA	NA	NA	NA	NA	NA	NA
CACNA1C	0	141	0	0	154	0	0	150	0	0	155	0	NA	NA	NA	NA	NA	NA	NA	NA	NA	NA	NA	NA
CACNA1D	0	78	0	0	81	0	0	94	0	0	97	0	NA	NA	NA	NA	NA	NA	NA	NA	NA	NA	NA	NA
CACNA1E	0	137	0	0	125	0	0	142	0	0	149	0	NA	NA	NA	NA	NA	NA	NA	NA	NA	NA	NA	NA
CACNA2D3	0	73	0	0	68	0	0	79	0	0	82	0	NA	NA	NA	NA	NA	NA	NA	NA	NA	NA	NA	NA
CACNB1	NA	NA	NA	NA	NA	NA	0	69	0	0	73	0	NA	NA	NA	NA	NA	NA	NA	NA	NA	NA	NA	NA
CACNB2	0	90	0	0	95	0	0	92	0	0	104	0	NA	NA	NA	NA	NA	NA	NA	NA	NA	NA	NA	NA
CACNB4	0	68	0	0	70	0	0	69	0	0	73	0	NA	NA	NA	NA	NA	NA	NA	NA	NA	NA	NA	NA
CACNG2	0	58	0	0	62	0	0	81	0	0	79	0	NA	NA	NA	NA	NA	NA	NA	NA	NA	NA	NA	NA
CACNG3	0	111	0	0	117	0	0	125	0	0	129	0	NA	NA	NA	NA	NA	NA	NA	NA	NA	NA	NA	NA
CACNG6	NA	NA	NA	NA	NA	NA	0	36	0	0	42	0	NA	NA	NA	NA	NA	NA	NA	NA	NA	NA	NA	NA
CACNG8	0	65	0	0	74	0	0	53	0	0	55	0	NA	NA	NA	NA	NA	NA	NA	NA	NA	NA	NA	NA
CADM1	NA	NA	NA	NA	NA	NA	0	101	0	0	105	0	NA	NA	NA	NA	NA	NA	NA	NA	NA	NA	NA	NA
CADM2	NA	NA	NA	NA	NA	NA	0	69	0	0	73	0	NA	NA	NA	NA	NA	NA	0	96	0	0	99	0
CADM3	NA	NA	NA	NA	NA	NA	0	61	0	0	61	0	NA	NA	NA	NA	NA	NA	NA	NA	NA	NA	NA	NA
CADM4	NA	NA	NA	NA	NA	NA	0	50	0	0	49	0	NA	NA	NA	NA	NA	NA	NA	NA	NA	NA	NA	NA
CADPS	0	125	0	0	128	0	0	87	0	0	97	0	NA	NA	NA	NA	NA	NA	NA	NA	NA	NA	NA	NA
CADPS2	NA	NA	NA	NA	NA	NA	0	79	0	0	81	0	NA	NA	NA	NA	NA	NA	NA	NA	NA	NA	NA	NA
CALD1	NA	NA	NA	NA	NA	NA	NA	NA	NA	NA	NA	NA	NA	NA	NA	NA	NA	NA	0	108	0	0	113	0
CALM1	0	115	0	0	118	0	0	139	0	0	163	0	0	83	0	0	89	0	0	72	0	0	72	0
CALM3	0	77	0	0	78	0	NA	NA	NA	NA	NA	NA	NA	NA	NA	NA	NA	NA	NA	NA	NA	NA	NA	NA
CALN1	0	92	0	0	94	0	0	76	0	0	78	0	NA	NA	NA	NA	NA	NA	NA	NA	NA	NA	NA	NA
CALR	NA	NA	NA	NA	NA	NA	NA	NA	NA	NA	NA	NA	0	46	0	0	42	0	NA	NA	NA	NA	NA	NA
CAMK1D	0	126	0	0	129	0	0	106	0	0	116	0	NA	NA	NA	NA	NA	NA	NA	NA	NA	NA	NA	NA
CAMK1G	0	54	0	0	53	0	0	48	0	0	47	0	NA	NA	NA	NA	NA	NA	NA	NA	NA	NA	NA	NA
CAMK2A	NA	NA	NA	NA	NA	NA	0	79	0	0	82	0	NA	NA	NA	NA	NA	NA	NA	NA	NA	NA	NA	NA
CAMK2B	0	109	0	0	111	0	0	96	0	0	102	0	NA	NA	NA	NA	NA	NA	NA	NA	NA	NA	NA	NA
CAMK2D	NA	NA	NA	NA	NA	NA	NA	NA	NA	NA	NA	NA	NA	NA	NA	NA	NA	NA	0	45	0	0	45	0
CAMK2G	NA	NA	NA	NA	NA	NA	NA	NA	NA	NA	NA	NA	0	60	0	0	61	0	NA	NA	NA	NA	NA	NA
CAMK2N1	0	159	0	0	168	0	0	138	0	0	156	0	NA	NA	NA	NA	NA	NA	NA	NA	NA	NA	NA	NA
CAMK4	NA	NA	NA	NA	NA	NA	0	63	0	0	65	0	NA	NA	NA	NA	NA	NA	NA	NA	NA	NA	NA	NA
CAMKMT	0	57	0	0	60	0	0	52	0	0	51	0	NA	NA	NA	NA	NA	NA	NA	NA	NA	NA	NA	NA
CAMTA1	0	99	0	0	108	0	0	95	0	0	107	0	NA	NA	NA	NA	NA	NA	NA	NA	NA	NA	NA	NA
CAND1	0	57	0	0	64	0	0	64	0	0	67	0	NA	NA	NA	NA	NA	NA	NA	NA	NA	NA	NA	NA
CAP1	NA	NA	NA	NA	NA	NA	NA	NA	NA	NA	NA	NA	0	39	0	0	43	0	NA	NA	NA	NA	NA	NA
CAP2	0	127	0	0	123	0	0	110	0	0	108	0	NA	NA	NA	NA	NA	NA	NA	NA	NA	NA	NA	NA
CAPG	NA	NA	NA	NA	NA	NA	NA	NA	NA	NA	NA	NA	0	71	0	0	71	0	0	29	0	NA	NA	NA
CAPZA1	0	59	0	0	53	0	NA	NA	NA	NA	NA	NA	NA	NA	NA	NA	NA	NA	0	54	0	0	57	0
CAPZB	0	77	0	0	74	0	0	88	0	0	91	0	0	46	0	0	44	0	NA	NA	NA	NA	NA	NA
CARD11	NA	NA	NA	NA	NA	NA	NA	NA	NA	NA	NA	NA	0	53	0	0	51	0	NA	NA	NA	NA	NA	NA
CARD6	0	34	0	0	37	0	NA	NA	NA	NA	NA	NA	NA	NA	NA	NA	NA	NA	NA	NA	NA	NA	NA	NA
CARNMT1	0	50	0	0	48	0	NA	NA	NA	NA	NA	NA	NA	NA	NA	NA	NA	NA	NA	NA	NA	NA	NA	NA
CASP7	NA	NA	NA	NA	NA	NA	0	59	0	0	60	0	NA	NA	NA	NA	NA	NA	NA	NA	NA	NA	NA	NA
CASP9	NA	NA	NA	NA	NA	NA	0	62	0	0	66	0	NA	NA	NA	NA	NA	NA	NA	NA	NA	NA	NA	NA
CATSPERG	NA	NA	NA	NA	NA	NA	NA	NA	NA	NA	NA	NA	NA	NA	NA	NA	NA	NA	0	55	0	0	55	0
CBFB	NA	NA	NA	NA	NA	NA	NA	NA	NA	NA	NA	NA	NA	NA	NA	NA	NA	NA	0	66	0	0	68	0
CBLL1	NA	NA	NA	NA	NA	NA	0	74	0	0	76	0	NA	NA	NA	NA	NA	NA	NA	NA	NA	NA	NA	NA
CBLN4	0	46	0	0	48	0	NA	NA	NA	NA	NA	NA	NA	NA	NA	NA	NA	NA	NA	NA	NA	NA	NA	NA
CBR1	NA	NA	NA	NA	NA	NA	NA	NA	NA	NA	NA	NA	NA	NA	NA	NA	NA	NA	0	68	0	0	67	0
CBX2	NA	NA	NA	NA	NA	NA	NA	NA	NA	NA	NA	NA	NA	NA	NA	NA	NA	NA	0	45	0	0	26	0
CBX3	0	99	0	0	100	0	0	67	0	0	74	0	NA	NA	NA	NA	NA	NA	NA	NA	NA	NA	NA	NA
CBX4	NA	NA	NA	NA	NA	NA	0	46	0	0	47	0	NA	NA	NA	NA	NA	NA	0	88	0	0	100	0
CBX5	NA	NA	NA	NA	NA	NA	0	78	0	0	84	0	NA	NA	NA	NA	NA	NA	NA	NA	NA	NA	NA	NA
CBX6	0	95	0	0	108	0	0	67	0	0	72	0	NA	NA	NA	NA	NA	NA	NA	NA	NA	NA	NA	NA
CBX8	NA	NA	NA	NA	NA	NA	NA	NA	NA	NA	NA	NA	NA	NA	NA	NA	NA	NA	0	36	0	0	43	0
CBY1	0	50	0	0	48	0	0	49	0	0	49	0	NA	NA	NA	NA	NA	NA	NA	NA	NA	NA	NA	NA
CC2D2A	NA	NA	NA	NA	NA	NA	NA	NA	NA	NA	NA	NA	0	66	0	0	58	0	NA	NA	NA	NA	NA	NA
CCAR2	NA	NA	NA	NA	NA	NA	NA	NA	NA	NA	NA	NA	0	38	0	0	42	0	NA	NA	NA	NA	NA	NA
CCDC112	0	76	0	0	88	0	NA	NA	NA	NA	NA	NA	NA	NA	NA	NA	NA	NA	NA	NA	NA	NA	NA	NA
CCDC130	NA	NA	NA	NA	NA	NA	0	47	0	0	49	0	NA	NA	NA	NA	NA	NA	NA	NA	NA	NA	NA	NA
CCDC142	NA	NA	NA	NA	NA	NA	NA	NA	NA	NA	NA	NA	0	33	0	0	28	0	NA	NA	NA	NA	NA	NA
CCDC148	NA	NA	NA	NA	NA	NA	0	51	0	0	51	0	NA	NA	NA	NA	NA	NA	0	60	0	0	65	0
CCDC15	0	33	0	0	42	0	NA	NA	NA	NA	NA	NA	NA	NA	NA	NA	NA	NA	0	38	0	0	42	0
CCDC177	0	42	0	0	49	0	NA	NA	NA	NA	NA	NA	NA	NA	NA	NA	NA	NA	NA	NA	NA	NA	NA	NA
CCDC178	NA	NA	NA	NA	NA	NA	0	84	0	0	86	0	NA	NA	NA	NA	NA	NA	NA	NA	NA	NA	NA	NA
CCDC18	NA	NA	NA	NA	NA	NA	NA	NA	NA	NA	NA	NA	0	47	0	0	64	0	NA	NA	NA	NA	NA	NA
CCDC24	NA	NA	NA	NA	NA	NA	NA	NA	NA	NA	NA	NA	NA	NA	NA	NA	NA	NA	0	43	0	0	40	0
CCDC25	NA	NA	NA	NA	NA	NA	0	51	0	0	52	0	NA	NA	NA	NA	NA	NA	NA	NA	NA	NA	NA	NA
CCDC3	0	87	0	0	85	0	0	64	0	0	65	0	NA	NA	NA	NA	NA	NA	NA	NA	NA	NA	NA	NA
CCDC40	NA	NA	NA	NA	NA	NA	NA	NA	NA	NA	NA	NA	0	55	0	0	54	0	NA	NA	NA	NA	NA	NA
CCDC6	NA	NA	NA	NA	NA	NA	0	43	0	0	45	0	0	61	0	0	62	0	NA	NA	NA	NA	NA	NA
CCDC61	0	41	0	0	42	0	0	45	0	0	39	0	NA	NA	NA	NA	NA	NA	NA	NA	NA	NA	NA	NA
CCDC66	0	73	0	0	86	0	0	79	0	0	88	0	NA	NA	NA	NA	NA	NA	NA	NA	NA	NA	NA	NA
CCDC82	NA	NA	NA	NA	NA	NA	NA	NA	NA	NA	NA	NA	0	67	0	0	62	0	0	83	0	0	76	0
CCDC85A	NA	NA	NA	NA	NA	NA	0	53	0	0	53	0	NA	NA	NA	NA	NA	NA	NA	NA	NA	NA	NA	NA
CCDC85B	NA	NA	NA	NA	NA	NA	NA	NA	NA	NA	NA	NA	0	51	0	0	33	0	NA	NA	NA	NA	NA	NA
CCDC85C	0	41	0	0	37	0	0	59	0	0	61	0	NA	NA	NA	NA	NA	NA	NA	NA	NA	NA	NA	NA
CCDC88A	NA	NA	NA	NA	NA	NA	0	81	0	0	81	0	NA	NA	NA	NA	NA	NA	0	91	0	0	92	0
CCDC90B	NA	NA	NA	NA	NA	NA	0	95	0	0	104	0	NA	NA	NA	NA	NA	NA	NA	NA	NA	NA	NA	NA
CCDC92	0	76	0	0	82	0	0	70	0	0	72	0	NA	NA	NA	NA	NA	NA	NA	NA	NA	NA	NA	NA
CCK	0	84	0	0	85	0	NA	NA	NA	NA	NA	NA	NA	NA	NA	NA	NA	NA	NA	NA	NA	NA	NA	NA
CCL17	NA	NA	NA	NA	NA	NA	NA	NA	NA	NA	NA	NA	NA	NA	NA	0	38	0	NA	NA	NA	NA	NA	NA
CCNB1IP1	0	65	0	0	60	0	NA	NA	NA	NA	NA	NA	0	40	0	0	40	0	NA	NA	NA	NA	NA	NA
CCND1	NA	NA	NA	NA	NA	NA	NA	NA	NA	NA	NA	NA	0	53	0	0	48	0	NA	NA	NA	NA	NA	NA
CCND2	NA	NA	NA	NA	NA	NA	NA	NA	NA	NA	NA	NA	0	32	0	0	34	0	NA	NA	NA	NA	NA	NA
CCNI	0	61	0	0	61	0	NA	NA	NA	NA	NA	NA	NA	NA	NA	NA	NA	NA	NA	NA	NA	NA	NA	NA
CCNJL	0	74	0	0	84	0	NA	NA	NA	NA	NA	NA	NA	NA	NA	NA	NA	NA	NA	NA	NA	NA	NA	NA
CCNL1	NA	NA	NA	NA	NA	NA	NA	NA	NA	NA	NA	NA	0	64	0	0	70	0	NA	NA	NA	NA	NA	NA
CCNY	NA	NA	NA	NA	NA	NA	0	66	0	0	72	0	0	53	0	0	56	0	NA	NA	NA	NA	NA	NA
CCP110	0	46	0	0	50	0	NA	NA	NA	NA	NA	NA	0	47	0	0	67	0	NA	NA	NA	NA	NA	NA
CCR1	NA	NA	NA	NA	NA	NA	NA	NA	NA	NA	NA	NA	0	82	0	0	84	0	NA	NA	NA	NA	NA	NA
CCR5	NA	NA	NA	NA	NA	NA	NA	NA	NA	NA	NA	NA	0	93	0	0	89	0	NA	NA	NA	NA	NA	NA
CCSAP	0	74	0	0	68	0	0	99	0	0	103	0	NA	NA	NA	NA	NA	NA	NA	NA	NA	NA	NA	NA
CCT4	NA	NA	NA	NA	NA	NA	0	62	0	0	62	0	NA	NA	NA	NA	NA	NA	NA	NA	NA	NA	NA	NA
CCT5	NA	NA	NA	NA	NA	NA	0	63	0	0	63	0	NA	NA	NA	NA	NA	NA	NA	NA	NA	NA	NA	NA
CD14	NA	NA	NA	NA	NA	NA	NA	NA	NA	NA	NA	NA	0	61	0	0	56	0	NA	NA	NA	NA	NA	NA
CD164	NA	NA	NA	NA	NA	NA	NA	NA	NA	NA	NA	NA	0	47	0	0	51	0	NA	NA	NA	NA	NA	NA
CD200	NA	NA	NA	NA	NA	NA	NA	NA	NA	NA	NA	NA	NA	NA	NA	NA	NA	NA	0	62	0	0	63	0
CD274	NA	NA	NA	NA	NA	NA	NA	NA	NA	NA	NA	NA	NA	NA	NA	0	48	0	NA	NA	NA	NA	NA	NA
CD276	0	60	0	0	57	0	0	59	0	0	58	0	NA	NA	NA	NA	NA	NA	NA	NA	NA	NA	NA	NA
CD302	NA	NA	NA	NA	NA	NA	NA	NA	NA	NA	NA	NA	0	54	0	0	55	0	NA	NA	NA	NA	NA	NA
CD40	0	34	0	0	37	0	NA	NA	NA	NA	NA	NA	NA	NA	NA	NA	NA	NA	NA	NA	NA	NA	NA	NA
CD47	0	97	0	0	105	0	0	78	0	0	80	0	NA	NA	NA	NA	NA	NA	0	54	0	0	53	0
CD59	0	77	0	0	80	0	0	67	0	0	71	0	NA	NA	NA	NA	NA	NA	NA	NA	NA	NA	NA	NA
CD68	NA	NA	NA	NA	NA	NA	NA	NA	NA	NA	NA	NA	0	49	0	0	49	0	NA	NA	NA	NA	NA	NA
CD72	NA	NA	NA	NA	NA	NA	NA	NA	NA	NA	NA	NA	0	46	0	0	49	0	NA	NA	NA	NA	NA	NA
CD82	NA	NA	NA	NA	NA	NA	NA	NA	NA	NA	NA	NA	0	41	0	0	43	0	0	107	0	0	119	0
CD83	NA	NA	NA	NA	NA	NA	NA	NA	NA	NA	NA	NA	0	74	0	0	72	0	NA	NA	NA	NA	NA	NA
CD84	NA	NA	NA	NA	NA	NA	NA	NA	NA	NA	NA	NA	0	37	0	0	38	0	NA	NA	NA	NA	NA	NA
CDC14B	NA	NA	NA	NA	NA	NA	NA	NA	NA	NA	NA	NA	NA	NA	NA	NA	NA	NA	0	66	0	0	68	0
CDC20	NA	NA	NA	NA	NA	NA	NA	NA	NA	NA	NA	NA	NA	NA	NA	NA	NA	NA	0	38	0	0	39	0
CDC27	NA	NA	NA	NA	NA	NA	NA	NA	NA	NA	NA	NA	0	49	0	0	47	0	NA	NA	NA	NA	NA	NA
CDC37	NA	NA	NA	NA	NA	NA	NA	NA	NA	NA	NA	NA	0	28	0	0	36	0	NA	NA	NA	NA	NA	NA
CDC37L1	NA	NA	NA	NA	NA	NA	NA	NA	NA	NA	NA	NA	0	51	0	0	55	0	NA	NA	NA	NA	NA	NA
CDC42BPA	NA	NA	NA	NA	NA	NA	NA	NA	NA	NA	NA	NA	NA	NA	NA	NA	NA	NA	0	77	0	0	76	0
CDC42BPB	NA	NA	NA	NA	NA	NA	NA	NA	NA	NA	NA	NA	NA	NA	NA	NA	NA	NA	0	59	0	0	59	0
CDC42EP2	NA	NA	NA	NA	NA	NA	NA	NA	NA	NA	NA	NA	NA	NA	NA	NA	NA	NA	0	54	0	0	54	0
CDC42EP3	0	75	0	0	77	0	0	56	0	0	56	0	NA	NA	NA	NA	NA	NA	NA	NA	NA	NA	NA	NA
CDC42SE2	0	60	0	0	66	0	NA	NA	NA	NA	NA	NA	NA	NA	NA	NA	NA	NA	NA	NA	NA	NA	NA	NA
CDC5L	0	66	0	0	81	0	0	68	0	0	72	0	NA	NA	NA	NA	NA	NA	NA	NA	NA	NA	NA	NA
CDC6	0	58	0	0	60	0	0	44	0	0	57	0	NA	NA	NA	NA	NA	NA	NA	NA	NA	NA	NA	NA
CDC73	0	46	0	0	47	0	0	37	0	0	40	0	0	73	0	0	77	0	NA	NA	NA	NA	NA	NA
CDCA2	NA	NA	NA	NA	NA	NA	NA	NA	NA	NA	NA	NA	0	38	0	NA	NA	NA	NA	NA	NA	NA	NA	NA
CDCP1	NA	NA	NA	NA	NA	NA	NA	NA	NA	NA	NA	NA	0	34	0	0	38	0	NA	NA	NA	NA	NA	NA
CDH1	NA	NA	NA	NA	NA	NA	NA	NA	NA	NA	NA	NA	NA	NA	NA	NA	NA	NA	0	55	0	0	55	0
CDH10	0	73	0	0	79	0	0	54	0	0	56	0	NA	NA	NA	NA	NA	NA	NA	NA	NA	NA	NA	NA
CDH11	0	135	0	0	136	0	0	106	0	0	109	0	NA	NA	NA	NA	NA	NA	0	99	0	0	87	0
CDH12	0	119	0	0	124	0	NA	NA	NA	NA	NA	NA	NA	NA	NA	NA	NA	NA	NA	NA	NA	NA	NA	NA
CDH13	NA	NA	NA	NA	NA	NA	0	77	0	0	79	0	NA	NA	NA	NA	NA	NA	NA	NA	NA	NA	NA	NA
CDH18	0	99	0	0	95	0	0	92	0	0	96	0	NA	NA	NA	NA	NA	NA	NA	NA	NA	NA	NA	NA
CDH20	NA	NA	NA	NA	NA	NA	NA	NA	NA	NA	NA	NA	NA	NA	NA	NA	NA	NA	0	65	0	0	65	0
CDH22	NA	NA	NA	NA	NA	NA	0	84	0	0	90	0	NA	NA	NA	NA	NA	NA	NA	NA	NA	NA	NA	NA
CDH23	NA	NA	NA	NA	NA	NA	NA	NA	NA	NA	NA	NA	0	70	0	0	67	0	0	81	0	0	86	0
CDH8	NA	NA	NA	NA	NA	NA	NA	NA	NA	NA	NA	NA	NA	NA	NA	NA	NA	NA	0	72	0	0	73	0
CDHR3	NA	NA	NA	NA	NA	NA	0	73	0	0	73	0	NA	NA	NA	NA	NA	NA	NA	NA	NA	NA	NA	NA
CDK17	NA	NA	NA	NA	NA	NA	NA	NA	NA	NA	NA	NA	0	39	0	0	43	0	NA	NA	NA	NA	NA	NA
CDK18	NA	NA	NA	NA	NA	NA	NA	NA	NA	NA	NA	NA	NA	NA	NA	NA	NA	NA	0	64	0	0	65	0
CDK19	0	83	0	0	90	0	0	85	0	0	85	0	NA	NA	NA	NA	NA	NA	0	72	0	0	69	0
CDK5	NA	NA	NA	NA	NA	NA	NA	NA	NA	NA	NA	NA	NA	NA	NA	0	63	0	NA	NA	NA	NA	NA	NA
CDK5R1	NA	NA	NA	NA	NA	NA	NA	NA	NA	NA	NA	NA	0	34	0	0	43	0	NA	NA	NA	NA	NA	NA
CDK5R2	NA	NA	NA	NA	NA	NA	0	72	0	0	79	0	NA	NA	NA	NA	NA	NA	NA	NA	NA	NA	NA	NA
CDK5RAP3	0	57	0	0	65	0	0	56	0	0	58	0	NA	NA	NA	NA	NA	NA	NA	NA	NA	NA	NA	NA
CDK6	NA	NA	NA	NA	NA	NA	0	78	0	0	81	0	0	63	0	0	61	0	0	103	0	0	102	0
CDK8	0	69	0	0	66	0	0	63	0	0	64	0	NA	NA	NA	NA	NA	NA	NA	NA	NA	NA	NA	NA
CDKAL1	NA	NA	NA	NA	NA	NA	NA	NA	NA	NA	NA	NA	0	68	0	0	66	0	NA	NA	NA	NA	NA	NA
CDKL1	0	105	0	0	96	0	0	103	0	0	109	0	NA	NA	NA	NA	NA	NA	NA	NA	NA	NA	NA	NA
CDKL3	0	90	0	0	86	0	NA	NA	NA	NA	NA	NA	NA	NA	NA	NA	NA	NA	NA	NA	NA	NA	NA	NA
CDKN1A	NA	NA	NA	NA	NA	NA	NA	NA	NA	NA	NA	NA	0	42	0	0	41	0	0	36	0	0	32	0
CDKN1B	0	58	0	0	61	0	NA	NA	NA	NA	NA	NA	NA	NA	NA	NA	NA	NA	0	74	0	0	74	0
CDKN1C	NA	NA	NA	NA	NA	NA	NA	NA	NA	NA	NA	NA	0	40	0	0	40	0	NA	NA	NA	NA	NA	NA
CDKN2D	NA	NA	NA	NA	NA	NA	0	58	0	0	57	0	0	30	0	0	19	0	0	60	0	0	64	0
CDPF1	NA	NA	NA	NA	NA	NA	NA	NA	NA	NA	NA	NA	0	57	0	0	51	0	NA	NA	NA	NA	NA	NA
CDS1	NA	NA	NA	NA	NA	NA	NA	NA	NA	NA	NA	NA	0	45	0	0	57	0	NA	NA	NA	NA	NA	NA
CDS2	NA	NA	NA	NA	NA	NA	0	66	0	0	66	0	0	68	0	0	64	0	0	85	0	0	96	0
CDX1	0	0	63	0	0	74	NA	NA	NA	NA	NA	NA	NA	NA	NA	NA	NA	NA	NA	NA	NA	NA	NA	NA
CDYL	NA	NA	NA	NA	NA	NA	NA	NA	NA	NA	NA	NA	0	77	0	0	72	0	0	115	0	0	103	0
CDYL2	0	75	0	0	78	0	NA	NA	NA	NA	NA	NA	NA	NA	NA	NA	NA	NA	NA	NA	NA	NA	NA	NA
CEBPA	0	0	132	0	0	132	0	0	123	0	0	131	0	0	81	0	0	84	NA	NA	NA	0	0	82
CEBPB	1414.27	69	140	1531.34	68	140	2628.65	60	153	2818.05	61	151	608.691	55	107	3043.75	55	97	0	0	111	0	0	93
CEBPD	14397	93	11	12955.1	96	11	296.397	74	18	229.153	81	16	0	0	16	0	0	15	0	0	10	0	0	8
CEBPG	0	0	23	0	0	22	0	0	20	0	0	23	0	0	16	0	0	18	0	0	13	0	0	14
CECR2	NA	NA	NA	NA	NA	NA	NA	NA	NA	NA	NA	NA	0	68	0	0	61	0	0	95	0	0	95	0
CELF1	0	73	0	0	79	0	0	72	0	0	73	0	NA	NA	NA	NA	NA	NA	NA	NA	NA	NA	NA	NA
CELF2	0	179	0	0	170	0	0	159	0	0	182	0	NA	NA	NA	NA	NA	NA	NA	NA	NA	NA	NA	NA
CELF4	0	70	0	0	70	0	0	63	0	0	66	0	NA	NA	NA	NA	NA	NA	NA	NA	NA	NA	NA	NA
CELF5	0	61	0	0	64	0	0	55	0	0	56	0	NA	NA	NA	NA	NA	NA	NA	NA	NA	NA	NA	NA
CEMIP	0	57	0	0	59	0	0	47	0	0	51	0	NA	NA	NA	NA	NA	NA	NA	NA	NA	NA	NA	NA
CENPB	0	0	117	0	0	124	0	0	151	0	0	143	0	0	81	0	0	90	0	0	82	0	0	83
CENPM	NA	NA	NA	NA	NA	NA	NA	NA	NA	NA	NA	NA	NA	NA	NA	NA	NA	NA	0	17	0	NA	NA	NA
CENPO	0	57	0	0	52	0	0	55	0	0	62	0	NA	NA	NA	NA	NA	NA	0	52	0	0	54	0
CENPP	NA	NA	NA	NA	NA	NA	0	91	0	0	95	0	NA	NA	NA	NA	NA	NA	NA	NA	NA	NA	NA	NA
CENPT	0	56	0	0	68	0	0	58	0	0	57	0	0	50	0	0	52	0	NA	NA	NA	NA	NA	NA
CEP104	0	55	0	0	58	0	0	55	0	0	56	0	NA	NA	NA	NA	NA	NA	NA	NA	NA	NA	NA	NA
CEP135	NA	NA	NA	NA	NA	NA	0	77	0	0	71	0	NA	NA	NA	NA	NA	NA	NA	NA	NA	NA	NA	NA
CEP170	NA	NA	NA	NA	NA	NA	NA	NA	NA	NA	NA	NA	0	87	0	0	79	0	NA	NA	NA	NA	NA	NA
CEP290	NA	NA	NA	NA	NA	NA	0	71	0	0	76	0	NA	NA	NA	NA	NA	NA	NA	NA	NA	NA	NA	NA
CEP57	NA	NA	NA	NA	NA	NA	NA	NA	NA	NA	NA	NA	NA	NA	NA	NA	NA	NA	0	63	0	0	64	0
CEP63	0	65	0	0	66	0	NA	NA	NA	NA	NA	NA	NA	NA	NA	NA	NA	NA	NA	NA	NA	NA	NA	NA
CEP78	NA	NA	NA	NA	NA	NA	NA	NA	NA	NA	NA	NA	NA	NA	NA	NA	NA	NA	0	61	0	0	64	0
CEP83	NA	NA	NA	NA	NA	NA	NA	NA	NA	NA	NA	NA	0	49	0	0	50	0	NA	NA	NA	NA	NA	NA
CERS5	NA	NA	NA	NA	NA	NA	NA	NA	NA	NA	NA	NA	NA	NA	NA	NA	NA	NA	0	78	0	0	77	0
CERS6	NA	NA	NA	NA	NA	NA	0	75	0	0	79	0	NA	NA	NA	NA	NA	NA	NA	NA	NA	NA	NA	NA
CES2	NA	NA	NA	NA	NA	NA	NA	NA	NA	NA	NA	NA	0	45	0	0	41	0	NA	NA	NA	NA	NA	NA
CFAP36	NA	NA	NA	NA	NA	NA	0	37	0	0	37	0	NA	NA	NA	NA	NA	NA	NA	NA	NA	NA	NA	NA
CFAP43	NA	NA	NA	NA	NA	NA	0	64	0	0	74	0	NA	NA	NA	NA	NA	NA	NA	NA	NA	NA	NA	NA
CFAP44	NA	NA	NA	NA	NA	NA	0	74	0	0	80	0	NA	NA	NA	NA	NA	NA	NA	NA	NA	NA	NA	NA
CFAP57	NA	NA	NA	NA	NA	NA	NA	NA	NA	NA	NA	NA	NA	NA	NA	0	35	0	NA	NA	NA	NA	NA	NA
CFAP58	0	50	0	0	51	0	0	42	0	0	49	0	NA	NA	NA	NA	NA	NA	NA	NA	NA	NA	NA	NA
CFAP61	NA	NA	NA	NA	NA	NA	NA	NA	NA	NA	NA	NA	0	45	0	0	51	0	NA	NA	NA	NA	NA	NA
CFAP73	NA	NA	NA	NA	NA	NA	0	30	0	NA	NA	NA	NA	NA	NA	NA	NA	NA	NA	NA	NA	NA	NA	NA
CFAP99	0	48	0	0	53	0	NA	NA	NA	0	48	0	NA	NA	NA	NA	NA	NA	NA	NA	NA	NA	NA	NA
CFLAR	NA	NA	NA	NA	NA	NA	NA	NA	NA	NA	NA	NA	0	70	0	0	70	0	NA	NA	NA	NA	NA	NA
CH25H	NA	NA	NA	NA	NA	NA	NA	NA	NA	NA	NA	NA	0	44	0	0	41	0	NA	NA	NA	NA	NA	NA
CHAF1A	NA	NA	NA	NA	NA	NA	NA	NA	NA	NA	NA	NA	0	40	0	NA	NA	NA	NA	NA	NA	NA	NA	NA
CHCHD4	0	52	0	0	55	0	0	47	0	0	50	0	NA	NA	NA	NA	NA	NA	NA	NA	NA	NA	NA	NA
CHD2	0	87	0	0	96	0	NA	NA	NA	NA	NA	NA	NA	NA	NA	NA	NA	NA	NA	NA	NA	NA	NA	NA
CHD3	0	89	0	0	91	0	0	83	0	0	84	0	NA	NA	NA	NA	NA	NA	NA	NA	NA	NA	NA	NA
CHD7	NA	NA	NA	NA	NA	NA	NA	NA	NA	NA	NA	NA	0	62	0	0	52	0	0	80	0	0	79	0
CHD9	NA	NA	NA	NA	NA	NA	NA	NA	NA	NA	NA	NA	0	75	0	0	67	0	NA	NA	NA	NA	NA	NA
CHEK2	NA	NA	NA	NA	NA	NA	NA	NA	NA	NA	NA	NA	0	40	0	0	56	0	NA	NA	NA	NA	NA	NA
CHID1	NA	NA	NA	NA	NA	NA	NA	NA	NA	NA	NA	NA	0	40	0	0	55	0	NA	NA	NA	NA	NA	NA
CHL1	0	73	0	0	74	0	0	72	0	0	73	0	NA	NA	NA	NA	NA	NA	NA	NA	NA	NA	NA	NA
CHMP5	NA	NA	NA	NA	NA	NA	NA	NA	NA	NA	NA	NA	0	80	0	0	77	0	NA	NA	NA	NA	NA	NA
CHN1	0	93	0	0	95	0	0	77	0	0	85	0	NA	NA	NA	NA	NA	NA	NA	NA	NA	NA	NA	NA
CHPF	0	46	0	0	50	0	NA	NA	NA	NA	NA	NA	NA	NA	NA	NA	NA	NA	NA	NA	NA	NA	NA	NA
CHRAC1	0	53	0	0	45	0	0	37	0	0	38	0	NA	NA	NA	NA	NA	NA	NA	NA	NA	NA	NA	NA
CHRM1	NA	NA	NA	NA	NA	NA	0	44	0	0	48	0	NA	NA	NA	NA	NA	NA	NA	NA	NA	NA	NA	NA
CHRM3	0	144	0	0	140	0	0	88	0	0	94	0	NA	NA	NA	NA	NA	NA	NA	NA	NA	NA	NA	NA
CHRNA1	0	51	0	0	53	0	NA	NA	NA	NA	NA	NA	NA	NA	NA	NA	NA	NA	NA	NA	NA	NA	NA	NA
CHRNA2	NA	NA	NA	NA	NA	NA	0	59	0	0	61	0	NA	NA	NA	NA	NA	NA	NA	NA	NA	NA	NA	NA
CHRNB1	NA	NA	NA	NA	NA	NA	NA	NA	NA	NA	NA	NA	0	46	0	0	29	0	NA	NA	NA	NA	NA	NA
CHST1	0	126	0	0	135	0	0	102	0	0	118	0	NA	NA	NA	NA	NA	NA	NA	NA	NA	NA	NA	NA
CHST11	0	68	0	0	70	0	0	85	0	0	92	0	NA	NA	NA	NA	NA	NA	0	59	0	0	56	0
CHST15	0	107	0	0	117	0	0	128	0	0	136	0	NA	NA	NA	NA	NA	NA	NA	NA	NA	NA	NA	NA
CHST2	NA	NA	NA	NA	NA	NA	0	36	0	0	39	0	NA	NA	NA	NA	NA	NA	NA	NA	NA	NA	NA	NA
CHSY1	NA	NA	NA	NA	NA	NA	NA	NA	NA	NA	NA	NA	0	51	0	0	55	0	NA	NA	NA	NA	NA	NA
CHSY3	0	88	0	0	94	0	0	113	0	0	118	0	NA	NA	NA	NA	NA	NA	NA	NA	NA	NA	NA	NA
CHTF8	NA	NA	NA	NA	NA	NA	0	55	0	0	54	0	NA	NA	NA	NA	NA	NA	NA	NA	NA	NA	NA	NA
CHTOP	NA	NA	NA	NA	NA	NA	NA	NA	NA	NA	NA	NA	0	53	0	0	46	0	0	60	0	0	57	0
CIAO1	NA	NA	NA	NA	NA	NA	NA	NA	NA	NA	NA	NA	0	61	0	0	64	0	NA	NA	NA	NA	NA	NA
CIAPIN1	NA	NA	NA	NA	NA	NA	NA	NA	NA	NA	NA	NA	0	58	0	0	38	0	NA	NA	NA	NA	NA	NA
CIB2	NA	NA	NA	NA	NA	NA	NA	NA	NA	NA	NA	NA	NA	NA	NA	NA	NA	NA	0	33	0	0	22	0
CIITA	NA	NA	NA	NA	NA	NA	NA	NA	NA	NA	NA	NA	0	37	0	0	42	0	NA	NA	NA	NA	NA	NA
CINP	NA	NA	NA	NA	NA	NA	NA	NA	NA	NA	NA	NA	NA	NA	NA	NA	NA	NA	0	68	0	0	71	0
CIRBP	NA	NA	NA	NA	NA	NA	NA	NA	NA	NA	NA	NA	0	47	0	0	47	0	NA	NA	NA	NA	NA	NA
CISH	NA	NA	NA	NA	NA	NA	NA	NA	NA	NA	NA	NA	0	35	0	NA	NA	NA	NA	NA	NA	NA	NA	NA
CIT	0	84	0	0	86	0	0	121	0	0	125	0	NA	NA	NA	NA	NA	NA	NA	NA	NA	NA	NA	NA
CITED2	0	64	0	0	66	0	0	58	0	0	63	0	0	53	0	0	52	0	NA	NA	NA	NA	NA	NA
CIZ1	NA	NA	NA	NA	NA	NA	0	70	0	0	72	0	NA	NA	NA	NA	NA	NA	NA	NA	NA	NA	NA	NA
CKAP2L	NA	NA	NA	NA	NA	NA	NA	NA	NA	NA	NA	NA	0	51	0	NA	NA	NA	NA	NA	NA	NA	NA	NA
CKAP4	NA	NA	NA	NA	NA	NA	NA	NA	NA	NA	NA	NA	0	63	0	0	62	0	NA	NA	NA	NA	NA	NA
CLASP1	0	93	0	0	106	0	NA	NA	NA	NA	NA	NA	NA	NA	NA	NA	NA	NA	NA	NA	NA	NA	NA	NA
CLASRP	NA	NA	NA	NA	NA	NA	NA	NA	NA	NA	NA	NA	NA	NA	NA	NA	NA	NA	0	53	0	0	54	0
CLCN2	0	62	0	0	61	0	0	61	0	0	57	0	NA	NA	NA	NA	NA	NA	NA	NA	NA	NA	NA	NA
CLDN11	NA	NA	NA	NA	NA	NA	NA	NA	NA	NA	NA	NA	NA	NA	NA	NA	NA	NA	0	123	0	0	124	0
CLEC16A	NA	NA	NA	NA	NA	NA	NA	NA	NA	NA	NA	NA	0	50	0	0	51	0	NA	NA	NA	NA	NA	NA
CLHC1	NA	NA	NA	NA	NA	NA	NA	NA	NA	NA	NA	NA	NA	NA	NA	NA	NA	NA	0	41	0	0	50	0
CLIC4	NA	NA	NA	NA	NA	NA	NA	NA	NA	NA	NA	NA	NA	NA	NA	NA	NA	NA	0	65	0	0	61	0
CLIP1	0	117	0	0	127	0	0	82	0	0	83	0	NA	NA	NA	NA	NA	NA	NA	NA	NA	NA	NA	NA
CLIP2	NA	NA	NA	NA	NA	NA	NA	NA	NA	NA	NA	NA	0	55	0	0	46	0	NA	NA	NA	NA	NA	NA
CLK3	NA	NA	NA	NA	NA	NA	0	76	0	0	78	0	NA	NA	NA	NA	NA	NA	NA	NA	NA	NA	NA	NA
CLMN	NA	NA	NA	NA	NA	NA	0	35	0	0	37	0	NA	NA	NA	NA	NA	NA	NA	NA	NA	NA	NA	NA
CLOCK	0	0	38	0	0	43	0	0	31	0	0	32	0	0	25	0	0	19	0	0	24	0	0	21
CLP1	0	38	0	0	28	0	0	35	0	0	40	0	NA	NA	NA	NA	NA	NA	NA	NA	NA	NA	NA	NA
CLPX	NA	NA	NA	NA	NA	NA	NA	NA	NA	NA	NA	NA	NA	NA	NA	NA	NA	NA	0	57	0	0	56	0
CLRN2	NA	NA	NA	NA	NA	NA	NA	NA	NA	NA	NA	NA	NA	NA	NA	NA	NA	NA	0	36	0	NA	NA	NA
CLSTN1	0	108	0	0	110	0	0	83	0	0	94	0	NA	NA	NA	NA	NA	NA	NA	NA	NA	NA	NA	NA
CLSTN3	NA	NA	NA	NA	NA	NA	0	96	0	0	107	0	NA	NA	NA	NA	NA	NA	NA	NA	NA	NA	NA	NA
CLTA	NA	NA	NA	NA	NA	NA	NA	NA	NA	NA	NA	NA	0	54	0	0	52	0	0	87	0	0	90	0
CLTB	0	70	0	0	73	0	0	64	0	0	64	0	NA	NA	NA	NA	NA	NA	NA	NA	NA	NA	NA	NA
CLTC	0	57	0	0	60	0	0	48	0	0	52	0	NA	NA	NA	NA	NA	NA	NA	NA	NA	NA	NA	NA
CLU	0	100	0	0	101	0	0	104	0	0	108	0	NA	NA	NA	NA	NA	NA	NA	NA	NA	NA	NA	NA
CMBL	0	61	0	0	67	0	0	56	0	0	54	0	NA	NA	NA	NA	NA	NA	NA	NA	NA	NA	NA	NA
CMC2	NA	NA	NA	NA	NA	NA	NA	NA	NA	NA	NA	NA	0	45	0	0	45	0	NA	NA	NA	NA	NA	NA
CMIP	0	134	0	0	138	0	0	118	0	0	123	0	0	81	0	0	84	0	NA	NA	NA	NA	NA	NA
CMSS1	0	81	0	0	82	0	0	65	0	0	67	0	NA	NA	NA	NA	NA	NA	NA	NA	NA	NA	NA	NA
CMTM3	NA	NA	NA	NA	NA	NA	NA	NA	NA	NA	NA	NA	0	61	0	0	55	0	NA	NA	NA	NA	NA	NA
CMTM6	NA	NA	NA	NA	NA	NA	NA	NA	NA	NA	NA	NA	0	41	0	0	48	0	NA	NA	NA	NA	NA	NA
CNEP1R1	NA	NA	NA	NA	NA	NA	NA	NA	NA	NA	NA	NA	0	54	0	0	56	0	NA	NA	NA	NA	NA	NA
CNGA4	0	48	0	0	49	0	NA	NA	NA	NA	NA	NA	NA	NA	NA	NA	NA	NA	NA	NA	NA	NA	NA	NA
CNIH3	0	50	0	0	50	0	0	43	0	0	46	0	NA	NA	NA	NA	NA	NA	NA	NA	NA	NA	NA	NA
CNN3	0	52	0	0	52	0	NA	NA	NA	NA	NA	NA	NA	NA	NA	NA	NA	NA	NA	NA	NA	NA	NA	NA
CNOT2	NA	NA	NA	NA	NA	NA	0	64	0	0	65	0	NA	NA	NA	NA	NA	NA	0	74	0	0	77	0
CNOT6	0	55	0	0	52	0	0	54	0	0	55	0	NA	NA	NA	NA	NA	NA	NA	NA	NA	NA	NA	NA
CNR1	0	105	0	0	108	0	0	111	0	0	119	0	NA	NA	NA	NA	NA	NA	NA	NA	NA	NA	NA	NA
CNTFR	NA	NA	NA	NA	NA	NA	NA	NA	NA	NA	NA	NA	NA	NA	NA	NA	NA	NA	0	31	0	NA	NA	NA
CNTN1	0	94	0	0	98	0	0	92	0	0	94	0	NA	NA	NA	NA	NA	NA	NA	NA	NA	NA	NA	NA
CNTNAP4	NA	NA	NA	NA	NA	NA	NA	NA	NA	NA	NA	NA	NA	NA	NA	NA	NA	NA	0	85	0	0	85	0
CNTNAP5	0	75	0	0	76	0	0	42	0	0	44	0	NA	NA	NA	NA	NA	NA	NA	NA	NA	NA	NA	NA
CNTROB	0	54	0	0	57	0	0	59	0	0	61	0	NA	NA	NA	NA	NA	NA	NA	NA	NA	NA	NA	NA
COA4	NA	NA	NA	NA	NA	NA	NA	NA	NA	NA	NA	NA	NA	NA	NA	NA	NA	NA	0	69	0	0	72	0
COA6	0	50	0	0	54	0	0	44	0	0	48	0	NA	NA	NA	NA	NA	NA	NA	NA	NA	NA	NA	NA
COBL	NA	NA	NA	NA	NA	NA	NA	NA	NA	NA	NA	NA	NA	NA	NA	NA	NA	NA	0	116	0	0	104	0
COG1	NA	NA	NA	NA	NA	NA	NA	NA	NA	NA	NA	NA	NA	NA	NA	NA	NA	NA	0	54	0	0	56	0
COG2	0	78	0	0	79	0	NA	NA	NA	NA	NA	NA	NA	NA	NA	NA	NA	NA	0	59	0	0	60	0
COG5	NA	NA	NA	NA	NA	NA	0	82	0	0	85	0	NA	NA	NA	NA	NA	NA	NA	NA	NA	NA	NA	NA
COG8	0	51	0	0	51	0	0	44	0	0	53	0	NA	NA	NA	NA	NA	NA	NA	NA	NA	NA	NA	NA
COL26A1	0	46	0	0	50	0	0	39	0	0	45	0	NA	NA	NA	NA	NA	NA	NA	NA	NA	NA	NA	NA
COLGALT2	NA	NA	NA	NA	NA	NA	NA	NA	NA	NA	NA	NA	NA	NA	NA	NA	NA	NA	0	112	0	0	100	0
COMMD8	NA	NA	NA	NA	NA	NA	NA	NA	NA	NA	NA	NA	0	47	0	NA	NA	NA	NA	NA	NA	NA	NA	NA
COMMD9	NA	NA	NA	NA	NA	NA	NA	NA	NA	NA	NA	NA	0	27	0	0	42	0	0	62	0	0	61	0
COPE	NA	NA	NA	NA	NA	NA	NA	NA	NA	NA	NA	NA	0	46	0	0	46	0	NA	NA	NA	NA	NA	NA
COPS2	NA	NA	NA	NA	NA	NA	NA	NA	NA	NA	NA	NA	0	46	0	0	33	0	NA	NA	NA	NA	NA	NA
COPS3	0	61	0	0	64	0	0	57	0	0	59	0	NA	NA	NA	NA	NA	NA	NA	NA	NA	NA	NA	NA
COPS7B	0	86	0	0	82	0	0	87	0	0	97	0	NA	NA	NA	NA	NA	NA	NA	NA	NA	NA	NA	NA
COPS8	0	82	0	0	93	0	0	76	0	0	76	0	NA	NA	NA	NA	NA	NA	NA	NA	NA	NA	NA	NA
COQ6	NA	NA	NA	NA	NA	NA	0	48	0	0	46	0	NA	NA	NA	NA	NA	NA	NA	NA	NA	NA	NA	NA
COQ7	NA	NA	NA	NA	NA	NA	NA	NA	NA	NA	NA	NA	0	51	0	0	50	0	NA	NA	NA	NA	NA	NA
COQ9	NA	NA	NA	NA	NA	NA	NA	NA	NA	NA	NA	NA	0	60	0	0	51	0	NA	NA	NA	NA	NA	NA
CORIN	0	60	0	0	60	0	0	53	0	0	55	0	NA	NA	NA	NA	NA	NA	NA	NA	NA	NA	NA	NA
CORO1A	0	82	0	0	83	0	NA	NA	NA	NA	NA	NA	NA	NA	NA	NA	NA	NA	NA	NA	NA	NA	NA	NA
CORO1C	0	88	0	0	97	0	0	75	0	0	78	0	NA	NA	NA	NA	NA	NA	0	68	0	0	68	0
CORO2B	0	86	0	0	92	0	0	78	0	0	80	0	NA	NA	NA	NA	NA	NA	NA	NA	NA	NA	NA	NA
COTL1	0	48	0	0	50	0	0	40	0	0	48	0	0	60	0	0	61	0	NA	NA	NA	NA	NA	NA
COX11	NA	NA	NA	NA	NA	NA	0	46	0	0	44	0	NA	NA	NA	NA	NA	NA	NA	NA	NA	NA	NA	NA
COX17	NA	NA	NA	NA	NA	NA	NA	NA	NA	NA	NA	NA	0	44	0	0	36	0	NA	NA	NA	NA	NA	NA
COX5A	NA	NA	NA	NA	NA	NA	NA	NA	NA	NA	NA	NA	0	58	0	0	65	0	NA	NA	NA	NA	NA	NA
COX7A2L	0	78	0	0	74	0	0	66	0	0	72	0	NA	NA	NA	NA	NA	NA	NA	NA	NA	NA	NA	NA
COX8A	0	20	0	0	18	0	NA	NA	NA	NA	NA	NA	NA	NA	NA	NA	NA	NA	NA	NA	NA	NA	NA	NA
CPEB2	0	119	0	0	113	0	0	110	0	0	116	0	0	45	0	0	35	0	0	156	0	0	143	0
CPEB4	NA	NA	NA	NA	NA	NA	NA	NA	NA	NA	NA	NA	0	61	0	0	61	0	0	84	0	0	74	0
CPLX2	0	136	0	0	138	0	0	110	0	0	116	0	NA	NA	NA	NA	NA	NA	NA	NA	NA	NA	NA	NA
CPNE2	NA	NA	NA	NA	NA	NA	NA	NA	NA	NA	NA	NA	NA	NA	NA	NA	NA	NA	0	72	0	0	73	0
CPNE4	0	84	0	0	90	0	NA	NA	NA	NA	NA	NA	NA	NA	NA	NA	NA	NA	NA	NA	NA	NA	NA	NA
CPNE5	0	92	0	0	97	0	0	98	0	0	107	0	0	55	0	0	57	0	NA	NA	NA	NA	NA	NA
CPOX	NA	NA	NA	NA	NA	NA	NA	NA	NA	NA	NA	NA	NA	NA	NA	NA	NA	NA	0	46	0	0	48	0
CPPED1	NA	NA	NA	NA	NA	NA	0	52	0	0	56	0	NA	NA	NA	NA	NA	NA	NA	NA	NA	NA	NA	NA
CPSF2	0	83	0	0	83	0	0	63	0	0	56	0	NA	NA	NA	NA	NA	NA	NA	NA	NA	NA	NA	NA
CPSF3	0	62	0	0	64	0	0	65	0	0	72	0	NA	NA	NA	NA	NA	NA	0	61	0	0	59	0
CPVL	NA	NA	NA	NA	NA	NA	NA	NA	NA	NA	NA	NA	0	72	0	0	60	0	0	66	0	0	56	0
CRAT	NA	NA	NA	NA	NA	NA	NA	NA	NA	NA	NA	NA	0	56	0	NA	NA	NA	NA	NA	NA	NA	NA	NA
CRB1	NA	NA	NA	NA	NA	NA	NA	NA	NA	NA	NA	NA	NA	NA	NA	NA	NA	NA	0	106	0	0	103	0
CREB1	0	0	120	0	0	110	0	0	121	0	0	132	0	0	49	0	0	53	0	0	58	0	0	55
CREB3	0	0	291	0	0	301	0	0	321	0	0	322	NA	NA	NA	702.505	41	199	0	0	206	0	0	191
CREB3L1	9805.12	67	660	9652.23	74	666	0	0	693	0	0	698	NA	NA	NA	NA	NA	NA	0	0	428	0	0	385
CREB3L2	NA	NA	NA	NA	NA	NA	NA	NA	NA	NA	NA	NA	NA	NA	NA	NA	NA	NA	0	77	0	0	72	0
CREB5	NA	NA	NA	NA	NA	NA	NA	NA	NA	NA	NA	NA	NA	NA	NA	NA	NA	NA	0	145	0	0	153	0
CREBBP	NA	NA	NA	NA	NA	NA	0	37	0	0	37	0	NA	NA	NA	NA	NA	NA	NA	NA	NA	NA	NA	NA
CREG1	0	55	0	0	53	0	0	61	0	0	59	0	0	52	0	0	49	0	NA	NA	NA	NA	NA	NA
CREG2	0	86	0	0	89	0	0	54	0	0	55	0	NA	NA	NA	NA	NA	NA	NA	NA	NA	NA	NA	NA
CREM	NA	NA	NA	NA	NA	NA	0	82	0	0	84	0	0	64	0	0	63	0	NA	NA	NA	NA	NA	NA
CRLF3	NA	NA	NA	NA	NA	NA	NA	NA	NA	NA	NA	NA	0	37	0	0	39	0	NA	NA	NA	NA	NA	NA
CRLS1	0	57	0	0	50	0	0	50	0	0	48	0	NA	NA	NA	NA	NA	NA	NA	NA	NA	NA	NA	NA
CRMP1	0	141	0	0	145	0	0	137	0	0	163	0	NA	NA	NA	NA	NA	NA	NA	NA	NA	NA	NA	NA
CRNKL1	NA	NA	NA	NA	NA	NA	NA	NA	NA	NA	NA	NA	0	45	0	0	44	0	NA	NA	NA	NA	NA	NA
CRTAC1	0	101	0	0	100	0	0	108	0	0	115	0	NA	NA	NA	NA	NA	NA	NA	NA	NA	NA	NA	NA
CRTAM	NA	NA	NA	NA	NA	NA	NA	NA	NA	NA	NA	NA	NA	NA	NA	NA	NA	NA	0	30	0	NA	NA	NA
CRTC1	NA	NA	NA	NA	NA	NA	NA	NA	NA	NA	NA	NA	0	43	0	0	61	0	NA	NA	NA	NA	NA	NA
CRTC2	0	71	0	0	71	0	NA	NA	NA	NA	NA	NA	NA	NA	NA	NA	NA	NA	NA	NA	NA	NA	NA	NA
CRY2	0	112	0	0	108	0	0	95	0	0	102	0	NA	NA	NA	NA	NA	NA	NA	NA	NA	NA	NA	NA
CRYBG3	0	42	0	0	45	0	0	40	0	0	42	0	NA	NA	NA	NA	NA	NA	NA	NA	NA	NA	NA	NA
CRYGS	0	68	0	0	85	0	0	55	0	0	65	0	NA	NA	NA	NA	NA	NA	NA	NA	NA	NA	NA	NA
CRYM	NA	NA	NA	NA	NA	NA	0	59	0	0	62	0	NA	NA	NA	NA	NA	NA	NA	NA	NA	NA	NA	NA
CSAD	NA	NA	NA	NA	NA	NA	NA	NA	NA	NA	NA	NA	0	59	0	0	58	0	NA	NA	NA	NA	NA	NA
CSF1R	NA	NA	NA	NA	NA	NA	NA	NA	NA	NA	NA	NA	0	55	0	0	46	0	NA	NA	NA	NA	NA	NA
CSF2RB	NA	NA	NA	NA	NA	NA	NA	NA	NA	NA	NA	NA	0	47	0	0	49	0	NA	NA	NA	NA	NA	NA
CSGALNACT1	NA	NA	NA	NA	NA	NA	NA	NA	NA	NA	NA	NA	NA	NA	NA	NA	NA	NA	0	49	0	0	50	0
CSGALNACT2	0	66	0	0	63	0	NA	NA	NA	NA	NA	NA	NA	NA	NA	NA	NA	NA	NA	NA	NA	NA	NA	NA
CSK	NA	NA	NA	NA	NA	NA	NA	NA	NA	NA	NA	NA	0	62	0	0	58	0	NA	NA	NA	NA	NA	NA
CSMD1	0	105	0	0	103	0	0	94	0	0	99	0	NA	NA	NA	NA	NA	NA	NA	NA	NA	NA	NA	NA
CSMD2	NA	NA	NA	NA	NA	NA	0	76	0	0	78	0	NA	NA	NA	NA	NA	NA	NA	NA	NA	NA	NA	NA
CSNK1A1	NA	NA	NA	NA	NA	NA	NA	NA	NA	NA	NA	NA	0	64	0	0	60	0	NA	NA	NA	NA	NA	NA
CSNK1E	0	63	0	0	66	0	0	59	0	0	62	0	NA	NA	NA	NA	NA	NA	NA	NA	NA	NA	NA	NA
CSRNP1	NA	NA	NA	NA	NA	NA	NA	NA	NA	NA	NA	NA	0	41	0	0	42	0	NA	NA	NA	NA	NA	NA
CSRNP2	0	62	0	0	67	0	NA	NA	NA	NA	NA	NA	NA	NA	NA	NA	NA	NA	NA	NA	NA	NA	NA	NA
CSRP1	NA	NA	NA	NA	NA	NA	NA	NA	NA	NA	NA	NA	NA	NA	NA	NA	NA	NA	0	68	0	0	80	0
CTBP2	NA	NA	NA	NA	NA	NA	NA	NA	NA	NA	NA	NA	NA	NA	NA	NA	NA	NA	0	122	0	0	117	0
CTCF	10559.5	61	1069	9445.74	61	1100	10751.9	63	1274	9222.87	63	1237	0	0	1005	0	0	986	0	0	666	0	0	696
CTCFL	0	0	642	0	0	650	NA	NA	NA	0	0	815	NA	NA	NA	NA	NA	NA	0	0	477	0	0	527
CTDSPL	0	87	0	0	83	0	0	68	0	0	72	0	NA	NA	NA	NA	NA	NA	NA	NA	NA	NA	NA	NA
CTIF	NA	NA	NA	NA	NA	NA	NA	NA	NA	NA	NA	NA	NA	NA	NA	NA	NA	NA	0	68	0	0	62	0
CTNNA1	0	109	0	0	109	0	0	139	0	0	138	0	NA	NA	NA	NA	NA	NA	0	112	0	0	92	0
CTNNA2	0	108	0	0	116	0	0	124	0	0	132	0	NA	NA	NA	NA	NA	NA	NA	NA	NA	NA	NA	NA
CTNND1	0	82	0	0	86	0	0	73	0	0	71	0	0	46	0	0	44	0	NA	NA	NA	NA	NA	NA
CTNND2	0	139	0	0	143	0	0	127	0	0	145	0	NA	NA	NA	NA	NA	NA	0	150	0	0	146	0
CTNS	0	48	0	0	37	0	NA	NA	NA	NA	NA	NA	NA	NA	NA	NA	NA	NA	NA	NA	NA	NA	NA	NA
CTR9	NA	NA	NA	NA	NA	NA	NA	NA	NA	NA	NA	NA	0	71	0	0	67	0	NA	NA	NA	NA	NA	NA
CTSZ	NA	NA	NA	NA	NA	NA	NA	NA	NA	NA	NA	NA	0	46	0	0	42	0	NA	NA	NA	NA	NA	NA
CTTN	0	79	0	0	89	0	0	81	0	0	82	0	NA	NA	NA	NA	NA	NA	NA	NA	NA	NA	NA	NA
CTTNBP2	NA	NA	NA	NA	NA	NA	NA	NA	NA	NA	NA	NA	NA	NA	NA	NA	NA	NA	0	117	0	0	108	0
CTU2	NA	NA	NA	NA	NA	NA	NA	NA	NA	NA	NA	NA	NA	NA	NA	0	44	0	NA	NA	NA	NA	NA	NA
CUL1	NA	NA	NA	NA	NA	NA	NA	NA	NA	NA	NA	NA	0	66	0	0	66	0	NA	NA	NA	NA	NA	NA
CUL2	NA	NA	NA	NA	NA	NA	0	65	0	0	68	0	0	59	0	0	59	0	NA	NA	NA	NA	NA	NA
CUL9	0	76	0	0	80	0	0	89	0	0	97	0	NA	NA	NA	NA	NA	NA	NA	NA	NA	NA	NA	NA
CUX1	153.98	68	28	155.856	69	30	73.5194	59	16	48.8228	62	14	0	0	9	0	0	7	0	0	11	0	0	10
CUX2	0	0	26	0	0	29	0	0	16	0	0	13	0	0	5	0	0	5	0	0	12	0	0	14
CWC15	NA	NA	NA	NA	NA	NA	NA	NA	NA	NA	NA	NA	0	46	0	0	48	0	0	58	0	0	62	0
CWC22	NA	NA	NA	NA	NA	NA	0	57	0	0	56	0	NA	NA	NA	NA	NA	NA	NA	NA	NA	NA	NA	NA
CX3CL1	NA	NA	NA	NA	NA	NA	NA	NA	NA	NA	NA	NA	0	44	0	0	48	0	NA	NA	NA	NA	NA	NA
CX3CR1	NA	NA	NA	NA	NA	NA	NA	NA	NA	NA	NA	NA	0	83	0	0	73	0	NA	NA	NA	NA	NA	NA
CXCL16	NA	NA	NA	NA	NA	NA	NA	NA	NA	NA	NA	NA	0	53	0	0	48	0	NA	NA	NA	NA	NA	NA
CXXC5	0	79	0	0	75	0	0	65	0	0	68	0	NA	NA	NA	NA	NA	NA	0	87	0	0	99	0
CYB561	NA	NA	NA	NA	NA	NA	NA	NA	NA	NA	NA	NA	0	47	0	0	40	0	NA	NA	NA	NA	NA	NA
CYB5B	0	97	0	0	96	0	0	78	0	0	79	0	NA	NA	NA	NA	NA	NA	NA	NA	NA	NA	NA	NA
CYB5D1	0	54	0	0	55	0	0	50	0	0	49	0	NA	NA	NA	NA	NA	NA	NA	NA	NA	NA	NA	NA
CYB5R2	0	18	0	0	11	0	NA	NA	NA	NA	NA	NA	NA	NA	NA	NA	NA	NA	0	67	0	0	68	0
CYFIP1	0	84	0	0	82	0	NA	NA	NA	NA	NA	NA	NA	NA	NA	NA	NA	NA	NA	NA	NA	NA	NA	NA
CYLD	NA	NA	NA	NA	NA	NA	NA	NA	NA	NA	NA	NA	0	48	0	0	61	0	0	75	0	0	76	0
CYP2R1	NA	NA	NA	NA	NA	NA	NA	NA	NA	NA	NA	NA	0	66	0	0	69	0	NA	NA	NA	NA	NA	NA
CYP39A1	0	52	0	0	46	0	NA	NA	NA	NA	NA	NA	NA	NA	NA	NA	NA	NA	NA	NA	NA	NA	NA	NA
CYP46A1	NA	NA	NA	NA	NA	NA	0	72	0	0	73	0	NA	NA	NA	NA	NA	NA	NA	NA	NA	NA	NA	NA
CYTH3	0	94	0	0	97	0	0	67	0	0	71	0	0	62	0	0	57	0	NA	NA	NA	NA	NA	NA
CYTH4	NA	NA	NA	NA	NA	NA	NA	NA	NA	NA	NA	NA	0	60	0	0	60	0	NA	NA	NA	NA	NA	NA
DAAM1	0	113	0	0	118	0	0	91	0	0	92	0	NA	NA	NA	NA	NA	NA	NA	NA	NA	NA	NA	NA
DAAM2	NA	NA	NA	NA	NA	NA	NA	NA	NA	NA	NA	NA	NA	NA	NA	NA	NA	NA	0	128	0	0	110	0
DAB1	0	105	0	0	103	0	0	100	0	0	105	0	NA	NA	NA	NA	NA	NA	NA	NA	NA	NA	NA	NA
DAB2	NA	NA	NA	NA	NA	NA	NA	NA	NA	NA	NA	NA	NA	NA	NA	0	63	0	NA	NA	NA	NA	NA	NA
DAB2IP	NA	NA	NA	NA	NA	NA	NA	NA	NA	NA	NA	NA	NA	NA	NA	NA	NA	NA	0	65	0	0	61	0
DACT1	0	74	0	0	79	0	0	67	0	0	72	0	NA	NA	NA	NA	NA	NA	NA	NA	NA	NA	NA	NA
DACT3	0	57	0	0	61	0	NA	NA	NA	NA	NA	NA	NA	NA	NA	NA	NA	NA	NA	NA	NA	NA	NA	NA
DAGLB	NA	NA	NA	NA	NA	NA	NA	NA	NA	NA	NA	NA	0	78	0	0	79	0	NA	NA	NA	NA	NA	NA
DAND5	0	29	0	0	27	0	NA	NA	NA	NA	NA	NA	NA	NA	NA	NA	NA	NA	NA	NA	NA	NA	NA	NA
DAPK1	0	81	0	0	85	0	0	78	0	0	80	0	NA	NA	NA	NA	NA	NA	NA	NA	NA	NA	NA	NA
DAPK2	NA	NA	NA	NA	NA	NA	NA	NA	NA	NA	NA	NA	NA	NA	NA	NA	NA	NA	0	71	0	0	70	0
DAZAP2	0	55	0	0	65	0	NA	NA	NA	NA	NA	NA	NA	NA	NA	NA	NA	NA	NA	NA	NA	NA	NA	NA
DBF4	0	60	0	0	48	0	0	59	0	0	55	0	NA	NA	NA	NA	NA	NA	NA	NA	NA	NA	NA	NA
DBN1	0	78	0	0	85	0	NA	NA	NA	NA	NA	NA	NA	NA	NA	NA	NA	NA	NA	NA	NA	NA	NA	NA
DBNL	NA	NA	NA	NA	NA	NA	NA	NA	NA	NA	NA	NA	0	55	0	0	49	0	NA	NA	NA	NA	NA	NA
DBP	0	0	57	0	0	59	0	0	70	0	0	76	NA	NA	NA	0	0	35	0	0	31	0	0	31
DCAF11	0	39	0	0	33	0	0	36	0	0	43	0	NA	NA	NA	NA	NA	NA	NA	NA	NA	NA	NA	NA
DCAF12	NA	NA	NA	NA	NA	NA	NA	NA	NA	NA	NA	NA	0	34	0	0	33	0	NA	NA	NA	NA	NA	NA
DCAF16	0	106	0	0	114	0	0	109	0	0	122	0	NA	NA	NA	NA	NA	NA	0	96	0	0	96	0
DCAKD	0	78	0	0	66	0	0	63	0	0	67	0	NA	NA	NA	NA	NA	NA	NA	NA	NA	NA	NA	NA
DCC	0	111	0	0	113	0	NA	NA	NA	NA	NA	NA	NA	NA	NA	NA	NA	NA	NA	NA	NA	NA	NA	NA
DCLK1	0	92	0	0	103	0	0	110	0	0	114	0	NA	NA	NA	NA	NA	NA	NA	NA	NA	NA	NA	NA
DCLRE1A	NA	NA	NA	NA	NA	NA	0	50	0	0	57	0	NA	NA	NA	NA	NA	NA	NA	NA	NA	NA	NA	NA
DCLRE1B	0	42	0	0	44	0	0	66	0	0	74	0	NA	NA	NA	NA	NA	NA	NA	NA	NA	NA	NA	NA
DCP1A	0	66	0	0	65	0	0	58	0	0	65	0	0	45	0	0	46	0	NA	NA	NA	NA	NA	NA
DCP1B	0	69	0	0	70	0	0	80	0	0	89	0	NA	NA	NA	NA	NA	NA	NA	NA	NA	NA	NA	NA
DCP2	NA	NA	NA	NA	NA	NA	0	57	0	0	60	0	NA	NA	NA	NA	NA	NA	NA	NA	NA	NA	NA	NA
DCTN1	NA	NA	NA	NA	NA	NA	NA	NA	NA	NA	NA	NA	0	54	0	NA	NA	NA	NA	NA	NA	NA	NA	NA
DCTN4	NA	NA	NA	NA	NA	NA	NA	NA	NA	NA	NA	NA	0	46	0	0	45	0	NA	NA	NA	NA	NA	NA
DCTN6	NA	NA	NA	NA	NA	NA	0	60	0	0	62	0	0	53	0	0	54	0	NA	NA	NA	NA	NA	NA
DCXR	NA	NA	NA	NA	NA	NA	NA	NA	NA	NA	NA	NA	0	42	0	0	39	0	NA	NA	NA	NA	NA	NA
DDA1	NA	NA	NA	NA	NA	NA	NA	NA	NA	NA	NA	NA	0	49	0	0	57	0	NA	NA	NA	NA	NA	NA
DDIT4	NA	NA	NA	NA	NA	NA	NA	NA	NA	NA	NA	NA	0	60	0	0	69	0	NA	NA	NA	NA	NA	NA
DDRGK1	0	64	0	0	67	0	0	53	0	0	58	0	NA	NA	NA	NA	NA	NA	NA	NA	NA	NA	NA	NA
DDX17	0	78	0	0	78	0	0	64	0	0	64	0	NA	NA	NA	NA	NA	NA	NA	NA	NA	NA	NA	NA
DDX20	0	63	0	0	70	0	NA	NA	NA	NA	NA	NA	NA	NA	NA	NA	NA	NA	NA	NA	NA	NA	NA	NA
DDX23	0	59	0	0	61	0	0	55	0	0	54	0	NA	NA	NA	NA	NA	NA	NA	NA	NA	NA	NA	NA
DDX47	NA	NA	NA	NA	NA	NA	NA	NA	NA	NA	NA	NA	NA	NA	NA	NA	NA	NA	0	28	0	0	24	0
DDX49	NA	NA	NA	NA	NA	NA	NA	NA	NA	NA	NA	NA	0	59	0	0	52	0	NA	NA	NA	NA	NA	NA
DDX50	NA	NA	NA	NA	NA	NA	0	79	0	0	82	0	NA	NA	NA	NA	NA	NA	NA	NA	NA	NA	NA	NA
DDX52	NA	NA	NA	NA	NA	NA	NA	NA	NA	NA	NA	NA	0	68	0	0	57	0	NA	NA	NA	NA	NA	NA
DDX54	NA	NA	NA	NA	NA	NA	0	56	0	0	63	0	NA	NA	NA	NA	NA	NA	0	50	0	0	42	0
DDX55	0	69	0	0	72	0	0	64	0	0	67	0	NA	NA	NA	NA	NA	NA	NA	NA	NA	NA	NA	NA
DDX56	NA	NA	NA	NA	NA	NA	NA	NA	NA	NA	NA	NA	0	65	0	0	44	0	NA	NA	NA	NA	NA	NA
DDX60L	0	44	0	0	46	0	NA	NA	NA	NA	NA	NA	NA	NA	NA	NA	NA	NA	NA	NA	NA	NA	NA	NA
DEF6	NA	NA	NA	NA	NA	NA	NA	NA	NA	NA	NA	NA	0	39	0	0	20	0	NA	NA	NA	NA	NA	NA
DEK	NA	NA	NA	NA	NA	NA	NA	NA	NA	NA	NA	NA	0	41	0	0	40	0	NA	NA	NA	NA	NA	NA
DENND1C	0	34	0	0	33	0	0	43	0	0	53	0	0	74	0	0	61	0	NA	NA	NA	NA	NA	NA
DENND3	0	86	0	0	91	0	NA	NA	NA	NA	NA	NA	NA	NA	NA	NA	NA	NA	NA	NA	NA	NA	NA	NA
DENND4A	0	69	0	0	66	0	0	70	0	0	73	0	NA	NA	NA	NA	NA	NA	NA	NA	NA	NA	NA	NA
DENND4C	0	81	0	0	87	0	NA	NA	NA	NA	NA	NA	NA	NA	NA	NA	NA	NA	NA	NA	NA	NA	NA	NA
DENND5A	NA	NA	NA	NA	NA	NA	NA	NA	NA	NA	NA	NA	NA	NA	NA	NA	NA	NA	0	122	0	0	116	0
DEPDC1	0	52	0	0	44	0	NA	NA	NA	NA	NA	NA	NA	NA	NA	NA	NA	NA	NA	NA	NA	NA	NA	NA
DEPDC5	0	78	0	0	89	0	0	85	0	0	80	0	NA	NA	NA	NA	NA	NA	NA	NA	NA	NA	NA	NA
DEPTOR	NA	NA	NA	NA	NA	NA	NA	NA	NA	NA	NA	NA	NA	NA	NA	NA	NA	NA	0	61	0	0	60	0
DERL2	0	55	0	0	58	0	NA	NA	NA	NA	NA	NA	NA	NA	NA	NA	NA	NA	NA	NA	NA	NA	NA	NA
DEXI	NA	NA	NA	NA	NA	NA	NA	NA	NA	NA	NA	NA	0	37	0	0	38	0	NA	NA	NA	NA	NA	NA
DFFB	0	57	0	0	49	0	0	51	0	0	54	0	NA	NA	NA	NA	NA	NA	NA	NA	NA	NA	NA	NA
DGCR6L	NA	NA	NA	NA	NA	NA	0	45	0	0	51	0	NA	NA	NA	NA	NA	NA	NA	NA	NA	NA	NA	NA
DGKG	0	79	0	0	80	0	0	80	0	0	82	0	NA	NA	NA	NA	NA	NA	NA	NA	NA	NA	NA	NA
DGKI	0	77	0	0	76	0	0	86	0	0	99	0	NA	NA	NA	NA	NA	NA	NA	NA	NA	NA	NA	NA
DGKZ	0	87	0	0	89	0	NA	NA	NA	NA	NA	NA	0	52	0	0	60	0	NA	NA	NA	NA	NA	NA
DGUOK	NA	NA	NA	NA	NA	NA	NA	NA	NA	NA	NA	NA	NA	NA	NA	NA	NA	NA	0	45	0	0	48	0
DHRS3	0	55	0	0	54	0	0	55	0	0	56	0	0	77	0	0	81	0	NA	NA	NA	NA	NA	NA
DHX15	0	86	0	0	86	0	0	71	0	0	86	0	0	68	0	0	73	0	0	81	0	0	84	0
DHX30	NA	NA	NA	NA	NA	NA	NA	NA	NA	NA	NA	NA	NA	NA	NA	NA	NA	NA	0	78	0	0	80	0
DIMT1	NA	NA	NA	NA	NA	NA	NA	NA	NA	NA	NA	NA	NA	NA	NA	NA	NA	NA	0	45	0	0	51	0
DIO1	0	61	0	0	58	0	0	41	0	0	56	0	NA	NA	NA	NA	NA	NA	NA	NA	NA	NA	NA	NA
DIP2B	NA	NA	NA	NA	NA	NA	0	86	0	0	87	0	0	50	0	0	57	0	0	111	0	0	103	0
DIP2C	0	78	0	0	87	0	0	92	0	0	92	0	NA	NA	NA	NA	NA	NA	0	134	0	0	134	0
DIRAS1	NA	NA	NA	NA	NA	NA	NA	NA	NA	NA	NA	NA	NA	NA	NA	NA	NA	NA	0	40	0	0	39	0
DIRAS2	0	63	0	0	61	0	NA	NA	NA	NA	NA	NA	NA	NA	NA	NA	NA	NA	NA	NA	NA	NA	NA	NA
DISC1	NA	NA	NA	NA	NA	NA	NA	NA	NA	NA	NA	NA	0	38	0	0	40	0	NA	NA	NA	NA	NA	NA
DISP1	NA	NA	NA	NA	NA	NA	0	47	0	0	53	0	NA	NA	NA	NA	NA	NA	NA	NA	NA	NA	NA	NA
DIXDC1	0	97	0	0	101	0	0	79	0	0	99	0	NA	NA	NA	NA	NA	NA	NA	NA	NA	NA	NA	NA
DKK3	0	97	0	0	96	0	0	85	0	0	85	0	NA	NA	NA	NA	NA	NA	NA	NA	NA	NA	NA	NA
DLG2	NA	NA	NA	NA	NA	NA	0	128	0	0	134	0	0	75	0	0	64	0	0	168	0	0	168	0
DLG4	0	85	0	0	99	0	0	89	0	0	87	0	NA	NA	NA	NA	NA	NA	NA	NA	NA	NA	NA	NA
DLGAP1	0	190	0	0	197	0	0	142	0	0	153	0	0	81	0	0	76	0	NA	NA	NA	NA	NA	NA
DLGAP3	NA	NA	NA	NA	NA	NA	0	47	0	0	48	0	NA	NA	NA	NA	NA	NA	NA	NA	NA	NA	NA	NA
DLGAP4	0	107	0	0	107	0	0	103	0	0	102	0	NA	NA	NA	NA	NA	NA	NA	NA	NA	NA	NA	NA
DLX1	0	27	0	0	41	0	0	62	0	0	64	0	NA	NA	NA	NA	NA	NA	NA	NA	NA	NA	NA	NA
DLX2	0	15	0	NA	NA	NA	NA	NA	NA	NA	NA	NA	NA	NA	NA	NA	NA	NA	NA	NA	NA	NA	NA	NA
DLX6	0	0	14	0	0	26	0	0	25	0	0	28	NA	NA	NA	NA	NA	NA	NA	NA	NA	NA	NA	NA
DMC1	0	50	0	0	56	0	NA	NA	NA	NA	NA	NA	NA	NA	NA	NA	NA	NA	NA	NA	NA	NA	NA	NA
DMRT3	0	0	54	0	0	55	NA	NA	NA	NA	NA	NA	NA	NA	NA	NA	NA	NA	NA	NA	NA	NA	NA	NA
DMXL1	0	69	0	0	81	0	NA	NA	NA	NA	NA	NA	NA	NA	NA	NA	NA	NA	NA	NA	NA	NA	NA	NA
DNAH14	0	78	0	0	83	0	NA	NA	NA	NA	NA	NA	NA	NA	NA	NA	NA	NA	NA	NA	NA	NA	NA	NA
DNAH2	0	71	0	0	69	0	0	70	0	0	73	0	NA	NA	NA	NA	NA	NA	NA	NA	NA	NA	NA	NA
DNAH7	NA	NA	NA	NA	NA	NA	NA	NA	NA	NA	NA	NA	NA	NA	NA	0	59	0	NA	NA	NA	NA	NA	NA
DNAJA1	NA	NA	NA	NA	NA	NA	NA	NA	NA	NA	NA	NA	0	74	0	0	75	0	NA	NA	NA	NA	NA	NA
DNAJB12	NA	NA	NA	NA	NA	NA	NA	NA	NA	NA	NA	NA	0	52	0	0	54	0	NA	NA	NA	NA	NA	NA
DNAJB5	NA	NA	NA	NA	NA	NA	NA	NA	NA	NA	NA	NA	NA	NA	NA	NA	NA	NA	0	54	0	0	46	0
DNAJC1	NA	NA	NA	NA	NA	NA	NA	NA	NA	NA	NA	NA	NA	NA	NA	NA	NA	NA	0	79	0	0	80	0
DNAJC16	NA	NA	NA	NA	NA	NA	0	73	0	0	77	0	NA	NA	NA	NA	NA	NA	NA	NA	NA	NA	NA	NA
DNAJC21	0	72	0	0	73	0	NA	NA	NA	NA	NA	NA	NA	NA	NA	NA	NA	NA	0	68	0	0	77	0
DNAJC22	NA	NA	NA	NA	NA	NA	NA	NA	NA	NA	NA	NA	NA	NA	NA	NA	NA	NA	0	58	0	0	50	0
DNAJC27	0	85	0	0	90	0	0	76	0	0	81	0	NA	NA	NA	NA	NA	NA	NA	NA	NA	NA	NA	NA
DNAJC6	NA	NA	NA	NA	NA	NA	NA	NA	NA	NA	NA	NA	NA	NA	NA	NA	NA	NA	0	82	0	0	80	0
DNASE2	NA	NA	NA	NA	NA	NA	NA	NA	NA	NA	NA	NA	0	43	0	0	38	0	NA	NA	NA	NA	NA	NA
DNER	NA	NA	NA	NA	NA	NA	NA	NA	NA	NA	NA	NA	0	17	0	0	70	0	NA	NA	NA	NA	NA	NA
DNM1	NA	NA	NA	NA	NA	NA	0	70	0	0	71	0	NA	NA	NA	NA	NA	NA	NA	NA	NA	NA	NA	NA
DNM2	NA	NA	NA	NA	NA	NA	NA	NA	NA	NA	NA	NA	0	90	0	0	95	0	NA	NA	NA	NA	NA	NA
DNM3	NA	NA	NA	NA	NA	NA	NA	NA	NA	NA	NA	NA	NA	NA	NA	NA	NA	NA	0	79	0	0	81	0
DNMT3A	NA	NA	NA	NA	NA	NA	0	57	0	0	61	0	0	61	0	0	62	0	NA	NA	NA	NA	NA	NA
DNTTIP2	NA	NA	NA	NA	NA	NA	NA	NA	NA	NA	NA	NA	0	46	0	0	46	0	NA	NA	NA	NA	NA	NA
DOCK3	NA	NA	NA	NA	NA	NA	0	63	0	0	66	0	NA	NA	NA	NA	NA	NA	NA	NA	NA	NA	NA	NA
DOCK4	0	86	0	0	92	0	0	94	0	0	93	0	NA	NA	NA	NA	NA	NA	0	99	0	0	99	0
DOCK5	NA	NA	NA	NA	NA	NA	NA	NA	NA	NA	NA	NA	NA	NA	NA	NA	NA	NA	0	84	0	0	84	0
DOCK8	NA	NA	NA	NA	NA	NA	NA	NA	NA	NA	NA	NA	0	63	0	0	63	0	NA	NA	NA	NA	NA	NA
DOCK9	NA	NA	NA	NA	NA	NA	0	84	0	0	96	0	NA	NA	NA	NA	NA	NA	NA	NA	NA	NA	NA	NA
DOK1	NA	NA	NA	NA	NA	NA	NA	NA	NA	NA	NA	NA	0	50	0	0	58	0	NA	NA	NA	NA	NA	NA
DOK5	NA	NA	NA	NA	NA	NA	0	82	0	0	84	0	NA	NA	NA	NA	NA	NA	NA	NA	NA	NA	NA	NA
DOLPP1	NA	NA	NA	NA	NA	NA	NA	NA	NA	NA	NA	NA	0	53	0	NA	NA	NA	NA	NA	NA	NA	NA	NA
DONSON	NA	NA	NA	NA	NA	NA	0	66	0	0	65	0	NA	NA	NA	NA	NA	NA	NA	NA	NA	NA	NA	NA
DOT1L	NA	NA	NA	NA	NA	NA	NA	NA	NA	NA	NA	NA	0	62	0	0	66	0	NA	NA	NA	NA	NA	NA
DPAGT1	NA	NA	NA	NA	NA	NA	0	52	0	0	51	0	NA	NA	NA	NA	NA	NA	NA	NA	NA	NA	NA	NA
DPCD	NA	NA	NA	NA	NA	NA	NA	NA	NA	NA	NA	NA	NA	NA	NA	NA	NA	NA	0	29	0	0	41	0
DPEP2	NA	NA	NA	NA	NA	NA	NA	NA	NA	NA	NA	NA	0	60	0	0	39	0	NA	NA	NA	NA	NA	NA
DPF1	0	87	0	0	99	0	NA	NA	NA	NA	NA	NA	NA	NA	NA	NA	NA	NA	NA	NA	NA	NA	NA	NA
DPF2	NA	NA	NA	NA	NA	NA	NA	NA	NA	NA	NA	NA	0	47	0	0	50	0	0	64	0	0	61	0
DPF3	NA	NA	NA	NA	NA	NA	0	79	0	0	82	0	NA	NA	NA	NA	NA	NA	0	93	0	0	89	0
DPH1	NA	NA	NA	NA	NA	NA	0	82	0	0	101	0	NA	NA	NA	NA	NA	NA	NA	NA	NA	NA	NA	NA
DPP10	NA	NA	NA	0	94	0	NA	NA	NA	NA	NA	NA	NA	NA	NA	NA	NA	NA	NA	NA	NA	NA	NA	NA
DPP9	0	73	0	0	74	0	0	69	0	0	61	0	0	57	0	0	53	0	NA	NA	NA	NA	NA	NA
DPT	NA	NA	NA	NA	NA	NA	NA	NA	NA	NA	NA	NA	NA	NA	NA	NA	NA	NA	0	7	0	0	30	0
DPY19L1	0	113	0	0	123	0	0	71	0	0	72	0	NA	NA	NA	NA	NA	NA	NA	NA	NA	NA	NA	NA
DPYSL2	0	81	0	0	86	0	0	88	0	0	102	0	0	55	0	0	41	0	0	90	0	0	93	0
DPYSL3	0	80	0	0	81	0	0	72	0	0	75	0	NA	NA	NA	NA	NA	NA	0	45	0	0	38	0
DPYSL5	0	106	0	0	109	0	0	73	0	0	77	0	NA	NA	NA	NA	NA	NA	NA	NA	NA	NA	NA	NA
DRC3	NA	NA	NA	NA	NA	NA	NA	NA	NA	NA	NA	NA	NA	NA	NA	NA	NA	NA	0	64	0	0	60	0
DRD1	0	85	0	0	88	0	0	98	0	0	95	0	NA	NA	NA	NA	NA	NA	NA	NA	NA	NA	NA	NA
DSCAM	NA	NA	NA	NA	NA	NA	NA	NA	NA	NA	NA	NA	0	54	0	0	53	0	0	47	0	0	45	0
DSCAML1	0	118	0	0	119	0	0	93	0	0	99	0	NA	NA	NA	NA	NA	NA	0	93	0	0	91	0
DSCC1	0	33	0	0	31	0	0	27	0	0	35	0	NA	NA	NA	NA	NA	NA	NA	NA	NA	NA	NA	NA
DST	NA	NA	NA	NA	NA	NA	NA	NA	NA	NA	NA	NA	NA	NA	NA	NA	NA	NA	0	151	0	0	140	0
DSTYK	0	62	0	0	64	0	NA	NA	NA	NA	NA	NA	NA	NA	NA	NA	NA	NA	NA	NA	NA	NA	NA	NA
DTHD1	NA	NA	NA	NA	NA	NA	NA	NA	NA	NA	NA	NA	NA	NA	NA	NA	NA	NA	0	84	0	0	94	0
DTNA	0	101	0	0	106	0	NA	NA	NA	NA	NA	NA	NA	NA	NA	NA	NA	NA	0	85	0	0	81	0
DTNBP1	NA	NA	NA	NA	NA	NA	NA	NA	NA	NA	NA	NA	NA	NA	NA	NA	NA	NA	0	80	0	0	82	0
DTX1	NA	NA	NA	NA	NA	NA	0	58	0	0	58	0	NA	NA	NA	NA	NA	NA	NA	NA	NA	NA	NA	NA
DUS4L	NA	NA	NA	NA	NA	NA	0	78	0	0	87	0	NA	NA	NA	NA	NA	NA	NA	NA	NA	NA	NA	NA
DUSP1	NA	NA	NA	NA	NA	NA	0	58	0	0	66	0	0	42	0	0	55	0	0	55	0	0	49	0
DUSP10	0	27	0	0	43	0	0	65	0	0	71	0	NA	NA	NA	NA	NA	NA	0	72	0	0	76	0
DUSP12	NA	NA	NA	NA	NA	NA	NA	NA	NA	NA	NA	NA	0	40	0	0	43	0	NA	NA	NA	NA	NA	NA
DUSP16	0	85	0	0	97	0	0	80	0	0	89	0	NA	NA	NA	NA	NA	NA	0	70	0	0	62	0
DUSP2	NA	NA	NA	NA	NA	NA	NA	NA	NA	NA	NA	NA	0	39	0	0	35	0	NA	NA	NA	NA	NA	NA
DUSP23	0	59	0	0	60	0	0	55	0	0	54	0	NA	NA	NA	NA	NA	NA	NA	NA	NA	NA	NA	NA
DUSP4	0	61	0	0	63	0	NA	NA	NA	NA	NA	NA	NA	NA	NA	NA	NA	NA	NA	NA	NA	NA	NA	NA
DUSP5	NA	NA	NA	NA	NA	NA	NA	NA	NA	NA	NA	NA	NA	NA	NA	0	30	0	NA	NA	NA	NA	NA	NA
DUSP6	0	84	0	0	95	0	0	42	0	0	49	0	0	53	0	0	56	0	NA	NA	NA	NA	NA	NA
DUSP7	0	59	0	0	53	0	0	62	0	0	64	0	NA	NA	NA	NA	NA	NA	0	101	0	0	93	0
DUSP8	0	60	0	0	60	0	0	54	0	0	54	0	NA	NA	NA	NA	NA	NA	NA	NA	NA	NA	NA	NA
DUXA	0	0	119	0	0	142	0	0	144	0	0	162	NA	NA	NA	NA	NA	NA	0	0	77	0	0	81
DVL2	0	62	0	0	69	0	0	63	0	0	71	0	NA	NA	NA	NA	NA	NA	NA	NA	NA	NA	NA	NA
DYNC1H1	NA	NA	NA	NA	NA	NA	0	79	0	0	82	0	NA	NA	NA	NA	NA	NA	NA	NA	NA	NA	NA	NA
DYNC1LI1	NA	NA	NA	NA	NA	NA	0	71	0	0	73	0	NA	NA	NA	NA	NA	NA	NA	NA	NA	NA	NA	NA
DYNLT1	NA	NA	NA	NA	NA	NA	NA	NA	NA	NA	NA	NA	0	49	0	0	50	0	NA	NA	NA	NA	NA	NA
DYRK1A	0	77	0	0	80	0	0	81	0	0	86	0	NA	NA	NA	NA	NA	NA	NA	NA	NA	NA	NA	NA
DYRK2	0	93	0	0	100	0	0	40	0	0	38	0	NA	NA	NA	NA	NA	NA	NA	NA	NA	NA	NA	NA
DZIP1	0	76	0	0	79	0	NA	NA	NA	NA	NA	NA	NA	NA	NA	NA	NA	NA	NA	NA	NA	NA	NA	NA
E2F1	0	0	119	0	0	119	0	0	113	0	0	113	NA	NA	NA	NA	NA	NA	0	0	63	0	0	62
E2F2	0	0	425	0	0	492	NA	NA	NA	NA	NA	NA	NA	NA	NA	NA	NA	NA	NA	NA	NA	NA	NA	NA
E2F3	0	0	723	0	0	731	0	0	814	0	0	809	3733.18	57	636	4081.2	57	610	0	0	455	0	0	471
E2F4	0	0	99	0	0	97	0	0	113	0	0	111	0	0	66	0	0	66	0	0	64	0	0	67
E2F6	6594.89	66	249	4391.35	72	246	5758.17	63	282	6962.42	67	268	0	0	166	0	0	131	0	0	142	0	0	145
E2F7	2932.35	20	688	3589.55	22	787	NA	NA	NA	0	0	1053	NA	NA	NA	NA	NA	NA	NA	NA	NA	NA	NA	NA
E2F8	0	0	303	0	0	424	NA	NA	NA	NA	NA	NA	NA	NA	NA	NA	NA	NA	NA	NA	NA	NA	NA	NA
E4F1	NA	NA	NA	NA	NA	NA	NA	NA	NA	NA	NA	NA	0	56	0	0	55	0	NA	NA	NA	NA	NA	NA
EAF1	NA	NA	NA	NA	NA	NA	0	52	0	0	55	0	NA	NA	NA	NA	NA	NA	0	72	0	0	60	0
EBF1	0	0	635	0	0	640	0	0	766	0	0	783	0	0	538	NA	NA	NA	0	0	457	0	0	414
EBNA1BP2	NA	NA	NA	NA	NA	NA	NA	NA	NA	NA	NA	NA	0	50	0	0	54	0	NA	NA	NA	NA	NA	NA
ECE1	0	85	0	0	95	0	0	85	0	0	95	0	NA	NA	NA	NA	NA	NA	NA	NA	NA	NA	NA	NA
ECHDC3	NA	NA	NA	NA	NA	NA	NA	NA	NA	NA	NA	NA	0	66	0	0	74	0	NA	NA	NA	NA	NA	NA
EDEM2	0	91	0	0	88	0	NA	NA	NA	NA	NA	NA	NA	NA	NA	NA	NA	NA	NA	NA	NA	NA	NA	NA
EDIL3	NA	NA	NA	NA	NA	NA	0	63	0	0	65	0	NA	NA	NA	NA	NA	NA	0	87	0	0	86	0
EDRF1	NA	NA	NA	NA	NA	NA	NA	NA	NA	NA	NA	NA	NA	NA	NA	NA	NA	NA	0	100	0	0	102	0
EEF1B2	0	72	0	0	80	0	NA	NA	NA	NA	NA	NA	NA	NA	NA	NA	NA	NA	NA	NA	NA	NA	NA	NA
EEF2	0	59	0	0	61	0	0	51	0	0	52	0	NA	NA	NA	NA	NA	NA	NA	NA	NA	NA	NA	NA
EEPD1	NA	NA	NA	NA	NA	NA	NA	NA	NA	NA	NA	NA	0	46	0	0	38	0	NA	NA	NA	NA	NA	NA
EFCAB11	0	60	0	0	62	0	0	58	0	0	56	0	0	69	0	0	72	0	NA	NA	NA	NA	NA	NA
EFCAB13	NA	NA	NA	NA	NA	NA	NA	NA	NA	NA	NA	NA	0	73	0	0	63	0	NA	NA	NA	NA	NA	NA
EFCAB5	NA	NA	NA	NA	NA	NA	NA	NA	NA	NA	NA	NA	NA	NA	NA	NA	NA	NA	0	79	0	0	74	0
EFCAB6	0	72	0	0	70	0	0	71	0	0	74	0	NA	NA	NA	NA	NA	NA	NA	NA	NA	NA	NA	NA
EFHB	NA	NA	NA	NA	NA	NA	NA	NA	NA	NA	NA	NA	0	55	0	0	59	0	0	49	0	0	65	0
EFHD2	NA	NA	NA	NA	NA	NA	0	70	0	0	71	0	NA	NA	NA	NA	NA	NA	NA	NA	NA	NA	NA	NA
EFR3B	0	73	0	0	75	0	0	68	0	0	72	0	NA	NA	NA	NA	NA	NA	NA	NA	NA	NA	NA	NA
EGFR	0	68	0	0	68	0	0	66	0	0	70	0	NA	NA	NA	NA	NA	NA	NA	NA	NA	NA	NA	NA
EGLN1	NA	NA	NA	NA	NA	NA	NA	NA	NA	NA	NA	NA	0	55	0	0	54	0	NA	NA	NA	NA	NA	NA
EGR1	12055.4	56	1148	10256.6	63	1128	7989.62	45	1272	8861.66	52	1276	0	0	860	NA	NA	NA	0	0	740	0	0	742
EGR2	0	0	100	0	0	105	NA	NA	NA	2180.52	39	102	NA	NA	NA	NA	NA	NA	NA	NA	NA	NA	NA	NA
EGR3	37051.2	92	916	36226.5	94	899	21111.2	61	1002	31408.7	90	1054	0	0	665	0	0	673	0	0	592	0	0	620
EGR4	0	0	693	0	0	685	NA	NA	NA	0	0	770	NA	NA	NA	NA	NA	NA	NA	NA	NA	0	0	432
EHBP1	NA	NA	NA	NA	NA	NA	NA	NA	NA	NA	NA	NA	NA	NA	NA	NA	NA	NA	0	72	0	0	74	0
EHD2	NA	NA	NA	NA	NA	NA	0	45	0	0	50	0	NA	NA	NA	NA	NA	NA	NA	NA	NA	NA	NA	NA
EHF	0	0	359	0	0	336	NA	NA	NA	NA	NA	NA	NA	NA	NA	NA	NA	NA	0	0	256	0	0	243
EHHADH	0	56	0	0	54	0	NA	NA	NA	NA	NA	NA	NA	NA	NA	NA	NA	NA	NA	NA	NA	NA	NA	NA
EI24	0	90	0	0	86	0	0	83	0	0	86	0	NA	NA	NA	NA	NA	NA	NA	NA	NA	NA	NA	NA
EID1	NA	NA	NA	NA	NA	NA	0	55	0	0	60	0	NA	NA	NA	NA	NA	NA	NA	NA	NA	NA	NA	NA
EIF1AD	NA	NA	NA	NA	NA	NA	NA	NA	NA	NA	NA	NA	0	42	0	NA	NA	NA	NA	NA	NA	NA	NA	NA
EIF1B	0	45	0	0	46	0	0	58	0	0	68	0	NA	NA	NA	NA	NA	NA	NA	NA	NA	NA	NA	NA
EIF2AK1	NA	NA	NA	NA	NA	NA	0	73	0	0	75	0	0	52	0	0	50	0	NA	NA	NA	NA	NA	NA
EIF2B1	0	65	0	0	65	0	0	60	0	0	63	0	NA	NA	NA	NA	NA	NA	NA	NA	NA	NA	NA	NA
EIF2B2	NA	NA	NA	NA	NA	NA	NA	NA	NA	NA	NA	NA	0	45	0	0	45	0	NA	NA	NA	NA	NA	NA
EIF2S1	NA	NA	NA	NA	NA	NA	NA	NA	NA	NA	NA	NA	NA	NA	NA	NA	NA	NA	0	42	0	0	50	0
EIF2S2	NA	NA	NA	NA	NA	NA	NA	NA	NA	NA	NA	NA	0	46	0	0	47	0	NA	NA	NA	NA	NA	NA
EIF3I	NA	NA	NA	NA	NA	NA	0	57	0	0	59	0	NA	NA	NA	NA	NA	NA	NA	NA	NA	NA	NA	NA
EIF4A3	NA	NA	NA	NA	NA	NA	NA	NA	NA	NA	NA	NA	0	45	0	0	50	0	NA	NA	NA	NA	NA	NA
EIF4E1B	0	64	0	0	68	0	0	60	0	0	61	0	NA	NA	NA	NA	NA	NA	NA	NA	NA	NA	NA	NA
ELAC2	NA	NA	NA	NA	NA	NA	0	72	0	0	73	0	NA	NA	NA	NA	NA	NA	NA	NA	NA	NA	NA	NA
ELAVL2	0	112	0	0	111	0	0	71	0	0	76	0	NA	NA	NA	NA	NA	NA	NA	NA	NA	NA	NA	NA
ELF1	0	0	562	0	0	547	0	0	603	0	0	621	0	0	461	0	0	456	0	0	317	0	0	316
ELF2	NA	NA	NA	NA	NA	NA	NA	NA	NA	NA	NA	NA	0	66	0	0	71	0	NA	NA	NA	NA	NA	NA
ELF3	0	0	294	0	0	398	NA	NA	NA	NA	NA	NA	NA	NA	NA	NA	NA	NA	NA	NA	NA	317.865	8	205
ELF4	0	0	209	0	0	225	0	0	215	0	0	227	0	0	232	0	0	214	0	0	155	0	0	155
ELF5	0	0	37	0	0	64	NA	NA	NA	NA	NA	NA	NA	NA	NA	NA	NA	NA	0	0	38	NA	NA	NA
ELK1	0	0	66	0	0	66	0	0	77	0	0	79	0	0	51	0	0	52	0	0	47	0	0	52
ELK3	0	0	33	0	0	36	0	0	37	0	0	40	47.8247	45	17	85.1711	42	18	0	0	16	0	0	14
ELK4	3385.31	66	101	2535.39	66	106	0	0	89	0	0	89	0	0	55	0	0	59	1013.61	74	48	1222.37	72	52
ELL	NA	NA	NA	NA	NA	NA	NA	NA	NA	NA	NA	NA	0	57	0	0	60	0	NA	NA	NA	NA	NA	NA
ELL2	NA	NA	NA	NA	NA	NA	NA	NA	NA	NA	NA	NA	0	46	0	0	48	0	NA	NA	NA	NA	NA	NA
ELMO1	0	81	0	0	84	0	0	98	0	0	99	0	0	60	0	0	59	0	0	156	0	0	135	0
ELMO2	NA	NA	NA	NA	NA	NA	0	80	0	0	82	0	NA	NA	NA	NA	NA	NA	NA	NA	NA	NA	NA	NA
ELOVL1	NA	NA	NA	NA	NA	NA	0	57	0	0	63	0	NA	NA	NA	NA	NA	NA	0	58	0	0	58	0
ELOVL5	NA	NA	NA	NA	NA	NA	NA	NA	NA	NA	NA	NA	NA	NA	NA	NA	NA	NA	0	63	0	0	65	0
ELP6	NA	NA	NA	NA	NA	NA	0	36	0	0	36	0	NA	NA	NA	NA	NA	NA	NA	NA	NA	NA	NA	NA
EMC3	0	55	0	0	61	0	0	50	0	0	51	0	0	51	0	0	59	0	NA	NA	NA	NA	NA	NA
EMC6	0	44	0	0	41	0	NA	NA	NA	NA	NA	NA	NA	NA	NA	NA	NA	NA	NA	NA	NA	NA	NA	NA
EML4	0	83	0	0	81	0	0	78	0	0	80	0	NA	NA	NA	NA	NA	NA	NA	NA	NA	NA	NA	NA
EML6	0	102	0	0	102	0	0	96	0	0	99	0	0	73	0	0	66	0	0	74	0	0	68	0
EMP3	NA	NA	NA	NA	NA	NA	NA	NA	NA	NA	NA	NA	0	38	0	0	44	0	NA	NA	NA	NA	NA	NA
EMX1	182.973	72	31	153.082	72	32	78.7517	43	28	93.8132	45	29	NA	NA	NA	NA	NA	NA	0	0	18	0	0	19
EMX2	0	0	30	0	0	33	0	0	34	0	0	37	NA	NA	NA	NA	NA	NA	NA	NA	NA	0	0	17
EN2	NA	NA	NA	NA	NA	NA	NA	NA	NA	NA	NA	NA	NA	NA	NA	NA	NA	NA	0	0	21	NA	NA	NA
ENC1	0	109	0	0	110	0	0	111	0	0	115	0	NA	NA	NA	NA	NA	NA	NA	NA	NA	NA	NA	NA
ENDOD1	NA	NA	NA	NA	NA	NA	NA	NA	NA	NA	NA	NA	NA	NA	NA	NA	NA	NA	0	59	0	0	60	0
ENDOV	0	56	0	0	58	0	0	51	0	0	59	0	NA	NA	NA	NA	NA	NA	NA	NA	NA	NA	NA	NA
ENKD1	0	56	0	0	55	0	0	49	0	0	50	0	NA	NA	NA	NA	NA	NA	NA	NA	NA	NA	NA	NA
ENKUR	NA	NA	NA	NA	NA	NA	0	79	0	0	92	0	NA	NA	NA	NA	NA	NA	NA	NA	NA	NA	NA	NA
ENOSF1	NA	NA	NA	NA	NA	NA	NA	NA	NA	NA	NA	NA	NA	NA	NA	NA	NA	NA	0	128	0	0	119	0
ENOX1	0	93	0	0	88	0	0	92	0	0	94	0	NA	NA	NA	NA	NA	NA	0	80	0	0	79	0
ENSA	NA	NA	NA	NA	NA	NA	NA	NA	NA	NA	NA	NA	NA	NA	NA	NA	NA	NA	0	75	0	0	70	0
ENTPD6	NA	NA	NA	NA	NA	NA	NA	NA	NA	NA	NA	NA	0	67	0	0	61	0	NA	NA	NA	NA	NA	NA
EOMES	NA	NA	NA	NA	NA	NA	NA	NA	NA	NA	NA	NA	0	0	147	NA	NA	NA	NA	NA	NA	NA	NA	NA
EPB41L1	NA	NA	NA	NA	NA	NA	0	82	0	0	88	0	NA	NA	NA	NA	NA	NA	NA	NA	NA	NA	NA	NA
EPB41L2	NA	NA	NA	NA	NA	NA	NA	NA	NA	NA	NA	NA	0	53	0	0	45	0	NA	NA	NA	NA	NA	NA
EPB41L3	0	140	0	0	135	0	0	102	0	0	114	0	0	96	0	0	90	0	NA	NA	NA	NA	NA	NA
EPC1	NA	NA	NA	NA	NA	NA	0	80	0	0	85	0	NA	NA	NA	NA	NA	NA	NA	NA	NA	NA	NA	NA
EPHA4	0	81	0	0	77	0	0	76	0	0	79	0	NA	NA	NA	NA	NA	NA	NA	NA	NA	NA	NA	NA
EPHB6	0	118	0	0	119	0	0	88	0	0	88	0	NA	NA	NA	NA	NA	NA	NA	NA	NA	NA	NA	NA
EPHX2	NA	NA	NA	NA	NA	NA	0	73	0	0	74	0	NA	NA	NA	NA	NA	NA	NA	NA	NA	NA	NA	NA
EPM2AIP1	NA	NA	NA	NA	NA	NA	NA	NA	NA	NA	NA	NA	NA	NA	NA	NA	NA	NA	0	60	0	0	60	0
EPN2	NA	NA	NA	NA	NA	NA	NA	NA	NA	NA	NA	NA	NA	NA	NA	NA	NA	NA	0	84	0	0	83	0
EPS8	NA	NA	NA	NA	NA	NA	NA	NA	NA	NA	NA	NA	0	57	0	0	52	0	NA	NA	NA	NA	NA	NA
ERAL1	NA	NA	NA	NA	NA	NA	NA	NA	NA	NA	NA	NA	0	62	0	0	46	0	NA	NA	NA	NA	NA	NA
ERAP2	0	59	0	0	58	0	0	54	0	0	49	0	NA	NA	NA	NA	NA	NA	0	44	0	0	41	0
ERBB4	NA	NA	NA	NA	NA	NA	NA	NA	NA	NA	NA	NA	NA	NA	NA	NA	NA	NA	0	77	0	0	78	0
ERC2	0	93	0	0	97	0	0	81	0	0	87	0	0	53	0	0	56	0	NA	NA	NA	NA	NA	NA
ERCC1	0	100	0	0	100	0	0	83	0	0	88	0	NA	NA	NA	NA	NA	NA	NA	NA	NA	NA	NA	NA
ERCC4	0	86	0	0	87	0	0	55	0	0	59	0	NA	NA	NA	NA	NA	NA	NA	NA	NA	NA	NA	NA
ERG	0	0	22	0	0	23	0	0	26	0	0	26	0	0	14	0	0	12	0	0	14	0	0	12
ERGIC1	NA	NA	NA	NA	NA	NA	NA	NA	NA	NA	NA	NA	0	58	0	0	63	0	NA	NA	NA	NA	NA	NA
ERI1	NA	NA	NA	NA	NA	NA	NA	NA	NA	NA	NA	NA	0	30	0	0	30	0	NA	NA	NA	NA	NA	NA
ERLIN1	NA	NA	NA	NA	NA	NA	0	51	0	0	51	0	NA	NA	NA	NA	NA	NA	NA	NA	NA	NA	NA	NA
ERLIN2	0	47	0	0	49	0	NA	NA	NA	NA	NA	NA	0	44	0	0	42	0	NA	NA	NA	NA	NA	NA
ERMAP	NA	NA	NA	NA	NA	NA	0	60	0	0	61	0	NA	NA	NA	NA	NA	NA	NA	NA	NA	NA	NA	NA
ESAM	0	68	0	0	71	0	0	61	0	NA	NA	NA	NA	NA	NA	NA	NA	NA	NA	NA	NA	NA	NA	NA
ESCO2	NA	NA	NA	NA	NA	NA	0	35	0	0	27	0	NA	NA	NA	NA	NA	NA	NA	NA	NA	NA	NA	NA
ESR1	0	0	1260	0	0	1278	0	0	1448	0	0	1429	0	0	1114	0	0	1073	0	0	816	0	0	796
ESR2	19833.7	85	1051	18794.5	81	1064	23498.1	84	1194	23541.1	84	1211	0	0	954	0	0	929	0	0	633	0	0	662
ESRRA	0	0	328	0	0	326	0	0	361	0	0	354	0	0	226	0	0	243	0	0	203	0	0	199
ESRRB	0	0	357	0	0	347	0	0	382	0	0	394	0	0	215	0	0	234	0	0	216	0	0	202
ETF1	0	77	0	0	80	0	0	75	0	0	75	0	NA	NA	NA	NA	NA	NA	NA	NA	NA	NA	NA	NA
ETS1	0	0	148	0	0	148	0	0	174	0	0	169	0	0	86	0	0	85	0	0	90	0	0	83
ETS2	0	111	0	0	116	0	0	76	0	0	72	0	0	47	0	0	47	0	NA	NA	NA	NA	NA	NA
ETV1	0	0	19	0	0	20	536.504	88	18	390.849	97	20	0	0	10	0	0	11	0	0	7	0	0	9
ETV2	0	0	43	0	0	59	NA	NA	NA	0	0	99	NA	NA	NA	NA	NA	NA	0	0	53	0	0	29
ETV3	0	0	28	0	0	36	0	0	29	0	0	34	98.9536	40	27	58.9639	32	21	0	0	16	0	0	19
ETV4	0	0	17	0	0	17	0	0	16	0	0	15	0	0	5	0	0	7	0	0	7	0	0	8
ETV5	0	0	22	0	0	23	780.337	75	10	1271.43	83	15	0	0	8	0	0	10	0	0	10	0	0	8
ETV6	5392.09	135	75	4746	145	76	5183.36	79	80	7588.84	78	80	2691.33	76	68	3423.77	71	62	763.47	84	37	1151.33	73	41
EVI2A	NA	NA	NA	NA	NA	NA	NA	NA	NA	NA	NA	NA	NA	NA	NA	NA	NA	NA	0	53	0	0	65	0
EVI5L	NA	NA	NA	NA	NA	NA	NA	NA	NA	NA	NA	NA	0	58	0	0	51	0	NA	NA	NA	NA	NA	NA
EXOC4	0	79	0	0	77	0	NA	NA	NA	NA	NA	NA	NA	NA	NA	NA	NA	NA	NA	NA	NA	NA	NA	NA
EXOC8	NA	NA	NA	NA	NA	NA	NA	NA	NA	NA	NA	NA	0	27	0	NA	NA	NA	NA	NA	NA	NA	NA	NA
EXT1	0	108	0	0	107	0	0	108	0	0	113	0	NA	NA	NA	NA	NA	NA	NA	NA	NA	NA	NA	NA
EXTL1	0	60	0	0	58	0	0	56	0	0	60	0	NA	NA	NA	NA	NA	NA	NA	NA	NA	NA	NA	NA
EXTL3	0	52	0	0	46	0	0	62	0	0	63	0	NA	NA	NA	NA	NA	NA	NA	NA	NA	NA	NA	NA
EYA3	NA	NA	NA	NA	NA	NA	NA	NA	NA	NA	NA	NA	0	42	0	0	41	0	NA	NA	NA	NA	NA	NA
EZH2	NA	NA	NA	NA	NA	NA	NA	NA	NA	NA	NA	NA	0	46	0	0	47	0	NA	NA	NA	NA	NA	NA
EZR	NA	NA	NA	NA	NA	NA	NA	NA	NA	NA	NA	NA	0	72	0	0	56	0	NA	NA	NA	NA	NA	NA
F11R	NA	NA	NA	NA	NA	NA	NA	NA	NA	NA	NA	NA	0	45	0	0	43	0	NA	NA	NA	NA	NA	NA
FA2H	NA	NA	NA	NA	NA	NA	NA	NA	NA	NA	NA	NA	NA	NA	NA	NA	NA	NA	0	67	0	0	68	0
FAAP20	0	61	0	0	66	0	0	58	0	0	58	0	0	51	0	0	39	0	NA	NA	NA	NA	NA	NA
FABP3	NA	NA	NA	NA	NA	NA	0	78	0	0	81	0	NA	NA	NA	NA	NA	NA	NA	NA	NA	NA	NA	NA
FAHD1	0	65	0	0	69	0	0	62	0	0	56	0	NA	NA	NA	NA	NA	NA	NA	NA	NA	NA	NA	NA
FAHD2A	NA	NA	NA	NA	NA	NA	NA	NA	NA	NA	NA	NA	0	43	0	0	50	0	0	45	0	0	43	0
FAHD2B	NA	NA	NA	NA	NA	NA	NA	NA	NA	NA	NA	NA	NA	NA	NA	NA	NA	NA	0	62	0	0	54	0
FAM102A	NA	NA	NA	NA	NA	NA	0	67	0	0	69	0	NA	NA	NA	NA	NA	NA	0	80	0	0	74	0
FAM104A	NA	NA	NA	NA	NA	NA	NA	NA	NA	NA	NA	NA	NA	NA	NA	NA	NA	NA	0	55	0	0	56	0
FAM107B	NA	NA	NA	NA	NA	NA	NA	NA	NA	NA	NA	NA	NA	NA	NA	NA	NA	NA	0	96	0	0	88	0
FAM110B	0	51	0	0	50	0	NA	NA	NA	NA	NA	NA	0	45	0	0	39	0	NA	NA	NA	NA	NA	NA
FAM110C	0	45	0	0	47	0	0	32	0	0	29	0	NA	NA	NA	NA	NA	NA	NA	NA	NA	NA	NA	NA
FAM114A1	NA	NA	NA	NA	NA	NA	NA	NA	NA	NA	NA	NA	0	49	0	0	55	0	NA	NA	NA	NA	NA	NA
FAM117A	NA	NA	NA	NA	NA	NA	0	59	0	0	65	0	NA	NA	NA	NA	NA	NA	NA	NA	NA	NA	NA	NA
FAM118A	NA	NA	NA	NA	NA	NA	NA	NA	NA	NA	NA	NA	0	45	0	0	28	0	NA	NA	NA	NA	NA	NA
FAM120A	NA	NA	NA	NA	NA	NA	NA	NA	NA	NA	NA	NA	NA	NA	NA	NA	NA	NA	0	78	0	0	69	0
FAM120AOS	NA	NA	NA	NA	NA	NA	NA	NA	NA	NA	NA	NA	NA	NA	NA	NA	NA	NA	0	52	0	0	47	0
FAM120B	NA	NA	NA	NA	NA	NA	NA	NA	NA	NA	NA	NA	0	69	0	0	65	0	NA	NA	NA	NA	NA	NA
FAM124A	NA	NA	NA	NA	NA	NA	0	59	0	0	62	0	NA	NA	NA	NA	NA	NA	0	59	0	0	57	0
FAM126A	NA	NA	NA	NA	NA	NA	NA	NA	NA	NA	NA	NA	0	43	0	0	40	0	NA	NA	NA	NA	NA	NA
FAM126B	NA	NA	NA	NA	NA	NA	NA	NA	NA	NA	NA	NA	0	32	0	0	33	0	NA	NA	NA	NA	NA	NA
FAM131B	NA	NA	NA	NA	NA	NA	0	71	0	0	71	0	NA	NA	NA	NA	NA	NA	NA	NA	NA	NA	NA	NA
FAM133B	NA	NA	NA	NA	NA	NA	0	57	0	0	66	0	0	63	0	0	64	0	NA	NA	NA	NA	NA	NA
FAM136A	0	52	0	0	57	0	NA	NA	NA	NA	NA	NA	NA	NA	NA	NA	NA	NA	NA	NA	NA	NA	NA	NA
FAM13A	0	86	0	0	87	0	NA	NA	NA	NA	NA	NA	0	67	0	0	63	0	NA	NA	NA	NA	NA	NA
FAM13B	NA	NA	NA	NA	NA	NA	NA	NA	NA	NA	NA	NA	NA	NA	NA	NA	NA	NA	0	85	0	0	81	0
FAM13C	NA	NA	NA	NA	NA	NA	NA	NA	NA	NA	NA	NA	NA	NA	NA	NA	NA	NA	0	111	0	0	94	0
FAM155A	NA	NA	NA	NA	NA	NA	0	52	0	0	55	0	NA	NA	NA	NA	NA	NA	NA	NA	NA	NA	NA	NA
FAM160A2	0	49	0	0	51	0	NA	NA	NA	NA	NA	NA	NA	NA	NA	NA	NA	NA	NA	NA	NA	NA	NA	NA
FAM160B1	NA	NA	NA	NA	NA	NA	0	71	0	0	78	0	NA	NA	NA	NA	NA	NA	NA	NA	NA	NA	NA	NA
FAM161A	NA	NA	NA	NA	NA	NA	0	56	0	0	61	0	NA	NA	NA	NA	NA	NA	NA	NA	NA	NA	NA	NA
FAM161B	NA	NA	NA	NA	NA	NA	0	43	0	0	41	0	NA	NA	NA	NA	NA	NA	NA	NA	NA	NA	NA	NA
FAM168A	NA	NA	NA	NA	NA	NA	NA	NA	NA	NA	NA	NA	0	39	0	0	41	0	0	57	0	0	56	0
FAM171A1	0	54	0	0	53	0	0	87	0	0	84	0	NA	NA	NA	NA	NA	NA	0	84	0	0	78	0
FAM184A	NA	NA	NA	NA	NA	NA	0	74	0	0	75	0	NA	NA	NA	NA	NA	NA	NA	NA	NA	NA	NA	NA
FAM184B	0	104	0	0	106	0	0	112	0	0	124	0	NA	NA	NA	NA	NA	NA	NA	NA	NA	NA	NA	NA
FAM200B	NA	NA	NA	NA	NA	NA	NA	NA	NA	NA	NA	NA	0	64	0	0	64	0	0	57	0	0	63	0
FAM20B	NA	NA	NA	NA	NA	NA	0	54	0	0	57	0	NA	NA	NA	NA	NA	NA	NA	NA	NA	NA	NA	NA
FAM20C	NA	NA	NA	NA	NA	NA	NA	NA	NA	NA	NA	NA	0	60	0	0	58	0	0	63	0	0	58	0
FAM214A	0	81	0	0	83	0	0	76	0	0	79	0	NA	NA	NA	NA	NA	NA	NA	NA	NA	NA	NA	NA
FAM214B	NA	NA	NA	NA	NA	NA	NA	NA	NA	NA	NA	NA	0	55	0	0	61	0	0	70	0	0	82	0
FAM219B	NA	NA	NA	NA	NA	NA	NA	NA	NA	NA	NA	NA	0	53	0	0	54	0	NA	NA	NA	NA	NA	NA
FAM220A	NA	NA	NA	NA	NA	NA	NA	NA	NA	NA	NA	NA	NA	NA	NA	0	45	0	NA	NA	NA	NA	NA	NA
FAM221B	0	25	0	0	30	0	0	37	0	0	32	0	NA	NA	NA	NA	NA	NA	NA	NA	NA	NA	NA	NA
FAM222A	NA	NA	NA	NA	NA	NA	NA	NA	NA	NA	NA	NA	NA	NA	NA	NA	NA	NA	0	77	0	0	71	0
FAM222B	NA	NA	NA	NA	NA	NA	NA	NA	NA	NA	NA	NA	0	62	0	0	66	0	NA	NA	NA	NA	NA	NA
FAM227A	0	50	0	0	52	0	0	49	0	0	45	0	NA	NA	NA	NA	NA	NA	NA	NA	NA	NA	NA	NA
FAM32A	NA	NA	NA	NA	NA	NA	NA	NA	NA	NA	NA	NA	0	48	0	0	53	0	NA	NA	NA	NA	NA	NA
FAM47E	0	42	0	0	37	0	NA	NA	NA	NA	NA	NA	NA	NA	NA	NA	NA	NA	NA	NA	NA	NA	NA	NA
FAM76B	NA	NA	NA	NA	NA	NA	NA	NA	NA	NA	NA	NA	NA	NA	NA	NA	NA	NA	0	60	0	0	55	0
FAM89A	0	44	0	0	43	0	0	44	0	0	46	0	NA	NA	NA	NA	NA	NA	NA	NA	NA	NA	NA	NA
FAM8A1	0	66	0	0	68	0	0	60	0	0	59	0	NA	NA	NA	NA	NA	NA	NA	NA	NA	NA	NA	NA
FAN1	NA	NA	NA	NA	NA	NA	NA	NA	NA	NA	NA	NA	NA	NA	NA	NA	NA	NA	0	58	0	0	58	0
FANCL	NA	NA	NA	NA	NA	NA	NA	NA	NA	NA	NA	NA	0	40	0	0	40	0	0	58	0	0	61	0
FAP	0	72	0	0	73	0	0	6	0	0	27	0	NA	NA	NA	NA	NA	NA	NA	NA	NA	NA	NA	NA
FARP1	0	117	0	0	118	0	0	112	0	0	124	0	NA	NA	NA	NA	NA	NA	NA	NA	NA	NA	NA	NA
FARS2	NA	NA	NA	NA	NA	NA	0	50	0	0	50	0	0	68	0	0	70	0	0	54	0	0	55	0
FASTKD2	0	57	0	0	61	0	NA	NA	NA	NA	NA	NA	NA	NA	NA	NA	NA	NA	NA	NA	NA	NA	NA	NA
FAT1	NA	NA	NA	NA	NA	NA	0	64	0	0	67	0	NA	NA	NA	NA	NA	NA	NA	NA	NA	NA	NA	NA
FBXL18	NA	NA	NA	NA	NA	NA	0	79	0	0	90	0	0	55	0	0	54	0	0	63	0	0	67	0
FBXL22	NA	NA	NA	NA	NA	NA	NA	NA	NA	NA	NA	NA	NA	NA	NA	NA	NA	NA	0	31	0	0	20	0
FBXL5	NA	NA	NA	NA	NA	NA	NA	NA	NA	NA	NA	NA	0	53	0	0	55	0	NA	NA	NA	NA	NA	NA
FBXL7	NA	NA	NA	NA	NA	NA	NA	NA	NA	NA	NA	NA	NA	NA	NA	NA	NA	NA	0	113	0	0	103	0
FBXL8	NA	NA	NA	NA	NA	NA	NA	NA	NA	NA	NA	NA	NA	NA	NA	NA	NA	NA	0	27	0	0	20	0
FBXO10	NA	NA	NA	NA	NA	NA	NA	NA	NA	NA	NA	NA	NA	NA	NA	NA	NA	NA	0	37	0	0	37	0
FBXO11	0	65	0	0	67	0	0	72	0	0	75	0	0	64	0	0	60	0	NA	NA	NA	NA	NA	NA
FBXO16	0	76	0	0	68	0	0	93	0	0	92	0	NA	NA	NA	NA	NA	NA	NA	NA	NA	NA	NA	NA
FBXO32	NA	NA	NA	NA	NA	NA	NA	NA	NA	NA	NA	NA	NA	NA	NA	NA	NA	NA	0	82	0	0	83	0
FBXO34	0	89	0	0	88	0	NA	NA	NA	NA	NA	NA	NA	NA	NA	NA	NA	NA	NA	NA	NA	NA	NA	NA
FBXO4	0	96	0	0	93	0	NA	NA	NA	NA	NA	NA	NA	NA	NA	NA	NA	NA	NA	NA	NA	NA	NA	NA
FBXO48	NA	NA	NA	NA	NA	NA	NA	NA	NA	NA	NA	NA	0	35	0	NA	NA	NA	NA	NA	NA	NA	NA	NA
FBXO6	NA	NA	NA	NA	NA	NA	NA	NA	NA	NA	NA	NA	0	43	0	NA	NA	NA	NA	NA	NA	NA	NA	NA
FBXO7	0	70	0	0	79	0	NA	NA	NA	NA	NA	NA	NA	NA	NA	NA	NA	NA	NA	NA	NA	NA	NA	NA
FBXW7	0	107	0	0	128	0	0	110	0	0	119	0	0	72	0	0	74	0	NA	NA	NA	NA	NA	NA
FCER1G	NA	NA	NA	NA	NA	NA	NA	NA	NA	NA	NA	NA	0	51	0	0	50	0	NA	NA	NA	NA	NA	NA
FCHSD2	NA	NA	NA	NA	NA	NA	NA	NA	NA	NA	NA	NA	0	50	0	0	40	0	0	87	0	0	86	0
FDPS	NA	NA	NA	NA	NA	NA	NA	NA	NA	NA	NA	NA	0	45	0	0	43	0	NA	NA	NA	NA	NA	NA
FEM1A	0	68	0	0	73	0	0	71	0	0	80	0	0	38	0	NA	NA	NA	NA	NA	NA	NA	NA	NA
FEM1B	NA	NA	NA	NA	NA	NA	0	47	0	0	46	0	NA	NA	NA	NA	NA	NA	NA	NA	NA	NA	NA	NA
FEM1C	0	90	0	0	91	0	NA	NA	NA	NA	NA	NA	NA	NA	NA	NA	NA	NA	NA	NA	NA	NA	NA	NA
FER	0	73	0	0	67	0	0	71	0	0	71	0	NA	NA	NA	NA	NA	NA	NA	NA	NA	NA	NA	NA
FES	0	92	0	0	98	0	NA	NA	NA	NA	NA	NA	NA	NA	NA	NA	NA	NA	NA	NA	NA	NA	NA	NA
FEV	0	0	75	0	0	53	NA	NA	NA	NA	NA	NA	NA	NA	NA	NA	NA	NA	NA	NA	NA	NA	NA	NA
FEZ1	0	91	0	0	97	0	0	73	0	0	74	0	NA	NA	NA	NA	NA	NA	NA	NA	NA	NA	NA	NA
FGD2	NA	NA	NA	NA	NA	NA	NA	NA	NA	NA	NA	NA	0	70	0	0	58	0	NA	NA	NA	NA	NA	NA
FGF1	NA	NA	NA	NA	NA	NA	NA	NA	NA	NA	NA	NA	NA	NA	NA	NA	NA	NA	0	88	0	0	87	0
FGF12	0	68	0	0	75	0	0	66	0	0	69	0	NA	NA	NA	NA	NA	NA	NA	NA	NA	NA	NA	NA
FGF14	NA	NA	NA	NA	NA	NA	0	57	0	0	61	0	NA	NA	NA	NA	NA	NA	NA	NA	NA	NA	NA	NA
FGFR1OP2	NA	NA	NA	NA	NA	NA	NA	NA	NA	NA	NA	NA	0	61	0	0	65	0	NA	NA	NA	NA	NA	NA
FGFR2	NA	NA	NA	NA	NA	NA	NA	NA	NA	NA	NA	NA	NA	NA	NA	NA	NA	NA	0	109	0	0	99	0
FGFRL1	NA	NA	NA	NA	NA	NA	NA	NA	NA	NA	NA	NA	NA	NA	NA	NA	NA	NA	0	34	0	0	37	0
FGGY	0	80	0	0	85	0	NA	NA	NA	NA	NA	NA	0	70	0	0	71	0	NA	NA	NA	NA	NA	NA
FGL1	0	35	0	0	21	0	NA	NA	NA	0	46	0	NA	NA	NA	NA	NA	NA	0	8	0	0	6	0
FGR	NA	NA	NA	NA	NA	NA	NA	NA	NA	NA	NA	NA	0	59	0	0	59	0	0	39	0	0	35	0
FHAD1	NA	NA	NA	NA	NA	NA	NA	NA	NA	NA	NA	NA	0	48	0	0	33	0	NA	NA	NA	NA	NA	NA
FHIT	NA	NA	NA	NA	NA	NA	NA	NA	NA	NA	NA	NA	0	49	0	0	51	0	NA	NA	NA	NA	NA	NA
FHOD3	NA	NA	NA	NA	NA	NA	0	77	0	0	82	0	NA	NA	NA	NA	NA	NA	NA	NA	NA	NA	NA	NA
FIBP	NA	NA	NA	NA	NA	NA	NA	NA	NA	NA	NA	NA	NA	NA	NA	0	39	0	NA	NA	NA	NA	NA	NA
FICD	0	46	0	0	52	0	NA	NA	NA	NA	NA	NA	NA	NA	NA	NA	NA	NA	NA	NA	NA	NA	NA	NA
FIG4	0	69	0	0	84	0	0	73	0	0	80	0	NA	NA	NA	NA	NA	NA	NA	NA	NA	NA	NA	NA
FIGLA	0	0	77	0	0	97	NA	NA	NA	NA	NA	NA	NA	NA	NA	NA	NA	NA	NA	NA	NA	NA	NA	NA
FIGNL1	NA	NA	NA	NA	NA	NA	NA	NA	NA	NA	NA	NA	0	39	0	0	54	0	NA	NA	NA	NA	NA	NA
FJX1	0	94	0	0	100	0	0	38	0	0	52	0	NA	NA	NA	NA	NA	NA	NA	NA	NA	0	39	0
FKBP14	NA	NA	NA	NA	NA	NA	NA	NA	NA	NA	NA	NA	0	34	0	0	36	0	0	48	0	0	57	0
FKBP5	NA	NA	NA	NA	NA	NA	NA	NA	NA	NA	NA	NA	0	73	0	0	80	0	NA	NA	NA	NA	NA	NA
FKRP	NA	NA	NA	NA	NA	NA	NA	NA	NA	NA	NA	NA	0	45	0	0	51	0	NA	NA	NA	NA	NA	NA
FLI1	0	0	265	0	0	290	0	0	320	0	0	343	0	0	220	0	0	227	0	0	172	0	0	147
FLNB	NA	NA	NA	NA	NA	NA	NA	NA	NA	NA	NA	NA	NA	NA	NA	NA	NA	NA	0	67	0	0	69	0
FLRT3	0	134	0	0	134	0	0	102	0	0	114	0	NA	NA	NA	NA	NA	NA	NA	NA	NA	NA	NA	NA
FLVCR2	NA	NA	NA	NA	NA	NA	NA	NA	NA	NA	NA	NA	0	62	0	0	55	0	NA	NA	NA	NA	NA	NA
FLYWCH1	NA	NA	NA	NA	NA	NA	NA	NA	NA	NA	NA	NA	NA	NA	NA	NA	NA	NA	0	71	0	0	72	0
FMN1	NA	NA	NA	NA	NA	NA	0	79	0	0	83	0	0	59	0	0	61	0	NA	NA	NA	NA	NA	NA
FMN2	0	67	0	0	74	0	NA	NA	NA	NA	NA	NA	NA	NA	NA	NA	NA	NA	NA	NA	NA	NA	NA	NA
FMNL2	0	78	0	0	71	0	NA	NA	NA	NA	NA	NA	NA	NA	NA	NA	NA	NA	0	56	0	0	56	0
FMNL3	NA	NA	NA	NA	NA	NA	NA	NA	NA	NA	NA	NA	0	62	0	0	52	0	NA	NA	NA	NA	NA	NA
FNBP1L	NA	NA	NA	NA	NA	NA	NA	NA	NA	NA	NA	NA	0	45	0	0	46	0	NA	NA	NA	NA	NA	NA
FNDC3B	NA	NA	NA	NA	NA	NA	NA	NA	NA	NA	NA	NA	0	71	0	0	68	0	NA	NA	NA	NA	NA	NA
FNTA	0	55	0	0	62	0	NA	NA	NA	NA	NA	NA	NA	NA	NA	NA	NA	NA	0	55	0	0	55	0
FNTB	NA	NA	NA	NA	NA	NA	NA	NA	NA	NA	NA	NA	NA	NA	NA	NA	NA	NA	0	60	0	0	57	0
FOLR2	NA	NA	NA	NA	NA	NA	NA	NA	NA	NA	NA	NA	0	42	0	0	44	0	NA	NA	NA	NA	NA	NA
FOS	0	0	427	0	0	448	0	0	399	0	0	471	3706.87	65	288	3562.76	66	265	0	0	258	0	0	260
FOSB	0	0	146	0	0	134	0	0	123	0	0	159	NA	NA	NA	0	0	70	NA	NA	NA	0	0	85
FOSL1	0	0	227	0	0	240	NA	NA	NA	0	0	295	NA	NA	NA	0	0	163	NA	NA	NA	NA	NA	NA
FOSL2	30602.6	134	369	27945.3	143	382	23945.8	116	441	18214.6	109	442	0	0	234	0	0	259	0	0	218	0	0	220
FOXB1	0	0	79	0	0	85	0	0	111	0	0	114	NA	NA	NA	NA	NA	NA	0	0	85	0	0	81
FOXF2	2179.33	41	274	2747.16	54	279	NA	NA	NA	NA	NA	NA	NA	NA	NA	NA	NA	NA	NA	NA	NA	NA	NA	NA
FOXG1	509.585	56	70	228.347	57	70	0	0	59	0	0	56	NA	NA	NA	NA	NA	NA	0	0	51	0	0	45
FOXH1	0	0	130	0	0	125	NA	NA	NA	NA	NA	NA	NA	NA	NA	NA	NA	NA	NA	NA	NA	NA	NA	NA
FOXJ3	0	65	0	0	66	0	0	60	0	0	65	0	NA	NA	NA	NA	NA	NA	NA	NA	NA	NA	NA	NA
FOXK1	3296.23	102	206	4123.45	108	199	3227.34	93	216	2802.56	99	203	0	0	179	0	0	177	1198.01	55	136	1227.67	54	138
FOXK2	0	0	96	0	0	92	0	0	110	0	0	107	0	0	71	0	0	62	0	0	64	0	0	61
FOXN2	NA	NA	NA	NA	NA	NA	NA	NA	NA	NA	NA	NA	NA	NA	NA	NA	NA	NA	0	78	0	0	81	0
FOXN3	NA	NA	NA	NA	NA	NA	NA	NA	NA	NA	NA	NA	0	80	0	0	63	0	0	90	0	0	85	0
FOXO1	NA	NA	NA	NA	NA	NA	NA	NA	NA	NA	NA	NA	0	62	0	0	60	0	0	85	0	0	78	0
FOXO3	3867.16	96	134	7795.25	102	138	1764.96	75	147	1573.87	76	159	553.58	47	93	555.258	54	98	2817.32	85	82	5200.9	96	81
FOXO4	0	0	78	0	0	70	0	0	78	0	0	82	NA	NA	NA	NA	NA	NA	0	0	54	0	0	51
FOXO6	0	0	83	0	0	82	0	0	88	0	0	97	NA	NA	NA	NA	NA	NA	0	0	70	0	0	62
FOXP1	25303.1	104	902	19226.6	99	933	62011	135	1108	65459	151	1103	0	0	784	0	0	751	9428.18	85	454	9454.37	81	499
FOXP2	0	0	162	0	0	160	0	0	191	0	0	203	0	0	129	0	0	138	0	0	126	0	0	135
FOXP3	0	0	48	0	0	49	NA	NA	NA	NA	NA	NA	NA	NA	NA	NA	NA	NA	0	0	35	NA	NA	NA
FRA10AC1	0	74	0	0	75	0	NA	NA	NA	NA	NA	NA	NA	NA	NA	NA	NA	NA	NA	NA	NA	NA	NA	NA
FRAS1	0	99	0	0	100	0	NA	NA	NA	NA	NA	NA	NA	NA	NA	NA	NA	NA	NA	NA	NA	NA	NA	NA
FREM2	NA	NA	NA	NA	NA	NA	NA	NA	NA	NA	NA	NA	NA	NA	NA	NA	NA	NA	0	72	0	0	64	0
FRMD4A	0	82	0	0	82	0	0	91	0	0	93	0	0	65	0	0	60	0	NA	NA	NA	NA	NA	NA
FRMD4B	NA	NA	NA	NA	NA	NA	NA	NA	NA	NA	NA	NA	0	61	0	0	56	0	0	152	0	0	141	0
FRMD5	NA	NA	NA	NA	NA	NA	NA	NA	NA	NA	NA	NA	NA	NA	NA	NA	NA	NA	0	125	0	0	122	0
FRMD8	NA	NA	NA	NA	NA	NA	NA	NA	NA	NA	NA	NA	0	35	0	0	38	0	0	66	0	0	68	0
FRS2	NA	NA	NA	NA	NA	NA	NA	NA	NA	NA	NA	NA	NA	NA	NA	NA	NA	NA	0	87	0	0	86	0
FRS3	NA	NA	NA	NA	NA	NA	0	68	0	0	72	0	0	44	0	NA	NA	NA	NA	NA	NA	NA	NA	NA
FRY	NA	NA	NA	NA	NA	NA	0	65	0	0	66	0	NA	NA	NA	NA	NA	NA	NA	NA	NA	NA	NA	NA
FRYL	0	119	0	0	112	0	0	114	0	0	120	0	NA	NA	NA	NA	NA	NA	0	132	0	0	119	0
FSCN1	0	80	0	0	80	0	0	108	0	0	110	0	0	58	0	0	59	0	0	102	0	0	98	0
FSD1L	NA	NA	NA	NA	NA	NA	NA	NA	NA	NA	NA	NA	0	58	0	0	62	0	NA	NA	NA	NA	NA	NA
FSIP1	0	69	0	0	70	0	0	67	0	0	73	0	NA	NA	NA	NA	NA	NA	NA	NA	NA	NA	NA	NA
FSTL5	NA	NA	NA	NA	NA	NA	0	57	0	0	59	0	NA	NA	NA	NA	NA	NA	NA	NA	NA	NA	NA	NA
FTCDNL1	NA	NA	NA	NA	NA	NA	NA	NA	NA	NA	NA	NA	NA	NA	NA	NA	NA	NA	0	73	0	0	70	0
FTH1	NA	NA	NA	NA	NA	NA	NA	NA	NA	NA	NA	NA	NA	NA	NA	NA	NA	NA	0	91	0	0	91	0
FUBP3	0	63	0	0	49	0	0	55	0	0	55	0	NA	NA	NA	NA	NA	NA	NA	NA	NA	NA	NA	NA
FURIN	0	73	0	0	74	0	NA	NA	NA	NA	NA	NA	NA	NA	NA	NA	NA	NA	NA	NA	NA	NA	NA	NA
FUS	NA	NA	NA	NA	NA	NA	NA	NA	NA	NA	NA	NA	0	66	0	0	77	0	NA	NA	NA	NA	NA	NA
FUT8	0	84	0	0	87	0	0	83	0	0	87	0	0	48	0	0	38	0	0	62	0	0	59	0
FYN	NA	NA	NA	NA	NA	NA	NA	NA	NA	NA	NA	NA	NA	NA	NA	NA	NA	NA	0	93	0	0	89	0
FZD3	0	77	0	0	79	0	0	96	0	0	100	0	NA	NA	NA	NA	NA	NA	NA	NA	NA	NA	NA	NA
FZD5	NA	NA	NA	NA	NA	NA	0	53	0	0	61	0	NA	NA	NA	NA	NA	NA	NA	NA	NA	NA	NA	NA
FZD8	NA	NA	NA	NA	NA	NA	NA	NA	NA	NA	NA	NA	0	41	0	NA	NA	NA	NA	NA	NA	NA	NA	NA
G6PC3	0	61	0	0	71	0	0	81	0	0	85	0	NA	NA	NA	NA	NA	NA	NA	NA	NA	NA	NA	NA
GAB2	0	60	0	0	60	0	0	55	0	0	56	0	0	46	0	0	49	0	0	70	0	0	71	0
GABARAP	0	63	0	0	58	0	0	46	0	0	53	0	0	51	0	NA	NA	NA	NA	NA	NA	NA	NA	NA
GABBR2	0	102	0	0	105	0	0	106	0	0	120	0	NA	NA	NA	NA	NA	NA	NA	NA	NA	NA	NA	NA
GABPA	0	0	60	0	0	59	0	0	67	0	0	69	0	0	21	0	0	20	0	0	25	0	0	26
GABPB1	NA	NA	NA	NA	NA	NA	NA	NA	NA	NA	NA	NA	0	50	0	0	53	0	NA	NA	NA	NA	NA	NA
GABRA1	0	129	0	0	138	0	0	106	0	0	117	0	NA	NA	NA	NA	NA	NA	NA	NA	NA	NA	NA	NA
GABRA2	0	88	0	0	84	0	0	84	0	0	89	0	NA	NA	NA	NA	NA	NA	NA	NA	NA	NA	NA	NA
GABRA4	0	67	0	0	63	0	0	73	0	0	73	0	NA	NA	NA	NA	NA	NA	NA	NA	NA	NA	NA	NA
GABRA5	0	104	0	0	110	0	0	113	0	0	120	0	NA	NA	NA	NA	NA	NA	NA	NA	NA	NA	NA	NA
GABRB1	0	65	0	0	64	0	0	57	0	0	59	0	NA	NA	NA	NA	NA	NA	NA	NA	NA	NA	NA	NA
GABRB2	0	54	0	0	61	0	0	52	0	0	52	0	NA	NA	NA	NA	NA	NA	NA	NA	NA	NA	NA	NA
GABRB3	0	105	0	0	118	0	0	132	0	0	143	0	NA	NA	NA	NA	NA	NA	NA	NA	NA	NA	NA	NA
GABRD	0	70	0	0	70	0	0	50	0	0	51	0	NA	NA	NA	NA	NA	NA	NA	NA	NA	NA	NA	NA
GABRG2	0	52	0	0	53	0	0	58	0	0	60	0	NA	NA	NA	NA	NA	NA	NA	NA	NA	NA	NA	NA
GABRG3	0	79	0	0	85	0	0	55	0	0	56	0	NA	NA	NA	NA	NA	NA	NA	NA	NA	NA	NA	NA
GAD1	NA	NA	NA	NA	NA	NA	0	77	0	0	83	0	NA	NA	NA	NA	NA	NA	NA	NA	NA	NA	NA	NA
GADD45B	NA	NA	NA	NA	NA	NA	NA	NA	NA	NA	NA	NA	0	88	0	0	82	0	0	50	0	0	29	0
GADD45G	NA	NA	NA	NA	NA	NA	NA	NA	NA	NA	NA	NA	0	42	0	NA	NA	NA	NA	NA	NA	NA	NA	NA
GADD45GIP1	NA	NA	NA	NA	NA	NA	NA	NA	NA	NA	NA	NA	0	44	0	0	45	0	NA	NA	NA	NA	NA	NA
GAK	NA	NA	NA	NA	NA	NA	NA	NA	NA	NA	NA	NA	0	70	0	0	57	0	NA	NA	NA	NA	NA	NA
GALK2	NA	NA	NA	NA	NA	NA	NA	NA	NA	NA	NA	NA	0	57	0	0	58	0	NA	NA	NA	NA	NA	NA
GALNS	NA	NA	NA	NA	NA	NA	NA	NA	NA	NA	NA	NA	0	52	0	0	48	0	NA	NA	NA	NA	NA	NA
GALNT10	0	72	0	0	79	0	0	72	0	0	75	0	0	47	0	0	48	0	NA	NA	NA	NA	NA	NA
GALNT12	0	57	0	0	66	0	0	51	0	0	65	0	NA	NA	NA	NA	NA	NA	NA	NA	NA	NA	NA	NA
GALNT14	0	82	0	0	88	0	NA	NA	NA	NA	NA	NA	NA	NA	NA	NA	NA	NA	NA	NA	NA	NA	NA	NA
GALNT18	0	134	0	0	137	0	0	95	0	0	101	0	NA	NA	NA	NA	NA	NA	NA	NA	NA	NA	NA	NA
GARNL3	0	83	0	0	83	0	0	72	0	0	76	0	NA	NA	NA	NA	NA	NA	0	77	0	0	75	0
GAS1	0	32	0	0	35	0	0	53	0	0	55	0	NA	NA	NA	NA	NA	NA	NA	NA	NA	NA	NA	NA
GAS7	0	166	0	0	177	0	0	145	0	0	160	0	0	69	0	0	79	0	0	110	0	0	112	0
GATA1	0	0	521	0	0	497	NA	NA	NA	NA	NA	NA	NA	NA	NA	NA	NA	NA	0	0	526	0	0	511
GATA3	0	0	202	0	0	222	NA	NA	NA	0	0	312	NA	NA	NA	NA	NA	NA	0	0	141	NA	NA	NA
GATA6	0	0	120	0	0	184	NA	NA	NA	NA	NA	NA	NA	NA	NA	NA	NA	NA	0	0	123	0	0	94
GATM	NA	NA	NA	NA	NA	NA	NA	NA	NA	NA	NA	NA	0	46	0	0	43	0	NA	NA	NA	NA	NA	NA
GBA2	0	85	0	0	87	0	0	94	0	0	91	0	NA	NA	NA	NA	NA	NA	NA	NA	NA	NA	NA	NA
GBX1	0	0	12	0	0	26	NA	NA	NA	NA	NA	NA	NA	NA	NA	NA	NA	NA	NA	NA	NA	NA	NA	NA
GCC2	NA	NA	NA	NA	NA	NA	NA	NA	NA	NA	NA	NA	0	76	0	0	73	0	NA	NA	NA	NA	NA	NA
GCDH	NA	NA	NA	NA	NA	NA	NA	NA	NA	NA	NA	NA	0	42	0	0	49	0	NA	NA	NA	NA	NA	NA
GCH1	NA	NA	NA	NA	NA	NA	NA	NA	NA	NA	NA	NA	0	40	0	0	41	0	NA	NA	NA	NA	NA	NA
GCM1	0	0	14	0	0	19	NA	NA	NA	NA	NA	NA	NA	NA	NA	NA	NA	NA	NA	NA	NA	0	0	24
GCM2	0	0	26	0	0	32	NA	NA	NA	0	0	34	NA	NA	NA	NA	NA	NA	0	0	12	0	0	12
GCNT1	0	79	0	0	79	0	NA	NA	NA	NA	NA	NA	NA	NA	NA	NA	NA	NA	NA	NA	NA	NA	NA	NA
GCNT2	NA	NA	NA	NA	NA	NA	NA	NA	NA	NA	NA	NA	0	70	0	0	77	0	NA	NA	NA	NA	NA	NA
GDAP1	0	37	0	0	39	0	NA	NA	NA	NA	NA	NA	NA	NA	NA	NA	NA	NA	NA	NA	NA	NA	NA	NA
GDE1	0	56	0	0	57	0	NA	NA	NA	NA	NA	NA	0	68	0	0	67	0	NA	NA	NA	NA	NA	NA
GDI2	NA	NA	NA	NA	NA	NA	NA	NA	NA	NA	NA	NA	0	47	0	0	49	0	NA	NA	NA	NA	NA	NA
GDNF	NA	NA	NA	NA	NA	NA	NA	NA	NA	NA	NA	NA	NA	NA	NA	NA	NA	NA	0	80	0	0	92	0
GEMIN6	NA	NA	NA	NA	NA	NA	0	60	0	0	57	0	NA	NA	NA	NA	NA	NA	NA	NA	NA	NA	NA	NA
GFOD1	0	147	0	0	167	0	0	106	0	0	117	0	NA	NA	NA	NA	NA	NA	0	70	0	0	69	0
GFPT2	0	55	0	0	62	0	0	56	0	0	59	0	NA	NA	NA	NA	NA	NA	NA	NA	NA	NA	NA	NA
GGCT	0	95	0	0	97	0	0	52	0	0	59	0	0	64	0	0	80	0	NA	NA	NA	NA	NA	NA
GGCX	NA	NA	NA	NA	NA	NA	NA	NA	NA	NA	NA	NA	0	53	0	0	65	0	NA	NA	NA	NA	NA	NA
GGT7	0	113	0	0	115	0	NA	NA	NA	NA	NA	NA	NA	NA	NA	NA	NA	NA	NA	NA	NA	NA	NA	NA
GIMAP4	NA	NA	NA	NA	NA	NA	NA	NA	NA	NA	NA	NA	0	70	0	0	72	0	NA	NA	NA	NA	NA	NA
GIMAP7	NA	NA	NA	NA	NA	NA	NA	NA	NA	NA	NA	NA	0	68	0	0	63	0	NA	NA	NA	NA	NA	NA
GIMAP8	NA	NA	NA	NA	NA	NA	NA	NA	NA	NA	NA	NA	0	80	0	0	69	0	NA	NA	NA	NA	NA	NA
GJD2	NA	NA	NA	NA	NA	NA	0	39	0	0	39	0	NA	NA	NA	NA	NA	NA	NA	NA	NA	NA	NA	NA
GLB1L3	0	85	0	0	85	0	NA	NA	NA	NA	NA	NA	NA	NA	NA	NA	NA	NA	NA	NA	NA	NA	NA	NA
GLCCI1	0	91	0	0	104	0	0	101	0	0	104	0	0	48	0	0	48	0	NA	NA	NA	NA	NA	NA
GLI2	0	0	134	0	0	150	0	0	168	0	0	175	0	0	73	0	0	65	0	0	91	0	0	83
GLIS1	0	0	896	0	0	861	0	0	1013	0	0	1002	NA	NA	NA	NA	NA	NA	0	0	608	0	0	603
GLIS2	0	0	547	0	0	533	0	0	575	0	0	581	NA	NA	NA	NA	NA	NA	0	0	330	0	0	312
GLIS3	0	0	731	0	0	705	0	0	965	0	0	963	0	0	721	0	0	746	0	0	585	0	0	581
GLRX	0	61	0	0	67	0	0	58	0	0	59	0	NA	NA	NA	NA	NA	NA	NA	NA	NA	NA	NA	NA
GLRX2	0	58	0	0	58	0	0	45	0	0	50	0	NA	NA	NA	NA	NA	NA	NA	NA	NA	NA	NA	NA
GLRX5	0	74	0	0	64	0	0	65	0	0	72	0	NA	NA	NA	NA	NA	NA	NA	NA	NA	NA	NA	NA
GLT8D1	NA	NA	NA	NA	NA	NA	NA	NA	NA	NA	NA	NA	0	40	0	0	40	0	NA	NA	NA	NA	NA	NA
GLTP	NA	NA	NA	NA	NA	NA	NA	NA	NA	NA	NA	NA	NA	NA	NA	NA	NA	NA	0	54	0	0	55	0
GLUL	0	81	0	0	82	0	0	68	0	0	72	0	0	49	0	0	56	0	0	103	0	0	98	0
GLYR1	NA	NA	NA	NA	NA	NA	0	56	0	0	57	0	NA	NA	NA	NA	NA	NA	NA	NA	NA	NA	NA	NA
GMCL1	NA	NA	NA	NA	NA	NA	NA	NA	NA	NA	NA	NA	0	46	0	0	44	0	NA	NA	NA	NA	NA	NA
GMEB2	158.778	82	7	139.739	83	6	92.5863	74	9	64.1848	83	7	0	0	3	0	0	3	0	0	2	0	0	1
GMNN	NA	NA	NA	NA	NA	NA	NA	NA	NA	NA	NA	NA	0	52	0	0	57	0	NA	NA	NA	NA	NA	NA
GNAI1	0	77	0	0	81	0	NA	NA	NA	NA	NA	NA	NA	NA	NA	NA	NA	NA	NA	NA	NA	NA	NA	NA
GNAI2	NA	NA	NA	NA	NA	NA	0	83	0	0	87	0	NA	NA	NA	NA	NA	NA	NA	NA	NA	NA	NA	NA
GNAL	0	92	0	0	93	0	0	98	0	0	97	0	0	68	0	0	64	0	NA	NA	NA	NA	NA	NA
GNAO1	0	115	0	0	119	0	0	106	0	0	109	0	NA	NA	NA	NA	NA	NA	0	68	0	0	68	0
GNAQ	NA	NA	NA	NA	NA	NA	0	60	0	0	63	0	NA	NA	NA	NA	NA	NA	0	64	0	0	58	0
GNAS	NA	NA	NA	NA	NA	NA	NA	NA	NA	NA	NA	NA	0	63	0	0	44	0	NA	NA	NA	NA	NA	NA
GNB1L	0	92	0	0	92	0	0	81	0	0	80	0	NA	NA	NA	NA	NA	NA	NA	NA	NA	NA	NA	NA
GNB4	NA	NA	NA	NA	NA	NA	0	78	0	0	78	0	NA	NA	NA	NA	NA	NA	NA	NA	NA	NA	NA	NA
GNB5	0	82	0	0	101	0	0	95	0	0	103	0	NA	NA	NA	NA	NA	NA	NA	NA	NA	NA	NA	NA
GNE	NA	NA	NA	NA	NA	NA	NA	NA	NA	NA	NA	NA	NA	NA	NA	NA	NA	NA	0	93	0	0	91	0
GNG5	0	75	0	0	67	0	0	54	0	0	49	0	NA	NA	NA	NA	NA	NA	NA	NA	NA	NA	NA	NA
GNG7	0	61	0	0	59	0	0	48	0	0	52	0	0	48	0	0	43	0	0	67	0	0	66	0
GNGT2	NA	NA	NA	NA	NA	NA	NA	NA	NA	NA	NA	NA	NA	NA	NA	0	29	0	NA	NA	NA	NA	NA	NA
GNPDA1	NA	NA	NA	NA	NA	NA	0	53	0	0	54	0	NA	NA	NA	NA	NA	NA	NA	NA	NA	NA	NA	NA
GOLGA1	0	68	0	0	66	0	NA	NA	NA	NA	NA	NA	NA	NA	NA	NA	NA	NA	NA	NA	NA	NA	NA	NA
GOLGA5	0	61	0	0	59	0	0	52	0	0	58	0	0	47	0	0	50	0	NA	NA	NA	NA	NA	NA
GOLGA7	NA	NA	NA	NA	NA	NA	NA	NA	NA	NA	NA	NA	NA	NA	NA	NA	NA	NA	0	56	0	0	57	0
GOLPH3	0	57	0	0	59	0	0	54	0	0	54	0	0	53	0	0	53	0	0	59	0	0	54	0
GOLT1A	0	59	0	0	55	0	0	38	0	0	45	0	NA	NA	NA	NA	NA	NA	NA	NA	NA	NA	NA	NA
GON4L	NA	NA	NA	NA	NA	NA	NA	NA	NA	NA	NA	NA	NA	NA	NA	NA	NA	NA	0	93	0	0	87	0
GORASP1	NA	NA	NA	NA	NA	NA	NA	NA	NA	NA	NA	NA	0	40	0	0	28	0	NA	NA	NA	NA	NA	NA
GOSR1	NA	NA	NA	NA	NA	NA	NA	NA	NA	NA	NA	NA	0	64	0	0	60	0	NA	NA	NA	NA	NA	NA
GOT2	0	63	0	0	67	0	NA	NA	NA	NA	NA	NA	NA	NA	NA	NA	NA	NA	NA	NA	NA	NA	NA	NA
GPALPP1	NA	NA	NA	NA	NA	NA	0	61	0	0	66	0	NA	NA	NA	NA	NA	NA	NA	NA	NA	NA	NA	NA
GPATCH4	NA	NA	NA	NA	NA	NA	NA	NA	NA	NA	NA	NA	0	55	0	0	50	0	NA	NA	NA	NA	NA	NA
GPC1	0	105	0	0	111	0	0	142	0	0	147	0	NA	NA	NA	NA	NA	NA	0	58	0	0	59	0
GPC6	NA	NA	NA	NA	NA	NA	0	72	0	0	75	0	NA	NA	NA	NA	NA	NA	NA	NA	NA	NA	NA	NA
GPCPD1	NA	NA	NA	NA	NA	NA	NA	NA	NA	NA	NA	NA	0	73	0	0	75	0	NA	NA	NA	NA	NA	NA
GPM6A	0	126	0	0	121	0	0	89	0	0	93	0	NA	NA	NA	NA	NA	NA	NA	NA	NA	NA	NA	NA
GPNMB	NA	NA	NA	NA	NA	NA	NA	NA	NA	NA	NA	NA	0	71	0	0	76	0	NA	NA	NA	NA	NA	NA
GPR108	NA	NA	NA	NA	NA	NA	NA	NA	NA	NA	NA	NA	NA	NA	NA	0	56	0	NA	NA	NA	NA	NA	NA
GPR153	NA	NA	NA	NA	NA	NA	0	54	0	0	60	0	NA	NA	NA	NA	NA	NA	NA	NA	NA	NA	NA	NA
GPR158	0	72	0	0	76	0	0	124	0	0	131	0	0	55	0	0	46	0	NA	NA	NA	NA	NA	NA
GPR19	0	82	0	0	72	0	0	76	0	0	78	0	NA	NA	NA	NA	NA	NA	0	30	0	0	41	0
GPR22	NA	NA	NA	NA	NA	NA	0	72	0	0	72	0	NA	NA	NA	NA	NA	NA	NA	NA	NA	NA	NA	NA
GPR3	0	42	0	0	56	0	0	59	0	0	77	0	NA	NA	NA	NA	NA	NA	NA	NA	NA	NA	NA	NA
GPR37	NA	NA	NA	NA	NA	NA	0	36	0	0	5	0	NA	NA	NA	NA	NA	NA	0	98	0	0	94	0
GPR37L1	NA	NA	NA	NA	NA	NA	NA	NA	NA	NA	NA	NA	NA	NA	NA	NA	NA	NA	0	67	0	0	69	0
GPR61	0	41	0	0	51	0	0	47	0	0	47	0	NA	NA	NA	NA	NA	NA	NA	NA	NA	NA	NA	NA
GPR63	NA	NA	NA	NA	NA	NA	0	55	0	0	60	0	NA	NA	NA	NA	NA	NA	NA	NA	NA	NA	NA	NA
GPRC5B	0	100	0	0	89	0	0	113	0	0	114	0	NA	NA	NA	NA	NA	NA	0	138	0	0	127	0
GPSM2	NA	NA	NA	NA	NA	NA	NA	NA	NA	NA	NA	NA	NA	NA	NA	NA	NA	NA	0	64	0	0	66	0
GPX4	NA	NA	NA	NA	NA	NA	NA	NA	NA	NA	NA	NA	0	62	0	0	62	0	NA	NA	NA	NA	NA	NA
GRAMD1B	0	84	0	0	88	0	0	85	0	0	89	0	NA	NA	NA	NA	NA	NA	NA	NA	NA	NA	NA	NA
GRAMD4	NA	NA	NA	NA	NA	NA	NA	NA	NA	NA	NA	NA	0	69	0	0	65	0	NA	NA	NA	NA	NA	NA
GRAP2	0	83	0	0	82	0	0	79	0	0	68	0	NA	NA	NA	NA	NA	NA	NA	NA	NA	NA	NA	NA
GRB10	NA	NA	NA	NA	NA	NA	NA	NA	NA	NA	NA	NA	NA	NA	NA	NA	NA	NA	0	107	0	0	111	0
GRB2	0	70	0	0	66	0	NA	NA	NA	NA	NA	NA	0	44	0	0	43	0	NA	NA	NA	NA	NA	NA
GREM1	NA	NA	NA	NA	NA	NA	0	48	0	0	44	0	NA	NA	NA	NA	NA	NA	NA	NA	NA	NA	NA	NA
GRHL1	0	0	102	0	0	97	0	0	95	0	0	100	NA	NA	NA	NA	NA	NA	0	0	58	0	0	58
GRHL2	0	0	378	0	0	401	0	0	413	0	0	440	NA	NA	NA	NA	NA	NA	0	0	291	0	0	260
GRIA1	0	82	0	0	82	0	0	70	0	0	72	0	NA	NA	NA	NA	NA	NA	NA	NA	NA	NA	NA	NA
GRIA2	0	93	0	0	94	0	0	113	0	0	119	0	NA	NA	NA	NA	NA	NA	0	110	0	0	103	0
GRIA4	NA	NA	NA	NA	NA	NA	NA	NA	NA	NA	NA	NA	NA	NA	NA	NA	NA	NA	0	70	0	0	67	0
GRIK3	0	103	0	0	106	0	0	91	0	0	93	0	NA	NA	NA	NA	NA	NA	0	53	0	0	43	0
GRIK4	NA	NA	NA	NA	NA	NA	0	115	0	0	118	0	NA	NA	NA	NA	NA	NA	NA	NA	NA	NA	NA	NA
GRIN2A	0	160	0	0	177	0	0	168	0	0	177	0	NA	NA	NA	NA	NA	NA	NA	NA	NA	NA	NA	NA
GRIN2B	0	153	0	0	159	0	0	143	0	0	168	0	NA	NA	NA	NA	NA	NA	NA	NA	NA	NA	NA	NA
GRK4	NA	NA	NA	NA	NA	NA	NA	NA	NA	NA	NA	NA	0	37	0	0	38	0	NA	NA	NA	NA	NA	NA
GRM1	0	60	0	0	63	0	0	65	0	0	69	0	NA	NA	NA	NA	NA	NA	NA	NA	NA	NA	NA	NA
GRM5	0	89	0	0	82	0	NA	NA	NA	NA	NA	NA	NA	NA	NA	NA	NA	NA	NA	NA	NA	NA	NA	NA
GRM7	NA	NA	NA	NA	NA	NA	0	84	0	0	88	0	NA	NA	NA	NA	NA	NA	NA	NA	NA	NA	NA	NA
GRN	NA	NA	NA	NA	NA	NA	NA	NA	NA	NA	NA	NA	0	46	0	0	46	0	NA	NA	NA	NA	NA	NA
GRPEL1	NA	NA	NA	NA	NA	NA	NA	NA	NA	NA	NA	NA	0	51	0	0	72	0	NA	NA	NA	NA	NA	NA
GSE1	0	94	0	0	91	0	NA	NA	NA	NA	NA	NA	0	64	0	0	68	0	NA	NA	NA	NA	NA	NA
GSG1L	0	80	0	0	76	0	0	69	0	0	70	0	NA	NA	NA	NA	NA	NA	NA	NA	NA	NA	NA	NA
GTDC1	NA	NA	NA	NA	NA	NA	NA	NA	NA	NA	NA	NA	0	66	0	0	69	0	NA	NA	NA	NA	NA	NA
GTF2A1	NA	NA	NA	NA	NA	NA	0	40	0	0	41	0	NA	NA	NA	NA	NA	NA	NA	NA	NA	NA	NA	NA
GTF2F1	0	64	0	0	76	0	NA	NA	NA	NA	NA	NA	NA	NA	NA	NA	NA	NA	NA	NA	NA	NA	NA	NA
GTF2F2	0	51	0	0	62	0	0	78	0	0	89	0	NA	NA	NA	NA	NA	NA	NA	NA	NA	NA	NA	NA
GTF2H3	0	69	0	0	68	0	0	60	0	0	63	0	NA	NA	NA	NA	NA	NA	NA	NA	NA	NA	NA	NA
GTF2IRD1	0	73	0	0	75	0	NA	NA	NA	NA	NA	NA	NA	NA	NA	NA	NA	NA	0	72	0	0	73	0
GTF3C6	NA	NA	NA	NA	NA	NA	NA	NA	NA	NA	NA	NA	NA	NA	NA	NA	NA	NA	0	46	0	0	49	0
GTPBP2	0	38	0	0	41	0	0	45	0	0	46	0	NA	NA	NA	NA	NA	NA	NA	NA	NA	NA	NA	NA
GTPBP3	NA	NA	NA	NA	NA	NA	NA	NA	NA	NA	NA	NA	0	54	0	0	66	0	NA	NA	NA	NA	NA	NA
GUCY1A2	NA	NA	NA	NA	NA	NA	0	90	0	0	94	0	NA	NA	NA	NA	NA	NA	NA	NA	NA	NA	NA	NA
GUSB	0	44	0	0	44	0	0	40	0	0	41	0	NA	NA	NA	NA	NA	NA	NA	NA	NA	NA	NA	NA
HACD2	NA	NA	NA	NA	NA	NA	0	45	0	0	48	0	NA	NA	NA	NA	NA	NA	NA	NA	NA	NA	NA	NA
HADHA	NA	NA	NA	NA	NA	NA	NA	NA	NA	NA	NA	NA	0	43	0	0	44	0	NA	NA	NA	NA	NA	NA
HADHB	NA	NA	NA	NA	NA	NA	NA	NA	NA	NA	NA	NA	0	46	0	0	50	0	NA	NA	NA	NA	NA	NA
HAGH	0	63	0	0	66	0	0	62	0	0	64	0	NA	NA	NA	NA	NA	NA	NA	NA	NA	NA	NA	NA
HAMP	NA	NA	NA	NA	NA	NA	NA	NA	NA	NA	NA	NA	0	47	0	0	47	0	NA	NA	NA	NA	NA	NA
HAPLN2	NA	NA	NA	NA	NA	NA	NA	NA	NA	NA	NA	NA	NA	NA	NA	NA	NA	NA	0	69	0	0	72	0
HARBI1	NA	NA	NA	NA	NA	NA	NA	NA	NA	NA	NA	NA	NA	NA	NA	NA	NA	NA	0	82	0	0	72	0
HARS2	NA	NA	NA	NA	NA	NA	NA	NA	NA	NA	NA	NA	0	55	0	0	58	0	NA	NA	NA	NA	NA	NA
HAT1	0	58	0	0	60	0	NA	NA	NA	NA	NA	NA	NA	NA	NA	NA	NA	NA	NA	NA	NA	NA	NA	NA
HAUS6	NA	NA	NA	NA	NA	NA	NA	NA	NA	NA	NA	NA	0	37	0	0	59	0	NA	NA	NA	NA	NA	NA
HAUS8	NA	NA	NA	NA	NA	NA	NA	NA	NA	NA	NA	NA	0	62	0	0	61	0	NA	NA	NA	NA	NA	NA
HBEGF	NA	NA	NA	NA	NA	NA	NA	NA	NA	NA	NA	NA	NA	NA	NA	NA	NA	NA	0	54	0	0	53	0
HCN1	0	114	0	0	120	0	0	90	0	0	100	0	NA	NA	NA	NA	NA	NA	NA	NA	NA	NA	NA	NA
HDAC10	NA	NA	NA	NA	NA	NA	NA	NA	NA	NA	NA	NA	0	55	0	0	38	0	NA	NA	NA	NA	NA	NA
HDAC4	0	76	0	0	83	0	0	74	0	0	77	0	NA	NA	NA	NA	NA	NA	0	102	0	0	96	0
HDAC5	0	73	0	0	79	0	0	95	0	0	98	0	NA	NA	NA	NA	NA	NA	NA	NA	NA	NA	NA	NA
HDAC9	0	97	0	0	103	0	0	91	0	0	98	0	NA	NA	NA	NA	NA	NA	NA	NA	NA	NA	NA	NA
HDDC3	0	85	0	0	93	0	NA	NA	NA	NA	NA	NA	NA	NA	NA	NA	NA	NA	NA	NA	NA	NA	NA	NA
HECA	NA	NA	NA	NA	NA	NA	NA	NA	NA	NA	NA	NA	0	47	0	0	42	0	NA	NA	NA	NA	NA	NA
HECTD1	NA	NA	NA	NA	NA	NA	NA	NA	NA	NA	NA	NA	0	68	0	0	70	0	NA	NA	NA	NA	NA	NA
HECTD4	0	75	0	0	78	0	0	73	0	0	79	0	NA	NA	NA	NA	NA	NA	NA	NA	NA	NA	NA	NA
HECW1	0	91	0	0	95	0	0	66	0	0	67	0	NA	NA	NA	NA	NA	NA	NA	NA	NA	NA	NA	NA
HEG1	NA	NA	NA	NA	NA	NA	NA	NA	NA	NA	NA	NA	0	76	0	0	83	0	NA	NA	NA	NA	NA	NA
HEMK1	NA	NA	NA	NA	NA	NA	NA	NA	NA	NA	NA	NA	0	40	0	0	42	0	NA	NA	NA	NA	NA	NA
HEPACAM	NA	NA	NA	NA	NA	NA	NA	NA	NA	NA	NA	NA	NA	NA	NA	NA	NA	NA	0	59	0	0	59	0
HERPUD1	NA	NA	NA	NA	NA	NA	NA	NA	NA	NA	NA	NA	0	62	0	0	63	0	NA	NA	NA	NA	NA	NA
HES5	0	0	373	0	0	398	0	0	444	0	0	466	NA	NA	NA	NA	NA	NA	NA	NA	NA	NA	NA	NA
HES6	NA	NA	NA	NA	NA	NA	NA	NA	NA	NA	NA	NA	NA	NA	NA	NA	NA	NA	0	61	0	0	66	0
HES7	0	0	610	0	0	664	0	0	676	0	0	700	NA	NA	NA	NA	NA	NA	NA	NA	NA	0	0	389
HESX1	0	0	36	0	0	41	0	0	45	0	0	49	0	0	14	0	0	11	0	0	34	0	0	35
HEXB	0	113	0	0	111	0	0	110	0	0	126	0	NA	NA	NA	NA	NA	NA	NA	NA	NA	NA	NA	NA
HEY1	0	0	70	0	0	72	0	0	73	0	0	76	NA	NA	NA	NA	NA	NA	0	0	19	62.4073	22	24
HEY2	6350.14	34	38	6151.68	55	69	NA	NA	NA	0	0	61	NA	NA	NA	NA	NA	NA	373.003	72	32	694.587	68	37
HIC1	NA	NA	NA	NA	NA	NA	NA	NA	NA	0	28	0	NA	NA	NA	NA	NA	NA	NA	NA	NA	NA	NA	NA
HIC2	0	0	164	0	0	153	0	0	164	0	0	158	0	0	67	0	0	71	0	0	74	0	0	77
HIF1A	0	0	35	0	0	33	0	0	43	0	0	39	0	0	19	0	0	19	0	0	26	0	0	25
HINFP	0	0	45	0	0	46	490.796	54	47	435.588	56	42	0	0	34	0	0	36	0	0	35	0	0	31
HINT1	0	84	0	0	84	0	NA	NA	NA	NA	NA	NA	NA	NA	NA	NA	NA	NA	NA	NA	NA	NA	NA	NA
HIPK2	NA	NA	NA	NA	NA	NA	NA	NA	NA	NA	NA	NA	NA	NA	NA	NA	NA	NA	0	102	0	0	93	0
HIPK3	NA	NA	NA	NA	NA	NA	NA	NA	NA	NA	NA	NA	0	63	0	0	58	0	0	76	0	0	72	0
HIVEP1	0	131	0	0	137	0	0	67	0	0	69	0	0	57	0	0	55	0	0	69	0	0	68	0
HIVEP2	0	65	0	0	69	0	0	59	0	0	61	0	NA	NA	NA	NA	NA	NA	0	74	0	0	76	0
HIVEP3	0	95	0	0	103	0	0	89	0	0	92	0	NA	NA	NA	NA	NA	NA	NA	NA	NA	NA	NA	NA
HK2	NA	NA	NA	NA	NA	NA	NA	NA	NA	NA	NA	NA	0	45	0	0	38	0	NA	NA	NA	NA	NA	NA
HLA-DRB5	NA	NA	NA	NA	NA	NA	NA	NA	NA	NA	NA	NA	0	55	0	0	50	0	NA	NA	NA	NA	NA	NA
HLF	0	0	74	0	0	65	372.866	59	84	252.616	63	73	0	0	34	0	0	32	0	0	32	0	0	32
HLX	NA	NA	NA	NA	NA	NA	NA	NA	NA	NA	NA	NA	0	37	0	0	39	0	NA	NA	NA	NA	NA	NA
HMBOX1	0	0	34	0	0	39	0	0	37	0	0	42	0	0	19	0	0	15	0	0	23	0	0	21
HMG20B	NA	NA	NA	NA	NA	NA	NA	NA	NA	NA	NA	NA	0	59	0	0	60	0	0	59	0	0	56	0
HMGA1	NA	NA	NA	NA	NA	NA	NA	NA	NA	NA	NA	NA	0	77	0	0	89	0	NA	NA	NA	NA	NA	NA
HMGB1	0	76	0	0	85	0	NA	NA	NA	NA	NA	NA	NA	NA	NA	NA	NA	NA	NA	NA	NA	NA	NA	NA
HMGCS1	0	71	0	0	71	0	NA	NA	NA	NA	NA	NA	NA	NA	NA	NA	NA	NA	NA	NA	NA	NA	NA	NA
HMGN3	NA	NA	NA	NA	NA	NA	0	54	0	0	56	0	NA	NA	NA	NA	NA	NA	NA	NA	NA	NA	NA	NA
HMGN4	NA	NA	NA	NA	NA	NA	NA	NA	NA	NA	NA	NA	0	56	0	0	47	0	NA	NA	NA	NA	NA	NA
HMGXB3	0	87	0	0	91	0	NA	NA	NA	NA	NA	NA	0	58	0	0	59	0	0	46	0	0	42	0
HNF1A	0	0	655	0	0	598	0	0	787	NA	NA	NA	NA	NA	NA	NA	NA	NA	0	0	448	0	0	472
HNF1B	0	0	325	0	0	372	0	0	423	0	0	479	NA	NA	NA	NA	NA	NA	0	0	309	NA	NA	NA
HNF4A	0	0	624	0	0	647	0	0	723	0	0	741	NA	NA	NA	NA	NA	NA	0	0	420	0	0	381
HNF4G	0	0	502	0	0	544	0	0	600	0	0	648	0	0	376	0	0	381	0	0	337	0	0	303
HNRNPA0	NA	NA	NA	NA	NA	NA	0	75	0	0	79	0	NA	NA	NA	NA	NA	NA	0	94	0	0	96	0
HNRNPA1	NA	NA	NA	NA	NA	NA	0	62	0	0	75	0	NA	NA	NA	NA	NA	NA	NA	NA	NA	NA	NA	NA
HNRNPA2B1	0	107	0	0	124	0	0	67	0	0	74	0	NA	NA	NA	NA	NA	NA	NA	NA	NA	NA	NA	NA
HNRNPD	NA	NA	NA	NA	NA	NA	NA	NA	NA	NA	NA	NA	NA	NA	NA	NA	NA	NA	0	85	0	0	84	0
HNRNPK	NA	NA	NA	NA	NA	NA	NA	NA	NA	NA	NA	NA	0	66	0	0	60	0	NA	NA	NA	NA	NA	NA
HNRNPR	NA	NA	NA	NA	NA	NA	NA	NA	NA	NA	NA	NA	0	53	0	0	56	0	NA	NA	NA	NA	NA	NA
HNRNPUL1	NA	NA	NA	NA	NA	NA	NA	NA	NA	NA	NA	NA	0	66	0	0	58	0	NA	NA	NA	NA	NA	NA
HOMER1	NA	NA	NA	NA	NA	NA	0	93	0	0	102	0	NA	NA	NA	NA	NA	NA	NA	NA	NA	NA	NA	NA
HOMEZ	0	50	0	0	51	0	0	42	0	0	49	0	NA	NA	NA	0	49	0	0	53	0	0	51	0
HOOK3	NA	NA	NA	NA	NA	NA	NA	NA	NA	NA	NA	NA	NA	NA	NA	NA	NA	NA	0	53	0	0	53	0
HOPX	0	76	0	0	76	0	NA	NA	NA	NA	NA	NA	NA	NA	NA	NA	NA	NA	NA	NA	NA	NA	NA	NA
HORMAD2	0	37	0	0	37	0	0	37	0	0	51	0	NA	NA	NA	NA	NA	NA	NA	NA	NA	NA	NA	NA
HOXB2	NA	NA	NA	NA	NA	NA	NA	NA	NA	NA	NA	NA	NA	NA	NA	0	0	10	NA	NA	NA	NA	NA	NA
HPS4	0	100	0	0	108	0	0	96	0	0	104	0	NA	NA	NA	NA	NA	NA	NA	NA	NA	NA	NA	NA
HRH1	0	86	0	0	91	0	0	80	0	0	82	0	NA	NA	NA	NA	NA	NA	NA	NA	NA	NA	NA	NA
HRH2	0	67	0	0	70	0	0	71	0	0	76	0	NA	NA	NA	NA	NA	NA	NA	NA	NA	NA	NA	NA
HS2ST1	NA	NA	NA	NA	NA	NA	0	36	0	0	36	0	NA	NA	NA	NA	NA	NA	NA	NA	NA	NA	NA	NA
HS3ST1	0	75	0	0	80	0	0	45	0	0	46	0	0	82	0	0	71	0	NA	NA	NA	NA	NA	NA
HS3ST4	NA	NA	NA	NA	NA	NA	NA	NA	NA	NA	NA	NA	0	43	0	0	39	0	NA	NA	NA	NA	NA	NA
HS3ST5	NA	NA	NA	NA	NA	NA	NA	NA	NA	NA	NA	NA	NA	NA	NA	NA	NA	NA	0	77	0	0	79	0
HS6ST1	0	64	0	0	63	0	0	53	0	0	55	0	NA	NA	NA	NA	NA	NA	NA	NA	NA	NA	NA	NA
HS6ST3	NA	NA	NA	NA	NA	NA	0	47	0	0	47	0	NA	NA	NA	NA	NA	NA	NA	NA	NA	NA	NA	NA
HSCB	NA	NA	NA	NA	NA	NA	NA	NA	NA	NA	NA	NA	0	50	0	0	57	0	NA	NA	NA	NA	NA	NA
HSF1	0	0	985	0	0	1005	0	0	1144	0	0	1146	0	0	912	0	0	861	0	0	659	0	0	640
HSF2	0	0	763	0	0	742	0	0	882	0	0	870	0	0	642	0	0	579	0	0	497	0	0	484
HSF4	0	0	341	0	0	346	0	0	368	0	0	376	0	0	253	0	0	243	6029.04	61	226	4912.37	50	229
HSP90AA1	NA	NA	NA	NA	NA	NA	0	60	0	0	64	0	0	53	0	0	52	0	NA	NA	NA	NA	NA	NA
HSPA2	NA	NA	NA	NA	NA	NA	NA	NA	NA	NA	NA	NA	NA	NA	NA	NA	NA	NA	0	97	0	0	107	0
HSPA4	0	74	0	0	76	0	0	73	0	0	76	0	NA	NA	NA	NA	NA	NA	NA	NA	NA	NA	NA	NA
HSPA6	NA	NA	NA	NA	NA	NA	NA	NA	NA	NA	NA	NA	0	46	0	0	45	0	NA	NA	NA	NA	NA	NA
HSPA8	0	70	0	0	71	0	0	62	0	0	62	0	0	55	0	0	59	0	NA	NA	NA	NA	NA	NA
HSPA9	0	89	0	0	97	0	0	80	0	0	88	0	NA	NA	NA	NA	NA	NA	NA	NA	NA	NA	NA	NA
HSPB1	NA	NA	NA	NA	NA	NA	NA	NA	NA	NA	NA	NA	0	51	0	0	55	0	NA	NA	NA	NA	NA	NA
HSPB8	0	52	0	0	52	0	NA	NA	NA	NA	NA	NA	NA	NA	NA	NA	NA	NA	NA	NA	NA	NA	NA	NA
HTR1A	0	26	0	0	28	0	NA	NA	NA	NA	NA	NA	NA	NA	NA	NA	NA	NA	NA	NA	NA	NA	NA	NA
HTR2A	0	90	0	0	94	0	0	40	0	0	41	0	NA	NA	NA	NA	NA	NA	NA	NA	NA	NA	NA	NA
HTR3B	0	50	0	0	64	0	0	52	0	0	52	0	NA	NA	NA	NA	NA	NA	NA	NA	NA	NA	NA	NA
HTR6	0	24	0	0	19	0	NA	NA	NA	NA	NA	NA	NA	NA	NA	NA	NA	NA	NA	NA	NA	NA	NA	NA
HTR7	NA	NA	NA	NA	NA	NA	0	58	0	0	60	0	NA	NA	NA	NA	NA	NA	NA	NA	NA	NA	NA	NA
HTRA1	NA	NA	NA	NA	NA	NA	NA	NA	NA	NA	NA	NA	0	44	0	0	42	0	NA	NA	NA	NA	NA	NA
HTRA2	NA	NA	NA	NA	NA	NA	0	61	0	0	60	0	0	36	0	0	39	0	NA	NA	NA	NA	NA	NA
HUNK	0	87	0	0	92	0	0	66	0	0	72	0	NA	NA	NA	NA	NA	NA	NA	NA	NA	NA	NA	NA
ICAM4	NA	NA	NA	0	24	0	NA	NA	NA	NA	NA	NA	NA	NA	NA	NA	NA	NA	NA	NA	NA	NA	NA	NA
ICAM5	0	90	0	0	81	0	0	74	0	0	72	0	NA	NA	NA	NA	NA	NA	NA	NA	NA	NA	NA	NA
ICOSLG	NA	NA	NA	NA	NA	NA	NA	NA	NA	NA	NA	NA	0	40	0	0	38	0	0	55	0	0	48	0
ID2	0	108	0	0	117	0	0	46	0	0	50	0	0	89	0	0	65	0	NA	NA	NA	NA	NA	NA
ID4	0	0	251	0	0	250	0	0	223	0	0	246	NA	NA	NA	NA	NA	NA	0	0	106	NA	NA	NA
IDH3B	NA	NA	NA	NA	NA	NA	0	62	0	0	65	0	NA	NA	NA	NA	NA	NA	NA	NA	NA	NA	NA	NA
IDUA	NA	NA	NA	NA	NA	NA	NA	NA	NA	NA	NA	NA	0	47	0	0	47	0	NA	NA	NA	NA	NA	NA
IER5	0	77	0	0	83	0	NA	NA	NA	NA	NA	NA	0	54	0	0	53	0	NA	NA	NA	NA	NA	NA
IER5L	0	97	0	0	101	0	0	76	0	0	81	0	0	59	0	0	39	0	0	34	0	0	45	0
IFI16	NA	NA	NA	NA	NA	NA	NA	NA	NA	NA	NA	NA	0	70	0	0	61	0	NA	NA	NA	NA	NA	NA
IFI6	0	55	0	0	58	0	0	53	0	0	55	0	0	59	0	0	63	0	NA	NA	NA	NA	NA	NA
IFIT1	NA	NA	NA	NA	NA	NA	NA	NA	NA	NA	NA	NA	0	51	0	0	66	0	0	93	0	0	84	0
IFIT3	NA	NA	NA	NA	NA	NA	NA	NA	NA	NA	NA	NA	NA	NA	NA	NA	NA	NA	0	88	0	0	87	0
IFIT5	NA	NA	NA	NA	NA	NA	NA	NA	NA	NA	NA	NA	0	51	0	NA	NA	NA	0	94	0	0	92	0
IFNAR1	0	63	0	0	71	0	0	68	0	0	69	0	NA	NA	NA	NA	NA	NA	NA	NA	NA	NA	NA	NA
IFNAR2	0	69	0	0	75	0	0	68	0	0	69	0	0	35	0	0	45	0	NA	NA	NA	NA	NA	NA
IFNGR1	NA	NA	NA	NA	NA	NA	NA	NA	NA	NA	NA	NA	0	68	0	0	63	0	0	61	0	0	69	0
IFNGR2	0	53	0	0	53	0	0	54	0	0	51	0	0	56	0	0	54	0	NA	NA	NA	NA	NA	NA
IFNLR1	NA	NA	NA	NA	NA	NA	NA	NA	NA	NA	NA	NA	0	48	0	0	53	0	0	35	0	0	36	0
IFRD1	0	72	0	0	68	0	0	66	0	0	69	0	NA	NA	NA	NA	NA	NA	NA	NA	NA	NA	NA	NA
IFT22	0	53	0	0	55	0	0	46	0	0	45	0	NA	NA	NA	NA	NA	NA	NA	NA	NA	NA	NA	NA
IFT27	0	62	0	0	62	0	0	62	0	0	64	0	NA	NA	NA	NA	NA	NA	NA	NA	NA	NA	NA	NA
IFT57	0	77	0	0	79	0	0	58	0	0	55	0	NA	NA	NA	NA	NA	NA	NA	NA	NA	NA	NA	NA
IGF1R	0	87	0	0	88	0	0	71	0	0	74	0	0	69	0	0	66	0	NA	NA	NA	NA	NA	NA
IGFBP3	NA	NA	NA	NA	NA	NA	0	46	0	0	48	0	NA	NA	NA	NA	NA	NA	NA	NA	NA	NA	NA	NA
IGFBP5	NA	NA	NA	NA	NA	NA	0	70	0	0	73	0	NA	NA	NA	NA	NA	NA	NA	NA	NA	NA	NA	NA
IGSF11	NA	NA	NA	NA	NA	NA	0	73	0	0	72	0	NA	NA	NA	NA	NA	NA	NA	NA	NA	NA	NA	NA
IGSF21	0	111	0	0	118	0	0	75	0	0	78	0	0	49	0	0	49	0	NA	NA	NA	NA	NA	NA
IGSF6	NA	NA	NA	NA	NA	NA	NA	NA	NA	NA	NA	NA	0	30	0	0	34	0	NA	NA	NA	NA	NA	NA
IGSF8	0	68	0	0	73	0	0	66	0	0	69	0	NA	NA	NA	0	42	0	0	55	0	0	55	0
IGSF9B	0	96	0	0	94	0	0	91	0	0	96	0	NA	NA	NA	NA	NA	NA	NA	NA	NA	NA	NA	NA
IK	NA	NA	NA	NA	NA	NA	NA	NA	NA	NA	NA	NA	0	64	0	0	63	0	NA	NA	NA	NA	NA	NA
IKBKB	NA	NA	NA	NA	NA	NA	NA	NA	NA	NA	NA	NA	0	52	0	0	52	0	NA	NA	NA	NA	NA	NA
IKZF1	NA	NA	NA	NA	NA	NA	NA	NA	NA	NA	NA	NA	0	87	0	0	86	0	NA	NA	NA	NA	NA	NA
IKZF5	0	82	0	0	82	0	0	81	0	0	78	0	NA	NA	NA	NA	NA	NA	NA	NA	NA	NA	NA	NA
IL10	NA	NA	NA	NA	NA	NA	NA	NA	NA	NA	NA	NA	NA	NA	NA	0	25	0	NA	NA	NA	NA	NA	NA
IL10RA	0	46	0	0	48	0	NA	NA	NA	NA	NA	NA	0	37	0	0	43	0	NA	NA	NA	NA	NA	NA
IL10RB	NA	NA	NA	NA	NA	NA	NA	NA	NA	NA	NA	NA	0	67	0	0	64	0	NA	NA	NA	NA	NA	NA
IL12A	NA	NA	NA	NA	NA	NA	NA	NA	NA	NA	NA	NA	NA	NA	NA	NA	NA	NA	0	35	0	0	35	0
IL12RB1	NA	NA	NA	NA	NA	NA	NA	NA	NA	NA	NA	NA	0	62	0	0	69	0	NA	NA	NA	NA	NA	NA
IL16	NA	NA	NA	NA	NA	NA	NA	NA	NA	NA	NA	NA	0	65	0	0	67	0	NA	NA	NA	NA	NA	NA
IL1A	NA	NA	NA	NA	NA	NA	NA	NA	NA	NA	NA	NA	NA	NA	NA	0	39	0	NA	NA	NA	NA	NA	NA
IL1B	NA	NA	NA	NA	NA	NA	NA	NA	NA	NA	NA	NA	0	58	0	0	62	0	NA	NA	NA	NA	NA	NA
IL1RAP	NA	NA	NA	NA	NA	NA	NA	NA	NA	NA	NA	NA	0	37	0	0	45	0	NA	NA	NA	NA	NA	NA
IL21R	NA	NA	NA	NA	NA	NA	NA	NA	NA	NA	NA	NA	0	47	0	0	54	0	NA	NA	NA	NA	NA	NA
IL4R	NA	NA	NA	NA	NA	NA	NA	NA	NA	NA	NA	NA	0	74	0	0	75	0	NA	NA	NA	NA	NA	NA
IL6R	NA	NA	NA	NA	NA	NA	NA	NA	NA	NA	NA	NA	0	47	0	0	43	0	NA	NA	NA	NA	NA	NA
IL6ST	NA	NA	NA	NA	NA	NA	NA	NA	NA	NA	NA	NA	0	72	0	0	73	0	NA	NA	NA	NA	NA	NA
ILDR2	0	72	0	0	74	0	0	62	0	0	64	0	NA	NA	NA	NA	NA	NA	NA	NA	NA	NA	NA	NA
ILK	NA	NA	NA	NA	NA	NA	0	39	0	0	38	0	NA	NA	NA	NA	NA	NA	NA	NA	NA	NA	NA	NA
ING2	NA	NA	NA	NA	NA	NA	NA	NA	NA	NA	NA	NA	0	46	0	NA	NA	NA	NA	NA	NA	NA	NA	NA
INHBA	NA	NA	NA	NA	NA	NA	0	27	0	0	59	0	NA	NA	NA	NA	NA	NA	NA	NA	NA	NA	NA	NA
INHBC	0	37	0	0	36	0	NA	NA	NA	0	27	0	NA	NA	NA	NA	NA	NA	NA	NA	NA	NA	NA	NA
INHBE	0	32	0	0	40	0	0	30	0	NA	NA	NA	NA	NA	NA	NA	NA	NA	NA	NA	NA	NA	NA	NA
INPP4A	0	54	0	0	56	0	NA	NA	NA	NA	NA	NA	NA	NA	NA	NA	NA	NA	NA	NA	NA	NA	NA	NA
INPP5K	NA	NA	NA	NA	NA	NA	NA	NA	NA	NA	NA	NA	0	42	0	0	39	0	NA	NA	NA	NA	NA	NA
INPPL1	NA	NA	NA	NA	NA	NA	NA	NA	NA	NA	NA	NA	0	51	0	0	48	0	NA	NA	NA	NA	NA	NA
INSIG1	NA	NA	NA	NA	NA	NA	0	61	0	0	60	0	NA	NA	NA	NA	NA	NA	NA	NA	NA	NA	NA	NA
INSM1	0	0	210	0	0	197	0	0	236	0	0	227	NA	NA	NA	NA	NA	NA	0	0	158	0	0	142
INSR	0	61	0	0	62	0	0	57	0	0	61	0	NA	NA	NA	NA	NA	NA	0	62	0	0	64	0
INTS10	0	79	0	0	79	0	NA	NA	NA	NA	NA	NA	0	48	0	0	47	0	NA	NA	NA	NA	NA	NA
INTS6	NA	NA	NA	NA	NA	NA	NA	NA	NA	NA	NA	NA	0	48	0	0	48	0	0	70	0	0	62	0
IP6K2	NA	NA	NA	NA	NA	NA	NA	NA	NA	NA	NA	NA	NA	NA	NA	NA	NA	NA	0	50	0	0	50	0
IPCEF1	NA	NA	NA	NA	NA	NA	NA	NA	NA	NA	NA	NA	0	58	0	0	59	0	NA	NA	NA	NA	NA	NA
IPO5	0	77	0	0	81	0	0	71	0	0	72	0	NA	NA	NA	NA	NA	NA	NA	NA	NA	NA	NA	NA
IPO9	NA	NA	NA	NA	NA	NA	NA	NA	NA	NA	NA	NA	NA	NA	NA	NA	NA	NA	0	64	0	0	62	0
IQCH	NA	NA	NA	NA	NA	NA	0	53	0	0	52	0	NA	NA	NA	NA	NA	NA	NA	NA	NA	NA	NA	NA
IQCK	NA	NA	NA	NA	NA	NA	0	54	0	0	52	0	NA	NA	NA	NA	NA	NA	0	125	0	0	123	0
IQSEC1	NA	NA	NA	NA	NA	NA	NA	NA	NA	NA	NA	NA	NA	NA	NA	NA	NA	NA	0	81	0	0	86	0
IRAK2	NA	NA	NA	NA	NA	NA	NA	NA	NA	NA	NA	NA	0	52	0	0	53	0	NA	NA	NA	NA	NA	NA
IRF1	0	0	1292	0	0	1295	0	0	1480	0	0	1530	0	0	1133	0	0	1163	0	0	881	0	0	819
IRF2	0	0	1152	0	0	1147	34221	75	1314	30894.7	74	1314	0	0	1004	0	0	1004	0	0	664	0	0	636
IRF2BP1	0	44	0	0	40	0	0	39	0	0	38	0	NA	NA	NA	NA	NA	NA	NA	NA	NA	NA	NA	NA
IRF2BP2	NA	NA	NA	NA	NA	NA	0	80	0	0	82	0	0	65	0	0	78	0	0	89	0	0	101	0
IRF2BPL	NA	NA	NA	NA	NA	NA	0	71	0	0	74	0	0	54	0	0	56	0	NA	NA	NA	NA	NA	NA
IRF3	0	0	1220	0	0	1237	0	0	1372	0	0	1369	0	0	1045	0	0	1023	0	0	753	0	0	723
IRF4	0	0	543	0	0	638	NA	NA	NA	NA	NA	NA	0	0	648	0	0	616	0	0	385	0	0	415
IRF5	0	0	300	0	0	349	NA	NA	NA	0	0	372	0	0	330	0	0	307	0	0	163	NA	NA	NA
IRF7	NA	NA	NA	0	0	435	NA	NA	NA	0	0	928	0	0	816	0	0	789	0	0	602	0	0	588
IRF8	0	0	400	0	0	510	NA	NA	NA	NA	NA	NA	8985.8	67	733	8922.45	67	759	NA	NA	NA	NA	NA	NA
IRS1	0	66	0	0	65	0	0	59	0	0	65	0	NA	NA	NA	NA	NA	NA	NA	NA	NA	NA	NA	NA
IRS2	0	69	0	0	69	0	NA	NA	NA	NA	NA	NA	0	48	0	0	49	0	NA	NA	NA	NA	NA	NA
ISG20L2	NA	NA	NA	NA	NA	NA	NA	NA	NA	NA	NA	NA	NA	NA	NA	NA	NA	NA	0	63	0	0	63	0
ISLR2	0	58	0	0	59	0	NA	NA	NA	NA	NA	NA	NA	NA	NA	NA	NA	NA	NA	NA	NA	NA	NA	NA
ITFG1	0	67	0	0	67	0	NA	NA	NA	NA	NA	NA	NA	NA	NA	NA	NA	NA	NA	NA	NA	NA	NA	NA
ITGAM	NA	NA	NA	NA	NA	NA	NA	NA	NA	NA	NA	NA	0	63	0	0	52	0	NA	NA	NA	NA	NA	NA
ITGAX	NA	NA	NA	NA	NA	NA	NA	NA	NA	NA	NA	NA	0	40	0	0	43	0	NA	NA	NA	NA	NA	NA
ITGB1BP1	0	62	0	0	67	0	0	72	0	0	78	0	NA	NA	NA	NA	NA	NA	0	59	0	0	62	0
ITGB2	NA	NA	NA	NA	NA	NA	NA	NA	NA	NA	NA	NA	0	60	0	0	56	0	NA	NA	NA	NA	NA	NA
ITGB5	NA	NA	NA	NA	NA	NA	NA	NA	NA	NA	NA	NA	NA	NA	NA	NA	NA	NA	0	57	0	0	63	0
ITGB7	NA	NA	NA	NA	NA	NA	NA	NA	NA	NA	NA	NA	0	44	0	0	50	0	NA	NA	NA	NA	NA	NA
ITGB8	NA	NA	NA	NA	NA	NA	0	44	0	0	46	0	NA	NA	NA	NA	NA	NA	NA	NA	NA	NA	NA	NA
ITM2B	0	76	0	0	79	0	0	49	0	0	54	0	0	62	0	0	61	0	NA	NA	NA	NA	NA	NA
ITPA	0	45	0	0	49	0	0	38	0	0	41	0	NA	NA	NA	NA	NA	NA	NA	NA	NA	NA	NA	NA
ITPK1	0	99	0	0	100	0	0	114	0	0	117	0	NA	NA	NA	NA	NA	NA	NA	NA	NA	NA	NA	NA
ITPKB	NA	NA	NA	NA	NA	NA	NA	NA	NA	NA	NA	NA	NA	NA	NA	NA	NA	NA	0	54	0	0	53	0
ITPKC	NA	NA	NA	NA	NA	NA	NA	NA	NA	NA	NA	NA	0	50	0	0	41	0	NA	NA	NA	NA	NA	NA
ITPR1	NA	NA	NA	NA	NA	NA	0	73	0	0	74	0	NA	NA	NA	NA	NA	NA	NA	NA	NA	NA	NA	NA
ITPR2	NA	NA	NA	NA	NA	NA	NA	NA	NA	NA	NA	NA	0	59	0	0	47	0	NA	NA	NA	NA	NA	NA
JADE1	0	86	0	0	97	0	NA	NA	NA	NA	NA	NA	NA	NA	NA	NA	NA	NA	NA	NA	NA	NA	NA	NA
JADE2	0	90	0	0	89	0	0	82	0	0	85	0	NA	NA	NA	NA	NA	NA	NA	NA	NA	NA	NA	NA
JAG1	NA	NA	NA	NA	NA	NA	NA	NA	NA	NA	NA	NA	NA	NA	NA	0	53	0	0	41	0	0	37	0
JAK2	NA	NA	NA	NA	NA	NA	NA	NA	NA	NA	NA	NA	0	73	0	0	73	0	NA	NA	NA	NA	NA	NA
JAKMIP1	0	76	0	0	81	0	0	89	0	0	96	0	NA	NA	NA	NA	NA	NA	NA	NA	NA	NA	NA	NA
JAKMIP2	NA	NA	NA	NA	NA	NA	0	46	0	0	47	0	NA	NA	NA	NA	NA	NA	NA	NA	NA	NA	NA	NA
JARID2	0	76	0	0	80	0	0	130	0	0	128	0	0	113	0	0	112	0	0	127	0	0	121	0
JAZF1	NA	NA	NA	NA	NA	NA	NA	NA	NA	NA	NA	NA	0	51	0	0	46	0	NA	NA	NA	NA	NA	NA
JDP2	0	0	314	0	0	325	0	0	374	0	0	365	883.944	57	196	1158.71	55	212	0	0	206	0	0	198
JKAMP	0	75	0	0	78	0	NA	NA	NA	NA	NA	NA	NA	NA	NA	NA	NA	NA	NA	NA	NA	NA	NA	NA
JMY	NA	NA	NA	NA	NA	NA	0	74	0	0	81	0	NA	NA	NA	NA	NA	NA	NA	NA	NA	NA	NA	NA
JOSD1	0	55	0	0	60	0	0	49	0	0	57	0	NA	NA	NA	NA	NA	NA	NA	NA	NA	NA	NA	NA
JPH3	0	62	0	0	74	0	0	65	0	0	66	0	NA	NA	NA	NA	NA	NA	NA	NA	NA	NA	NA	NA
JRKL	NA	NA	NA	NA	NA	NA	NA	NA	NA	NA	NA	NA	0	46	0	0	46	0	0	58	0	0	57	0
JTB	NA	NA	NA	NA	NA	NA	NA	NA	NA	NA	NA	NA	0	48	0	0	31	0	NA	NA	NA	NA	NA	NA
JUN	12333.7	64	669	12155	65	694	0	0	752	0	0	737	8044.52	74	535	8661.23	71	519	0	0	392	0	0	410
JUNB	0	0	299	0	0	298	0	0	323	0	0	309	0	0	155	0	0	147	0	0	175	0	0	188
JUND	0	0	727	0	0	734	0	0	803	0	0	790	0	0	614	0	0	592	0	0	449	0	0	432
KALRN	0	111	0	0	111	0	0	109	0	0	117	0	NA	NA	NA	NA	NA	NA	NA	NA	NA	NA	NA	NA
KANK1	NA	NA	NA	NA	NA	NA	NA	NA	NA	NA	NA	NA	NA	NA	NA	NA	NA	NA	0	107	0	0	95	0
KAT2B	NA	NA	NA	NA	NA	NA	NA	NA	NA	NA	NA	NA	NA	NA	NA	NA	NA	NA	0	73	0	0	75	0
KAT5	0	59	0	0	65	0	0	57	0	0	62	0	0	38	0	0	48	0	NA	NA	NA	NA	NA	NA
KAT6B	0	62	0	0	61	0	0	75	0	0	82	0	NA	NA	NA	NA	NA	NA	NA	NA	NA	NA	NA	NA
KAT7	NA	NA	NA	NA	NA	NA	0	62	0	0	65	0	NA	NA	NA	NA	NA	NA	NA	NA	NA	NA	NA	NA
KAT8	NA	NA	NA	NA	NA	NA	NA	NA	NA	NA	NA	NA	0	51	0	0	40	0	NA	NA	NA	NA	NA	NA
KAZN	NA	NA	NA	NA	NA	NA	0	79	0	0	82	0	NA	NA	NA	NA	NA	NA	NA	NA	NA	NA	NA	NA
KBTBD11	0	67	0	0	69	0	NA	NA	NA	NA	NA	NA	NA	NA	NA	NA	NA	NA	0	61	0	0	63	0
KBTBD3	NA	NA	NA	NA	NA	NA	NA	NA	NA	NA	NA	NA	NA	NA	NA	NA	NA	NA	0	70	0	0	68	0
KBTBD4	0	92	0	0	91	0	0	82	0	0	88	0	NA	NA	NA	NA	NA	NA	NA	NA	NA	NA	NA	NA
KCNA1	0	91	0	0	95	0	0	59	0	0	86	0	NA	NA	NA	NA	NA	NA	NA	NA	NA	NA	NA	NA
KCNA2	0	97	0	0	102	0	NA	NA	NA	NA	NA	NA	NA	NA	NA	NA	NA	NA	0	60	0	0	55	0
KCNA3	0	42	0	0	39	0	NA	NA	NA	NA	NA	NA	NA	NA	NA	NA	NA	NA	NA	NA	NA	NA	NA	NA
KCNAB1	NA	NA	NA	NA	NA	NA	0	73	0	0	73	0	NA	NA	NA	NA	NA	NA	NA	NA	NA	NA	NA	NA
KCNAB3	0	54	0	0	51	0	0	50	0	0	55	0	NA	NA	NA	NA	NA	NA	NA	NA	NA	NA	NA	NA
KCNB1	0	64	0	0	75	0	0	92	0	0	96	0	NA	NA	NA	NA	NA	NA	NA	NA	NA	NA	NA	NA
KCNB2	0	74	0	0	75	0	0	50	0	0	55	0	NA	NA	NA	NA	NA	NA	NA	NA	NA	NA	NA	NA
KCNC1	0	144	0	0	157	0	0	111	0	0	129	0	NA	NA	NA	NA	NA	NA	NA	NA	NA	NA	NA	NA
KCNC2	0	45	0	0	46	0	0	57	0	0	63	0	NA	NA	NA	NA	NA	NA	NA	NA	NA	NA	NA	NA
KCND2	NA	NA	NA	NA	NA	NA	0	47	0	0	48	0	NA	NA	NA	NA	NA	NA	NA	NA	NA	NA	NA	NA
KCND3	0	80	0	0	82	0	0	62	0	0	65	0	NA	NA	NA	NA	NA	NA	NA	NA	NA	NA	NA	NA
KCNF1	NA	NA	NA	NA	NA	NA	0	81	0	0	84	0	NA	NA	NA	NA	NA	NA	NA	NA	NA	NA	NA	NA
KCNG1	0	88	0	0	86	0	0	82	0	0	85	0	NA	NA	NA	NA	NA	NA	NA	NA	NA	NA	NA	NA
KCNH1	0	150	0	0	154	0	0	135	0	0	139	0	0	32	0	0	34	0	0	51	0	0	51	0
KCNH8	NA	NA	NA	NA	NA	NA	NA	NA	NA	NA	NA	NA	NA	NA	NA	NA	NA	NA	0	81	0	0	81	0
KCNIP1	0	66	0	0	66	0	NA	NA	NA	NA	NA	NA	NA	NA	NA	NA	NA	NA	NA	NA	NA	NA	NA	NA
KCNIP2	NA	NA	NA	NA	NA	NA	0	75	0	0	76	0	0	55	0	0	61	0	NA	NA	NA	NA	NA	NA
KCNIP4	0	170	0	NA	NA	NA	0	117	0	0	121	0	NA	NA	NA	NA	NA	NA	NA	NA	NA	NA	NA	NA
KCNJ10	NA	NA	NA	NA	NA	NA	NA	NA	NA	NA	NA	NA	NA	NA	NA	NA	NA	NA	0	56	0	0	54	0
KCNJ11	0	70	0	0	71	0	0	67	0	0	71	0	NA	NA	NA	NA	NA	NA	NA	NA	NA	0	21	0
KCNJ2	0	71	0	0	75	0	0	36	0	0	36	0	0	44	0	0	44	0	NA	NA	NA	NA	NA	NA
KCNJ4	0	73	0	0	77	0	NA	NA	NA	NA	NA	NA	NA	NA	NA	NA	NA	NA	NA	NA	NA	NA	NA	NA
KCNJ6	0	81	0	0	82	0	NA	NA	NA	NA	NA	NA	NA	NA	NA	NA	NA	NA	NA	NA	NA	NA	NA	NA
KCNJ9	NA	NA	NA	NA	NA	NA	NA	NA	NA	NA	NA	NA	NA	NA	NA	NA	NA	NA	0	39	0	0	41	0
KCNK1	0	69	0	0	69	0	0	63	0	0	63	0	NA	NA	NA	NA	NA	NA	NA	NA	NA	NA	NA	NA
KCNK15	NA	NA	NA	NA	NA	NA	0	33	0	0	44	0	NA	NA	NA	NA	NA	NA	NA	NA	NA	NA	NA	NA
KCNK3	NA	NA	NA	NA	NA	NA	0	49	0	0	49	0	NA	NA	NA	NA	NA	NA	NA	NA	NA	NA	NA	NA
KCNK6	NA	NA	NA	NA	NA	NA	NA	NA	NA	NA	NA	NA	NA	NA	NA	NA	NA	NA	0	44	0	0	41	0
KCNK9	0	76	0	0	79	0	0	82	0	0	88	0	NA	NA	NA	NA	NA	NA	NA	NA	NA	NA	NA	NA
KCNMA1	0	126	0	0	133	0	0	133	0	0	149	0	0	61	0	0	57	0	0	82	0	0	82	0
KCNMB4	0	41	0	0	40	0	0	65	0	0	70	0	NA	NA	NA	NA	NA	NA	0	53	0	0	55	0
KCNQ3	0	124	0	0	112	0	0	96	0	0	111	0	0	55	0	0	46	0	NA	NA	NA	NA	NA	NA
KCNQ5	0	79	0	0	80	0	0	82	0	0	85	0	NA	NA	NA	NA	NA	NA	NA	NA	NA	NA	NA	NA
KCNV1	NA	NA	NA	NA	NA	NA	0	44	0	0	53	0	NA	NA	NA	NA	NA	NA	NA	NA	NA	NA	NA	NA
KCTD1	0	125	0	0	130	0	0	97	0	0	98	0	NA	NA	NA	NA	NA	NA	NA	NA	NA	NA	NA	NA
KCTD12	0	63	0	0	64	0	0	49	0	0	51	0	0	48	0	0	60	0	NA	NA	NA	NA	NA	NA
KCTD16	0	118	0	0	119	0	NA	NA	NA	NA	NA	NA	NA	NA	NA	NA	NA	NA	NA	NA	NA	NA	NA	NA
KCTD2	0	66	0	0	63	0	0	71	0	0	81	0	NA	NA	NA	NA	NA	NA	NA	NA	NA	NA	NA	NA
KCTD8	0	61	0	0	61	0	NA	NA	NA	NA	NA	NA	NA	NA	NA	NA	NA	NA	0	62	0	0	62	0
KCTD9	NA	NA	NA	NA	NA	NA	NA	NA	NA	NA	NA	NA	0	46	0	0	49	0	NA	NA	NA	NA	NA	NA
KDM2B	0	78	0	0	84	0	NA	NA	NA	NA	NA	NA	NA	NA	NA	NA	NA	NA	NA	NA	NA	NA	NA	NA
KDM4A	NA	NA	NA	NA	NA	NA	0	63	0	0	64	0	NA	NA	NA	NA	NA	NA	NA	NA	NA	NA	NA	NA
KDM4B	NA	NA	NA	NA	NA	NA	NA	NA	NA	NA	NA	NA	0	72	0	0	75	0	NA	NA	NA	NA	NA	NA
KDM4C	NA	NA	NA	NA	NA	NA	NA	NA	NA	NA	NA	NA	0	60	0	0	53	0	NA	NA	NA	NA	NA	NA
KDM4D	NA	NA	NA	NA	NA	NA	NA	NA	NA	NA	NA	NA	NA	NA	NA	NA	NA	NA	0	46	0	0	34	0
KDM5B	0	59	0	0	67	0	NA	NA	NA	NA	NA	NA	NA	NA	NA	NA	NA	NA	NA	NA	NA	NA	NA	NA
KDM6B	0	70	0	0	73	0	0	65	0	0	70	0	NA	NA	NA	NA	NA	NA	NA	NA	NA	NA	NA	NA
KDM8	NA	NA	NA	NA	NA	NA	NA	NA	NA	NA	NA	NA	0	63	0	0	82	0	NA	NA	NA	NA	NA	NA
KHDC1	NA	NA	NA	NA	NA	NA	0	82	0	0	87	0	NA	NA	NA	NA	NA	NA	NA	NA	NA	NA	NA	NA
KHDRBS1	NA	NA	NA	NA	NA	NA	NA	NA	NA	NA	NA	NA	0	46	0	0	48	0	NA	NA	NA	NA	NA	NA
KHDRBS2	NA	NA	NA	NA	NA	NA	0	97	0	0	101	0	NA	NA	NA	NA	NA	NA	NA	NA	NA	NA	NA	NA
KHDRBS3	0	96	0	0	100	0	NA	NA	NA	NA	NA	NA	NA	NA	NA	NA	NA	NA	0	64	0	0	72	0
KIAA0100	NA	NA	NA	NA	NA	NA	NA	NA	NA	NA	NA	NA	0	55	0	0	56	0	NA	NA	NA	NA	NA	NA
KIAA0232	NA	NA	NA	NA	NA	NA	NA	NA	NA	NA	NA	NA	0	57	0	0	64	0	0	68	0	0	66	0
KIAA0319L	0	80	0	0	76	0	0	81	0	0	86	0	0	61	0	0	60	0	0	83	0	0	79	0
KIAA0895	NA	NA	NA	NA	NA	NA	NA	NA	NA	NA	NA	NA	NA	NA	NA	NA	NA	NA	0	56	0	0	50	0
KIAA1191	NA	NA	NA	NA	NA	NA	0	59	0	0	63	0	NA	NA	NA	NA	NA	NA	NA	NA	NA	NA	NA	NA
KIAA1614	0	68	0	0	66	0	NA	NA	NA	NA	NA	NA	NA	NA	NA	NA	NA	NA	NA	NA	NA	NA	NA	NA
KIF13A	NA	NA	NA	NA	NA	NA	NA	NA	NA	NA	NA	NA	NA	NA	NA	NA	NA	NA	0	150	0	0	139	0
KIF13B	NA	NA	NA	NA	NA	NA	NA	NA	NA	NA	NA	NA	NA	NA	NA	NA	NA	NA	0	89	0	0	79	0
KIF16B	NA	NA	NA	NA	NA	NA	NA	NA	NA	NA	NA	NA	0	50	0	0	48	0	NA	NA	NA	NA	NA	NA
KIF17	NA	NA	NA	NA	NA	NA	0	75	0	0	67	0	NA	NA	NA	NA	NA	NA	0	36	0	0	43	0
KIF1B	NA	NA	NA	NA	NA	NA	NA	NA	NA	NA	NA	NA	NA	NA	NA	NA	NA	NA	0	97	0	0	86	0
KIF21A	0	74	0	0	77	0	0	72	0	0	74	0	NA	NA	NA	NA	NA	NA	NA	NA	NA	NA	NA	NA
KIF21B	0	111	0	0	121	0	0	105	0	0	103	0	NA	NA	NA	NA	NA	NA	NA	NA	NA	NA	NA	NA
KIF24	NA	NA	NA	NA	NA	NA	NA	NA	NA	NA	NA	NA	NA	NA	NA	NA	NA	NA	0	47	0	0	40	0
KIF26A	0	35	0	0	24	0	0	35	0	0	32	0	NA	NA	NA	NA	NA	NA	NA	NA	NA	NA	NA	NA
KIF26B	0	65	0	0	70	0	0	73	0	0	76	0	0	96	0	0	89	0	NA	NA	NA	NA	NA	NA
KIF2A	NA	NA	NA	NA	NA	NA	NA	NA	NA	NA	NA	NA	NA	NA	NA	NA	NA	NA	0	108	0	0	106	0
KIF3C	0	44	0	0	44	0	0	58	0	0	60	0	NA	NA	NA	NA	NA	NA	NA	NA	NA	NA	NA	NA
KIF6	NA	NA	NA	NA	NA	NA	NA	NA	NA	NA	NA	NA	NA	NA	NA	NA	NA	NA	0	95	0	0	89	0
KIN	NA	NA	NA	NA	NA	NA	NA	NA	NA	NA	NA	NA	0	65	0	0	65	0	NA	NA	NA	NA	NA	NA
KIRREL3	0	147	0	0	153	0	0	144	0	0	151	0	NA	NA	NA	NA	NA	NA	0	93	0	0	100	0
KITLG	NA	NA	NA	NA	NA	NA	0	61	0	0	65	0	NA	NA	NA	NA	NA	NA	NA	NA	NA	NA	NA	NA
KLF10	0	62	0	0	53	0	0	38	0	0	38	0	NA	NA	NA	NA	NA	NA	NA	NA	NA	NA	NA	NA
KLF13	15551.2	77	889	22717.8	81	904	0	0	1048	0	0	1060	4712.15	48	825	5599.22	51	808	13598.6	71	579	16764.1	73	578
KLF16	0	0	236	0	0	223	0	0	257	0	0	255	436.143	36	129	827.95	44	138	0	0	162	0	0	150
KLF2	NA	NA	NA	NA	NA	NA	NA	NA	NA	NA	NA	NA	0	52	0	0	52	0	NA	NA	NA	NA	NA	NA
KLF3	0	61	0	0	67	0	0	67	0	0	69	0	0	122	0	0	118	0	0	118	0	0	106	0
KLF4	NA	NA	NA	NA	NA	NA	NA	NA	NA	NA	NA	NA	0	0	130	0	0	135	NA	NA	NA	NA	NA	NA
KLF5	0	0	296	0	0	308	0	0	337	0	0	331	NA	NA	NA	NA	NA	NA	0	0	166	0	0	155
KLF6	0	150	0	0	138	0	0	101	0	0	98	0	0	99	0	0	85	0	0	56	0	0	49	0
KLF7	0	80	0	0	80	0	0	63	0	0	67	0	NA	NA	NA	NA	NA	NA	0	92	0	0	90	0
KLF9	14957.7	96	535	16185.6	99	538	7215.15	77	612	9532.01	85	632	0	0	438	0	0	445	0	0	336	0	0	328
KLHDC8B	NA	NA	NA	NA	NA	NA	0	53	0	0	56	0	NA	NA	NA	NA	NA	NA	NA	NA	NA	NA	NA	NA
KLHL24	NA	NA	NA	NA	NA	NA	NA	NA	NA	NA	NA	NA	0	78	0	0	83	0	NA	NA	NA	NA	NA	NA
KLHL29	NA	NA	NA	NA	NA	NA	0	66	0	0	68	0	NA	NA	NA	NA	NA	NA	NA	NA	NA	NA	NA	NA
KLHL3	NA	NA	NA	NA	NA	NA	0	87	0	0	99	0	NA	NA	NA	NA	NA	NA	NA	NA	NA	NA	NA	NA
KLHL32	NA	NA	NA	NA	NA	NA	NA	NA	NA	NA	NA	NA	NA	NA	NA	NA	NA	NA	0	147	0	0	132	0
KLHL36	0	42	0	0	48	0	0	40	0	0	45	0	NA	NA	NA	NA	NA	NA	NA	NA	NA	NA	NA	NA
KLHL5	0	82	0	0	84	0	0	73	0	0	76	0	0	50	0	0	51	0	NA	NA	NA	NA	NA	NA
KLHL6	NA	NA	NA	NA	NA	NA	NA	NA	NA	NA	NA	NA	0	72	0	0	73	0	NA	NA	NA	NA	NA	NA
KLHL7	NA	NA	NA	NA	NA	NA	0	73	0	0	76	0	NA	NA	NA	NA	NA	NA	NA	NA	NA	NA	NA	NA
KLHL8	NA	NA	NA	NA	NA	NA	NA	NA	NA	NA	NA	NA	0	45	0	0	41	0	NA	NA	NA	NA	NA	NA
KLLN	0	29	0	0	21	0	0	28	0	NA	NA	NA	NA	NA	NA	NA	NA	NA	NA	NA	NA	NA	NA	NA
KMT2C	NA	NA	NA	NA	NA	NA	NA	NA	NA	NA	NA	NA	0	74	0	0	76	0	NA	NA	NA	NA	NA	NA
KMT2D	NA	NA	NA	NA	NA	NA	0	49	0	0	50	0	NA	NA	NA	NA	NA	NA	NA	NA	NA	NA	NA	NA
KMT2E	NA	NA	NA	NA	NA	NA	NA	NA	NA	NA	NA	NA	NA	NA	NA	NA	NA	NA	0	92	0	0	83	0
KNOP1	NA	NA	NA	NA	NA	NA	0	52	0	0	54	0	NA	NA	NA	NA	NA	NA	0	140	0	0	135	0
KNTC1	NA	NA	NA	NA	NA	NA	0	74	0	0	80	0	NA	NA	NA	NA	NA	NA	NA	NA	NA	NA	NA	NA
KPNA4	NA	NA	NA	NA	NA	NA	0	41	0	0	40	0	NA	NA	NA	NA	NA	NA	NA	NA	NA	NA	NA	NA
KPNA6	NA	NA	NA	NA	NA	NA	NA	NA	NA	NA	NA	NA	0	51	0	0	62	0	NA	NA	NA	NA	NA	NA
KRI1	NA	NA	NA	NA	NA	NA	0	67	0	0	62	0	0	46	0	0	45	0	0	62	0	0	64	0
KXD1	NA	NA	NA	NA	NA	NA	NA	NA	NA	NA	NA	NA	0	60	0	0	57	0	NA	NA	NA	NA	NA	NA
L2HGDH	NA	NA	NA	NA	NA	NA	NA	NA	NA	NA	NA	NA	NA	NA	NA	NA	NA	NA	0	64	0	0	54	0
L3HYPDH	0	62	0	0	61	0	NA	NA	NA	NA	NA	NA	NA	NA	NA	NA	NA	NA	NA	NA	NA	NA	NA	NA
L3MBTL3	NA	NA	NA	NA	NA	NA	NA	NA	NA	NA	NA	NA	0	43	0	0	44	0	NA	NA	NA	NA	NA	NA
L3MBTL4	NA	NA	NA	NA	NA	NA	NA	NA	NA	NA	NA	NA	NA	NA	NA	NA	NA	NA	0	92	0	0	91	0
LACTB	NA	NA	NA	NA	NA	NA	0	71	0	0	69	0	0	55	0	0	56	0	NA	NA	NA	NA	NA	NA
LAIR1	NA	NA	NA	NA	NA	NA	NA	NA	NA	NA	NA	NA	0	37	0	0	50	0	NA	NA	NA	NA	NA	NA
LAMTOR3	0	55	0	0	61	0	NA	NA	NA	NA	NA	NA	NA	NA	NA	NA	NA	NA	NA	NA	NA	NA	NA	NA
LAMTOR5	NA	NA	NA	NA	NA	NA	0	76	0	0	74	0	0	35	0	0	41	0	NA	NA	NA	NA	NA	NA
LAP3	NA	NA	NA	NA	NA	NA	NA	NA	NA	NA	NA	NA	0	50	0	0	54	0	0	74	0	0	76	0
LARP1	0	66	0	0	71	0	0	67	0	0	72	0	NA	NA	NA	NA	NA	NA	NA	NA	NA	NA	NA	NA
LARS2	NA	NA	NA	NA	NA	NA	0	63	0	0	66	0	NA	NA	NA	NA	NA	NA	NA	NA	NA	NA	NA	NA
LASP1	NA	NA	NA	NA	NA	NA	0	66	0	0	68	0	NA	NA	NA	NA	NA	NA	NA	NA	NA	NA	NA	NA
LAT2	0	35	0	0	38	0	NA	NA	NA	NA	NA	NA	NA	NA	NA	NA	NA	NA	NA	NA	NA	NA	NA	NA
LATS1	0	64	0	0	64	0	NA	NA	NA	NA	NA	NA	NA	NA	NA	NA	NA	NA	NA	NA	NA	NA	NA	NA
LBH	0	51	0	0	57	0	NA	NA	NA	NA	NA	NA	NA	NA	NA	NA	NA	NA	NA	NA	NA	NA	NA	NA
LCMT1	NA	NA	NA	NA	NA	NA	NA	NA	NA	NA	NA	NA	0	50	0	0	52	0	NA	NA	NA	NA	NA	NA
LCORL	0	109	0	0	110	0	0	94	0	0	93	0	NA	NA	NA	NA	NA	NA	NA	NA	NA	NA	NA	NA
LDB2	0	130	0	0	139	0	0	113	0	0	115	0	NA	NA	NA	NA	NA	NA	NA	NA	NA	NA	NA	NA
LDHA	0	69	0	0	69	0	0	60	0	0	60	0	NA	NA	NA	NA	NA	NA	NA	NA	NA	NA	NA	NA
LDHD	NA	NA	NA	NA	NA	NA	NA	NA	NA	NA	NA	NA	NA	NA	NA	NA	NA	NA	0	53	0	0	50	0
LDLRAD3	NA	NA	NA	NA	NA	NA	NA	NA	NA	NA	NA	NA	NA	NA	NA	NA	NA	NA	0	110	0	0	108	0
LDLRAD4	0	116	0	0	112	0	0	121	0	0	135	0	0	57	0	0	59	0	0	123	0	0	125	0
LDLRAP1	NA	NA	NA	NA	NA	NA	0	43	0	0	37	0	NA	NA	NA	NA	NA	NA	0	62	0	0	57	0
LEF1	0	0	831	0	0	925	0	0	1248	0	0	1285	0	0	855	0	0	870	NA	NA	NA	0	0	675
LEKR1	NA	NA	NA	NA	NA	NA	0	55	0	0	55	0	NA	NA	NA	NA	NA	NA	0	44	0	0	43	0
LEMD2	NA	NA	NA	NA	NA	NA	0	64	0	0	64	0	NA	NA	NA	NA	NA	NA	NA	NA	NA	NA	NA	NA
LENG1	NA	NA	NA	NA	NA	NA	NA	NA	NA	NA	NA	NA	0	30	0	NA	NA	NA	NA	NA	NA	NA	NA	NA
LENG8	0	67	0	0	66	0	0	58	0	0	62	0	NA	NA	NA	NA	NA	NA	NA	NA	NA	NA	NA	NA
LEPR	NA	NA	NA	NA	NA	NA	NA	NA	NA	NA	NA	NA	0	46	0	0	51	0	NA	NA	NA	NA	NA	NA
LEPROTL1	NA	NA	NA	NA	NA	NA	0	48	0	0	53	0	0	40	0	0	40	0	NA	NA	NA	NA	NA	NA
LETM2	0	48	0	0	59	0	0	57	0	0	59	0	NA	NA	NA	NA	NA	NA	NA	NA	NA	NA	NA	NA
LGI1	0	73	0	0	71	0	0	51	0	0	55	0	NA	NA	NA	NA	NA	NA	NA	NA	NA	NA	NA	NA
LGMN	0	65	0	0	64	0	0	56	0	0	56	0	0	52	0	0	57	0	NA	NA	NA	NA	NA	NA
LGR5	NA	NA	NA	NA	NA	NA	NA	NA	NA	NA	NA	NA	NA	NA	NA	NA	NA	NA	0	77	0	0	73	0
LHFPL2	NA	NA	NA	NA	NA	NA	NA	NA	NA	NA	NA	NA	0	48	0	0	48	0	NA	NA	NA	NA	NA	NA
LHPP	NA	NA	NA	NA	NA	NA	NA	NA	NA	NA	NA	NA	NA	NA	NA	NA	NA	NA	0	60	0	0	58	0
LHX2	490.17	67	56	340.274	67	53	601.313	54	60	599.327	56	61	NA	NA	NA	NA	NA	NA	0	0	20	0	0	19
LHX6	0	0	35	0	0	37	0	0	27	0	0	28	NA	NA	NA	NA	NA	NA	0	0	12	0	0	16
LHX9	NA	NA	NA	0	0	36	NA	NA	NA	NA	NA	NA	NA	NA	NA	NA	NA	NA	NA	NA	NA	NA	NA	NA
LIFR	NA	NA	NA	NA	NA	NA	NA	NA	NA	NA	NA	NA	NA	NA	NA	NA	NA	NA	0	98	0	0	93	0
LIG4	NA	NA	NA	NA	NA	NA	0	70	0	0	73	0	NA	NA	NA	NA	NA	NA	NA	NA	NA	NA	NA	NA
LIMCH1	0	109	0	0	106	0	0	82	0	0	88	0	NA	NA	NA	NA	NA	NA	0	162	0	0	157	0
LIMS1	NA	NA	NA	NA	NA	NA	NA	NA	NA	NA	NA	NA	0	70	0	0	70	0	NA	NA	NA	NA	NA	NA
LINGO1	NA	NA	NA	NA	NA	NA	0	96	0	0	98	0	NA	NA	NA	NA	NA	NA	NA	NA	NA	NA	NA	NA
LINGO2	0	76	0	0	81	0	0	66	0	0	70	0	NA	NA	NA	NA	NA	NA	NA	NA	NA	NA	NA	NA
LINS1	NA	NA	NA	NA	NA	NA	0	71	0	0	69	0	NA	NA	NA	NA	NA	NA	NA	NA	NA	NA	NA	NA
LIPA	NA	NA	NA	NA	NA	NA	NA	NA	NA	NA	NA	NA	0	70	0	0	69	0	0	106	0	0	108	0
LIPG	0	22	0	0	16	0	NA	NA	NA	NA	NA	NA	NA	NA	NA	NA	NA	NA	NA	NA	NA	NA	NA	NA
LIPT2	0	21	0	0	24	0	NA	NA	NA	NA	NA	NA	NA	NA	NA	NA	NA	NA	NA	NA	NA	NA	NA	NA
LITAF	NA	NA	NA	NA	NA	NA	NA	NA	NA	NA	NA	NA	NA	NA	NA	NA	NA	NA	0	64	0	0	64	0
LIX1	NA	NA	NA	NA	NA	NA	NA	NA	NA	NA	NA	NA	NA	NA	NA	NA	NA	NA	0	24	0	0	21	0
LLGL2	NA	NA	NA	NA	NA	NA	NA	NA	NA	NA	NA	NA	0	53	0	0	46	0	NA	NA	NA	NA	NA	NA
LMBR1L	0	66	0	0	71	0	0	66	0	0	68	0	NA	NA	NA	NA	NA	NA	NA	NA	NA	NA	NA	NA
LMBRD1	NA	NA	NA	NA	NA	NA	0	71	0	0	73	0	NA	NA	NA	NA	NA	NA	NA	NA	NA	NA	NA	NA
LMBRD2	0	70	0	0	79	0	NA	NA	NA	NA	NA	NA	0	40	0	0	44	0	0	76	0	0	85	0
LMF1	NA	NA	NA	NA	NA	NA	NA	NA	NA	NA	NA	NA	NA	NA	NA	NA	NA	NA	0	80	0	0	81	0
LMO2	NA	NA	NA	NA	NA	NA	NA	NA	NA	NA	NA	NA	0	67	0	0	64	0	NA	NA	NA	NA	NA	NA
LMO3	0	100	0	0	98	0	0	82	0	0	86	0	NA	NA	NA	NA	NA	NA	NA	NA	NA	NA	NA	NA
LMO4	0	77	0	0	76	0	0	78	0	0	83	0	NA	NA	NA	NA	NA	NA	NA	NA	NA	NA	NA	NA
LMO7	0	79	0	0	83	0	0	69	0	0	74	0	NA	NA	NA	NA	NA	NA	NA	NA	NA	NA	NA	NA
LMTK2	NA	NA	NA	NA	NA	NA	0	71	0	0	74	0	NA	NA	NA	NA	NA	NA	NA	NA	NA	NA	NA	NA
LMX1A	0	0	16	0	0	19	NA	NA	NA	NA	NA	NA	NA	NA	NA	NA	NA	NA	NA	NA	NA	0	0	16
LMX1B	0	0	28	0	0	21	0	0	21	0	0	27	0	0	10	NA	NA	NA	0	0	11	0	0	14
LNX1	NA	NA	NA	NA	NA	NA	0	63	0	0	66	0	NA	NA	NA	NA	NA	NA	NA	NA	NA	NA	NA	NA
LONP2	NA	NA	NA	NA	NA	NA	NA	NA	NA	NA	NA	NA	0	39	0	0	43	0	NA	NA	NA	NA	NA	NA
LOXL3	NA	NA	NA	NA	NA	NA	NA	NA	NA	NA	NA	NA	0	55	0	0	59	0	NA	NA	NA	NA	NA	NA
LPAR1	NA	NA	NA	NA	NA	NA	NA	NA	NA	NA	NA	NA	NA	NA	NA	NA	NA	NA	0	94	0	0	96	0
LPAR6	NA	NA	NA	NA	NA	NA	NA	NA	NA	NA	NA	NA	0	71	0	0	63	0	NA	NA	NA	NA	NA	NA
LPCAT1	NA	NA	NA	NA	NA	NA	NA	NA	NA	NA	NA	NA	0	55	0	0	56	0	NA	NA	NA	NA	NA	NA
LPCAT2	NA	NA	NA	NA	NA	NA	NA	NA	NA	NA	NA	NA	0	51	0	0	52	0	NA	NA	NA	NA	NA	NA
LPIN2	NA	NA	NA	NA	NA	NA	NA	NA	NA	NA	NA	NA	0	83	0	0	84	0	NA	NA	NA	NA	NA	NA
LPIN3	0	35	0	0	31	0	NA	NA	NA	NA	NA	NA	NA	NA	NA	NA	NA	NA	NA	NA	NA	NA	NA	NA
LPL	NA	NA	NA	NA	NA	NA	NA	NA	NA	NA	NA	NA	0	44	0	NA	NA	NA	NA	NA	NA	NA	NA	NA
LPP	NA	NA	NA	NA	NA	NA	NA	NA	NA	NA	NA	NA	0	62	0	0	68	0	NA	NA	NA	NA	NA	NA
LPXN	NA	NA	NA	NA	NA	NA	NA	NA	NA	NA	NA	NA	0	45	0	0	44	0	NA	NA	NA	NA	NA	NA
LRCH1	0	46	0	0	48	0	NA	NA	NA	NA	NA	NA	0	36	0	0	39	0	NA	NA	NA	NA	NA	NA
LRFN2	0	89	0	0	86	0	0	61	0	0	62	0	NA	NA	NA	NA	NA	NA	NA	NA	NA	NA	NA	NA
LRIG1	NA	NA	NA	NA	NA	NA	NA	NA	NA	NA	NA	NA	0	62	0	0	62	0	NA	NA	NA	NA	NA	NA
LRP4	NA	NA	NA	NA	NA	NA	NA	NA	NA	NA	NA	NA	NA	NA	NA	NA	NA	NA	0	75	0	0	76	0
LRRC25	NA	NA	NA	NA	NA	NA	NA	NA	NA	NA	NA	NA	0	50	0	0	55	0	NA	NA	NA	NA	NA	NA
LRRC28	NA	NA	NA	NA	NA	NA	NA	NA	NA	NA	NA	NA	0	44	0	0	41	0	NA	NA	NA	NA	NA	NA
LRRC37A3	NA	NA	NA	NA	NA	NA	NA	NA	NA	NA	NA	NA	0	57	0	0	64	0	NA	NA	NA	NA	NA	NA
LRRC4	NA	NA	NA	NA	NA	NA	0	107	0	0	110	0	0	58	0	0	49	0	NA	NA	NA	NA	NA	NA
LRRC45	NA	NA	NA	NA	NA	NA	NA	NA	NA	NA	NA	NA	NA	NA	NA	NA	NA	NA	0	41	0	0	47	0
LRRC4C	NA	NA	NA	NA	NA	NA	0	77	0	0	81	0	NA	NA	NA	NA	NA	NA	0	93	0	0	89	0
LRRC6	0	73	0	0	82	0	NA	NA	NA	NA	NA	NA	0	31	0	0	48	0	NA	NA	NA	NA	NA	NA
LRRC7	0	87	0	0	107	0	0	81	0	0	84	0	NA	NA	NA	NA	NA	NA	NA	NA	NA	NA	NA	NA
LRRC74A	NA	NA	NA	NA	NA	NA	NA	NA	NA	NA	NA	NA	0	45	0	0	43	0	NA	NA	NA	NA	NA	NA
LRRC75A	NA	NA	NA	NA	NA	NA	0	65	0	0	68	0	NA	NA	NA	NA	NA	NA	NA	NA	NA	NA	NA	NA
LRRFIP2	0	66	0	0	66	0	NA	NA	NA	NA	NA	NA	NA	NA	NA	NA	NA	NA	0	69	0	0	61	0
LRRK2	0	74	0	0	78	0	NA	NA	NA	NA	NA	NA	NA	NA	NA	NA	NA	NA	NA	NA	NA	NA	NA	NA
LRRN1	0	56	0	0	59	0	0	105	0	0	108	0	NA	NA	NA	NA	NA	NA	NA	NA	NA	NA	NA	NA
LRRN2	0	75	0	0	75	0	NA	NA	NA	NA	NA	NA	NA	NA	NA	NA	NA	NA	NA	NA	NA	NA	NA	NA
LRRN3	0	50	0	0	52	0	NA	NA	NA	NA	NA	NA	NA	NA	NA	NA	NA	NA	NA	NA	NA	NA	NA	NA
LRRTM1	0	76	0	0	77	0	0	88	0	0	91	0	NA	NA	NA	NA	NA	NA	NA	NA	NA	NA	NA	NA
LRRTM2	0	119	0	0	108	0	0	136	0	0	135	0	NA	NA	NA	NA	NA	NA	0	89	0	0	85	0
LRRTM3	0	41	0	0	41	0	NA	NA	NA	NA	NA	NA	NA	NA	NA	NA	NA	NA	NA	NA	NA	NA	NA	NA
LRRTM4	NA	NA	NA	NA	NA	NA	0	78	0	0	80	0	NA	NA	NA	NA	NA	NA	NA	NA	NA	NA	NA	NA
LRSAM1	NA	NA	NA	NA	NA	NA	NA	NA	NA	NA	NA	NA	0	62	0	0	71	0	NA	NA	NA	NA	NA	NA
LRTM2	NA	NA	NA	NA	NA	NA	0	61	0	0	60	0	NA	NA	NA	NA	NA	NA	NA	NA	NA	NA	NA	NA
LSAMP	0	98	0	0	89	0	0	80	0	0	82	0	NA	NA	NA	NA	NA	NA	0	87	0	0	88	0
LSM11	NA	NA	NA	NA	NA	NA	0	60	0	0	70	0	NA	NA	NA	NA	NA	NA	NA	NA	NA	NA	NA	NA
LSM12	0	74	0	0	70	0	0	92	0	0	98	0	NA	NA	NA	NA	NA	NA	NA	NA	NA	NA	NA	NA
LSM4	NA	NA	NA	NA	NA	NA	NA	NA	NA	NA	NA	NA	0	39	0	0	47	0	NA	NA	NA	NA	NA	NA
LSM7	NA	NA	NA	NA	NA	NA	NA	NA	NA	NA	NA	NA	NA	NA	NA	NA	NA	NA	0	73	0	0	73	0
LSM8	NA	NA	NA	NA	NA	NA	0	46	0	0	46	0	NA	NA	NA	NA	NA	NA	0	76	0	0	70	0
LSMEM2	NA	NA	NA	NA	NA	NA	0	38	0	NA	NA	NA	NA	NA	NA	NA	NA	NA	NA	NA	NA	NA	NA	NA
LTBP1	NA	NA	NA	NA	NA	NA	NA	NA	NA	NA	NA	NA	NA	NA	NA	NA	NA	NA	0	120	0	0	127	0
LTV1	0	31	0	0	49	0	NA	NA	NA	NA	NA	NA	NA	NA	NA	NA	NA	NA	NA	NA	NA	NA	NA	NA
LUZP1	0	90	0	0	91	0	NA	NA	NA	NA	NA	NA	NA	NA	NA	NA	NA	NA	NA	NA	NA	NA	NA	NA
LY6E	NA	NA	NA	NA	NA	NA	0	52	0	0	50	0	NA	NA	NA	NA	NA	NA	NA	NA	NA	NA	NA	NA
LY86	NA	NA	NA	NA	NA	NA	NA	NA	NA	NA	NA	NA	0	72	0	0	55	0	NA	NA	NA	NA	NA	NA
LYRM4	NA	NA	NA	NA	NA	NA	0	49	0	0	50	0	0	55	0	0	72	0	0	55	0	0	53	0
LYRM7	0	78	0	0	75	0	NA	NA	NA	NA	NA	NA	NA	NA	NA	NA	NA	NA	NA	NA	NA	NA	NA	NA
LYSMD2	NA	NA	NA	NA	NA	NA	0	70	0	0	74	0	NA	NA	NA	NA	NA	NA	NA	NA	NA	NA	NA	NA
LYSMD4	NA	NA	NA	NA	NA	NA	NA	NA	NA	NA	NA	NA	0	45	0	0	37	0	NA	NA	NA	NA	NA	NA
LYVE1	NA	NA	NA	NA	NA	NA	NA	NA	NA	NA	NA	NA	0	78	0	0	78	0	NA	NA	NA	NA	NA	NA
LZIC	NA	NA	NA	NA	NA	NA	NA	NA	NA	NA	NA	NA	NA	NA	NA	NA	NA	NA	0	54	0	0	54	0
LZTS2	NA	NA	NA	NA	NA	NA	0	77	0	0	77	0	NA	NA	NA	NA	NA	NA	NA	NA	NA	NA	NA	NA
MAD1L1	0	69	0	0	70	0	0	64	0	0	71	0	NA	NA	NA	NA	NA	NA	NA	NA	NA	NA	NA	NA
MAD2L1BP	0	58	0	0	56	0	0	48	0	0	54	0	NA	NA	NA	NA	NA	NA	NA	NA	NA	NA	NA	NA
MAD2L2	NA	NA	NA	NA	NA	NA	NA	NA	NA	NA	NA	NA	0	52	0	0	46	0	NA	NA	NA	NA	NA	NA
MAEL	0	70	0	0	81	0	0	66	0	0	72	0	NA	NA	NA	NA	NA	NA	NA	NA	NA	NA	NA	NA
MAF	0	0	970	0	0	944	0	0	975	0	0	954	26218.8	106	822	22751.4	91	828	0	0	660	0	0	641
MAFF	0	0	1061	0	0	1178	0	0	1325	0	0	1342	0	0	968	0	0	878	0	0	799	0	0	756
MAFG	0	0	854	0	0	878	0	0	916	0	0	964	0	0	771	0	0	749	0	0	561	0	0	550
MAFK	0	0	1031	0	0	1028	0	0	1173	0	0	1198	2616.06	36	879	4450.58	43	859	0	0	678	0	0	666
MAGEF1	NA	NA	NA	NA	NA	NA	NA	NA	NA	NA	NA	NA	0	45	0	0	38	0	NA	NA	NA	NA	NA	NA
MAGI1	NA	NA	NA	NA	NA	NA	NA	NA	NA	NA	NA	NA	NA	NA	NA	NA	NA	NA	0	80	0	0	81	0
MAGI2	0	109	0	0	115	0	NA	NA	NA	NA	NA	NA	NA	NA	NA	NA	NA	NA	NA	NA	NA	NA	NA	NA
MAGI3	NA	NA	NA	NA	NA	NA	0	99	0	0	103	0	NA	NA	NA	NA	NA	NA	NA	NA	NA	NA	NA	NA
MAL2	0	46	0	0	47	0	0	38	0	0	41	0	NA	NA	NA	NA	NA	NA	NA	NA	NA	NA	NA	NA
MAML2	NA	NA	NA	NA	NA	NA	NA	NA	NA	NA	NA	NA	0	64	0	0	67	0	0	80	0	0	74	0
MAML3	0	83	0	0	84	0	0	96	0	0	98	0	0	40	0	0	33	0	NA	NA	NA	NA	NA	NA
MAN1A1	0	82	0	0	83	0	0	77	0	0	80	0	NA	NA	NA	NA	NA	NA	NA	NA	NA	NA	NA	NA
MAN1C1	0	104	0	0	97	0	0	105	0	0	114	0	NA	NA	NA	NA	NA	NA	0	48	0	0	49	0
MAN2A1	0	73	0	0	75	0	0	67	0	0	68	0	NA	NA	NA	NA	NA	NA	NA	NA	NA	NA	NA	NA
MAN2A2	0	71	0	0	74	0	NA	NA	NA	NA	NA	NA	NA	NA	NA	NA	NA	NA	NA	NA	NA	NA	NA	NA
MANF	NA	NA	NA	NA	NA	NA	0	58	0	0	62	0	0	79	0	0	78	0	NA	NA	NA	NA	NA	NA
MAP1A	0	51	0	0	51	0	0	69	0	0	76	0	NA	NA	NA	NA	NA	NA	NA	NA	NA	NA	NA	NA
MAP1B	0	90	0	0	93	0	0	63	0	0	64	0	NA	NA	NA	NA	NA	NA	NA	NA	NA	NA	NA	NA
MAP1S	NA	NA	NA	NA	NA	NA	NA	NA	NA	NA	NA	NA	0	41	0	0	37	0	NA	NA	NA	NA	NA	NA
MAP2	NA	NA	NA	NA	NA	NA	0	81	0	0	84	0	NA	NA	NA	NA	NA	NA	NA	NA	NA	NA	NA	NA
MAP2K1	NA	NA	NA	NA	NA	NA	0	65	0	0	67	0	NA	NA	NA	NA	NA	NA	NA	NA	NA	NA	NA	NA
MAP3K1	NA	NA	NA	NA	NA	NA	NA	NA	NA	NA	NA	NA	NA	NA	NA	NA	NA	NA	0	51	0	0	52	0
MAP3K12	NA	NA	NA	NA	NA	NA	0	36	0	0	40	0	NA	NA	NA	NA	NA	NA	NA	NA	NA	NA	NA	NA
MAP3K4	0	86	0	0	89	0	0	89	0	0	91	0	NA	NA	NA	NA	NA	NA	0	80	0	0	74	0
MAP3K6	NA	NA	NA	NA	NA	NA	NA	NA	NA	NA	NA	NA	0	44	0	0	50	0	NA	NA	NA	NA	NA	NA
MAP3K7	NA	NA	NA	NA	NA	NA	0	78	0	0	83	0	NA	NA	NA	NA	NA	NA	NA	NA	NA	NA	NA	NA
MAP3K8	NA	NA	NA	NA	NA	NA	NA	NA	NA	NA	NA	NA	0	52	0	0	51	0	NA	NA	NA	NA	NA	NA
MAP3K9	0	64	0	0	69	0	0	67	0	0	66	0	NA	NA	NA	NA	NA	NA	NA	NA	NA	NA	NA	NA
MAP4	NA	NA	NA	NA	NA	NA	NA	NA	NA	NA	NA	NA	NA	NA	NA	NA	NA	NA	0	93	0	0	80	0
MAP4K3	0	69	0	0	69	0	0	85	0	0	91	0	NA	NA	NA	NA	NA	NA	NA	NA	NA	NA	NA	NA
MAP4K4	NA	NA	NA	NA	NA	NA	NA	NA	NA	NA	NA	NA	0	63	0	0	56	0	NA	NA	NA	NA	NA	NA
MAP4K5	0	102	0	0	106	0	0	94	0	0	105	0	NA	NA	NA	NA	NA	NA	0	76	0	0	68	0
MAP6	0	61	0	0	69	0	NA	NA	NA	NA	NA	NA	NA	NA	NA	NA	NA	NA	NA	NA	NA	NA	NA	NA
MAP6D1	NA	NA	NA	NA	NA	NA	NA	NA	NA	NA	NA	NA	NA	NA	NA	NA	NA	NA	0	60	0	0	59	0
MAP7	0	73	0	0	73	0	0	87	0	0	94	0	NA	NA	NA	NA	NA	NA	NA	NA	NA	NA	NA	NA
MAP7D1	0	83	0	0	86	0	NA	NA	NA	NA	NA	NA	NA	NA	NA	NA	NA	NA	0	69	0	0	69	0
MAPK11	NA	NA	NA	NA	NA	NA	NA	NA	NA	NA	NA	NA	0	40	0	NA	NA	NA	NA	NA	NA	NA	NA	NA
MAPK13	0	63	0	0	62	0	0	56	0	0	57	0	NA	NA	NA	NA	NA	NA	NA	NA	NA	NA	NA	NA
MAPK14	0	89	0	0	98	0	0	95	0	0	104	0	NA	NA	NA	NA	NA	NA	NA	NA	NA	NA	NA	NA
MAPK4	0	67	0	0	61	0	NA	NA	NA	NA	NA	NA	NA	NA	NA	NA	NA	NA	NA	NA	NA	NA	NA	NA
MAPK6	0	64	0	0	65	0	0	61	0	0	64	0	NA	NA	NA	NA	NA	NA	NA	NA	NA	NA	NA	NA
MAPK7	0	57	0	0	54	0	0	62	0	0	58	0	NA	NA	NA	NA	NA	NA	NA	NA	NA	NA	NA	NA
MAPKAPK3	NA	NA	NA	NA	NA	NA	0	50	0	0	47	0	0	52	0	0	51	0	NA	NA	NA	NA	NA	NA
MAPRE2	NA	NA	NA	NA	NA	NA	NA	NA	NA	NA	NA	NA	NA	NA	NA	NA	NA	NA	0	113	0	0	111	0
MARK2	NA	NA	NA	NA	NA	NA	NA	NA	NA	NA	NA	NA	NA	NA	NA	NA	NA	NA	0	82	0	0	77	0
MARK3	0	74	0	0	75	0	0	94	0	0	96	0	NA	NA	NA	NA	NA	NA	NA	NA	NA	NA	NA	NA
MAST4	NA	NA	NA	NA	NA	NA	0	83	0	0	86	0	NA	NA	NA	NA	NA	NA	NA	NA	NA	NA	NA	NA
MAT2A	NA	NA	NA	NA	NA	NA	NA	NA	NA	NA	NA	NA	0	72	0	0	71	0	NA	NA	NA	NA	NA	NA
MAU2	NA	NA	NA	NA	NA	NA	0	60	0	0	70	0	NA	NA	NA	NA	NA	NA	NA	NA	NA	NA	NA	NA
MAX	0	0	255	0	0	259	0	0	280	0	0	270	0	0	142	0	0	140	0	0	141	0	0	138
MB21D2	0	57	0	0	61	0	NA	NA	NA	NA	NA	NA	NA	NA	NA	NA	NA	NA	NA	NA	NA	NA	NA	NA
MBNL1	NA	NA	NA	NA	NA	NA	NA	NA	NA	NA	NA	NA	0	56	0	0	57	0	NA	NA	NA	NA	NA	NA
MBNL2	0	86	0	0	82	0	0	72	0	0	70	0	NA	NA	NA	NA	NA	NA	NA	NA	NA	NA	NA	NA
MBOAT7	0	74	0	0	75	0	0	63	0	0	64	0	0	43	0	0	49	0	NA	NA	NA	NA	NA	NA
MBP	NA	NA	NA	NA	NA	NA	NA	NA	NA	NA	NA	NA	NA	NA	NA	NA	NA	NA	0	71	0	0	71	0
MCAM	NA	NA	NA	NA	NA	NA	0	58	0	0	55	0	NA	NA	NA	NA	NA	NA	NA	NA	NA	NA	NA	NA
MCCC1	NA	NA	NA	NA	NA	NA	NA	NA	NA	NA	NA	NA	NA	NA	NA	NA	NA	NA	0	86	0	0	75	0
MCFD2	0	81	0	0	77	0	0	72	0	0	77	0	NA	NA	NA	NA	NA	NA	NA	NA	NA	NA	NA	NA
MCM2	0	48	0	0	40	0	NA	NA	NA	NA	NA	NA	NA	NA	NA	NA	NA	NA	NA	NA	NA	NA	NA	NA
MCM3	0	55	0	0	57	0	NA	NA	NA	NA	NA	NA	NA	NA	NA	NA	NA	NA	NA	NA	NA	NA	NA	NA
MCM5	NA	NA	NA	NA	NA	NA	NA	NA	NA	NA	NA	NA	0	54	0	0	63	0	NA	NA	NA	NA	NA	NA
MCM8	NA	NA	NA	NA	NA	NA	0	61	0	0	59	0	NA	NA	NA	NA	NA	NA	NA	NA	NA	NA	NA	NA
MCMBP	NA	NA	NA	NA	NA	NA	NA	NA	NA	NA	NA	NA	NA	NA	NA	NA	NA	NA	0	81	0	0	86	0
MCOLN1	NA	NA	NA	NA	NA	NA	NA	NA	NA	NA	NA	NA	0	36	0	0	40	0	NA	NA	NA	NA	NA	NA
MCTP1	NA	NA	NA	NA	NA	NA	0	70	0	0	74	0	NA	NA	NA	NA	NA	NA	NA	NA	NA	NA	NA	NA
MCUR1	NA	NA	NA	NA	NA	NA	NA	NA	NA	NA	NA	NA	0	44	0	0	44	0	NA	NA	NA	NA	NA	NA
MDGA1	NA	NA	NA	NA	NA	NA	0	96	0	0	94	0	NA	NA	NA	NA	NA	NA	NA	NA	NA	NA	NA	NA
MDH1	NA	NA	NA	NA	NA	NA	NA	NA	NA	NA	NA	NA	NA	NA	NA	NA	NA	NA	0	60	0	0	61	0
MDH1B	0	44	0	0	51	0	NA	NA	NA	NA	NA	NA	NA	NA	NA	NA	NA	NA	NA	NA	NA	NA	NA	NA
MDM4	0	84	0	0	75	0	NA	NA	NA	NA	NA	NA	NA	NA	NA	NA	NA	NA	NA	NA	NA	NA	NA	NA
MDN1	NA	NA	NA	NA	NA	NA	0	65	0	0	65	0	NA	NA	NA	NA	NA	NA	NA	NA	NA	NA	NA	NA
ME3	NA	NA	NA	NA	NA	NA	0	85	0	0	101	0	NA	NA	NA	NA	NA	NA	NA	NA	NA	NA	NA	NA
MED10	0	64	0	0	64	0	NA	NA	NA	NA	NA	NA	NA	NA	NA	NA	NA	NA	NA	NA	NA	NA	NA	NA
MED11	NA	NA	NA	NA	NA	NA	NA	NA	NA	NA	NA	NA	0	47	0	0	52	0	NA	NA	NA	NA	NA	NA
MED13L	0	70	0	0	69	0	0	50	0	0	55	0	0	49	0	0	41	0	NA	NA	NA	NA	NA	NA
MED18	0	31	0	0	46	0	NA	NA	NA	NA	NA	NA	NA	NA	NA	NA	NA	NA	NA	NA	NA	NA	NA	NA
MED19	0	51	0	0	55	0	NA	NA	NA	NA	NA	NA	0	42	0	0	43	0	NA	NA	NA	NA	NA	NA
MED28	0	78	0	0	83	0	0	66	0	0	78	0	NA	NA	NA	NA	NA	NA	0	77	0	0	85	0
MED31	0	55	0	0	58	0	0	50	0	0	55	0	NA	NA	NA	NA	NA	NA	NA	NA	NA	NA	NA	NA
MED8	NA	NA	NA	NA	NA	NA	0	55	0	0	59	0	NA	NA	NA	NA	NA	NA	NA	NA	NA	NA	NA	NA
MED9	NA	NA	NA	NA	NA	NA	0	47	0	0	48	0	NA	NA	NA	NA	NA	NA	NA	NA	NA	NA	NA	NA
MEF2A	0	0	1011	0	0	1025	19569.9	92	1164	23929.1	96	1228	4230.5	55	861	2750.82	37	852	0	0	642	0	0	608
MEF2C	12361.5	88	829	14406	95	890	20074.8	108	773	23736.1	113	808	0	0	818	0	0	778	0	0	653	0	0	624
MEF2D	0	0	903	0	0	920	0	0	1069	0	0	1064	3401.29	51	884	4006.94	50	907	0	0	575	0	0	558
MEGF11	0	82	0	0	85	0	0	50	0	0	52	0	NA	NA	NA	NA	NA	NA	NA	NA	NA	NA	NA	NA
MEGF9	NA	NA	NA	NA	NA	NA	NA	NA	NA	NA	NA	NA	NA	NA	NA	NA	NA	NA	0	128	0	0	124	0
MEI1	0	70	0	0	78	0	0	71	0	0	68	0	NA	NA	NA	NA	NA	NA	NA	NA	NA	NA	NA	NA
MEIOB	NA	NA	NA	NA	NA	NA	NA	NA	NA	NA	NA	NA	NA	NA	NA	NA	NA	NA	0	53	0	0	47	0
MEIS1	0	0	110	0	0	94	0	0	101	0	0	104	0	0	40	0	0	39	0	0	64	0	0	58
MEIS2	0	0	81	0	0	89	0	0	104	0	0	104	NA	NA	NA	NA	NA	NA	0	0	43	0	0	48
MEIS3	0	0	77	0	0	71	0	0	85	0	0	89	0	0	36	NA	NA	NA	0	0	53	0	0	51
MELK	NA	NA	NA	NA	NA	NA	NA	NA	NA	NA	NA	NA	NA	NA	NA	NA	NA	NA	0	32	0	0	35	0
MEOX1	0	0	36	0	0	41	0	0	44	0	0	38	0	0	13	NA	NA	NA	0	0	27	0	0	23
MEOX2	0	0	39	0	0	42	0	0	34	0	0	34	NA	NA	NA	NA	NA	NA	0	0	22	NA	NA	NA
MERTK	NA	NA	NA	NA	NA	NA	NA	NA	NA	NA	NA	NA	0	76	0	0	77	0	NA	NA	NA	NA	NA	NA
METAP1D	0	60	0	0	58	0	0	57	0	0	58	0	NA	NA	NA	NA	NA	NA	NA	NA	NA	NA	NA	NA
METTL21A	NA	NA	NA	NA	NA	NA	0	97	0	0	98	0	NA	NA	NA	NA	NA	NA	NA	NA	NA	NA	NA	NA
METTL22	NA	NA	NA	NA	NA	NA	NA	NA	NA	NA	NA	NA	0	47	0	0	50	0	NA	NA	NA	NA	NA	NA
METTL2B	0	56	0	0	59	0	0	57	0	0	59	0	0	43	0	0	43	0	NA	NA	NA	NA	NA	NA
METTL4	NA	NA	NA	NA	NA	NA	NA	NA	NA	NA	NA	NA	0	55	0	0	56	0	NA	NA	NA	NA	NA	NA
METTL6	NA	NA	NA	NA	NA	NA	0	54	0	0	55	0	NA	NA	NA	NA	NA	NA	0	71	0	0	71	0
METTL9	NA	NA	NA	NA	NA	NA	NA	NA	NA	NA	NA	NA	0	71	0	0	67	0	NA	NA	NA	NA	NA	NA
MEX3B	0	75	0	0	81	0	0	85	0	0	81	0	NA	NA	NA	NA	NA	NA	NA	NA	NA	NA	NA	NA
MFNG	NA	NA	NA	NA	NA	NA	NA	NA	NA	NA	NA	NA	0	60	0	0	55	0	NA	NA	NA	NA	NA	NA
MFSD10	NA	NA	NA	NA	NA	NA	NA	NA	NA	NA	NA	NA	0	54	0	0	41	0	NA	NA	NA	NA	NA	NA
MFSD2A	NA	NA	NA	NA	NA	NA	NA	NA	NA	NA	NA	NA	0	47	0	0	40	0	NA	NA	NA	NA	NA	NA
MGA	6922.73	92	149	7673.93	94	140	0	0	162	0	0	159	0	0	67	0	0	69	0	0	70	0	0	67
MGAT4A	0	65	0	0	67	0	0	100	0	0	99	0	NA	NA	NA	NA	NA	NA	NA	NA	NA	NA	NA	NA
MGLL	0	92	0	0	94	0	0	73	0	0	74	0	NA	NA	NA	NA	NA	NA	NA	NA	NA	NA	NA	NA
MGRN1	NA	NA	NA	NA	NA	NA	NA	NA	NA	NA	NA	NA	0	43	0	0	43	0	NA	NA	NA	NA	NA	NA
MGST2	NA	NA	NA	NA	NA	NA	0	45	0	0	42	0	0	32	0	0	39	0	NA	NA	NA	NA	NA	NA
MIA3	NA	NA	NA	NA	NA	NA	NA	NA	NA	NA	NA	NA	0	76	0	0	68	0	NA	NA	NA	NA	NA	NA
MICAL1	NA	NA	NA	NA	NA	NA	0	73	0	0	77	0	NA	NA	NA	NA	NA	NA	NA	NA	NA	NA	NA	NA
MICAL2	0	125	0	0	153	0	0	103	0	0	112	0	NA	NA	NA	NA	NA	NA	NA	NA	NA	NA	NA	NA
MIER2	0	53	0	0	57	0	NA	NA	NA	NA	NA	NA	NA	NA	NA	NA	NA	NA	NA	NA	NA	NA	NA	NA
MINK1	NA	NA	NA	NA	NA	NA	NA	NA	NA	NA	NA	NA	0	46	0	0	42	0	NA	NA	NA	NA	NA	NA
MIPEP	NA	NA	NA	NA	NA	NA	0	51	0	0	54	0	NA	NA	NA	NA	NA	NA	NA	NA	NA	NA	NA	NA
MIS12	0	56	0	0	60	0	NA	NA	NA	NA	NA	NA	NA	NA	NA	NA	NA	NA	NA	NA	NA	NA	NA	NA
MIS18A	NA	NA	NA	NA	NA	NA	0	61	0	0	73	0	NA	NA	NA	NA	NA	NA	NA	NA	NA	NA	NA	NA
MITF	0	0	579	0	0	604	0	0	617	0	0	614	0	0	505	0	0	516	23071.3	111	348	23341.4	102	331
MIXL1	0	0	22	0	0	23	NA	NA	NA	NA	NA	NA	NA	NA	NA	NA	NA	NA	NA	NA	NA	NA	NA	NA
MKKS	0	137	0	0	153	0	0	121	0	0	138	0	NA	NA	NA	NA	NA	NA	NA	NA	NA	NA	NA	NA
MKLN1	0	69	0	0	80	0	0	76	0	0	82	0	NA	NA	NA	NA	NA	NA	0	105	0	0	102	0
MKNK2	NA	NA	NA	NA	NA	NA	NA	NA	NA	NA	NA	NA	0	56	0	0	51	0	NA	NA	NA	NA	NA	NA
MKX	0	36	0	0	37	0	NA	NA	NA	NA	NA	NA	NA	NA	NA	NA	NA	NA	NA	NA	NA	NA	NA	NA
MLH1	NA	NA	NA	NA	NA	NA	NA	NA	NA	NA	NA	NA	NA	NA	NA	NA	NA	NA	0	81	0	0	77	0
MLH3	NA	NA	NA	NA	NA	NA	NA	NA	NA	NA	NA	NA	0	51	0	0	49	0	NA	NA	NA	NA	NA	NA
MLLT3	0	129	0	0	134	0	0	126	0	0	136	0	0	47	0	0	48	0	0	86	0	0	82	0
MLX	0	0	58	0	0	53	0	0	52	0	0	56	0	0	24	0	0	23	0	0	32	0	0	31
MLXIPL	0	0	38	0	0	35	0	0	40	0	0	42	0	0	23	0	0	25	0	0	14	0	0	13
MMD	NA	NA	NA	NA	NA	NA	0	45	0	0	51	0	NA	NA	NA	NA	NA	NA	NA	NA	NA	NA	NA	NA
MMP16	0	42	0	0	43	0	NA	NA	NA	NA	NA	NA	NA	NA	NA	NA	NA	NA	NA	NA	NA	NA	NA	NA
MMP17	0	69	0	0	67	0	0	76	0	0	81	0	NA	NA	NA	NA	NA	NA	NA	NA	NA	NA	NA	NA
MN1	NA	NA	NA	NA	NA	NA	0	64	0	0	68	0	NA	NA	NA	NA	NA	NA	NA	NA	NA	NA	NA	NA
[truncated: 1,991 more rows]
