# Supplementary material for: Single-cell network biology characterizes cell type gene regulation for drug repurposing and phenotype prediction in Alzheimer’s disease
Source: PLoS Comput Biol. 2022 Jul 18;18(7):e1010287. doi: 10.1371/journal.pcbi.1010287 (PMC9333448; doi:10.1371/journal.pcbi.1010287)
Supplement: S3 Data — (XLSX) [file pcbi.1010287.s003.xlsx]

## Sheet: Sheet1
Data S3: Mfinder output for network motif analysis. Please refer to https://www.weizmann.ac.il/mcb/UriAlon/sites/mcb.UriAlon/files/uploads/NetworkMotifsSW/mfinder/motifdictionary.pdf for motif IDs
Motif ID	nREAL	nRAND	zscore	pval	cREAL	uniq	cell type	network
6	20583	21055.1+-130.6	-3.61	1	104.79	23	Ex	AD
12	13390	13816.5+-118.1	-3.61	1	68.17	21	Ex	AD
14	730	787.2+-22.8	-2.51	0.99	3.72	11	Ex	AD
36	136992	137528.9+-126.6	-4.24	1	697.42	38	Ex	AD
38	15564	15048.4+-121.3	4.25	0	79.24	21	Ex	AD
46	381	359.7+-15.2	1.39	0.1	1.94	9	Ex	AD
74	5453	5380.5+-76.1	0.95	0.15	27.76	14	Ex	AD
78	77	112.4+-9.2	-3.85	1	0.39	6	Ex	AD
98	37	64.2+-12.2	-2.23	0.99	0.19	5	Ex	AD
102	188	195.6+-17.8	-0.43	0.67	0.96	7	Ex	AD
108	2779	2822.6+-37.4	-1.17	0.88	14.15	12	Ex	AD
110	222	199.7+-9.5	2.35	0	1.13	6	Ex	AD
238	30	25.6+-2.7	1.6	0.06	0.15	4	Ex	AD
6	22046	22310.9+-120.9	-2.19	0.98	103.56	22	Ex	Ctrl
12	13916	14192.0+-107.3	-2.57	1	65.37	18	Ex	Ctrl
14	739	812.6+-25.1	-2.93	1	3.47	9	Ex	Ctrl
36	150534	150843.7+-112.3	-2.76	1	707.12	39	Ex	Ctrl
38	16271	15982.7+-108.8	2.65	0	76.43	23	Ex	Ctrl
46	372	350.6+-14.2	1.51	0.08	1.75	9	Ex	Ctrl
74	5519	5503.1+-83.5	0.19	0.43	25.93	11	Ex	Ctrl
78	102	102.5+-11.7	-0.04	0.53	0.48	6	Ex	Ctrl
98	48	59.3+-11.8	-0.96	0.84	0.23	7	Ex	Ctrl
102	218	196.4+-21.9	0.99	0.19	1.02	5	Ex	Ctrl
108	2897	2920.4+-42.6	-0.55	0.72	13.61	12	Ex	Ctrl
110	195	185.8+-10.9	0.85	0.18	0.92	6	Ex	Ctrl
238	26	28.9+-3.4	-0.84	0.88	0.12	5	Ex	Ctrl
6	18159	18163.3+-116.0	-0.04	0.47	113.01	21	In	AD
12	10885	10957.4+-107.0	-0.68	0.74	67.74	20	In	AD
14	856	864.7+-29.0	-0.3	0.61	5.33	9	In	AD
36	107563	107602.7+-107.9	-0.37	0.56	669.43	35	In	AD
38	13521	13463.2+-103.0	0.56	0.34	84.15	19	In	AD
46	384	402.1+-15.7	-1.15	0.88	2.39	9	In	AD
74	5432	5370.0+-85.4	0.73	0.26	33.81	13	In	AD
78	121	138.5+-10.2	-1.71	0.97	0.75	6	In	AD
98	36	43.8+-9.4	-0.83	0.8	0.22	5	In	AD
102	240	201.9+-20.6	1.85	0.03	1.49	7	In	AD
108	3188	3241.5+-44.0	-1.22	0.91	19.84	13	In	AD
110	257	250.1+-11.5	0.59	0.31	1.6	6	In	AD
238	36	32.5+-2.9	1.23	0.15	0.22	5	In	AD
6	20183	20147.6+-111.7	0.32	0.38	111.33	22	In	Ctrl
12	12107	12109.9+-99.1	-0.03	0.51	66.78	20	In	Ctrl
14	930	943.9+-24.4	-0.57	0.75	5.13	10	In	Ctrl
36	122282	122300.5+-102.9	-0.18	0.57	674.5	37	In	Ctrl
38	14772	14758.4+-98.3	0.14	0.44	81.48	21	In	Ctrl
46	428	423.1+-15.1	0.32	0.37	2.36	7	In	Ctrl
74	6049	5955.0+-77.2	1.22	0.11	33.37	11	In	Ctrl
78	144	147.0+-10.7	-0.28	0.68	0.79	6	In	Ctrl
98	39	45.1+-9.0	-0.68	0.75	0.22	6	In	Ctrl
102	234	226.4+-19.5	0.39	0.4	1.29	8	In	Ctrl
108	3787	3836.0+-38.4	-1.28	0.89	20.89	11	In	Ctrl
110	287	290.5+-11.2	-0.31	0.65	1.58	6	In	Ctrl
238	51	48.9+-2.9	0.73	0.28	0.28	4	In	Ctrl
6	7599	7432.7+-87.4	1.9	0.02	84.55	18	Mic	AD
12	7785	7661.3+-74.3	1.67	0.03	86.62	18	Mic	AD
14	1049	996.2+-29.2	1.81	0.03	11.67	12	Mic	AD
36	51253	51170.5+-83.5	0.99	0.17	570.29	31	Mic	AD
38	9841	9909.9+-75.1	-0.92	0.84	109.5	18	Mic	AD
46	645	658.6+-19.1	-0.71	0.79	7.18	12	Mic	AD
74	6390	6169.8+-83.7	2.63	0	71.1	15	Mic	AD
78	231	211.5+-18.9	1.03	0.14	2.57	9	Mic	AD
98	64	73.8+-11.6	-0.85	0.81	0.71	7	Mic	AD
102	359	384.2+-25.5	-0.99	0.87	3.99	9	Mic	AD
108	3867	3964.3+-42.4	-2.29	1	43.03	14	Mic	AD
110	632	632.3+-20.0	-0.02	0.53	7.03	9	Mic	AD
238	157	163.4+-7.0	-0.91	0.84	1.75	7	Mic	AD
6	7402	7342.4+-64.4	0.93	0.2	87.64	17	Mic	Ctrl
12	7239	7130.0+-67.7	1.61	0.05	85.71	18	Mic	Ctrl
14	948	906.3+-26.2	1.59	0.05	11.22	10	Mic	Ctrl
36	48695	48713.8+-64.6	-0.29	0.57	576.56	30	Mic	Ctrl
38	8793	8796.4+-61.3	-0.05	0.55	104.11	19	Mic	Ctrl
46	550	527.8+-16.4	1.36	0.09	6.51	11	Mic	Ctrl
74	6003	5804.6+-79.8	2.49	0	71.08	14	Mic	Ctrl
78	250	207.8+-16.7	2.53	0	2.96	7	Mic	Ctrl
98	47	67.2+-11.8	-1.71	0.96	0.56	5	Mic	Ctrl
102	291	336.1+-23.5	-1.92	0.99	3.45	7	Mic	Ctrl
108	3571	3627.2+-41.1	-1.37	0.93	42.28	12	Mic	Ctrl
110	509	550.0+-20.8	-1.97	0.97	6.03	8	Mic	Ctrl
238	160	160.4+-6.0	-0.07	0.57	1.89	6	Mic	Ctrl
6	10058	10320.7+-87.3	-3.01	1	98.22	15	Oli	AD
12	4405	4679.5+-79.1	-3.47	1	43.01	12	Oli	AD
14	135	154.9+-11.0	-1.82	0.98	1.32	6	Oli	AD
36	78671	78932.5+-87.0	-3.01	1	768.22	28	Oli	AD
38	7222	6966.9+-84.4	3.02	0	70.52	13	Oli	AD
46	89	82.6+-6.1	1.05	0.18	0.87	4	Oli	AD
74	1009	1031.2+-25.5	-0.87	0.84	9.85	5	Oli	AD
78	12	9.3+-2.9	0.94	0.21	0.12	2	Oli	AD
98	20	16.0+-6.0	0.67	0.27	0.2	2	Oli	AD
102	42	34.8+-7.1	1.02	0.15	0.41	3	Oli	AD
108	723	715.5+-13.5	0.56	0.33	7.06	5	Oli	AD
110	20	20.1+-2.8	-0.03	0.57	0.2	3	Oli	AD
238	1	1.9+-0.9	-0.96	0.94	0.01	1	Oli	AD
6	9932	10132.2+-77.9	-2.57	1	100.21	15	Oli	Ctrl
12	4836	5027.6+-74.5	-2.57	1	48.79	14	Oli	Ctrl
14	133	152.3+-8.7	-2.22	0.99	1.34	4	Oli	Ctrl
36	75420	75635.4+-76.3	-2.82	1	760.97	29	Oli	Ctrl
38	6987	6781.2+-74.9	2.75	0	70.5	14	Oli	Ctrl
46	81	71.4+-4.5	2.12	0.02	0.82	3	Oli	Ctrl
74	1001	989.9+-31.0	0.36	0.36	10.1	4	Oli	Ctrl
78	13	13.9+-2.8	-0.3	0.66	0.13	3	Oli	Ctrl
98	15	19.1+-6.7	-0.62	0.74	0.15	3	Oli	Ctrl
102	30	31.8+-6.0	-0.3	0.64	0.3	3	Oli	Ctrl
108	637	642.6+-15.8	-0.36	0.69	6.43	4	Oli	Ctrl
110	24	22.1+-2.8	0.66	0.31	0.24	3	Oli	Ctrl
238	1	1.3+-0.5	-0.71	1	0.01	1	Oli	Ctrl
