# Supplementary material for: Single-cell network biology characterizes cell type gene regulation for drug repurposing and phenotype prediction in Alzheimer’s disease
Source: PLoS Comput Biol. 2022 Jul 18;18(7):e1010287. doi: 10.1371/journal.pcbi.1010287 (PMC9333448; doi:10.1371/journal.pcbi.1010287)
Supplement: S4 Data — (XLSX) [file pcbi.1010287.s004.xlsx]

## Sheet: Sheet1
Data S4: Gene-module memberships in cell type GRNs.
Gene	ModuleID	Cell type	Network
AAK1	1	Ex	AD
AAR2	4	Ex	AD
ABAT	1	Ex	AD
ABCC8	1	Ex	AD
ABCD2	5	Ex	AD
ABHD2	2	Ex	AD
ABLIM2	1	Ex	AD
ABR	1	Ex	AD
ACAD11	0	Ex	AD
ACADSB	3	Ex	AD
ACBD6	3	Ex	AD
ACER2	2	Ex	AD
ACKR3	8	Ex	AD
ACOT7	5	Ex	AD
ACSL3	4	Ex	AD
ACSS2	2	Ex	AD
ACTG1	4	Ex	AD
ACTN1	1	Ex	AD
ACTN4	4	Ex	AD
ACTR10	3	Ex	AD
ACTR1A	0	Ex	AD
ACVR1	1	Ex	AD
ACVR2A	1	Ex	AD
ACYP2	1	Ex	AD
ADAMTS15	8	Ex	AD
ADAMTS16	5	Ex	AD
ADAMTS8	5	Ex	AD
ADARB1	2	Ex	AD
ADCY2	4	Ex	AD
ADCY5	5	Ex	AD
ADCYAP1R1	0	Ex	AD
ADD2	4	Ex	AD
ADNP	2	Ex	AD
ADRA2A	2	Ex	AD
ADSL	2	Ex	AD
AEN	6	Ex	AD
AFAP1	5	Ex	AD
AGTPBP1	2	Ex	AD
AHDC1	2	Ex	AD
AHSA1	1	Ex	AD
AJAP1	2	Ex	AD
AK9	1	Ex	AD
AKAP3	8	Ex	AD
AKAP5	2	Ex	AD
AKT2	3	Ex	AD
ALDH3A2	3	Ex	AD
ALKBH8	0	Ex	AD
AMD1	1	Ex	AD
AMER2	1	Ex	AD
AMIGO1	3	Ex	AD
AMOTL2	0	Ex	AD
AMPH	4	Ex	AD
ANAPC13	3	Ex	AD
ANAPC16	2	Ex	AD
ANGEL1	3	Ex	AD
ANK1	1	Ex	AD
ANK3	1	Ex	AD
ANKH	3	Ex	AD
ANKRD10	0	Ex	AD
ANKRD11	2	Ex	AD
ANKRD12	2	Ex	AD
ANKRD28	2	Ex	AD
ANKS1B	0	Ex	AD
AP2S1	0	Ex	AD
AP3M2	3	Ex	AD
AP4B1	5	Ex	AD
APBA1	3	Ex	AD
APBA2	0	Ex	AD
APBB2	0	Ex	AD
APBB3	3	Ex	AD
APEH	2	Ex	AD
APEX1	2	Ex	AD
AQP4	3	Ex	AD
ARHGAP24	4	Ex	AD
ARHGAP29	4	Ex	AD
ARHGEF3	2	Ex	AD
ARID1B	2	Ex	AD
ARID3A	1	Ex	AD
ARID5B	1	Ex	AD
ARL4A	1	Ex	AD
ARL4C	4	Ex	AD
ARL4D	1	Ex	AD
ARL8B	1	Ex	AD
ARMC2	0	Ex	AD
ARMT1	2	Ex	AD
ARNT2	5	Ex	AD
ARNTL	5	Ex	AD
ARPC1A	1	Ex	AD
ARPP21	4	Ex	AD
ARRDC3	3	Ex	AD
ASAH1	9	Ex	AD
ASB6	5	Ex	AD
ASCC1	2	Ex	AD
ASS1	1	Ex	AD
ASTN1	2	Ex	AD
ASTN2	7	Ex	AD
ATF1	2	Ex	AD
ATF7IP	1	Ex	AD
ATG16L1	0	Ex	AD
ATL1	1	Ex	AD
ATL2	5	Ex	AD
ATP1A1	1	Ex	AD
ATP1B1	0	Ex	AD
ATP2B2	1	Ex	AD
ATP2B4	4	Ex	AD
ATP8A1	1	Ex	AD
ATRNL1	0	Ex	AD
ATXN1	1	Ex	AD
ATXN3	2	Ex	AD
AXIN2	0	Ex	AD
B4GALT5	0	Ex	AD
B9D1	4	Ex	AD
BAALC	7	Ex	AD
BACH2	4	Ex	AD
BAHCC1	2	Ex	AD
BAIAP2	7	Ex	AD
BASP1	0	Ex	AD
BBS10	3	Ex	AD
BCAP29	3	Ex	AD
BCL2L2	2	Ex	AD
BCL2L2-PABPN1	5	Ex	AD
BCL6	6	Ex	AD
BCR	2	Ex	AD
BET1L	5	Ex	AD
BHLHE40	1	Ex	AD
BICD1	1	Ex	AD
BIN3	3	Ex	AD
BLOC1S6	0	Ex	AD
BLZF1	2	Ex	AD
BMP6	2	Ex	AD
BOC	3	Ex	AD
BOD1	1	Ex	AD
BRD4	1	Ex	AD
BRINP1	0	Ex	AD
BRINP2	1	Ex	AD
BRPF3	1	Ex	AD
BRSK2	1	Ex	AD
BSN	7	Ex	AD
BTBD17	0	Ex	AD
BTBD3	2	Ex	AD
C11orf87	0	Ex	AD
C12orf65	2	Ex	AD
C16orf72	1	Ex	AD
C16orf86	8	Ex	AD
C18orf25	2	Ex	AD
C1orf198	6	Ex	AD
C1orf21	3	Ex	AD
C1orf216	1	Ex	AD
C1QL3	2	Ex	AD
C1QTNF2	0	Ex	AD
C1QTNF4	2	Ex	AD
C1R	6	Ex	AD
C2orf50	2	Ex	AD
C3orf80	5	Ex	AD
C5orf51	2	Ex	AD
C6orf62	1	Ex	AD
C9orf50	2	Ex	AD
C9orf72	2	Ex	AD
CA10	0	Ex	AD
CACNA1A	4	Ex	AD
CACNA1C	1	Ex	AD
CACNA1D	1	Ex	AD
CACNA1E	4	Ex	AD
CACNA2D3	7	Ex	AD
CACNB2	4	Ex	AD
CACNB4	3	Ex	AD
CACNG2	1	Ex	AD
CACNG3	2	Ex	AD
CACNG8	0	Ex	AD
CADPS	1	Ex	AD
CALM1	0	Ex	AD
CALM3	0	Ex	AD
CALN1	7	Ex	AD
CAMK1D	4	Ex	AD
CAMK1G	4	Ex	AD
CAMK2B	4	Ex	AD
CAMK2N1	7	Ex	AD
CAMKMT	5	Ex	AD
CAMTA1	1	Ex	AD
CAND1	9	Ex	AD
CAP2	0	Ex	AD
CAPZA1	1	Ex	AD
CAPZB	1	Ex	AD
CARD6	6	Ex	AD
CARNMT1	1	Ex	AD
CBLN4	4	Ex	AD
CBX3	3	Ex	AD
CBX6	3	Ex	AD
CBY1	5	Ex	AD
CCDC112	1	Ex	AD
CCDC15	8	Ex	AD
CCDC177	6	Ex	AD
CCDC3	1	Ex	AD
CCDC61	0	Ex	AD
CCDC66	9	Ex	AD
CCDC85C	2	Ex	AD
CCDC92	4	Ex	AD
CCK	0	Ex	AD
CCNB1IP1	2	Ex	AD
CCNI	7	Ex	AD
CCNJL	4	Ex	AD
CCP110	1	Ex	AD
CCSAP	0	Ex	AD
CD276	3	Ex	AD
CD40	0	Ex	AD
CD47	4	Ex	AD
CD59	0	Ex	AD
CDC42EP3	2	Ex	AD
CDC42SE2	2	Ex	AD
CDC5L	2	Ex	AD
CDC6	2	Ex	AD
CDC73	3	Ex	AD
CDH10	7	Ex	AD
CDH11	7	Ex	AD
CDH12	0	Ex	AD
CDH18	0	Ex	AD
CDK19	5	Ex	AD
CDK5RAP3	1	Ex	AD
CDK8	2	Ex	AD
CDKL1	0	Ex	AD
CDKL3	9	Ex	AD
CDKN1B	3	Ex	AD
CDYL2	1	Ex	AD
CEBPB	3	Ex	AD
CEBPD	0	Ex	AD
CELF1	4	Ex	AD
CELF2	1	Ex	AD
CELF4	0	Ex	AD
CELF5	9	Ex	AD
CEMIP	0	Ex	AD
CENPO	4	Ex	AD
CENPT	3	Ex	AD
CEP104	2	Ex	AD
CEP63	5	Ex	AD
CFAP58	3	Ex	AD
CFAP99	8	Ex	AD
CHCHD4	2	Ex	AD
CHD2	4	Ex	AD
CHD3	0	Ex	AD
CHL1	4	Ex	AD
CHN1	0	Ex	AD
CHPF	2	Ex	AD
CHRAC1	3	Ex	AD
CHRM3	7	Ex	AD
CHRNA1	2	Ex	AD
CHST1	0	Ex	AD
CHST11	3	Ex	AD
CHST15	3	Ex	AD
CHSY3	1	Ex	AD
CIT	2	Ex	AD
CITED2	3	Ex	AD
CLASP1	1	Ex	AD
CLCN2	6	Ex	AD
CLIP1	3	Ex	AD
CLP1	6	Ex	AD
CLSTN1	7	Ex	AD
CLTB	2	Ex	AD
CLTC	4	Ex	AD
CLU	7	Ex	AD
CMBL	3	Ex	AD
CMIP	1	Ex	AD
CMSS1	1	Ex	AD
CNGA4	8	Ex	AD
CNIH3	1	Ex	AD
CNN3	5	Ex	AD
CNOT6	3	Ex	AD
CNR1	2	Ex	AD
CNTN1	4	Ex	AD
CNTNAP5	7	Ex	AD
CNTROB	6	Ex	AD
COA6	5	Ex	AD
COG2	3	Ex	AD
COG8	5	Ex	AD
COL26A1	2	Ex	AD
COPS3	1	Ex	AD
COPS7B	1	Ex	AD
COPS8	1	Ex	AD
CORIN	6	Ex	AD
CORO1A	4	Ex	AD
CORO1C	1	Ex	AD
CORO2B	3	Ex	AD
COTL1	9	Ex	AD
COX7A2L	1	Ex	AD
COX8A	0	Ex	AD
CPEB2	1	Ex	AD
CPLX2	4	Ex	AD
CPNE4	4	Ex	AD
CPNE5	2	Ex	AD
CPSF2	1	Ex	AD
CPSF3	5	Ex	AD
CREB3L1	5	Ex	AD
CREG1	2	Ex	AD
CREG2	4	Ex	AD
CRLS1	3	Ex	AD
CRMP1	4	Ex	AD
CRTAC1	4	Ex	AD
CRTC2	6	Ex	AD
CRY2	1	Ex	AD
CRYBG3	5	Ex	AD
CRYGS	1	Ex	AD
CSGALNACT2	0	Ex	AD
CSMD1	0	Ex	AD
CSNK1E	2	Ex	AD
CSRNP2	3	Ex	AD
CTCF	3	Ex	AD
CTDSPL	3	Ex	AD
CTNNA1	1	Ex	AD
CTNNA2	0	Ex	AD
CTNND1	2	Ex	AD
CTNND2	0	Ex	AD
CTNS	5	Ex	AD
CTTN	0	Ex	AD
CUL9	4	Ex	AD
CUX1	7	Ex	AD
CXXC5	4	Ex	AD
CYB5B	1	Ex	AD
CYB5D1	6	Ex	AD
CYB5R2	8	Ex	AD
CYFIP1	3	Ex	AD
CYP39A1	3	Ex	AD
CYTH3	1	Ex	AD
DAAM1	2	Ex	AD
DAB1	7	Ex	AD
DACT1	6	Ex	AD
DACT3	3	Ex	AD
DAND5	8	Ex	AD
DAPK1	1	Ex	AD
DAZAP2	0	Ex	AD
DBF4	6	Ex	AD
DBN1	1	Ex	AD
DCAF11	8	Ex	AD
DCAF16	3	Ex	AD
DCAKD	1	Ex	AD
DCC	7	Ex	AD
DCLK1	9	Ex	AD
DCLRE1B	8	Ex	AD
DCP1A	2	Ex	AD
DCP1B	3	Ex	AD
DDRGK1	3	Ex	AD
DDX17	2	Ex	AD
DDX20	6	Ex	AD
DDX23	1	Ex	AD
DDX55	1	Ex	AD
DDX60L	8	Ex	AD
DENND1C	8	Ex	AD
DENND3	1	Ex	AD
DENND4A	2	Ex	AD
DENND4C	4	Ex	AD
DEPDC1	8	Ex	AD
DEPDC5	5	Ex	AD
DERL2	6	Ex	AD
DFFB	6	Ex	AD
DGKG	7	Ex	AD
DGKI	4	Ex	AD
DGKZ	3	Ex	AD
DHRS3	2	Ex	AD
DHX15	1	Ex	AD
DIO1	6	Ex	AD
DIP2C	1	Ex	AD
DIRAS2	0	Ex	AD
DIXDC1	2	Ex	AD
DKK3	7	Ex	AD
DLG4	2	Ex	AD
DLGAP1	0	Ex	AD
DLGAP4	2	Ex	AD
DLX1	8	Ex	AD
DLX2	0	Ex	AD
DMC1	6	Ex	AD
DMXL1	1	Ex	AD
DNAH14	4	Ex	AD
DNAH2	5	Ex	AD
DNAJC21	1	Ex	AD
DNAJC27	3	Ex	AD
DOCK4	7	Ex	AD
DPF1	3	Ex	AD
DPP9	6	Ex	AD
DPY19L1	1	Ex	AD
DPYSL2	0	Ex	AD
DPYSL3	4	Ex	AD
DPYSL5	1	Ex	AD
DRD1	1	Ex	AD
DSCAML1	7	Ex	AD
DSCC1	8	Ex	AD
DSTYK	1	Ex	AD
DTNA	4	Ex	AD
DUSP10	8	Ex	AD
DUSP16	3	Ex	AD
DUSP23	2	Ex	AD
DUSP4	6	Ex	AD
DUSP6	1	Ex	AD
DUSP7	1	Ex	AD
DUSP8	9	Ex	AD
DVL2	6	Ex	AD
DYRK1A	3	Ex	AD
DYRK2	2	Ex	AD
DZIP1	5	Ex	AD
E2F6	6	Ex	AD
E2F7	8	Ex	AD
ECE1	2	Ex	AD
EDEM2	0	Ex	AD
EEF1B2	1	Ex	AD
EEF2	4	Ex	AD
EFCAB11	2	Ex	AD
EFCAB6	3	Ex	AD
EFR3B	1	Ex	AD
EGFR	3	Ex	AD
EGR1	4	Ex	AD
EGR3	3	Ex	AD
EHHADH	6	Ex	AD
EI24	4	Ex	AD
EIF1B	4	Ex	AD
EIF2B1	2	Ex	AD
EIF4E1B	2	Ex	AD
ELAVL2	1	Ex	AD
ELK4	9	Ex	AD
ELMO1	2	Ex	AD
EMC3	9	Ex	AD
EMC6	0	Ex	AD
EML4	3	Ex	AD
EML6	4	Ex	AD
EMX1	1	Ex	AD
ENC1	0	Ex	AD
ENDOV	2	Ex	AD
ENKD1	2	Ex	AD
ENOX1	7	Ex	AD
EPB41L3	1	Ex	AD
EPHA4	1	Ex	AD
EPHB6	0	Ex	AD
ERAP2	6	Ex	AD
ERC2	7	Ex	AD
ERCC1	1	Ex	AD
ERCC4	3	Ex	AD
ERLIN2	1	Ex	AD
ESAM	2	Ex	AD
ESR2	3	Ex	AD
ETF1	1	Ex	AD
ETS2	1	Ex	AD
ETV6	3	Ex	AD
EXOC4	7	Ex	AD
EXT1	4	Ex	AD
EXTL1	0	Ex	AD
EXTL3	3	Ex	AD
FAAP20	3	Ex	AD
FAHD1	1	Ex	AD
FAM110B	3	Ex	AD
FAM110C	0	Ex	AD
FAM136A	2	Ex	AD
FAM13A	1	Ex	AD
FAM160A2	2	Ex	AD
FAM171A1	1	Ex	AD
FAM184B	1	Ex	AD
FAM214A	3	Ex	AD
FAM221B	8	Ex	AD
FAM227A	8	Ex	AD
FAM47E	6	Ex	AD
FAM89A	0	Ex	AD
FAM8A1	2	Ex	AD
FAP	3	Ex	AD
FARP1	1	Ex	AD
FASTKD2	2	Ex	AD
FBXO11	2	Ex	AD
FBXO16	1	Ex	AD
FBXO34	2	Ex	AD
FBXO4	4	Ex	AD
FBXO7	3	Ex	AD
FBXW7	1	Ex	AD
FEM1A	5	Ex	AD
FEM1C	5	Ex	AD
FER	3	Ex	AD
FES	6	Ex	AD
FEZ1	2	Ex	AD
FGF12	9	Ex	AD
FGGY	3	Ex	AD
FGL1	8	Ex	AD
FICD	6	Ex	AD
FIG4	2	Ex	AD
FJX1	9	Ex	AD
FLRT3	0	Ex	AD
FMN2	2	Ex	AD
FMNL2	4	Ex	AD
FNTA	3	Ex	AD
FOSL2	3	Ex	AD
FOXF2	2	Ex	AD
FOXG1	3	Ex	AD
FOXJ3	3	Ex	AD
FOXK1	3	Ex	AD
FOXO3	0	Ex	AD
FOXP1	7	Ex	AD
FRA10AC1	5	Ex	AD
FRAS1	4	Ex	AD
FRMD4A	0	Ex	AD
FRYL	1	Ex	AD
FSCN1	4	Ex	AD
FSIP1	2	Ex	AD
FUBP3	2	Ex	AD
FURIN	1	Ex	AD
FUT8	4	Ex	AD
FZD3	1	Ex	AD
G6PC3	1	Ex	AD
GAB2	5	Ex	AD
GABARAP	1	Ex	AD
GABBR2	4	Ex	AD
GABRA1	1	Ex	AD
GABRA2	4	Ex	AD
GABRA4	2	Ex	AD
GABRA5	5	Ex	AD
GABRB1	4	Ex	AD
GABRB2	0	Ex	AD
GABRB3	1	Ex	AD
GABRD	0	Ex	AD
GABRG2	3	Ex	AD
GABRG3	4	Ex	AD
GALNT10	2	Ex	AD
GALNT12	6	Ex	AD
GALNT14	2	Ex	AD
GALNT18	1	Ex	AD
GARNL3	4	Ex	AD
GAS1	6	Ex	AD
GAS7	0	Ex	AD
GBA2	3	Ex	AD
GCNT1	2	Ex	AD
GDAP1	1	Ex	AD
GDE1	1	Ex	AD
GFOD1	0	Ex	AD
GFPT2	3	Ex	AD
GGCT	1	Ex	AD
GGT7	1	Ex	AD
GLB1L3	9	Ex	AD
GLCCI1	1	Ex	AD
GLRX	0	Ex	AD
GLRX2	1	Ex	AD
GLRX5	5	Ex	AD
GLUL	5	Ex	AD
GMEB2	3	Ex	AD
GNAI1	1	Ex	AD
GNAL	4	Ex	AD
GNAO1	0	Ex	AD
GNB1L	2	Ex	AD
GNB5	4	Ex	AD
GNG5	1	Ex	AD
GNG7	4	Ex	AD
GOLGA1	2	Ex	AD
GOLGA5	3	Ex	AD
GOLPH3	2	Ex	AD
GOLT1A	6	Ex	AD
GOT2	2	Ex	AD
GPC1	0	Ex	AD
GPM6A	7	Ex	AD
GPR158	4	Ex	AD
GPR19	3	Ex	AD
GPR3	8	Ex	AD
GPR61	5	Ex	AD
GPRC5B	3	Ex	AD
GRAMD1B	1	Ex	AD
GRAP2	3	Ex	AD
GRB2	1	Ex	AD
GRIA1	4	Ex	AD
GRIA2	7	Ex	AD
GRIK3	0	Ex	AD
GRIN2A	1	Ex	AD
GRIN2B	0	Ex	AD
GRM1	4	Ex	AD
GRM5	7	Ex	AD
GSE1	4	Ex	AD
GSG1L	3	Ex	AD
GTF2F1	2	Ex	AD
GTF2F2	5	Ex	AD
GTF2H3	2	Ex	AD
GTF2IRD1	1	Ex	AD
GTPBP2	5	Ex	AD
GUSB	5	Ex	AD
HAGH	1	Ex	AD
HAT1	3	Ex	AD
HCN1	1	Ex	AD
HDAC4	3	Ex	AD
HDAC5	2	Ex	AD
HDAC9	4	Ex	AD
HDDC3	0	Ex	AD
HECTD4	2	Ex	AD
HECW1	0	Ex	AD
HEXB	1	Ex	AD
HEY2	0	Ex	AD
HINT1	4	Ex	AD
HIVEP1	1	Ex	AD
HIVEP2	3	Ex	AD
HIVEP3	0	Ex	AD
HMGB1	1	Ex	AD
HMGCS1	4	Ex	AD
HMGXB3	5	Ex	AD
HNRNPA2B1	4	Ex	AD
HOMEZ	0	Ex	AD
HOPX	7	Ex	AD
HORMAD2	6	Ex	AD
HPS4	3	Ex	AD
HRH1	2	Ex	AD
HRH2	3	Ex	AD
HS3ST1	3	Ex	AD
HS6ST1	3	Ex	AD
HSPA4	9	Ex	AD
HSPA8	9	Ex	AD
HSPA9	1	Ex	AD
HSPB8	4	Ex	AD
HTR1A	8	Ex	AD
HTR2A	1	Ex	AD
HTR3B	2	Ex	AD
HTR6	0	Ex	AD
HUNK	3	Ex	AD
ICAM5	3	Ex	AD
ID2	0	Ex	AD
IER5	1	Ex	AD
IER5L	3	Ex	AD
IFI6	5	Ex	AD
IFNAR1	1	Ex	AD
IFNAR2	1	Ex	AD
IFNGR2	5	Ex	AD
IFRD1	3	Ex	AD
IFT22	1	Ex	AD
IFT27	5	Ex	AD
IFT57	1	Ex	AD
IGF1R	1	Ex	AD
IGSF21	4	Ex	AD
IGSF8	2	Ex	AD
IGSF9B	2	Ex	AD
IKZF5	0	Ex	AD
IL10RA	6	Ex	AD
ILDR2	4	Ex	AD
INHBC	0	Ex	AD
INHBE	6	Ex	AD
INPP4A	1	Ex	AD
INSR	4	Ex	AD
INTS10	0	Ex	AD
IPO5	3	Ex	AD
IRF2BP1	5	Ex	AD
IRS1	1	Ex	AD
IRS2	1	Ex	AD
ISLR2	3	Ex	AD
ITFG1	1	Ex	AD
ITGB1BP1	1	Ex	AD
ITM2B	9	Ex	AD
ITPA	2	Ex	AD
ITPK1	0	Ex	AD
JADE1	3	Ex	AD
JADE2	3	Ex	AD
JAKMIP1	2	Ex	AD
JARID2	4	Ex	AD
JKAMP	1	Ex	AD
JOSD1	2	Ex	AD
JPH3	1	Ex	AD
JUN	3	Ex	AD
KALRN	4	Ex	AD
KAT5	3	Ex	AD
KAT6B	2	Ex	AD
KBTBD11	0	Ex	AD
KBTBD4	4	Ex	AD
KCNA1	2	Ex	AD
KCNA2	4	Ex	AD
KCNA3	6	Ex	AD
KCNAB3	6	Ex	AD
KCNB1	4	Ex	AD
KCNB2	7	Ex	AD
KCNC1	1	Ex	AD
KCNC2	7	Ex	AD
KCND3	7	Ex	AD
KCNG1	2	Ex	AD
KCNH1	0	Ex	AD
KCNIP1	4	Ex	AD
KCNIP4	0	Ex	AD
KCNJ11	5	Ex	AD
KCNJ2	6	Ex	AD
KCNJ4	2	Ex	AD
KCNJ6	1	Ex	AD
KCNK1	3	Ex	AD
KCNK9	2	Ex	AD
KCNMA1	1	Ex	AD
KCNMB4	4	Ex	AD
KCNQ3	0	Ex	AD
KCNQ5	0	Ex	AD
KCTD1	1	Ex	AD
KCTD12	1	Ex	AD
KCTD16	7	Ex	AD
KCTD2	3	Ex	AD
KCTD8	7	Ex	AD
KDM2B	0	Ex	AD
KDM5B	0	Ex	AD
KDM6B	0	Ex	AD
KHDRBS3	1	Ex	AD
KIAA0319L	1	Ex	AD
KIAA1614	2	Ex	AD
KIF21A	2	Ex	AD
KIF21B	1	Ex	AD
KIF26A	2	Ex	AD
KIF26B	3	Ex	AD
KIF3C	4	Ex	AD
KIRREL3	7	Ex	AD
KLF10	2	Ex	AD
KLF13	4	Ex	AD
KLF3	2	Ex	AD
KLF6	0	Ex	AD
KLF7	1	Ex	AD
KLF9	3	Ex	AD
KLHL36	1	Ex	AD
KLHL5	4	Ex	AD
KLLN	8	Ex	AD
L3HYPDH	1	Ex	AD
LAMTOR3	2	Ex	AD
LARP1	2	Ex	AD
LAT2	6	Ex	AD
LATS1	3	Ex	AD
LBH	6	Ex	AD
LCORL	4	Ex	AD
LDB2	1	Ex	AD
LDHA	1	Ex	AD
LDLRAD4	1	Ex	AD
LENG8	4	Ex	AD
LETM2	6	Ex	AD
LGI1	1	Ex	AD
LGMN	3	Ex	AD
LHX2	4	Ex	AD
LIMCH1	1	Ex	AD
LINGO2	0	Ex	AD
LIPG	8	Ex	AD
LIPT2	6	Ex	AD
LMBR1L	1	Ex	AD
LMBRD2	2	Ex	AD
LMO3	4	Ex	AD
LMO4	7	Ex	AD
LMO7	4	Ex	AD
LPIN3	6	Ex	AD
LRCH1	3	Ex	AD
LRFN2	2	Ex	AD
LRRC6	3	Ex	AD
LRRC7	0	Ex	AD
LRRFIP2	5	Ex	AD
LRRK2	1	Ex	AD
LRRN1	4	Ex	AD
LRRN2	9	Ex	AD
LRRN3	3	Ex	AD
LRRTM1	3	Ex	AD
LRRTM2	1	Ex	AD
LRRTM3	7	Ex	AD
LSAMP	7	Ex	AD
LSM12	3	Ex	AD
LTV1	6	Ex	AD
LUZP1	1	Ex	AD
LYRM7	9	Ex	AD
MAD1L1	1	Ex	AD
MAD2L1BP	6	Ex	AD
MAEL	6	Ex	AD
MAGI2	0	Ex	AD
MAL2	1	Ex	AD
MAML3	1	Ex	AD
MAN1A1	7	Ex	AD
MAN1C1	1	Ex	AD
MAN2A1	1	Ex	AD
MAN2A2	2	Ex	AD
MAP1A	0	Ex	AD
MAP1B	0	Ex	AD
MAP3K4	5	Ex	AD
MAP3K9	2	Ex	AD
MAP4K3	2	Ex	AD
MAP4K5	0	Ex	AD
MAP6	1	Ex	AD
MAP7	4	Ex	AD
MAP7D1	1	Ex	AD
MAPK13	4	Ex	AD
MAPK14	1	Ex	AD
MAPK4	3	Ex	AD
MAPK6	9	Ex	AD
MAPK7	6	Ex	AD
MARK3	4	Ex	AD
MB21D2	3	Ex	AD
MBNL2	1	Ex	AD
MBOAT7	2	Ex	AD
MCFD2	2	Ex	AD
MCM2	6	Ex	AD
MCM3	2	Ex	AD
MDH1B	6	Ex	AD
MDM4	4	Ex	AD
MED10	1	Ex	AD
MED13L	1	Ex	AD
MED18	8	Ex	AD
MED19	4	Ex	AD
MED28	3	Ex	AD
MED31	2	Ex	AD
MEF2C	7	Ex	AD
MEGF11	1	Ex	AD
MEI1	6	Ex	AD
METAP1D	5	Ex	AD
METTL2B	2	Ex	AD
MEX3B	2	Ex	AD
MGA	1	Ex	AD
MGAT4A	1	Ex	AD
MGLL	9	Ex	AD
MICAL2	1	Ex	AD
MIER2	4	Ex	AD
MIS12	1	Ex	AD
MKKS	2	Ex	AD
MKLN1	2	Ex	AD
MKX	1	Ex	AD
MLLT3	1	Ex	AD
MMP16	4	Ex	AD
MMP17	3	Ex	AD
MOAP1	1	Ex	AD
MOB1A	1	Ex	AD
MOB3B	9	Ex	AD
MPHOSPH9	1	Ex	AD
MPP6	3	Ex	AD
MPPED1	2	Ex	AD
MRFAP1L1	5	Ex	AD
MRPL23	0	Ex	AD
MRPL32	9	Ex	AD
MRPL37	2	Ex	AD
MRPL47	1	Ex	AD
MRPS18A	3	Ex	AD
MRPS23	5	Ex	AD
MRPS27	3	Ex	AD
MRPS33	3	Ex	AD
MSI2	1	Ex	AD
MSMP	8	Ex	AD
MSRA	1	Ex	AD
MST1	8	Ex	AD
MTCL1	2	Ex	AD
MTFR1L	4	Ex	AD
MTHFD1	2	Ex	AD
MTMR12	3	Ex	AD
MTMR4	1	Ex	AD
MTSS1	2	Ex	AD
MTURN	1	Ex	AD
MUL1	6	Ex	AD
MXD4	4	Ex	AD
MYCN	6	Ex	AD
MYH10	3	Ex	AD
MYH9	3	Ex	AD
MYL12A	3	Ex	AD
MYL5	6	Ex	AD
MYLIP	4	Ex	AD
MYO1E	5	Ex	AD
MYO3B	6	Ex	AD
MYO5A	0	Ex	AD
MYO7A	5	Ex	AD
MYOCD	1	Ex	AD
MYOT	6	Ex	AD
MYRIP	4	Ex	AD
MYT1L	1	Ex	AD
N4BP2	9	Ex	AD
NAA30	2	Ex	AD
NAA38	1	Ex	AD
NAB1	1	Ex	AD
NACC1	2	Ex	AD
NAGPA	0	Ex	AD
NAV1	2	Ex	AD
NAV2	4	Ex	AD
NBEA	1	Ex	AD
NBL1	1	Ex	AD
NCAM1	4	Ex	AD
NCAPG	6	Ex	AD
NCDN	2	Ex	AD
NCK2	4	Ex	AD
NCKAP5	5	Ex	AD
NCOA2	9	Ex	AD
NCOR2	0	Ex	AD
NDFIP2	0	Ex	AD
NDUFA4	7	Ex	AD
NDUFB1	1	Ex	AD
NDUFB5	1	Ex	AD
NDUFS1	1	Ex	AD
NDUFS3	1	Ex	AD
NEBL	4	Ex	AD
NECAB1	7	Ex	AD
NECAB2	3	Ex	AD
NECAB3	4	Ex	AD
NEDD4L	4	Ex	AD
NEGR1	7	Ex	AD
NELL1	7	Ex	AD
NELL2	0	Ex	AD
NETO2	4	Ex	AD
NEUROD6	0	Ex	AD
NFASC	5	Ex	AD
NFIB	7	Ex	AD
NFIX	3	Ex	AD
NFKBIE	6	Ex	AD
NGEF	2	Ex	AD
NIM1K	3	Ex	AD
NIN	0	Ex	AD
NIP7	2	Ex	AD
NKAIN1	3	Ex	AD
NKAIN2	7	Ex	AD
NME7	1	Ex	AD
NMNAT2	2	Ex	AD
NNMT	5	Ex	AD
NOL4	2	Ex	AD
NOL7	1	Ex	AD
NOS1AP	7	Ex	AD
NPAS2	3	Ex	AD
NPAS3	4	Ex	AD
NPL	1	Ex	AD
NPPC	8	Ex	AD
NPTN	4	Ex	AD
NPTX1	1	Ex	AD
NPY	6	Ex	AD
NQO1	5	Ex	AD
NR2F1	4	Ex	AD
NR3C1	4	Ex	AD
NR4A1	3	Ex	AD
NR6A1	3	Ex	AD
NRCAM	1	Ex	AD
NREP	1	Ex	AD
NRG1	7	Ex	AD
NRG3	0	Ex	AD
NRGN	7	Ex	AD
NRL	8	Ex	AD
NRN1	0	Ex	AD
NRP1	7	Ex	AD
NRXN1	1	Ex	AD
NRXN3	7	Ex	AD
NSD1	1	Ex	AD
NSUN2	1	Ex	AD
NTM	7	Ex	AD
NTMT1	0	Ex	AD
NTRK2	1	Ex	AD
NTRK3	7	Ex	AD
NUAK1	4	Ex	AD
NUCKS1	7	Ex	AD
NUDCD3	1	Ex	AD
NUDT4	1	Ex	AD
NUP133	0	Ex	AD
NUP153	1	Ex	AD
NUTF2	2	Ex	AD
NWD2	1	Ex	AD
NXN	4	Ex	AD
NXPH1	2	Ex	AD
OAT	0	Ex	AD
OLFM1	7	Ex	AD
OLFM2	0	Ex	AD
OPCML	0	Ex	AD
OPTN	1	Ex	AD
ORC6	3	Ex	AD
OSBPL3	4	Ex	AD
OSBPL6	2	Ex	AD
OSBPL8	0	Ex	AD
OSGEP	2	Ex	AD
OTUB1	1	Ex	AD
OTULIN	2	Ex	AD
PACS1	4	Ex	AD
PACSIN1	1	Ex	AD
PAFAH1B2	1	Ex	AD
PAFAH2	6	Ex	AD
PAK1	1	Ex	AD
PALLD	3	Ex	AD
PANK2	9	Ex	AD
PARM1	0	Ex	AD
PARP2	1	Ex	AD
PARVA	9	Ex	AD
PATZ1	6	Ex	AD
PBX1	7	Ex	AD
PCDH7	0	Ex	AD
PCDH8	3	Ex	AD
PCDH9	0	Ex	AD
PCSK2	5	Ex	AD
PDE1A	7	Ex	AD
PDE2A	1	Ex	AD
PDE4D	4	Ex	AD
PDE6D	2	Ex	AD
PDIA6	3	Ex	AD
PDS5B	4	Ex	AD
PDZD2	7	Ex	AD
PDZD9	1	Ex	AD
PDZRN3	4	Ex	AD
PDZRN4	7	Ex	AD
PEBP1	0	Ex	AD
PEBP4	1	Ex	AD
PELI1	1	Ex	AD
PEX5L	7	Ex	AD
PFN2	1	Ex	AD
PGBD5	2	Ex	AD
PGD	5	Ex	AD
PGLS	3	Ex	AD
PGLYRP1	8	Ex	AD
PHACTR1	7	Ex	AD
PHACTR3	2	Ex	AD
PHF12	2	Ex	AD
PHF14	2	Ex	AD
PHF21A	4	Ex	AD
PHF23	3	Ex	AD
PHKB	4	Ex	AD
PHYH	1	Ex	AD
PHYHIP	7	Ex	AD
PIEZO2	3	Ex	AD
PIGG	2	Ex	AD
PIK3C2B	2	Ex	AD
PIK3IP1	1	Ex	AD
PIK3R1	1	Ex	AD
PISD	4	Ex	AD
PITPNC1	7	Ex	AD
PITPNM2	3	Ex	AD
PITPNM3	2	Ex	AD
PKIA	4	Ex	AD
PKIG	3	Ex	AD
PKNOX2	1	Ex	AD
PLA2G4C	9	Ex	AD
PLCB1	7	Ex	AD
PLEKHA5	0	Ex	AD
PLEKHA6	1	Ex	AD
PLEKHG1	3	Ex	AD
PLK1	3	Ex	AD
PLK2	0	Ex	AD
PLPP6	1	Ex	AD
PLXDC1	6	Ex	AD
PLXNA1	1	Ex	AD
PLXNA2	4	Ex	AD
PLXNA4	1	Ex	AD
PNMA2	4	Ex	AD
PNO1	5	Ex	AD
PNP	6	Ex	AD
POC1B	3	Ex	AD
PODXL2	1	Ex	AD
POLN	5	Ex	AD
POLR3D	0	Ex	AD
POPDC3	1	Ex	AD
POU3F3	1	Ex	AD
PPARGC1B	1	Ex	AD
PPCS	5	Ex	AD
PPDPF	2	Ex	AD
PPFIA2	4	Ex	AD
PPID	9	Ex	AD
PPIH	9	Ex	AD
PPM1B	2	Ex	AD
PPM1E	4	Ex	AD
PPP1R12A	1	Ex	AD
PPP1R12C	2	Ex	AD
PPP1R13B	3	Ex	AD
PPP1R16B	1	Ex	AD
PPP1R26	1	Ex	AD
PPP1R3E	1	Ex	AD
PPP1R9B	3	Ex	AD
PPP2R2A	1	Ex	AD
PPP2R2B	2	Ex	AD
PPP2R2C	0	Ex	AD
PPP4R3A	3	Ex	AD
PPP5C	1	Ex	AD
PPP5D1	1	Ex	AD
PPP6C	5	Ex	AD
PPP6R1	3	Ex	AD
PRDM2	3	Ex	AD
PRELID3A	3	Ex	AD
PRELP	5	Ex	AD
PREP	5	Ex	AD
PREPL	7	Ex	AD
PRICKLE2	9	Ex	AD
PRKACB	4	Ex	AD
PRKAG2	4	Ex	AD
PRKAR1A	1	Ex	AD
PRKAR1B	4	Ex	AD
PRKAR2B	1	Ex	AD
PRKCB	7	Ex	AD
PRKCE	1	Ex	AD
PRMT8	2	Ex	AD
PRPF19	1	Ex	AD
PRPF4B	1	Ex	AD
PRPH2	4	Ex	AD
PRR14L	5	Ex	AD
PSIP1	2	Ex	AD
PSMB2	1	Ex	AD
PSMC3	4	Ex	AD
PSMD12	1	Ex	AD
PSMD6	1	Ex	AD
PSME4	1	Ex	AD
PSMG2	3	Ex	AD
PSMG4	1	Ex	AD
PTCD2	6	Ex	AD
PTCH1	3	Ex	AD
PTEN	1	Ex	AD
PTGS2	4	Ex	AD
PTK2	0	Ex	AD
PTK2B	4	Ex	AD
PTP4A2	5	Ex	AD
PTPN1	4	Ex	AD
PTPN21	3	Ex	AD
PTPRD	0	Ex	AD
PTPRG	7	Ex	AD
PTPRK	0	Ex	AD
PTPRS	3	Ex	AD
PTRHD1	5	Ex	AD
PUM3	2	Ex	AD
R3HDM2	0	Ex	AD
RAB12	4	Ex	AD
RAB35	3	Ex	AD
RAB3C	0	Ex	AD
RAB6B	1	Ex	AD
RABGAP1L	1	Ex	AD
RAD51AP2	6	Ex	AD
RAN	1	Ex	AD
RAP2A	0	Ex	AD
RAPGEF1	4	Ex	AD
RAPGEF5	4	Ex	AD
RARB	4	Ex	AD
RASA2	4	Ex	AD
RASGEF1A	5	Ex	AD
RASGRF2	4	Ex	AD
RASL11B	9	Ex	AD
RASSF1	3	Ex	AD
RBFOX1	0	Ex	AD
RBKS	8	Ex	AD
RBM15	2	Ex	AD
RBM24	3	Ex	AD
RBM26	2	Ex	AD
RBM39	3	Ex	AD
RBM5	5	Ex	AD
RBPJ	3	Ex	AD
RBX1	3	Ex	AD
RCBTB2	3	Ex	AD
RCOR3	2	Ex	AD
RCSD1	2	Ex	AD
REEP5	4	Ex	AD
REN	6	Ex	AD
REPS1	2	Ex	AD
RFC2	2	Ex	AD
RFK	5	Ex	AD
RFTN1	0	Ex	AD
RFX3	4	Ex	AD
RGP1	3	Ex	AD
RGS12	4	Ex	AD
RGS4	1	Ex	AD
RGS6	7	Ex	AD
RGS7	4	Ex	AD
RGS7BP	0	Ex	AD
RHOBTB2	4	Ex	AD
RHOBTB3	1	Ex	AD
RHOU	6	Ex	AD
RIC8A	2	Ex	AD
RILPL1	2	Ex	AD
RILPL2	2	Ex	AD
RIMBP2	2	Ex	AD
RMND1	3	Ex	AD
RNASEH2C	2	Ex	AD
RNASEL	2	Ex	AD
RND1	3	Ex	AD
RNF123	2	Ex	AD
RNF150	4	Ex	AD
RNF165	5	Ex	AD
RNF19A	2	Ex	AD
RNF207	3	Ex	AD
RNF216	2	Ex	AD
RNF4	3	Ex	AD
RNF44	3	Ex	AD
RNPEP	2	Ex	AD
ROBO3	2	Ex	AD
ROCK2	9	Ex	AD
ROPN1L	5	Ex	AD
RPAP3	6	Ex	AD
RPF1	3	Ex	AD
RPH3A	4	Ex	AD
RPL22	2	Ex	AD
RPL29	4	Ex	AD
RPL31	0	Ex	AD
RPL37	2	Ex	AD
RPL38	1	Ex	AD
RPRM	7	Ex	AD
RPRML	4	Ex	AD
RPS14	4	Ex	AD
RPS6KA5	7	Ex	AD
RPTOR	4	Ex	AD
RRM2	0	Ex	AD
RRM2B	3	Ex	AD
RSBN1	4	Ex	AD
RSBN1L	3	Ex	AD
RSPH9	6	Ex	AD
RSPO2	1	Ex	AD
RSRP1	1	Ex	AD
RSU1	3	Ex	AD
RTF1	0	Ex	AD
RTN4RL1	2	Ex	AD
RTN4RL2	4	Ex	AD
RUNX1T1	4	Ex	AD
S1PR3	0	Ex	AD
SACM1L	5	Ex	AD
SAFB	1	Ex	AD
SAFB2	5	Ex	AD
SAMD12	4	Ex	AD
SAMD4A	1	Ex	AD
SATB2	2	Ex	AD
SAXO2	1	Ex	AD
SBNO1	1	Ex	AD
SC5D	2	Ex	AD
SCAF8	3	Ex	AD
SCAI	3	Ex	AD
SCARA3	2	Ex	AD
SCARB1	2	Ex	AD
SCARB2	4	Ex	AD
SCD5	4	Ex	AD
SCN8A	1	Ex	AD
SDCBP2	0	Ex	AD
SDHC	2	Ex	AD
SDK2	1	Ex	AD
SEC14L1	5	Ex	AD
SEC14L2	6	Ex	AD
SEC14L5	1	Ex	AD
SEC61A1	2	Ex	AD
SEC61G	5	Ex	AD
SENP2	3	Ex	AD
SERINC3	2	Ex	AD
SERP2	4	Ex	AD
SESN3	4	Ex	AD
SETBP1	4	Ex	AD
SETD5	2	Ex	AD
SEZ6	1	Ex	AD
SEZ6L	4	Ex	AD
SFXN1	2	Ex	AD
SFXN5	3	Ex	AD
SGTA	1	Ex	AD
SH2B3	6	Ex	AD
SH2D5	2	Ex	AD
SH3BP5	1	Ex	AD
SH3GL2	1	Ex	AD
SH3RF3	4	Ex	AD
SHC3	0	Ex	AD
SHISA9	4	Ex	AD
SIAH2	1	Ex	AD
SIK2	2	Ex	AD
SIK3	1	Ex	AD
SIRT5	3	Ex	AD
SKI	2	Ex	AD
SKOR2	0	Ex	AD
SKP2	6	Ex	AD
SLA	1	Ex	AD
SLAIN2	2	Ex	AD
SLC12A2	4	Ex	AD
SLC12A5	1	Ex	AD
SLC16A11	6	Ex	AD
SLC17A7	4	Ex	AD
SLC22A23	5	Ex	AD
SLC24A2	0	Ex	AD
SLC25A12	2	Ex	AD
SLC25A27	2	Ex	AD
SLC25A38	6	Ex	AD
SLC25A40	2	Ex	AD
SLC25A44	0	Ex	AD
SLC26A8	2	Ex	AD
SLC30A4	2	Ex	AD
SLC35A4	1	Ex	AD
SLC35C1	5	Ex	AD
SLC35F3	0	Ex	AD
SLC38A10	6	Ex	AD
SLC38A7	2	Ex	AD
SLC39A1	6	Ex	AD
SLC39A10	1	Ex	AD
SLC43A1	6	Ex	AD
SLC4A10	4	Ex	AD
SLC4A3	0	Ex	AD
SLC4A8	1	Ex	AD
SLC7A8	3	Ex	AD
SLC8A3	4	Ex	AD
SLC9A8	2	Ex	AD
SLCO3A1	4	Ex	AD
SLIT1	7	Ex	AD
SLIT2	7	Ex	AD
SLIT3	7	Ex	AD
SLITRK1	2	Ex	AD
SLX4IP	1	Ex	AD
SMAD7	5	Ex	AD
SMARCA2	2	Ex	AD
SMARCC1	2	Ex	AD
SMG7	1	Ex	AD
SMPD3	3	Ex	AD
SMUG1	0	Ex	AD
SNAP25	0	Ex	AD
SNCB	1	Ex	AD
SND1	1	Ex	AD
SNRNP35	2	Ex	AD
SNRNP40	3	Ex	AD
SNRPG	2	Ex	AD
SNTB2	4	Ex	AD
SNX10	4	Ex	AD
SNX3	4	Ex	AD
SNX7	5	Ex	AD
SOCS4	6	Ex	AD
SORBS1	0	Ex	AD
SORBS2	7	Ex	AD
SORCS2	2	Ex	AD
SORL1	9	Ex	AD
SOX4	6	Ex	AD
SPATA6L	2	Ex	AD
SPATS2L	1	Ex	AD
SPEF2	5	Ex	AD
SPESP1	1	Ex	AD
SPINK9	6	Ex	AD
SPIRE1	2	Ex	AD
SPOCK1	4	Ex	AD
SPOCK2	0	Ex	AD
SPPL2A	3	Ex	AD
SPRED1	2	Ex	AD
SPRED2	1	Ex	AD
SPRY2	2	Ex	AD
SPTAN1	1	Ex	AD
SPTB	5	Ex	AD
SPTBN1	1	Ex	AD
SPTY2D1	2	Ex	AD
SQLE	1	Ex	AD
SRA1	0	Ex	AD
SRBD1	3	Ex	AD
SRCIN1	5	Ex	AD
SRD5A1	1	Ex	AD
SREBF1	5	Ex	AD
SRGAP1	3	Ex	AD
SRGAP3	1	Ex	AD
SRP72	0	Ex	AD
SRPK1	1	Ex	AD
SRRD	6	Ex	AD
SRRM4	0	Ex	AD
SRSF3	4	Ex	AD
SRSF5	9	Ex	AD
SS18L2	5	Ex	AD
SSBP2	0	Ex	AD
SSBP3	1	Ex	AD
SSH1	1	Ex	AD
SSH2	1	Ex	AD
SST	6	Ex	AD
SSX2IP	2	Ex	AD
ST3GAL1	1	Ex	AD
ST3GAL4	2	Ex	AD
ST6GALNAC5	4	Ex	AD
ST7L	5	Ex	AD
ST8SIA2	8	Ex	AD
STAMBP	1	Ex	AD
STARD4	5	Ex	AD
STIM1	2	Ex	AD
STK35	1	Ex	AD
STMN1	1	Ex	AD
STMN4	2	Ex	AD
STT3A	1	Ex	AD
STX6	5	Ex	AD
STXBP1	7	Ex	AD
STXBP6	7	Ex	AD
SUB1	1	Ex	AD
SUDS3	1	Ex	AD
SUFU	3	Ex	AD
SULF2	2	Ex	AD
SULT4A1	4	Ex	AD
SUSD6	5	Ex	AD
SV2B	4	Ex	AD
SYBU	1	Ex	AD
SYN3	0	Ex	AD
SYNDIG1	1	Ex	AD
SYNJ1	3	Ex	AD
SYNPO	2	Ex	AD
SYT1	7	Ex	AD
SYT13	1	Ex	AD
SYT14	2	Ex	AD
SYT5	1	Ex	AD
TACC1	2	Ex	AD
TAF1B	2	Ex	AD
TAF5L	2	Ex	AD
TAMM41	1	Ex	AD
TAOK3	3	Ex	AD
TAX1BP3	2	Ex	AD
TBC1D14	3	Ex	AD
TBC1D7	3	Ex	AD
TBCCD1	0	Ex	AD
TBL1XR1	3	Ex	AD
TBR1	2	Ex	AD
TBRG1	4	Ex	AD
TCF4	4	Ex	AD
TCHP	9	Ex	AD
TDP1	3	Ex	AD
TEAD1	5	Ex	AD
TENM2	0	Ex	AD
TENM4	4	Ex	AD
TERF2	6	Ex	AD
TFAP2E	3	Ex	AD
TFIP11	2	Ex	AD
THAP1	6	Ex	AD
THAP11	3	Ex	AD
THOP1	1	Ex	AD
THPO	8	Ex	AD
THRB	1	Ex	AD
THTPA	3	Ex	AD
THUMPD3	1	Ex	AD
TIAM1	5	Ex	AD
TIAM2	5	Ex	AD
TIGD6	2	Ex	AD
TIMM10	1	Ex	AD
TIMM22	3	Ex	AD
TIPRL	2	Ex	AD
TLE3	2	Ex	AD
TLN2	4	Ex	AD
TM9SF3	5	Ex	AD
TMCC1	2	Ex	AD
TMED2	1	Ex	AD
TMEM108	4	Ex	AD
TMEM109	9	Ex	AD
TMEM115	6	Ex	AD
TMEM132A	4	Ex	AD
TMEM132D	7	Ex	AD
TMEM132E	2	Ex	AD
TMEM144	1	Ex	AD
TMEM14A	1	Ex	AD
TMEM150C	1	Ex	AD
TMEM151B	0	Ex	AD
TMEM158	5	Ex	AD
TMEM178A	3	Ex	AD
TMEM178B	1	Ex	AD
TMEM184B	3	Ex	AD
TMEM184C	5	Ex	AD
TMEM198	6	Ex	AD
TMEM200C	6	Ex	AD
TMEM218	3	Ex	AD
TMEM30A	4	Ex	AD
TMEM33	2	Ex	AD
TMEM43	6	Ex	AD
TMEM50A	1	Ex	AD
TMEM64	2	Ex	AD
TMEM88	8	Ex	AD
TMEM8B	1	Ex	AD
TMOD1	4	Ex	AD
TNFAIP8	0	Ex	AD
TNFAIP8L1	1	Ex	AD
TNPO1	1	Ex	AD
TNR	1	Ex	AD
TNRC18	1	Ex	AD
TNRC6B	1	Ex	AD
TOB2	3	Ex	AD
TOLLIP	1	Ex	AD
TOMM40L	2	Ex	AD
TP53BP1	2	Ex	AD
TP53I11	9	Ex	AD
TPRA1	0	Ex	AD
TPST1	3	Ex	AD
TPST2	3	Ex	AD
TRAPPC1	1	Ex	AD
TRAPPC12	3	Ex	AD
TRAPPC3	1	Ex	AD
TRAPPC6B	2	Ex	AD
TRAPPC9	3	Ex	AD
TRIB2	1	Ex	AD
TRIB3	2	Ex	AD
TRIM2	1	Ex	AD
TRIM24	3	Ex	AD
TRIM41	3	Ex	AD
TRIM44	1	Ex	AD
TRIM45	8	Ex	AD
TRIM67	8	Ex	AD
TRIM8	1	Ex	AD
TRIM9	4	Ex	AD
TRIO	1	Ex	AD
TRMT1	1	Ex	AD
TRPC4	2	Ex	AD
TRPM7	5	Ex	AD
TSC22D1	4	Ex	AD
TSEN34	2	Ex	AD
TSG101	5	Ex	AD
TSHZ1	0	Ex	AD
TSHZ3	0	Ex	AD
TSPAN13	4	Ex	AD
TSPAN14	2	Ex	AD
TSPAN9	2	Ex	AD
TTC14	1	Ex	AD
TTC5	3	Ex	AD
TTC7A	0	Ex	AD
TTLL11	1	Ex	AD
TTPAL	2	Ex	AD
TTYH2	6	Ex	AD
TUB	3	Ex	AD
TUBA1A	4	Ex	AD
TUBB2A	1	Ex	AD
TUBB2B	1	Ex	AD
UBA5	2	Ex	AD
UBASH3B	2	Ex	AD
UBC	4	Ex	AD
UBE2B	2	Ex	AD
UBE2D2	3	Ex	AD
UBE2H	5	Ex	AD
UBE2L6	3	Ex	AD
UBE2QL1	0	Ex	AD
UBR4	2	Ex	AD
UBR5	4	Ex	AD
UBXN6	3	Ex	AD
UCHL1	0	Ex	AD
UCHL5	1	Ex	AD
UGDH	8	Ex	AD
UNC45A	1	Ex	AD
UNC5A	1	Ex	AD
UNC5D	4	Ex	AD
UQCR10	4	Ex	AD
URB2	6	Ex	AD
USP13	1	Ex	AD
USP28	2	Ex	AD
USP47	4	Ex	AD
USPL1	2	Ex	AD
VAC14	6	Ex	AD
VAPA	1	Ex	AD
VAV2	3	Ex	AD
VEGFA	1	Ex	AD
VIPAS39	5	Ex	AD
VIPR1	2	Ex	AD
VLDLR	0	Ex	AD
VPS13D	0	Ex	AD
VPS35	4	Ex	AD
VPS4A	1	Ex	AD
VPS54	3	Ex	AD
VSIG2	0	Ex	AD
VSNL1	0	Ex	AD
WASF3	2	Ex	AD
WDHD1	1	Ex	AD
WDR11	3	Ex	AD
WDR47	3	Ex	AD
WDR92	4	Ex	AD
WIPI1	1	Ex	AD
WNT5A	0	Ex	AD
WSCD1	6	Ex	AD
WWC1	5	Ex	AD
WWOX	0	Ex	AD
XKR4	7	Ex	AD
YARS2	3	Ex	AD
YBX1	3	Ex	AD
YEATS2	2	Ex	AD
YIPF1	1	Ex	AD
YPEL4	0	Ex	AD
YTHDC2	4	Ex	AD
YWHAB	7	Ex	AD
YWHAH	7	Ex	AD
YWHAZ	2	Ex	AD
ZADH2	0	Ex	AD
ZBED8	1	Ex	AD
ZBTB1	2	Ex	AD
ZBTB16	1	Ex	AD
ZBTB18	4	Ex	AD
ZBTB24	6	Ex	AD
ZBTB25	3	Ex	AD
ZC2HC1A	2	Ex	AD
ZC3H14	1	Ex	AD
ZC3H8	1	Ex	AD
ZCCHC14	5	Ex	AD
ZCCHC17	1	Ex	AD
ZCCHC9	2	Ex	AD
ZDHHC14	7	Ex	AD
ZDHHC22	3	Ex	AD
ZDHHC5	1	Ex	AD
ZEB2	4	Ex	AD
ZFP36L1	0	Ex	AD
ZFP62	2	Ex	AD
ZFPM2	4	Ex	AD
ZFR	1	Ex	AD
ZFYVE28	1	Ex	AD
ZHX3	2	Ex	AD
ZMAT4	4	Ex	AD
ZMAT5	6	Ex	AD
ZMIZ1	4	Ex	AD
ZMIZ2	2	Ex	AD
ZMYM4	1	Ex	AD
ZMYND12	2	Ex	AD
ZMYND8	4	Ex	AD
ZNF121	5	Ex	AD
ZNF131	1	Ex	AD
ZNF184	0	Ex	AD
ZNF217	8	Ex	AD
ZNF277	9	Ex	AD
ZNF318	3	Ex	AD
ZNF385B	7	Ex	AD
ZNF391	6	Ex	AD
ZNF496	1	Ex	AD
ZNF561	1	Ex	AD
ZNF572	0	Ex	AD
ZNF703	9	Ex	AD
ZNF706	2	Ex	AD
ZNF721	3	Ex	AD
ZNF782	2	Ex	AD
ZNRF2	2	Ex	AD
ZSCAN20	6	Ex	AD
AAGAB	5	In	AD
AAK1	3	In	AD
AAR2	10	In	AD
ABAT	7	In	AD
ABCC8	5	In	AD
ABCD2	6	In	AD
ABHD13	1	In	AD
ABHD5	0	In	AD
ABI1	7	In	AD
ABLIM1	3	In	AD
ABLIM2	2	In	AD
ABR	2	In	AD
ABTB2	4	In	AD
ACADSB	6	In	AD
ACOT7	7	In	AD
ACSL3	1	In	AD
ACTB	3	In	AD
ACTG1	3	In	AD
ACTN1	1	In	AD
ACTR10	4	In	AD
ACTR1A	1	In	AD
ACTR8	1	In	AD
ACVR2A	1	In	AD
ADAMTS15	6	In	AD
ADARB1	7	In	AD
ADAT2	8	In	AD
ADCY2	1	In	AD
ADCY5	8	In	AD
ADCY9	7	In	AD
ADGRB3	1	In	AD
ADGRF3	9	In	AD
ADNP	1	In	AD
ADO	1	In	AD
ADRA1D	4	In	AD
ADRA2A	6	In	AD
ADRB1	9	In	AD
ADSL	6	In	AD
AFAP1	1	In	AD
AFAP1L2	5	In	AD
AGPAT3	8	In	AD
AGPAT4	4	In	AD
AGTPBP1	1	In	AD
AHCY	5	In	AD
AHDC1	8	In	AD
AHSA1	7	In	AD
AIMP2	6	In	AD
AJAP1	7	In	AD
AK9	2	In	AD
AKAP3	9	In	AD
AKAP5	8	In	AD
AKIP1	6	In	AD
AKR1E2	1	In	AD
AKT2	5	In	AD
ALDH1B1	1	In	AD
ALDH3A2	8	In	AD
ALKBH8	5	In	AD
AMD1	2	In	AD
AMER2	4	In	AD
AMIGO1	7	In	AD
AMPH	7	In	AD
AMZ2	5	In	AD
ANAPC16	4	In	AD
ANGEL1	4	In	AD
ANGEL2	6	In	AD
ANK3	3	In	AD
ANKRD10	8	In	AD
ANKRD11	1	In	AD
ANKRD12	1	In	AD
ANKRD28	4	In	AD
ANKRD31	8	In	AD
ANKS1A	3	In	AD
ANKS1B	3	In	AD
ANO3	8	In	AD
ANP32A	8	In	AD
AP2S1	1	In	AD
AP3M2	4	In	AD
AP4B1	1	In	AD
APBA1	1	In	AD
APBA2	2	In	AD
APBB2	7	In	AD
APBB3	4	In	AD
APP	2	In	AD
ARF6	6	In	AD
ARHGAP20	7	In	AD
ARHGAP21	4	In	AD
ARHGEF2	2	In	AD
ARHGEF3	1	In	AD
ARID1B	3	In	AD
ARID2	8	In	AD
ARID3A	6	In	AD
ARID5B	3	In	AD
ARL14EP	4	In	AD
ARL4A	1	In	AD
ARL4C	2	In	AD
ARL4D	4	In	AD
ARL8B	4	In	AD
ARNT2	1	In	AD
ARNTL	5	In	AD
ARPC1A	4	In	AD
ARPC5	1	In	AD
ARPP19	7	In	AD
ARSG	1	In	AD
ARSJ	0	In	AD
ASAH1	1	In	AD
ASAP2	2	In	AD
ASB7	6	In	AD
ASIC2	3	In	AD
ASS1	10	In	AD
ASTN1	1	In	AD
ASTN2	3	In	AD
ASXL3	1	In	AD
ATF7IP	2	In	AD
ATG16L1	0	In	AD
ATL1	1	In	AD
ATP1A1	7	In	AD
ATP1B1	3	In	AD
ATP2B2	4	In	AD
ATP2C2	10	In	AD
ATP8A1	1	In	AD
ATP8A2	3	In	AD
ATPAF2	6	In	AD
ATRNL1	1	In	AD
ATXN1	1	In	AD
ATXN3	1	In	AD
ATXN7L1	4	In	AD
AUP1	5	In	AD
AXIN2	6	In	AD
B4GALT5	8	In	AD
B9D1	1	In	AD
BAALC	1	In	AD
BACE2	9	In	AD
BACH2	1	In	AD
BAHCC1	1	In	AD
BAIAP2	4	In	AD
BASP1	2	In	AD
BBC3	1	In	AD
BBS10	9	In	AD
BBS2	5	In	AD
BCAP29	1	In	AD
BCL11A	3	In	AD
BCL2L2	9	In	AD
BCL2L2-PABPN1	9	In	AD
BCR	4	In	AD
BET1L	6	In	AD
BHLHE40	10	In	AD
BICD1	1	In	AD
BIN3	5	In	AD
BLCAP	7	In	AD
BLZF1	1	In	AD
BMP6	7	In	AD
BOC	10	In	AD
BRD4	2	In	AD
BRINP1	7	In	AD
BRINP2	7	In	AD
BRPF3	5	In	AD
BRSK2	2	In	AD
BSN	3	In	AD
BTBD10	1	In	AD
C11orf49	4	In	AD
C11orf87	1	In	AD
C12orf65	2	In	AD
C16orf72	2	In	AD
C16orf86	10	In	AD
C18orf25	8	In	AD
C1orf194	9	In	AD
C1orf198	1	In	AD
C1orf21	5	In	AD
C1orf50	10	In	AD
C1QL3	0	In	AD
C1QTNF4	4	In	AD
C2CD2L	2	In	AD
C2orf50	9	In	AD
C2orf68	1	In	AD
C3orf70	8	In	AD
C5orf51	4	In	AD
C6orf62	4	In	AD
C7orf25	9	In	AD
C9orf50	0	In	AD
C9orf72	4	In	AD
CA10	4	In	AD
CA2	2	In	AD
CACNA1A	3	In	AD
CACNA1C	1	In	AD
CACNA1D	3	In	AD
CACNA1E	1	In	AD
CACNA2D3	3	In	AD
CACNB1	6	In	AD
CACNB2	3	In	AD
CACNB4	3	In	AD
CACNG2	7	In	AD
CACNG3	0	In	AD
CACNG6	0	In	AD
CACNG8	1	In	AD
CADM1	3	In	AD
CADM2	3	In	AD
CADM3	7	In	AD
CADM4	4	In	AD
CADPS	3	In	AD
CADPS2	4	In	AD
CALM1	1	In	AD
CALN1	1	In	AD
CAMK1D	2	In	AD
CAMK1G	1	In	AD
CAMK2A	2	In	AD
CAMK2B	1	In	AD
CAMK2N1	7	In	AD
CAMK4	1	In	AD
CAMKMT	7	In	AD
CAMTA1	3	In	AD
CAND1	6	In	AD
CAP2	2	In	AD
CAPZB	1	In	AD
CASP7	6	In	AD
CASP9	6	In	AD
CBLL1	1	In	AD
CBX3	2	In	AD
CBX4	6	In	AD
CBX5	1	In	AD
CBX6	7	In	AD
CBY1	6	In	AD
CCDC130	6	In	AD
CCDC148	1	In	AD
CCDC178	1	In	AD
CCDC25	2	In	AD
CCDC3	1	In	AD
CCDC6	5	In	AD
CCDC61	9	In	AD
CCDC66	4	In	AD
CCDC85A	3	In	AD
CCDC85C	4	In	AD
CCDC88A	3	In	AD
CCDC90B	4	In	AD
CCDC92	2	In	AD
CCNY	4	In	AD
CCSAP	1	In	AD
CCT4	8	In	AD
CCT5	1	In	AD
CD276	5	In	AD
CD47	1	In	AD
CD59	2	In	AD
CDC42EP3	2	In	AD
CDC5L	1	In	AD
CDC6	9	In	AD
CDC73	4	In	AD
CDH10	1	In	AD
CDH11	2	In	AD
CDH13	3	In	AD
CDH18	1	In	AD
CDH22	1	In	AD
CDHR3	1	In	AD
CDK19	1	In	AD
CDK5R2	8	In	AD
CDK5RAP3	7	In	AD
CDK6	2	In	AD
CDK8	1	In	AD
CDKL1	4	In	AD
CDKN2D	8	In	AD
CDS2	4	In	AD
CEBPB	1	In	AD
CEBPD	9	In	AD
CELF1	3	In	AD
CELF2	1	In	AD
CELF4	2	In	AD
CELF5	3	In	AD
CEMIP	2	In	AD
CENPO	1	In	AD
CENPP	4	In	AD
CENPT	8	In	AD
CEP104	1	In	AD
CEP135	5	In	AD
CEP290	7	In	AD
CERS6	0	In	AD
CFAP36	4	In	AD
CFAP43	10	In	AD
CFAP44	1	In	AD
CFAP58	9	In	AD
CFAP73	9	In	AD
CHCHD4	8	In	AD
CHD3	7	In	AD
CHL1	3	In	AD
CHN1	3	In	AD
CHRAC1	10	In	AD
CHRM1	4	In	AD
CHRM3	3	In	AD
CHRNA2	4	In	AD
CHST1	1	In	AD
CHST11	2	In	AD
CHST15	1	In	AD
CHST2	10	In	AD
CHSY3	1	In	AD
CHTF8	5	In	AD
CIT	1	In	AD
CITED2	7	In	AD
CIZ1	5	In	AD
CLCN2	6	In	AD
CLIP1	4	In	AD
CLK3	5	In	AD
CLMN	6	In	AD
CLP1	9	In	AD
CLSTN1	1	In	AD
CLSTN3	1	In	AD
CLTB	2	In	AD
CLTC	8	In	AD
CLU	1	In	AD
CMBL	6	In	AD
CMIP	7	In	AD
CMSS1	1	In	AD
CNIH3	2	In	AD
CNOT2	2	In	AD
CNOT6	1	In	AD
CNR1	1	In	AD
CNTN1	2	In	AD
CNTNAP5	3	In	AD
CNTROB	1	In	AD
COA6	6	In	AD
COG5	1	In	AD
COG8	8	In	AD
COL26A1	4	In	AD
COPS3	1	In	AD
COPS7B	8	In	AD
COPS8	4	In	AD
COQ6	1	In	AD
CORIN	6	In	AD
CORO1C	5	In	AD
CORO2B	7	In	AD
COTL1	1	In	AD
COX11	1	In	AD
COX7A2L	1	In	AD
CPEB2	2	In	AD
CPLX2	1	In	AD
CPNE5	2	In	AD
CPPED1	1	In	AD
CPSF2	1	In	AD
CPSF3	6	In	AD
CREBBP	1	In	AD
CREG1	1	In	AD
CREG2	6	In	AD
CREM	1	In	AD
CRLS1	5	In	AD
CRMP1	7	In	AD
CRTAC1	7	In	AD
CRY2	4	In	AD
CRYBG3	8	In	AD
CRYGS	10	In	AD
CRYM	5	In	AD
CSMD1	1	In	AD
CSMD2	2	In	AD
CSNK1E	2	In	AD
CTCF	5	In	AD
CTDSPL	7	In	AD
CTNNA1	7	In	AD
CTNNA2	1	In	AD
CTNND1	5	In	AD
CTNND2	1	In	AD
CTTN	2	In	AD
CUL2	8	In	AD
CUL9	4	In	AD
CUX1	3	In	AD
CWC22	4	In	AD
CXXC5	1	In	AD
CYB5B	1	In	AD
CYB5D1	9	In	AD
CYP46A1	4	In	AD
CYTH3	4	In	AD
DAAM1	1	In	AD
DAB1	1	In	AD
DACT1	1	In	AD
DAPK1	3	In	AD
DBF4	10	In	AD
DCAF11	9	In	AD
DCAF16	4	In	AD
DCAKD	2	In	AD
DCLK1	3	In	AD
DCLRE1A	9	In	AD
DCLRE1B	0	In	AD
DCP1A	0	In	AD
DCP1B	8	In	AD
DCP2	7	In	AD
DCTN6	2	In	AD
DDRGK1	1	In	AD
DDX17	4	In	AD
DDX23	0	In	AD
DDX50	4	In	AD
DDX54	5	In	AD
DDX55	8	In	AD
DENND1C	9	In	AD
DENND4A	1	In	AD
DEPDC5	2	In	AD
DFFB	10	In	AD
DGCR6L	8	In	AD
DGKG	3	In	AD
DGKI	2	In	AD
DHRS3	6	In	AD
DHX15	5	In	AD
DIO1	9	In	AD
DIP2B	2	In	AD
DIP2C	2	In	AD
DISP1	0	In	AD
DIXDC1	5	In	AD
DKK3	1	In	AD
DLG2	1	In	AD
DLG4	2	In	AD
DLGAP1	1	In	AD
DLGAP3	7	In	AD
DLGAP4	1	In	AD
DLX1	1	In	AD
DNAH2	1	In	AD
DNAJC16	4	In	AD
DNAJC27	5	In	AD
DNM1	4	In	AD
DNMT3A	5	In	AD
DOCK3	3	In	AD
DOCK4	3	In	AD
DOCK9	1	In	AD
DOK5	2	In	AD
DONSON	1	In	AD
DPAGT1	1	In	AD
DPF3	2	In	AD
DPH1	8	In	AD
DPP9	6	In	AD
DPY19L1	8	In	AD
DPYSL2	2	In	AD
DPYSL3	7	In	AD
DPYSL5	2	In	AD
DRD1	8	In	AD
DSCAML1	3	In	AD
DSCC1	6	In	AD
DTX1	8	In	AD
DUS4L	1	In	AD
DUSP1	6	In	AD
[truncated: 9,287 more rows]
