# Supplementary material for: Single-cell network biology characterizes cell type gene regulation for drug repurposing and phenotype prediction in Alzheimer’s disease
Source: PLoS Comput Biol. 2022 Jul 18;18(7):e1010287. doi: 10.1371/journal.pcbi.1010287 (PMC9333448; doi:10.1371/journal.pcbi.1010287)
Supplement: S5 Data — (XLSX) [file pcbi.1010287.s005.xlsx]

## Sheet: Sheet1
Data S5: GO BP enrichment results of cell type network modules
GO BP term	pvalue	adjusted-pvalue	# query genes	# geneset genes	overlap	hits	cell	module	th	msize
synapse organization	4.5e-09	1.3e-05	86	271	11	ACTG1,GABRB3,ACTN1,GABRA1,SNCB,NPTN,SYBU,NRXN1,ANK3,TNR,NRCAM	AD.Ex	6	0.1	10
regulation of membrane potential	4.9e-09	1.3e-05	86	425	13	NTRK2,CACNA1D,ANK3,HCN1,GABRB3,KCNMA1,GABRA1,KCNB1,NRXN1,NDUFS1,GRIN2A,SCN8A,CACNA1E	AD.Ex	6	0.1	10
learning	2.8e-08	4.4e-05	86	131	8	ATXN1,NPTN,SLC12A5,ATP8A1,NTRK2,NRXN1,GRIN2A,TNR	AD.Ex	6	0.1	10
axon development	2.2e-06	0.0014	86	402	10	NPTN,NREP,NIN,ANK3,CTNNA1,EPHB6,TNR,NRCAM,NRXN1,PIK3R1	AD.Ex	6	0.1	10
learning or memory	2.4e-06	0.0015	86	235	8	NPTN,SLC12A5,ATP8A1,NTRK2,NRXN1,GRIN2A,ATXN1,TNR	AD.Ex	6	0.1	10
trans-synaptic signaling	2.8e-06	0.0016	86	414	10	SNCB,NPTN,NTRK2,SV2B,GABRB3,GABRA1,SLC12A5,NRXN1,GRIN2A,CACNA1E	AD.Ex	6	0.1	10
synaptic signaling	3.6e-06	0.002	86	426	10	SNCB,NPTN,NTRK2,SV2B,GABRB3,GABRA1,SLC12A5,NRXN1,GRIN2A,CACNA1E	AD.Ex	6	0.1	10
cognition	7.9e-06	0.0035	86	276	8	NPTN,SLC12A5,ATP8A1,NTRK2,NRXN1,GRIN2A,ATXN1,TNR	AD.Ex	6	0.1	10
neuron projection morphogenesis	9.2e-06	0.0039	86	474	10	EPB41L3,NPTN,NIN,ANK3,EPHB6,TNR,NRCAM,GAS7,NRXN1,PIK3R1	AD.Ex	6	0.1	10
plasma membrane bounded cell projection morphogenesis	9.9e-06	0.0041	86	478	10	EPB41L3,NPTN,NIN,ANK3,EPHB6,TNR,NRCAM,GAS7,NRXN1,PIK3R1	AD.Ex	6	0.1	10
cell projection morphogenesis	1.1e-05	0.0043	86	482	10	EPB41L3,NPTN,NIN,ANK3,EPHB6,TNR,NRCAM,GAS7,NRXN1,PIK3R1	AD.Ex	6	0.1	10
long-term synaptic potentiation	1.9e-05	0.0064	86	43	4	NPTN,NTRK2,GRIN2A,TNR	AD.Ex	6	0.1	10
action potential	2.2e-05	0.0074	86	92	5	SCN8A,ANK3,NTRK2,KCNB1,CACNA1D	AD.Ex	6	0.1	10
synapse assembly	2.9e-05	0.0091	86	97	5	NPTN,GABRB3,GABRA1,NRXN1,NRCAM	AD.Ex	6	0.1	10
neuron cell-cell adhesion	3.7e-05	0.01	86	18	3	ASTN1,TNR,NRXN1	AD.Ex	6	0.1	10
regulation of synaptic plasticity	4.4e-05	0.012	86	174	6	KCNB1,SLC4A10,NPTN,NTRK2,GRIN2A,TNR	AD.Ex	6	0.1	10
regulation of ion transmembrane transport	5.9e-05	0.015	86	473	9	CACNA1D,ANK3,HCN1,KCNMA1,TSPAN13,KCNB1,GRIN2A,SCN8A,CACNA1E	AD.Ex	6	0.1	10
axonogenesis	6.2e-05	0.015	86	368	8	NPTN,NRXN1,NIN,ANK3,PIK3R1,EPHB6,TNR,NRCAM	AD.Ex	6	0.1	10
anterograde trans-synaptic signaling	0.00011	0.024	86	399	8	SNCB,SV2B,GABRB3,GABRA1,SLC12A5,NRXN1,GRIN2A,CACNA1E	AD.Ex	6	0.1	10
chemical synaptic transmission	0.00011	0.024	86	399	8	SNCB,SV2B,GABRB3,GABRA1,SLC12A5,NRXN1,GRIN2A,CACNA1E	AD.Ex	6	0.1	10
positive regulation of synaptic transmission	0.00017	0.034	86	141	5	NPTN,NTRK2,NRXN1,GRIN2A,TNR	AD.Ex	6	0.1	10
cell morphogenesis involved in neuron differentiation	0.00018	0.034	86	428	8	NPTN,NIN,ANK3,EPHB6,TNR,NRCAM,NRXN1,PIK3R1	AD.Ex	6	0.1	10
eye photoreceptor cell development	0.00022	0.042	86	32	3	NTRK2,HCN1,THRB	AD.Ex	6	0.1	10
positive regulation of cellular protein localization	0.00024	0.044	86	336	7	TMEM30A,KCNB1,NPTN,BICD1,ANK3,FBXW7,PIK3R1	AD.Ex	6	0.1	10
membrane assembly	0.00024	0.044	86	33	3	ANK3,NRXN1,RFTN1	AD.Ex	6	0.1	10
central nervous system neuron development	0.00026	0.047	86	84	4	EPHB6,NTRK2,NIN,SLC4A10	AD.Ex	6	0.1	10
positive regulation of intracellular protein transport	0.00027	0.048	86	155	5	TMEM30A,KCNB1,ANK3,FBXW7,PIK3R1	AD.Ex	6	0.1	10
regulation of cell morphogenesis involved in differentiation	1.7e-05	0.034	26	300	5	LRRK2,ITGB1BP1,SRCIN1,EPHA4,PLXNA1	AD.Ex	23	0.1	10
regulation of dendritic spine morphogenesis	1.7e-05	0.034	26	45	3	LRRK2,SRCIN1,EPHA4	AD.Ex	23	0.1	10
regulation of dendritic spine development	7.7e-05	0.047	26	75	3	LRRK2,SRCIN1,EPHA4	AD.Ex	23	0.1	10
cell morphogenesis involved in neuron differentiation	4.8e-05	0.042	53	428	7	CTNNA2,CTNND2,NPTX1,B4GALT5,DPYSL2,STMN1,WNT5A	AD.Ex	14	0.1	10
negative regulation of oligodendrocyte differentiation	1.5e-06	0.023	50	11	3	DLX2,DUSP10,DLX1	AD.Ex	16	0.1	10
negative regulation of glial cell differentiation	1.2e-05	0.035	50	21	3	DLX1,DLX2,DUSP10	AD.Ex	16	0.1	10
modulation of chemical synaptic transmission	3.9e-13	5.3e-10	105	415	18	SLC24A2,TMEM108,GRM5,CALM3,CALM1,MAP1B,PLCB1,DCC,CELF4,MEF2C,PRKCB,SYN3,YWHAH,PPFIA2,PREPL,NRGN,SYT1,SNAP25	AD.Ex	1	0.1	10
regulation of trans-synaptic signaling	4.1e-13	5.3e-10	105	416	18	SLC24A2,TMEM108,GRM5,CALM3,CALM1,MAP1B,PLCB1,DCC,CELF4,MEF2C,PRKCB,SYN3,YWHAH,PPFIA2,PREPL,NRGN,SYT1,SNAP25	AD.Ex	1	0.1	10
neuron projection morphogenesis	3.6e-12	3.3e-09	105	474	18	PHACTR1,TMEM108,DSCAML1,CCK,GPM6A,RPS6KA5,CHN1,NFIB,MAP1B,CHL1,DCC,KALRN,NRXN3,SLIT2,KIRREL3,SLIT1,BAIAP2,SLIT3	AD.Ex	1	0.1	10
plasma membrane bounded cell projection morphogenesis	4.2e-12	3.6e-09	105	478	18	PHACTR1,TMEM108,DSCAML1,CCK,GPM6A,RPS6KA5,CHN1,NFIB,MAP1B,CHL1,DCC,KALRN,NRXN3,SLIT2,KIRREL3,SLIT1,BAIAP2,SLIT3	AD.Ex	1	0.1	10
cell projection morphogenesis	4.8e-12	4e-09	105	482	18	PHACTR1,TMEM108,DSCAML1,CCK,GPM6A,RPS6KA5,CHN1,NFIB,MAP1B,CHL1,DCC,KALRN,NRXN3,SLIT2,KIRREL3,SLIT1,BAIAP2,SLIT3	AD.Ex	1	0.1	10
regulation of neuron projection development	6.1e-11	3.1e-08	105	489	17	NTRK3,PTPRG,CHN1,OLFM1,MAP1B,DCC,MAGI2,KALRN,SLIT2,MEF2C,DGKG,YWHAH,ENC1,PPFIA2,SYT1,SNAP25,NEGR1	AD.Ex	1	0.1	10
cell morphogenesis involved in neuron differentiation	8.1e-11	4e-08	105	428	16	PHACTR1,DSCAML1,CCK,RPS6KA5,CHN1,NFIB,MAP1B,CHL1,DCC,KALRN,NRXN3,SLIT2,MEF2C,SLIT1,BAIAP2,SLIT3	AD.Ex	1	0.1	10
axonogenesis	1.1e-09	3.8e-07	105	368	14	MAP1B,CHL1,DCC,KALRN,NRXN3,SLIT2,SLIT1,DSCAML1,BAIAP2,CCK,RPS6KA5,SLIT3,CHN1,NFIB	AD.Ex	1	0.1	10
synapse organization	3.3e-09	1.1e-06	105	271	12	MAP1B,LRRTM3,TMEM108,KALRN,KIRREL3,GRM5,PPFIA2,GPM6A,ERC2,BSN,NOS1AP,GABRB2	AD.Ex	1	0.1	10
axon development	3.3e-09	1.1e-06	105	402	14	DSCAML1,CCK,RPS6KA5,CHN1,NFIB,MAP1B,CHL1,DCC,KALRN,NRXN3,SLIT2,SLIT1,BAIAP2,SLIT3	AD.Ex	1	0.1	10
anterograde trans-synaptic signaling	2.8e-08	7.3e-06	105	399	13	GRM5,CHRM3,BSN,GABBR2,DTNA,MEF2C,SYN3,PPFIA2,SYT1,SNAP25,GRIA2,ERC2,GABRB2	AD.Ex	1	0.1	10
chemical synaptic transmission	2.8e-08	7.3e-06	105	399	13	GRM5,CHRM3,BSN,GABBR2,DTNA,MEF2C,SYN3,PPFIA2,SYT1,SNAP25,GRIA2,ERC2,GABRB2	AD.Ex	1	0.1	10
axon guidance	3.4e-08	8.5e-06	105	268	11	CHL1,DCC,KALRN,NRXN3,SLIT2,SLIT1,DSCAML1,RPS6KA5,SLIT3,CHN1,NFIB	AD.Ex	1	0.1	10
neuron projection guidance	3.5e-08	8.7e-06	105	269	11	CHL1,DCC,KALRN,NRXN3,SLIT2,SLIT1,DSCAML1,RPS6KA5,SLIT3,CHN1,NFIB	AD.Ex	1	0.1	10
trans-synaptic signaling	4.3e-08	1e-05	105	414	13	GRM5,CHRM3,BSN,GABBR2,DTNA,MEF2C,SYN3,PPFIA2,SYT1,SNAP25,GRIA2,ERC2,GABRB2	AD.Ex	1	0.1	10
synaptic signaling	6e-08	1.4e-05	105	426	13	GRM5,CHRM3,BSN,GABBR2,DTNA,MEF2C,SYN3,PPFIA2,SYT1,SNAP25,GRIA2,ERC2,GABRB2	AD.Ex	1	0.1	10
regulation of neurotransmitter secretion	1.6e-07	3.6e-05	105	90	7	SYT1,MEF2C,PRKCB,CALM3,CALM1,PPFIA2,PREPL	AD.Ex	1	0.1	10
regulation of ion transmembrane transport	2e-07	4.2e-05	105	473	13	GRM5,KCNC2,CHRM3,CALM3,CALM1,CACNA2D3,KCND3,KCNB2,MEF2C,YWHAH,GRIA2,NOS1AP,CEMIP	AD.Ex	1	0.1	10
regulation of synaptic vesicle cycle	2.5e-07	5.2e-05	105	96	7	SYT1,BSN,PRKCB,CALM3,CALM1,PPFIA2,PREPL	AD.Ex	1	0.1	10
regulation of neurotransmitter levels	3e-07	6.2e-05	105	333	11	MEF2C,PRKCB,SYN3,PPFIA2,PREPL,SYT1,SNAP25,ERC2,NOS1AP,CALM3,CALM1	AD.Ex	1	0.1	10
neural nucleus development	3.2e-07	6.4e-05	105	61	6	KCNC2,YWHAH,CALM3,CALM1,NFIB,KIRREL3	AD.Ex	1	0.1	10
regulation of membrane potential	4.6e-07	8.6e-05	105	425	12	TMEM108,GRM5,CCK,KCNC2,CALM3,CALM1,KCND3,CELF4,MEF2C,YWHAH,NOS1AP,GABRB2	AD.Ex	1	0.1	10
postsynaptic modulation of chemical synaptic transmission	5e-07	9.2e-05	105	15	4	PLCB1,DCC,NRGN,GRM5	AD.Ex	1	0.1	10
regulation of synaptic vesicle exocytosis	5.1e-07	9.3e-05	105	66	6	SYT1,PRKCB,CALM3,CALM1,PPFIA2,PREPL	AD.Ex	1	0.1	10
neuron migration	6.4e-07	0.00011	105	110	7	MAP1B,DCC,KIRREL3,CCK,GPM6A,MEF2C,ASTN2	AD.Ex	1	0.1	10
regulation of synaptic vesicle transport	8.5e-07	0.00015	105	72	6	SYT1,PRKCB,CALM3,CALM1,PPFIA2,PREPL	AD.Ex	1	0.1	10
learning or memory	1.1e-06	0.00019	105	235	9	SLC24A2,PLCB1,KALRN,NRXN3,GRM5,MEF2C,NRGN,CCK,SNAP25	AD.Ex	1	0.1	10
telencephalon development	1.2e-06	0.00019	105	236	9	PHACTR1,PLCB1,TMEM108,SLIT2,KIRREL3,SLIT1,NRGN,SLIT3,NFIB	AD.Ex	1	0.1	10
developmental cell growth	1.7e-06	0.00028	105	81	6	MAP1B,SLIT1,SLIT3,SORBS2,TMEM108,SLIT2	AD.Ex	1	0.1	10
regulation of neurotransmitter transport	1.8e-06	0.00029	105	128	7	PPFIA2,PREPL,SYT1,MEF2C,PRKCB,CALM3,CALM1	AD.Ex	1	0.1	10
cell growth	2e-06	0.00032	105	83	6	MAP1B,SLIT1,SLIT3,SORBS2,TMEM108,SLIT2	AD.Ex	1	0.1	10
learning	2.1e-06	0.00032	105	131	7	SLC24A2,KALRN,NRGN,NRXN3,GRM5,CCK,SNAP25	AD.Ex	1	0.1	10
regulation of ion transmembrane transporter activity	2.2e-06	0.00033	105	254	9	GRM5,MEF2C,YWHAH,KCNC2,GRIA2,CHRM3,NOS1AP,CALM3,CALM1	AD.Ex	1	0.1	10
regulation of transmembrane transporter activity	3e-06	0.00045	105	265	9	GRM5,MEF2C,YWHAH,KCNC2,GRIA2,CHRM3,NOS1AP,CALM3,CALM1	AD.Ex	1	0.1	10
cognition	4.2e-06	0.0006	105	276	9	SLC24A2,PLCB1,KALRN,NRXN3,GRM5,MEF2C,NRGN,CCK,SNAP25	AD.Ex	1	0.1	10
regulation of transporter activity	4.5e-06	0.00063	105	278	9	GRM5,MEF2C,YWHAH,KCNC2,GRIA2,CHRM3,NOS1AP,CALM3,CALM1	AD.Ex	1	0.1	10
forebrain development	4.8e-06	0.00065	105	358	10	PHACTR1,PLCB1,TMEM108,SLIT2,KIRREL3,SLIT1,NRGN,KCNC2,SLIT3,NFIB	AD.Ex	1	0.1	10
synapse assembly	4.9e-06	0.00066	105	97	6	GPM6A,MAP1B,BSN,LRRTM3,GABRB2,KIRREL3	AD.Ex	1	0.1	10
regulation of calcium ion-dependent exocytosis	5.6e-06	0.00073	105	99	6	PPFIA2,PREPL,SYT1,PRKCB,CALM3,CALM1	AD.Ex	1	0.1	10
neuron projection extension	6.7e-06	0.00087	105	59	5	MAP1B,SLIT1,SLIT3,TMEM108,SLIT2	AD.Ex	1	0.1	10
positive regulation of cell projection organization	7.4e-06	0.00092	105	376	10	MAP1B,MAGI2,KALRN,SLIT2,NTRK3,ENC1,GPM6A,SYT1,NEGR1,TENM2	AD.Ex	1	0.1	10
developmental growth involved in morphogenesis	9.2e-06	0.0011	105	108	6	MAP1B,SLIT1,TMEM108,MAGI2,SLIT2,SLIT3	AD.Ex	1	0.1	10
regulation of synaptic plasticity	1.3e-05	0.0016	105	174	7	SLC24A2,MAP1B,YWHAH,NRGN,GRM5,SNAP25,MEF2C	AD.Ex	1	0.1	10
axon extension	1.4e-05	0.0016	105	33	4	SLIT3,MAP1B,SLIT1,SLIT2	AD.Ex	1	0.1	10
substrate-independent telencephalic tangential interneuron migration	1.4e-05	0.0016	105	11	3	SLIT3,SLIT2,SLIT1	AD.Ex	1	0.1	10
substrate-independent telencephalic tangential migration	1.4e-05	0.0016	105	11	3	SLIT3,SLIT2,SLIT1	AD.Ex	1	0.1	10
positive regulation of phosphatase activity	1.6e-05	0.0018	105	34	4	MEF2C,CALM3,CALM1,MAGI2	AD.Ex	1	0.1	10
detection of calcium ion	3.1e-05	0.0033	105	14	3	SYT1,CALM3,CALM1	AD.Ex	1	0.1	10
olfactory bulb interneuron differentiation	3.1e-05	0.0033	105	14	3	SLIT3,SLIT1,SLIT2	AD.Ex	1	0.1	10
positive regulation of neuron projection development	3.2e-05	0.0034	105	273	8	MAP1B,MAGI2,KALRN,SLIT2,NTRK3,ENC1,SYT1,NEGR1	AD.Ex	1	0.1	10
positive regulation of neuron differentiation	3.3e-05	0.0034	105	357	9	MAP1B,MAGI2,KALRN,SLIT2,NTRK3,MEF2C,ENC1,SYT1,NEGR1	AD.Ex	1	0.1	10
positive regulation of neurogenesis	3.7e-05	0.0039	105	454	10	NTRK3,MAP1B,TENM4,MAGI2,KALRN,SLIT2,MEF2C,ENC1,SYT1,NEGR1	AD.Ex	1	0.1	10
regulation of high voltage-gated calcium channel activity	3.8e-05	0.0039	105	15	3	CALM3,NOS1AP,CALM1	AD.Ex	1	0.1	10
central nervous system neuron development	3.8e-05	0.0039	105	84	5	SLIT1,DCC,SLIT3,SLIT2,NFIB	AD.Ex	1	0.1	10
response to amine	4.1e-05	0.0041	105	43	4	KCNC2,CALM3,HDAC9,CALM1	AD.Ex	1	0.1	10
regulation of exocytosis	4.2e-05	0.0042	105	208	7	VSNL1,PRKCB,PPFIA2,PREPL,SYT1,CALM3,CALM1	AD.Ex	1	0.1	10
regulation of synapse organization	4.5e-05	0.0044	105	210	7	LRRTM3,KALRN,MEF2C,SLIT1,PPFIA2,LINGO2,GPM6A	AD.Ex	1	0.1	10
regulation of dephosphorylation	4.8e-05	0.0046	105	212	7	PHACTR1,MAGI2,TMEM132D,MEF2C,YWHAB,CALM3,CALM1	AD.Ex	1	0.1	10
negative chemotaxis	5.3e-05	0.0051	105	46	4	SLIT3,SLIT1,NRG1,SLIT2	AD.Ex	1	0.1	10
regulation of regulated secretory pathway	5.5e-05	0.0052	105	148	6	PPFIA2,PREPL,SYT1,PRKCB,CALM3,CALM1	AD.Ex	1	0.1	10
regulation of dendrite development	5.5e-05	0.0052	105	148	6	DCC,YWHAH,PPFIA2,KALRN,MEF2C,DGKG	AD.Ex	1	0.1	10
neurotransmitter secretion	5.6e-05	0.0053	105	91	5	SYT1,SNAP25,SYN3,ERC2,PPFIA2	AD.Ex	1	0.1	10
signal release from synapse	5.9e-05	0.0055	105	92	5	SYT1,SNAP25,SYN3,ERC2,PPFIA2	AD.Ex	1	0.1	10
regulation of synapse structure or activity	6e-05	0.0055	105	220	7	LRRTM3,KALRN,MEF2C,SLIT1,PPFIA2,LINGO2,GPM6A	AD.Ex	1	0.1	10
regulation of G protein-coupled receptor signaling pathway	6.1e-05	0.0056	105	151	6	KCTD8,YWHAB,PLCB1,RGS12,RGS6,CALM1	AD.Ex	1	0.1	10
regulation of cell morphogenesis involved in differentiation	6.2e-05	0.0056	105	300	8	OLFM1,MAP1B,DCC,KALRN,SLIT2,YWHAH,PPFIA2,CHN1	AD.Ex	1	0.1	10
regulation of cell morphogenesis	6.3e-05	0.0056	105	483	10	CHN1,OLFM1,MAP1B,DCC,KALRN,SLIT2,YWHAH,PPFIA2,BAIAP2,SYT1	AD.Ex	1	0.1	10
response to bronchodilator	7.4e-05	0.0066	105	50	4	KCNC2,HDAC9,CALM3,CALM1	AD.Ex	1	0.1	10
regulation of muscle contraction	7.9e-05	0.007	105	158	6	KCNB2,CHRM3,NOS1AP,CALM3,CALM1,DOCK4	AD.Ex	1	0.1	10
response to nerve growth factor	8e-05	0.0071	105	51	4	KCNC2,NTRK3,TMEM108,MAGI2	AD.Ex	1	0.1	10
heart valve morphogenesis	0.0001	0.0087	105	54	4	OLFM1,SLIT3,MEF2C,SLIT2	AD.Ex	1	0.1	10
regulation of cation channel activity	0.00012	0.01	105	170	6	KCNC2,GRIA2,NOS1AP,MEF2C,CALM3,CALM1	AD.Ex	1	0.1	10
regulation of cation transmembrane transport	0.00013	0.011	105	333	8	MEF2C,YWHAH,KCNC2,GRIA2,NOS1AP,CALM3,CALM1,CEMIP	AD.Ex	1	0.1	10
positive regulation of phosphoprotein phosphatase activity	0.00013	0.011	105	22	3	MAGI2,CALM3,CALM1	AD.Ex	1	0.1	10
developmental growth	0.00014	0.011	105	336	8	MAP1B,TENM4,SORBS2,TMEM108,MAGI2,SLIT2,SLIT1,SLIT3	AD.Ex	1	0.1	10
positive regulation of dephosphorylation	0.00014	0.012	105	59	4	MEF2C,CALM3,CALM1,MAGI2	AD.Ex	1	0.1	10
growth	0.00014	0.012	105	338	8	MAP1B,TENM4,SORBS2,TMEM108,MAGI2,SLIT2,SLIT1,SLIT3	AD.Ex	1	0.1	10
cell-cell adhesion via plasma-membrane adhesion molecules	0.00015	0.012	105	255	7	TENM4,CDH10,CDH12,KIRREL3,DSCAML1,TENM2,PCDH7	AD.Ex	1	0.1	10
regulation of phosphatase activity	0.00015	0.012	105	177	6	PHACTR1,MAGI2,TMEM132D,MEF2C,CALM3,CALM1	AD.Ex	1	0.1	10
positive regulation of nitric-oxide synthase activity	0.00016	0.013	105	24	3	CALM3,NOS1AP,CALM1	AD.Ex	1	0.1	10
heart valve development	0.00017	0.014	105	62	4	OLFM1,SLIT3,MEF2C,SLIT2	AD.Ex	1	0.1	10
presynapse organization	0.00019	0.014	105	25	3	LRRTM3,BSN,PPFIA2	AD.Ex	1	0.1	10
central nervous system projection neuron axonogenesis	0.00024	0.018	105	27	3	DCC,SLIT2,NFIB	AD.Ex	1	0.1	10
positive regulation of ion transport	0.00025	0.018	105	276	7	CCK,KCNC2,SYT1,NOS1AP,CALM3,CALM1,CEMIP	AD.Ex	1	0.1	10
positive regulation of cation channel activity	0.00026	0.02	105	69	4	KCNC2,NOS1AP,CALM3,CALM1	AD.Ex	1	0.1	10
cellular response to ammonium ion	0.00029	0.021	105	71	4	KCNC2,CHRM3,PLCB1,GABRB2	AD.Ex	1	0.1	10
regulation of GTPase activity	0.00029	0.021	105	476	9	NTRK3,DOCK4,CHN1,PLCB1,KALRN,SLIT2,RGS12,RGS6,RGS7	AD.Ex	1	0.1	10
olfactory bulb development	0.00029	0.021	105	29	3	SLIT3,SLIT1,SLIT2	AD.Ex	1	0.1	10
glutamate secretion	0.00029	0.021	105	29	3	SYT1,SNAP25,PPFIA2	AD.Ex	1	0.1	10
apoptotic process involved in development	0.00029	0.021	105	29	3	SLIT3,XKR4,SLIT2	AD.Ex	1	0.1	10
regulation of blood circulation	0.0003	0.021	105	285	7	CACNA2D3,KCND3,DOCK4,CHRM3,NOS1AP,CALM3,CALM1	AD.Ex	1	0.1	10
positive regulation of monooxygenase activity	0.00032	0.022	105	30	3	CALM3,CALM1,NOS1AP	AD.Ex	1	0.1	10
heart development	0.00035	0.024	105	489	9	NTRK3,NRG1,OLFM1,HDAC9,TENM4,SORBS2,SLIT2,MEF2C,SLIT3	AD.Ex	1	0.1	10
positive regulation of peptidyl-threonine phosphorylation	0.00036	0.024	105	31	3	CALM3,CALM1,CEMIP	AD.Ex	1	0.1	10
motor neuron axon guidance	0.00036	0.024	105	31	3	CHN1,SLIT1,SLIT2	AD.Ex	1	0.1	10
response to amphetamine	0.00036	0.024	105	31	3	CALM3,HDAC9,CALM1	AD.Ex	1	0.1	10
olfactory lobe development	0.00036	0.024	105	31	3	SLIT3,SLIT1,SLIT2	AD.Ex	1	0.1	10
regulation of peptide hormone secretion	0.00037	0.025	105	210	6	CAMK2N1,VSNL1,KALRN,RFX3,KCNC2,SNAP25	AD.Ex	1	0.1	10
forebrain neuron development	0.00039	0.026	105	32	3	SLIT3,SLIT1,SLIT2	AD.Ex	1	0.1	10
regulation of cardiac muscle cell action potential	0.00039	0.026	105	32	3	CALM3,CALM1,NOS1AP	AD.Ex	1	0.1	10
regulation of peptide secretion	0.00043	0.028	105	303	7	CAMK2N1,VSNL1,KALRN,RFX3,KCNC2,SNAP25,FRMD4A	AD.Ex	1	0.1	10
positive regulation of cation transmembrane transport	0.00045	0.029	105	142	5	KCNC2,NOS1AP,CALM3,CALM1,CEMIP	AD.Ex	1	0.1	10
regulation of protein dephosphorylation	0.00046	0.03	105	143	5	PHACTR1,YWHAB,MAGI2,CALM3,CALM1	AD.Ex	1	0.1	10
regulation of voltage-gated calcium channel activity	0.00051	0.033	105	35	3	CALM3,CALM1,NOS1AP	AD.Ex	1	0.1	10
negative regulation of protein phosphorylation	0.00052	0.033	105	410	8	CAMK2N1,NTRK3,CALM3,CALM1,PEBP1,SLIT2,YWHAB,UCHL1	AD.Ex	1	0.1	10
positive regulation of GTPase activity	0.00052	0.033	105	410	8	NTRK3,DOCK4,CHN1,PLCB1,KALRN,RGS12,RGS6,RGS7	AD.Ex	1	0.1	10
regulation of muscle system process	0.00054	0.034	105	226	6	KCNB2,DOCK4,CHRM3,NOS1AP,CALM3,CALM1	AD.Ex	1	0.1	10
central nervous system neuron axonogenesis	0.00056	0.034	105	36	3	DCC,SLIT2,NFIB	AD.Ex	1	0.1	10
negative regulation of transport	0.00057	0.035	105	416	8	NRG1,CALM3,CALM1,MAP1B,VSNL1,KALRN,PRKCB,FRMD4A	AD.Ex	1	0.1	10
response to alcohol	0.00058	0.036	105	229	6	ADCY2,SLIT2,KCNC2,SLIT3,CALM3,CALM1	AD.Ex	1	0.1	10
regulation of intracellular transport	0.00062	0.038	105	422	8	CALM3,CALM1,MAP1B,PRKCB,PPFIA2,PREPL,SYT1,CEMIP	AD.Ex	1	0.1	10
positive regulation of ion transmembrane transport	0.00071	0.042	105	157	5	KCNC2,NOS1AP,CALM3,CALM1,CEMIP	AD.Ex	1	0.1	10
signal release	0.00073	0.042	105	158	5	SYN3,PPFIA2,SYT1,SNAP25,ERC2	AD.Ex	1	0.1	10
cellular potassium ion transport	0.00073	0.042	105	158	5	SLC24A2,KCND3,KCNB2,KCNC2,SNAP25	AD.Ex	1	0.1	10
potassium ion transmembrane transport	0.00073	0.042	105	158	5	SLC24A2,KCND3,KCNB2,KCNC2,SNAP25	AD.Ex	1	0.1	10
synaptic vesicle localization	0.00075	0.043	105	91	4	SYT1,SNAP25,SYN3,ERC2	AD.Ex	1	0.1	10
pallium development	0.00077	0.044	105	160	5	PHACTR1,PLCB1,TMEM108,SLIT2,KIRREL3	AD.Ex	1	0.1	10
activation of adenylate cyclase activity	0.00082	0.047	105	41	3	CALM3,ADCY2,CALM1	AD.Ex	1	0.1	10
positive regulation of release of sequestered calcium ion into cytosol	0.00082	0.047	105	41	3	CALM3,CALM1,CEMIP	AD.Ex	1	0.1	10
regulation of synapse assembly	0.00085	0.048	105	94	4	SLIT1,LRRTM3,MEF2C,LINGO2	AD.Ex	1	0.1	10
regulation of heart rate	0.00088	0.049	105	95	4	KCND3,NOS1AP,CALM3,CALM1	AD.Ex	1	0.1	10
potassium ion transport	0.00089	0.049	105	165	5	SLC24A2,KCND3,KCNB2,KCNC2,SNAP25	AD.Ex	1	0.1	10
G1/S transition of mitotic cell cycle	6.1e-06	0.016	86	123	6	MCM3,ID2,DBF4,PLK2,MCM2,CDC6	AD.Ex	5	0.1	10
cell cycle G1/S phase transition	6.7e-06	0.016	86	125	6	MCM3,ID2,DBF4,PLK2,MCM2,CDC6	AD.Ex	5	0.1	10
modulation of chemical synaptic transmission	1.4e-07	0.0011	48	415	9	CACNA1A,CLSTN1,SHISA9,CDH11,DGKI,CAMK2B,CACNB2,CPLX2,GRM1	AD.Ex	17	0.1	10
regulation of trans-synaptic signaling	1.4e-07	0.0011	48	416	9	CACNA1A,CLSTN1,SHISA9,CDH11,DGKI,CAMK2B,CACNB2,CPLX2,GRM1	AD.Ex	17	0.1	10
anterograde trans-synaptic signaling	1.6e-05	0.031	48	399	7	CACNA1A,SLC17A7,EXT1,CACNB2,CPLX2,GRM1,CADPS	AD.Ex	17	0.1	10
chemical synaptic transmission	1.6e-05	0.031	48	399	7	CACNA1A,SLC17A7,EXT1,CACNB2,CPLX2,GRM1,CADPS	AD.Ex	17	0.1	10
trans-synaptic signaling	2e-05	0.035	48	414	7	CACNA1A,SLC17A7,EXT1,CACNB2,CPLX2,GRM1,CADPS	AD.Ex	17	0.1	10
synaptic signaling	2.4e-05	0.037	48	426	7	CACNA1A,SLC17A7,EXT1,CACNB2,CPLX2,GRM1,CADPS	AD.Ex	17	0.1	10
neuron projection morphogenesis	4.1e-13	1.9e-10	540	474	41	SH3GL2,EPB41L3,PACSIN1,TRIO,NPTN,KLF7,EMX1,CYFIP1,LRRK2,MAP6,SPTB,PTK2,DLG4,FZD3,NIN,ANK3,ADARB1,UNC5A,EPHB6,PALLD,EPHA4,TNR,NRCAM,PLXNA4,EGFR,PAK1,TAOK3,GAS7,NBL1,GAB2,NCAM1,FARP1,FOXG1,NRXN1,SLITRK1,FEZ1,SPTBN1,PIK3R1,IRS2,BRSK2,PLXNA1	AD.Ex	1	0.1	100
plasma membrane bounded cell projection morphogenesis	5.4e-13	2.4e-10	540	478	41	SH3GL2,EPB41L3,PACSIN1,TRIO,NPTN,KLF7,EMX1,CYFIP1,LRRK2,MAP6,SPTB,PTK2,DLG4,FZD3,NIN,ANK3,ADARB1,UNC5A,EPHB6,PALLD,EPHA4,TNR,NRCAM,PLXNA4,EGFR,PAK1,TAOK3,GAS7,NBL1,GAB2,NCAM1,FARP1,FOXG1,NRXN1,SLITRK1,FEZ1,SPTBN1,PIK3R1,IRS2,BRSK2,PLXNA1	AD.Ex	1	0.1	100
cell projection morphogenesis	7.1e-13	3e-10	540	482	41	SH3GL2,EPB41L3,PACSIN1,TRIO,NPTN,KLF7,EMX1,CYFIP1,LRRK2,MAP6,SPTB,PTK2,DLG4,FZD3,NIN,ANK3,ADARB1,UNC5A,EPHB6,PALLD,EPHA4,TNR,NRCAM,PLXNA4,EGFR,PAK1,TAOK3,GAS7,NBL1,GAB2,NCAM1,FARP1,FOXG1,NRXN1,SLITRK1,FEZ1,SPTBN1,PIK3R1,IRS2,BRSK2,PLXNA1	AD.Ex	1	0.1	100
synapse organization	1.3e-12	5.3e-10	540	271	30	ACTG1,GABRG2,PTPRS,GABRB3,ACTN1,GABRA1,IGF1R,SNCB,CACNB4,LRRTM2,NPTN,SEZ6,FARP1,SYBU,CYFIP1,ADD2,LRRK2,NRXN1,WASF3,CBLN4,DLG4,LGMN,SLITRK1,GABRA2,CACNG2,ANK3,MYH10,EPHA4,TNR,NRCAM	AD.Ex	1	0.1	100
modulation of chemical synaptic transmission	4.5e-11	1.3e-08	540	415	35	RASGRF2,NPTN,RNF19A,SSH1,CYFIP1,LRRK2,NTRK2,DLG4,LGMN,EPHA4,TNR,DLGAP4,PTPRS,EGFR,KCNB1,PRKCE,LRRTM2,HRH1,PPP1R9B,PTK2B,APBA1,NRXN1,GRIN2A,KCNMB4,DGKZ,RNF216,NCDN,BCR,RGS4,CACNG2,CACNG3,SLC4A10,HTR2A,CNR1,JPH3	AD.Ex	1	0.1	100
regulation of trans-synaptic signaling	4.9e-11	1.4e-08	540	416	35	RASGRF2,NPTN,RNF19A,SSH1,CYFIP1,LRRK2,NTRK2,DLG4,LGMN,EPHA4,TNR,DLGAP4,PTPRS,EGFR,KCNB1,PRKCE,LRRTM2,HRH1,PPP1R9B,PTK2B,APBA1,NRXN1,GRIN2A,KCNMB4,DGKZ,RNF216,NCDN,BCR,RGS4,CACNG2,CACNG3,SLC4A10,HTR2A,CNR1,JPH3	AD.Ex	1	0.1	100
trans-synaptic signaling	1.8e-10	4.4e-08	540	414	34	AMPH,SNCB,NPTN,SSH1,LRRK2,NTRK2,SV2B,CNIH3,DLG4,ADARB1,PCDH8,GABRG2,RIMBP2,GABRB3,GABRA1,GABRA4,CACNB4,SEZ6,HRH1,SLC12A5,APBA1,NRXN1,HRH2,GRIN2A,KCNMB4,CACNA1E,GABRA2,TRIM9,EGR3,SYT5,SYNJ1,HTR2A,CNR1,GABRA5	AD.Ex	1	0.1	100
regulation of membrane potential	3.5e-10	8.3e-08	540	425	34	SLC25A27,AKT2,SSH1,PIEZO2,LRRK2,NTRK2,CNIH3,DLG4,CACNA1D,ANK3,HCN1,GABRG2,JUN,GABRB3,KCNMA1,POPDC3,GABRA1,GABRA4,KCNB1,CACNB4,SEZ6,PTK2B,NRXN1,NDUFS1,GRIN2A,KCNMB4,SCN8A,CACNA1E,GABRA2,RGS4,CACNG2,IFI6,CNR1,GABRA5	AD.Ex	1	0.1	100
synaptic signaling	3.7e-10	8.7e-08	540	426	34	AMPH,SNCB,NPTN,SSH1,LRRK2,NTRK2,SV2B,CNIH3,DLG4,ADARB1,PCDH8,GABRG2,RIMBP2,GABRB3,GABRA1,GABRA4,CACNB4,SEZ6,HRH1,SLC12A5,APBA1,NRXN1,HRH2,GRIN2A,KCNMB4,CACNA1E,GABRA2,TRIM9,EGR3,SYT5,SYNJ1,HTR2A,CNR1,GABRA5	AD.Ex	1	0.1	100
positive regulation of protein localization to membrane	9e-10	1.9e-07	540	128	18	ITGB1BP1,YWHAZ,EGFR,PAK1,PPP1R13B,NECAB2,CACNG2,AKT2,KCNB1,PRKCE,ANK3,SPTBN1,SSH1,PIK3R1,PPP1R9B,ATP2B4,MTCL1,ZDHHC5	AD.Ex	1	0.1	100
anterograde trans-synaptic signaling	1.1e-09	2.2e-07	540	399	32	AMPH,SNCB,SSH1,LRRK2,SV2B,CNIH3,DLG4,ADARB1,PCDH8,GABRG2,RIMBP2,GABRB3,GABRA1,GABRA4,CACNB4,SEZ6,HRH1,SLC12A5,APBA1,NRXN1,HRH2,GRIN2A,KCNMB4,CACNA1E,GABRA2,TRIM9,EGR3,SYT5,SYNJ1,HTR2A,CNR1,GABRA5	AD.Ex	1	0.1	100
chemical synaptic transmission	1.1e-09	2.2e-07	540	399	32	AMPH,SNCB,SSH1,LRRK2,SV2B,CNIH3,DLG4,ADARB1,PCDH8,GABRG2,RIMBP2,GABRB3,GABRA1,GABRA4,CACNB4,SEZ6,HRH1,SLC12A5,APBA1,NRXN1,HRH2,GRIN2A,KCNMB4,CACNA1E,GABRA2,TRIM9,EGR3,SYT5,SYNJ1,HTR2A,CNR1,GABRA5	AD.Ex	1	0.1	100
axon development	1.3e-09	2.6e-07	540	402	32	TRIO,NPTN,KLF7,CYFIP1,NREP,SPTB,PTK2,FZD3,NIN,RTN4RL1,ANK3,ADARB1,CTNNA1,UNC5A,EPHB6,PALLD,EPHA4,TNR,NRCAM,PLXNA4,GAB2,NCAM1,FOXG1,NRXN1,SLITRK1,FEZ1,SPTBN1,PIK3R1,IRS2,BRSK2,CNR1,PLXNA1	AD.Ex	1	0.1	100
cell morphogenesis involved in neuron differentiation	2.2e-08	3.3e-06	540	428	31	TRIO,NPTN,KLF7,CYFIP1,MAP6,SPTB,PTK2,DLG4,FZD3,NIN,ANK3,ADARB1,UNC5A,EPHB6,PALLD,EPHA4,TNR,NRCAM,PLXNA4,GAB2,NCAM1,FARP1,FOXG1,NRXN1,SLITRK1,FEZ1,SPTBN1,PIK3R1,IRS2,BRSK2,PLXNA1	AD.Ex	1	0.1	100
positive regulation of cellular protein localization	2.2e-08	3.2e-06	540	336	27	TMEM30A,DDRGK1,EGFR,PAK1,TRIM8,PPP1R13B,NECAB2,AKT2,KCNB1,PRKCE,NPTN,SSH1,IPO5,PPP1R9B,MTCL1,BICD1,ITGB1BP1,YWHAZ,MAPK14,CACNG2,ANK3,CDK5RAP3,SPTBN1,FBXW7,PIK3R1,ATP2B4,ZDHHC5	AD.Ex	1	0.1	100
regulation of protein localization to membrane	2.5e-08	3.7e-06	540	194	20	EGFR,PAK1,PPP1R13B,NECAB2,AKT2,KCNB1,PRKCE,SSH1,PPP1R9B,CLTC,MTCL1,ITGB1BP1,YWHAZ,VPS4A,CACNG2,ANK3,SPTBN1,PIK3R1,ATP2B4,ZDHHC5	AD.Ex	1	0.1	100
positive regulation of synaptic transmission	2.8e-08	4e-06	540	141	17	DLG4,LGMN,EGFR,RASGRF2,RGS4,CACNG2,CACNG3,PRKCE,LRRTM2,NPTN,SSH1,PTK2B,CNR1,NTRK2,NRXN1,GRIN2A,TNR	AD.Ex	1	0.1	100
axonogenesis	3.8e-08	5.3e-06	540	368	28	PLXNA4,GAB2,NCAM1,TRIO,NPTN,KLF7,CYFIP1,FOXG1,NRXN1,SPTB,PTK2,SLITRK1,FEZ1,FZD3,NIN,ANK3,ADARB1,SPTBN1,PIK3R1,IRS2,BRSK2,UNC5A,EPHB6,PALLD,EPHA4,PLXNA1,TNR,NRCAM	AD.Ex	1	0.1	100
learning	6e-08	7.9e-06	540	131	16	DLG4,LGMN,JUN,ATXN1,NPTN,SYNJ1,HRH1,PPP1R9B,SLC12A5,ATP8A1,JPH3,NTRK2,NRXN1,GABRA5,GRIN2A,TNR	AD.Ex	1	0.1	100
axon guidance	7.3e-08	9.3e-06	540	268	23	PLXNA4,GAB2,NCAM1,TRIO,NPTN,KLF7,CYFIP1,FOXG1,NRXN1,SPTB,PTK2,FEZ1,FZD3,SPTBN1,PIK3R1,IRS2,UNC5A,EPHB6,PALLD,EPHA4,PLXNA1,TNR,NRCAM	AD.Ex	1	0.1	100
neuron projection guidance	7.8e-08	9.9e-06	540	269	23	PLXNA4,GAB2,NCAM1,TRIO,NPTN,KLF7,CYFIP1,FOXG1,NRXN1,SPTB,PTK2,FEZ1,FZD3,SPTBN1,PIK3R1,IRS2,UNC5A,EPHB6,PALLD,EPHA4,PLXNA1,TNR,NRCAM	AD.Ex	1	0.1	100
regulation of cell morphogenesis	1e-07	1.3e-05	540	483	32	FMNL2,EPB41L3,FAM171A1,MYH9,RND1,CYFIP1,LRRK2,NTRK2,MAP6,ITGB1BP1,WASF3,PTK2,DLG4,RHOBTB3,NIN,EPHA4,TNR,NRCAM,MKLN1,PLXNA4,PTPRS,PAK1,CDC42SE2,PTK2B,CORO1C,SLITRK1,CPNE5,MYH10,BRSK2,HEXB,SRCIN1,PLXNA1	AD.Ex	1	0.1	100
cognition	1.2e-07	1.5e-05	540	276	23	JUN,EGFR,NPTN,HRH1,PPP1R9B,SLC12A5,ATP8A1,CYFIP1,NTRK2,NRXN1,GRIN2A,SETD5,DLG4,LGMN,ATXN1,CEBPB,SYNJ1,HTR2A,CNR1,JAKMIP1,JPH3,GABRA5,TNR	AD.Ex	1	0.1	100
regulation of actin cytoskeleton organization	1.9e-07	2.1e-05	540	350	26	ACTG1,PAK1,TMOD1,MKKS,PRKCE,FER,SPIRE1,SSH1,RND1,LATS1,PTK2B,CYFIP1,ADD2,CORO2B,ITGB1BP1,WASF3,SPTB,CD47,RGS4,RHOBTB3,DIXDC1,CLASP1,SPTBN1,PIK3R1,FSCN1,LIMCH1	AD.Ex	1	0.1	100
regulation of actin filament organization	3.7e-07	3.8e-05	540	271	22	ACTG1,PAK1,TMOD1,MKKS,PRKCE,FER,SPIRE1,SSH1,LATS1,PTK2B,CYFIP1,ADD2,CORO2B,ITGB1BP1,WASF3,SPTB,CD47,RGS4,CLASP1,SPTBN1,PIK3R1,LIMCH1	AD.Ex	1	0.1	100
regulation of cell shape	4e-07	4e-05	540	150	16	WASF3,MKLN1,FMNL2,PTK2,PLXNA4,EPB41L3,FAM171A1,RHOBTB3,MYH9,RND1,CDC42SE2,PTK2B,MYH10,HEXB,CYFIP1,PLXNA1	AD.Ex	1	0.1	100
regulation of actin filament-based process	4.4e-07	4.4e-05	540	390	27	ACTG1,MYH9,FER,SPIRE1,SSH1,RND1,LATS1,CYFIP1,CORO2B,ITGB1BP1,WASF3,SPTB,RHOBTB3,DIXDC1,FSCN1,PAK1,TMOD1,MKKS,PRKCE,PTK2B,ADD2,CD47,RGS4,CLASP1,SPTBN1,PIK3R1,LIMCH1	AD.Ex	1	0.1	100
negative regulation of transport	4.8e-07	4.7e-05	540	416	28	VPS35,PACSIN1,NECAB2,SUFU,AKT2,NUP153,KLF7,CYFIP1,LRRK2,ITGB1BP1,DLG4,SNX3,ANK3,TMEM14A,KCNB1,PRKCE,LRRTM2,HMGB1,PTK2B,GNB5,CD47,RGS4,TRIM9,HTR2A,IRS1,IRS2,PKIG,CNR1	AD.Ex	1	0.1	100
learning or memory	5.9e-07	5.6e-05	540	235	20	JUN,EGFR,NPTN,HRH1,PPP1R9B,SLC12A5,ATP8A1,NTRK2,NRXN1,GRIN2A,DLG4,LGMN,ATXN1,CEBPB,SYNJ1,HTR2A,CNR1,JPH3,GABRA5,TNR	AD.Ex	1	0.1	100
positive regulation of neuron differentiation	9.6e-07	8.6e-05	540	357	25	PLXNA4,TMEM30A,PAK1,PACSIN1,NBL1,NPTN,ATF1,PTK2B,CYFIP1,FOXG1,NTRK2,MAP6,DLG4,SLITRK1,FEZ1,PRPF19,SNX3,NIN,CPNE5,BRINP2,CNR1,RARB,EPHA4,PLXNA1,NRCAM	AD.Ex	1	0.1	100
response to ammonium ion	1.3e-06	0.00011	540	126	14	GABRG2,GABRB3,PPP2R2A,RGS4,PRKCE,HRH1,HTR2A,PPP1R9B,PTK2B,GOT2,ABAT,CNR1,LRRK2,ATP2B4	AD.Ex	1	0.1	100
regulation of supramolecular fiber organization	1.4e-06	0.00012	540	364	25	ACTG1,PAK1,TMOD1,MKKS,PRKCE,FER,SPIRE1,SSH1,LATS1,PTK2B,CYFIP1,ADD2,CORO2B,ITGB1BP1,WASF3,SPTB,CLIP1,CD47,DYRK1A,RGS4,NIN,CLASP1,SPTBN1,PIK3R1,LIMCH1	AD.Ex	1	0.1	100
regulation of glutamate receptor signaling pathway	2.5e-06	0.00021	540	66	10	CNIH3,GSG1L,DLG4,PTK2B,RASGRF2,NECAB2,GRIN2A,CACNG2,CACNG3,DAPK1	AD.Ex	1	0.1	100
regulation of synaptic plasticity	2.9e-06	0.00024	540	174	16	DLG4,LGMN,NCDN,RASGRF2,KCNB1,LRRTM2,SLC4A10,NPTN,HRH1,SSH1,PTK2B,JPH3,NTRK2,GRIN2A,EPHA4,TNR	AD.Ex	1	0.1	100
regulation of Wnt signaling pathway	3.7e-06	0.0003	540	360	24	EGFR,WWOX,LATS1,LRRK2,CDC73,RBPJ,MLLT3,USP47,AMER2,PSME4,LMBR1L,SIAH2,SENP2,MAPK14,CTNND1,SNX3,OTULIN,PSMB2,DIXDC1,SULF2,RBX1,JADE1,TBL1XR1,UBE2B	AD.Ex	1	0.1	100
regulation of synaptic transmission, glutamatergic	3.9e-06	0.00031	540	69	10	HTR2A,PTK2B,EGFR,CNR1,LRRK2,NRXN1,CACNG2,CACNG3,DGKZ,TNR	AD.Ex	1	0.1	100
regulation of protein complex assembly	4.1e-06	0.00033	540	491	29	RNF4,LDLRAD4,FER,SPIRE1,SSH1,LATS1,ERCC4,CYFIP1,WASF3,SPTB,DYRK1A,ERCC1,NIN,ATF7IP,FSCN1,JUN,PAK1,TMOD1,MKKS,PRKCE,HMGB1,PTK2B,ADD2,CLIP1,TRIM9,CLASP1,SPTBN1,RBX1,CNOT6	AD.Ex	1	0.1	100
protein localization to cell periphery	4.3e-06	0.00033	540	222	18	VPS35,EPB41L3,PACSIN1,OPTN,AKT2,KCNB1,EFR3B,PPP1R9B,TSPAN14,RAB12,ZDHHC22,ANK1,GRIN2A,ITGB1BP1,ANK3,SPTBN1,RILPL1,TUB	AD.Ex	1	0.1	100
exploration behavior	4.3e-06	0.00033	540	20	6	LRRK2,JPH3,PRKCE,DLG4,TNR,SLC4A10	AD.Ex	1	0.1	100
regulation of ion transmembrane transport	5.8e-06	0.00044	540	473	28	RASGRF2,AKT2,CNIH3,DLG4,CACNA1D,ANK3,KCNIP1,HCN1,KCNMA1,TSPAN13,KCNB1,PRKCE,CACNB4,KCNJ6,PTK2B,GNB5,GRIN2A,SCN8A,CACNA1E,RGS4,CACNG2,CACNG3,GSG1L,IRS2,JPH3,ATP2B4,STIM1,DAPK1	AD.Ex	1	0.1	100
regulation of protein polymerization	5.8e-06	0.00044	540	227	18	PAK1,TMOD1,MKKS,PRKCE,FER,SPIRE1,SSH1,LATS1,PTK2B,CYFIP1,ADD2,WASF3,SPTB,CLIP1,DYRK1A,NIN,CLASP1,SPTBN1	AD.Ex	1	0.1	100
regulation of intracellular transport	6.1e-06	0.00046	540	422	26	TMEM30A,SUFU,AKT2,FER,NUP153,LRRK2,ITGB1BP1,MAPK14,SNX3,ANK3,REEP5,PAK1,GAB2,KCNB1,PPP1R12A,IPO5,APBA1,MTCL1,FEZ1,HTR2A,FBXW7,PIK3R1,WWC1,BRSK2,PKIG,CNR1	AD.Ex	1	0.1	100
inhibitory synapse assembly	7e-06	0.00052	540	13	5	GABRG2,CBLN4,GABRA2,GABRB3,GABRA1	AD.Ex	1	0.1	100
locomotory exploration behavior	7e-06	0.00052	540	13	5	LRRK2,PRKCE,DLG4,TNR,SLC4A10	AD.Ex	1	0.1	100
positive regulation of cell projection organization	7.7e-06	0.00057	540	376	24	HDAC4,PLXNA4,TMEM30A,PAK1,PACSIN1,NPTN,ATF1,PTK2B,CYFIP1,NTRK2,MAP6,CORO1C,DLG4,SLITRK1,FEZ1,SNX3,NIN,CPNE5,PIK3R1,DZIP1,FSCN1,CNR1,EPHA4,PLXNA1	AD.Ex	1	0.1	100
positive regulation of neurogenesis	7.8e-06	0.00057	540	454	27	TMEM30A,PACSIN1,NPTN,ATF1,CYFIP1,NTRK2,MAP6,DLG4,FZD3,SNX3,NIN,BRINP2,MAN2A1,RARB,EPHA4,NRCAM,PLXNA4,PAK1,NBL1,PTK2B,FOXG1,SLITRK1,FEZ1,PRPF19,CPNE5,CNR1,PLXNA1	AD.Ex	1	0.1	100
regulation of neuron projection development	1.1e-05	0.00076	540	489	28	TMEM30A,PACSIN1,NPTN,NR2F1,ATF1,CYFIP1,LRRK2,NTRK2,MAP6,DLG4,SNX3,NIN,RTN4RL1,EPHA4,TNR,NRCAM,PLXNA4,PTPRS,PAK1,SEZ6,PTK2B,SLITRK1,FEZ1,CPNE5,BRSK2,CNR1,SRCIN1,PLXNA1	AD.Ex	1	0.1	100
protein autophosphorylation	1.1e-05	0.00077	540	193	16	PTK2,AAK1,DYRK1A,EGFR,PAK1,BCR,TAOK3,IGF1R,MAP3K9,FER,PTK2B,LRRK2,NTRK2,SIK2,EPHA4,DAPK1	AD.Ex	1	0.1	100
regulation of anatomical structure size	1.3e-05	0.0009	540	494	28	FER,SPIRE1,SSH1,LATS1,CYFIP1,LRRK2,ITGB1BP1,WASF3,SPTB,TNR,NRCAM,PLXNA4,PTPRS,EGFR,PAK1,KCNMA1,TMOD1,MKKS,PRKCE,HRH1,SLC12A5,PTK2B,ADD2,HRH2,KCNMB4,SPTBN1,HTR2A,VAV2	AD.Ex	1	0.1	100
synapse assembly	1.4e-05	0.001	540	97	11	NPTN,FARP1,GABRG2,CBLN4,GABRB3,SLITRK1,GABRA2,ADD2,GABRA1,NRXN1,NRCAM	AD.Ex	1	0.1	100
protein localization to membrane	1.5e-05	0.001	540	498	28	VPS35,EPB41L3,PACSIN1,SGTA,AKT2,RPL38,RAB12,RPL29,ANK1,ITGB1BP1,DLG4,ANK3,RILPL1,EGFR,OPTN,KCNB1,TM9SF3,EFR3B,TSPAN14,ZDHHC22,NRXN1,GRIN2A,RFTN1,SEC61A1,SEC61G,CACNG2,SPTBN1,TUB	AD.Ex	1	0.1	100
response to anesthetic	2e-05	0.0013	540	66	9	HTR2A,PPP1R9B,PPP2R2A,PTK2B,GOT2,ABAT,CNR1,RGS4,PRKCE	AD.Ex	1	0.1	100
positive regulation of neuron projection development	2.1e-05	0.0014	540	273	19	PLXNA4,TMEM30A,PAK1,PACSIN1,NPTN,ATF1,PTK2B,CYFIP1,NTRK2,MAP6,DLG4,SLITRK1,FEZ1,SNX3,NIN,CPNE5,CNR1,EPHA4,PLXNA1	AD.Ex	1	0.1	100
regulation of neurotransmitter receptor activity	2.1e-05	0.0014	540	83	10	DLGAP4,CNIH3,GSG1L,DLG4,PTK2B,RASGRF2,GRIN2A,CACNG2,CACNG3,DAPK1	AD.Ex	1	0.1	100
synaptic transmission, GABAergic	2.2e-05	0.0015	540	16	5	GABRA5,GABRA1,GABRA4,GABRG2,GABRA2	AD.Ex	1	0.1	100
establishment of organelle localization	2.9e-05	0.0019	540	434	25	EML4,MYH9,SPIRE1,SYBU,KIF3C,BICD1,ANKRD28,TRAPPC3,CNIH3,TRAPPC6B,ACTR10,FMN2,TRAPPC9,WIPI1,MKKS,WDR11,YWHAZ,VPS4A,FEZ1,TRIM9,AP3M2,SYT5,CLASP1,SYNJ1,UBE2B	AD.Ex	1	0.1	100
regulation of canonical Wnt signaling pathway	3.1e-05	0.002	540	281	19	EGFR,LATS1,LRRK2,RBPJ,MLLT3,USP47,AMER2,PSME4,LMBR1L,SIAH2,MAPK14,CTNND1,OTULIN,PSMB2,SULF2,RBX1,JADE1,TBL1XR1,UBE2B	AD.Ex	1	0.1	100
gamma-aminobutyric acid signaling pathway	3.5e-05	0.0023	540	28	6	GABRA1,GABRA4,GABRG2,GABRA5,GABRB3,GABRA2	AD.Ex	1	0.1	100
telencephalon development	3.6e-05	0.0023	540	236	17	PLXNA4,PTPRS,TRAPPC9,MKKS,TACC1,EMX1,PPP1R9B,FOXG1,LRRK2,NTRK2,FEZ1,NIN,DIXDC1,RTN4RL1,ATP2B4,RARB,TNR	AD.Ex	1	0.1	100
regulation of signaling receptor activity	3.6e-05	0.0023	540	190	15	DLGAP4,CNIH3,DLG4,RASGRF2,CACNG2,CACNG3,GSG1L,FBXW7,PTK2B,ZFYVE28,ESR2,SOCS4,GRIN2A,BICD1,DAPK1	AD.Ex	1	0.1	100
regulation of cation channel activity	4.1e-05	0.0026	540	170	14	CNIH3,DLG4,RASGRF2,CACNG2,CACNG3,CACNB4,ANK3,GSG1L,PTK2B,JPH3,GNB5,STIM1,GRIN2A,DAPK1	AD.Ex	1	0.1	100
establishment or maintenance of cell polarity	4.1e-05	0.0026	540	192	15	PTK2,PAK1,FEZ1,RHOBTB3,MYH9,CLASP1,RND1,CTNNA1,WWC1,FSCN1,BRSK2,ANK1,MTCL1,CYTH3,KIF26B	AD.Ex	1	0.1	100
multicellular organism growth	4.4e-05	0.0027	540	73	9	ADARB1,SLC12A5,SLITRK1,ERCC1,APBA1,WDR11,RARB,ARID5B,SLC4A10	AD.Ex	1	0.1	100
protein localization to plasma membrane	4.4e-05	0.0027	540	193	15	ITGB1BP1,VPS35,EPB41L3,PACSIN1,OPTN,AKT2,KCNB1,ANK3,SPTBN1,EFR3B,TSPAN14,RILPL1,RAB12,ZDHHC22,ANK1	AD.Ex	1	0.1	100
actin filament organization	4.9e-05	0.003	540	266	18	ACTN1,PACSIN1,FAM171A1,TMOD1,GAS7,SPIRE1,RND1,PPP1R9B,PTK2B,ADD2,MICAL2,CORO1C,WASF3,FMN2,RHOBTB3,NEBL,CTNNA1,FSCN1	AD.Ex	1	0.1	100
long-term synaptic potentiation	5.2e-05	0.0031	540	43	7	NPTN,RASGRF2,NTRK2,GRIN2A,PTK2B,LRRTM2,TNR	AD.Ex	1	0.1	100
positive regulation of cellular carbohydrate metabolic process	5.2e-05	0.0031	540	58	8	PPP1R3E,SLC25A12,HRH1,HMGB1,IRS1,IRS2,AKT2,PRKCE	AD.Ex	1	0.1	100
response to isoquinoline alkaloid	5.4e-05	0.0032	540	30	6	CNR1,RGS4,PPP1R9B,PPP2R2A,GOT2,PRKCE	AD.Ex	1	0.1	100
response to morphine	5.4e-05	0.0032	540	30	6	CNR1,RGS4,PPP1R9B,PPP2R2A,GOT2,PRKCE	AD.Ex	1	0.1	100
positive regulation of glycogen metabolic process	5.6e-05	0.0033	540	19	5	PPP1R3E,IRS1,IRS2,AKT2,HMGB1	AD.Ex	1	0.1	100
positive regulation of neurological system process	5.9e-05	0.0035	540	59	8	SLC25A12,WASF3,SSH1,DLG4,PTK2B,RGS4,NRXN1,TNR	AD.Ex	1	0.1	100
positive regulation of synaptic transmission, glutamatergic	6.5e-05	0.0038	540	31	6	NRXN1,CACNG2,CACNG3,PTK2B,EGFR,TNR	AD.Ex	1	0.1	100
locomotory behavior	7.3e-05	0.0042	540	157	13	DLG4,TMOD1,ASTN1,PRKCE,ANKH,SLC4A10,SEZ6,HEXB,LRRK2,APBA1,ADCY5,EPHA4,TNR	AD.Ex	1	0.1	100
positive regulation of protein targeting to membrane	7.9e-05	0.0045	540	32	6	ITGB1BP1,ANK3,MTCL1,AKT2,KCNB1,PAK1	AD.Ex	1	0.1	100
positive regulation of carbohydrate metabolic process	9.2e-05	0.0052	540	80	9	PPP1R3E,SLC25A12,HRH1,HMGB1,HTR2A,IRS1,IRS2,AKT2,PRKCE	AD.Ex	1	0.1	100
regulation of cation transmembrane transport	0.0001	0.0057	540	333	20	RASGRF2,TSPAN13,PRKCE,CACNB4,PTK2B,GNB5,GRIN2A,CNIH3,DLG4,RGS4,CACNG2,CACNG3,CACNA1D,ANK3,GSG1L,KCNIP1,JPH3,ATP2B4,STIM1,DAPK1	AD.Ex	1	0.1	100
regulation of synapse organization	0.00011	0.0062	540	210	15	VPS35,PTPRS,LRRTM2,SSH1,CYFIP1,LRRK2,NTRK2,NRXN1,SETD5,YWHAZ,SLITRK1,MAPK14,PCDH8,SRCIN1,EPHA4	AD.Ex	1	0.1	100
regulation of intracellular protein transport	0.00011	0.006	540	233	16	TMEM30A,PAK1,SUFU,AKT2,KCNB1,IPO5,LRRK2,MTCL1,ITGB1BP1,MAPK14,SNX3,ANK3,FBXW7,PIK3R1,BRSK2,PKIG	AD.Ex	1	0.1	100
regulation of fibroblast migration	0.00013	0.0072	540	35	6	ITGB1BP1,CORO1C,FER,PTK2,PAK1,PRKCE	AD.Ex	1	0.1	100
regulation of GTPase activity	0.00013	0.0068	540	476	25	LRCH1,AKT2,TBC1D7,SRGAP3,SRGAP1,LRRK2,NTRK2,CPEB2,ITGB1BP1,PTK2,TRAPPC6B,EPHA4,PLXNA4,JUN,MKKS,IPO5,PTK2B,GNB5,CORO1C,RSU1,FAM13A,BCR,RGS4,VAV2,PLXNA1	AD.Ex	1	0.1	100
regulation of dephosphorylation	0.00013	0.0068	540	212	15	RIMBP2,NUAK1,MTMR4,PPP2R2A,PPP2R2C,PPP2R2B,PPP1R12A,FARP1,PHACTR3,PPP1R9B,SLC39A10,TIPRL,CDK5RAP3,CRY2,CAMTA1	AD.Ex	1	0.1	100
positive regulation of cellular catabolic process	0.00014	0.0074	540	395	22	VPS35,SGTA,TRIM8,LARP1,AKT2,RNF19A,LRRK2,PTK2,CDK5RAP3,DDRGK1,OPTN,HMGB1,PTK2B,PAFAH1B2,TNRC6B,HTR2A,FBXW7,IRS1,IRS2,RBX1,SOCS4,DAPK1	AD.Ex	1	0.1	100
positive regulation of protein localization to cell periphery	0.00015	0.0079	540	67	8	SPTBN1,PPP1R9B,PIK3R1,EGFR,ATP2B4,CACNG2,ZDHHC5,PRKCE	AD.Ex	1	0.1	100
peptidyl-tyrosine autophosphorylation	0.00016	0.0083	540	36	6	FER,IGF1R,PTK2,DYRK1A,PTK2B,EGFR	AD.Ex	1	0.1	100
regulation of cellular component size	0.00016	0.0084	540	372	21	PLXNA4,PTPRS,PAK1,KCNMA1,TMOD1,MKKS,PRKCE,FER,SPIRE1,SSH1,SLC12A5,LATS1,PTK2B,CYFIP1,ADD2,WASF3,SPTB,SPTBN1,VAV2,TNR,NRCAM	AD.Ex	1	0.1	100
MAPK cascade	0.00016	0.0083	540	371	21	EGFR,PAK1,RASGRF2,TAOK3,MAP3K9,NCAM1,MAP4K3,PTK2B,LRRK2,SPTB,PSME4,PTK2,DLG4,MAPK14,PSMB2,SPTBN1,MAPK4,IRS1,IRS2,RBX1,DUSP7	AD.Ex	1	0.1	100
signal transduction by protein phosphorylation	0.00016	0.0083	540	371	21	EGFR,PAK1,RASGRF2,TAOK3,MAP3K9,NCAM1,MAP4K3,PTK2B,LRRK2,SPTB,PSME4,PTK2,DLG4,MAPK14,PSMB2,SPTBN1,MAPK4,IRS1,IRS2,RBX1,DUSP7	AD.Ex	1	0.1	100
regulation of stress fiber assembly	0.00016	0.0084	540	86	9	ITGB1BP1,CLASP1,ACTG1,CD47,PIK3R1,PAK1,CORO2B,MKKS,LIMCH1	AD.Ex	1	0.1	100
negative regulation of locomotion	0.00017	0.0089	540	320	19	ARRDC3,CITED2,TRIM8,NBL1,LRCH1,LDLRAD4,HMGB1,ABHD2,SRGAP3,SRGAP1,ITGB1BP1,CORO1C,SCAI,CLASP1,ADARB1,CTNNA1,ATP2B4,APEX1,LIMCH1	AD.Ex	1	0.1	100
regulation of actin filament polymerization	0.00017	0.0089	540	171	13	WASF3,SPTB,TMOD1,MKKS,PRKCE,FER,SPIRE1,SPTBN1,SSH1,LATS1,PTK2B,CYFIP1,ADD2	AD.Ex	1	0.1	100
positive regulation of ubiquitin-dependent protein catabolic process	0.00018	0.0093	540	107	10	PTK2,DDRGK1,SGTA,RNF19A,CDK5RAP3,FBXW7,RBX1,PTK2B,SOCS4,LRRK2	AD.Ex	1	0.1	100
positive regulation of catabolic process	0.00018	0.0093	540	459	24	VPS35,SGTA,TRIM8,LARP1,AKT2,RNF19A,LRRK2,CDKN1B,PTK2,CDK5RAP3,DDRGK1,OPTN,PRKCE,HMGB1,PTK2B,PAFAH1B2,TNRC6B,HTR2A,FBXW7,IRS1,IRS2,RBX1,SOCS4,DAPK1	AD.Ex	1	0.1	100
regulation of synapse structure or activity	0.00019	0.0096	540	220	15	VPS35,PTPRS,LRRTM2,SSH1,CYFIP1,LRRK2,NTRK2,NRXN1,SETD5,YWHAZ,SLITRK1,MAPK14,PCDH8,SRCIN1,EPHA4	AD.Ex	1	0.1	100
regulation of axonogenesis	0.00021	0.01	540	174	13	PLXNA4,PTPRS,SLITRK1,PAK1,NIN,BRSK2,CYFIP1,NTRK2,MAP6,EPHA4,PLXNA1,TNR,NRCAM	AD.Ex	1	0.1	100
regulation of protein targeting to membrane	0.00021	0.011	540	38	6	ITGB1BP1,ANK3,MTCL1,AKT2,KCNB1,PAK1	AD.Ex	1	0.1	100
regulation of cell morphogenesis involved in differentiation	0.00022	0.011	540	300	18	PLXNA4,PTPRS,PAK1,CYFIP1,LRRK2,NTRK2,MAP6,ITGB1BP1,CORO1C,PTK2,SLITRK1,NIN,BRSK2,SRCIN1,EPHA4,PLXNA1,TNR,NRCAM	AD.Ex	1	0.1	100
cellular response to peptide	0.00022	0.011	540	326	19	PAK1,IGF1R,AKT2,FER,ARID1B,PPP1R9B,RAB12,CYFIP1,GRIN2A,CPEB2,PTK2,LGMN,PIK3R1,IRS1,IRS2,NR4A1,ADCY5,APEX1,EPHA4	AD.Ex	1	0.1	100
negative regulation of cell motility	0.00023	0.011	540	274	17	CITED2,NBL1,LRCH1,LDLRAD4,HMGB1,ABHD2,SRGAP3,SRGAP1,ITGB1BP1,CORO1C,SCAI,CLASP1,ADARB1,CTNNA1,ATP2B4,APEX1,LIMCH1	AD.Ex	1	0.1	100
regulation of phosphatase activity	0.00024	0.012	540	177	13	RIMBP2,NUAK1,PPP2R2A,PPP2R2C,PPP2R2B,PPP1R12A,CDK5RAP3,FARP1,PHACTR3,CRY2,PPP1R9B,SLC39A10,TIPRL	AD.Ex	1	0.1	100
positive regulation of glucose metabolic process	0.00025	0.012	540	39	6	PPP1R3E,SLC25A12,HMGB1,IRS1,IRS2,AKT2	AD.Ex	1	0.1	100
forebrain development	0.00026	0.013	540	358	20	PLXNA4,PTPRS,TRAPPC9,MKKS,TACC1,EMX1,PPP1R9B,FOXG1,LRRK2,NTRK2,RBPJ,SATB2,FEZ1,NIN,DIXDC1,RTN4RL1,SLC4A10,ATP2B4,RARB,TNR	AD.Ex	1	0.1	100
regulation of ion transmembrane transporter activity	0.00029	0.013	540	254	16	RASGRF2,PRKCE,CACNB4,PTK2B,GNB5,GRIN2A,CNIH3,DLG4,CACNG2,CACNG3,CACNA1D,ANK3,GSG1L,JPH3,STIM1,DAPK1	AD.Ex	1	0.1	100
negative regulation of cellular component movement	0.00029	0.013	540	306	18	ACTN1,CITED2,NBL1,LRCH1,LDLRAD4,HMGB1,ABHD2,SRGAP3,SRGAP1,ITGB1BP1,CORO1C,SCAI,CLASP1,ADARB1,CTNNA1,ATP2B4,APEX1,LIMCH1	AD.Ex	1	0.1	100
negative regulation of axon regeneration	0.00031	0.014	540	15	4	PTPRS,EPHA4,RTN4RL1,TNR	AD.Ex	1	0.1	100
regulation of actomyosin structure organization	0.00032	0.015	540	94	9	ITGB1BP1,CLASP1,ACTG1,CD47,PIK3R1,PAK1,CORO2B,MKKS,LIMCH1	AD.Ex	1	0.1	100
regulation of phospholipid metabolic process	0.00032	0.015	540	94	9	PTK2,HTR2A,MTMR4,PIK3R1,IRS1,PTK2B,SOCS4,VAV2,DGKZ	AD.Ex	1	0.1	100
Golgi vesicle transport	0.00034	0.015	540	365	20	BCAP29,TRAPPC9,WIPI1,OPTN,SPIRE1,ANK1,KIF3C,CYTH3,ANKRD28,TRAPPC3,CNIH3,VPS54,SPTB,TRAPPC6B,ACTR10,SNX3,GOLGA5,ANK3,SPTBN1,VAPA	AD.Ex	1	0.1	100
central nervous system projection neuron axonogenesis	0.00034	0.015	540	27	5	EPHB6,ADARB1,PLXNA4,EPHA4,NIN	AD.Ex	1	0.1	100
negative regulation of kinase activity	0.00036	0.016	540	259	16	TAOK3,IGF1R,IPO5,LATS1,CDKN1B,ITGB1BP1,CORO1C,RGS4,CDK5RAP3,ADARB1,IRS2,ZFYVE28,PKIG,SOCS4,DUSP7,SRCIN1	AD.Ex	1	0.1	100
actin filament bundle assembly	0.00036	0.016	540	58	7	SPIRE1,ACTN1,PTK2B,FSCN1,FAM171A1,ADD2,FMN2	AD.Ex	1	0.1	100
negative regulation of cell migration	0.00036	0.016	540	259	16	CITED2,NBL1,LRCH1,LDLRAD4,HMGB1,ABHD2,SRGAP3,SRGAP1,ITGB1BP1,CORO1C,SCAI,CLASP1,ADARB1,ATP2B4,APEX1,LIMCH1	AD.Ex	1	0.1	100
regulation of ERBB signaling pathway	0.00037	0.017	540	96	9	FER,SH3GL2,LGMN,FBXW7,EGFR,ZFYVE28,IFI6,SOCS4,RBPJ	AD.Ex	1	0.1	100
negative regulation of neuron projection regeneration	0.0004	0.018	540	16	4	PTPRS,EPHA4,RTN4RL1,TNR	AD.Ex	1	0.1	100
positive regulation of excitatory postsynaptic potential	0.0004	0.018	540	28	5	RGS4,SSH1,DLG4,NRXN1,PTK2B	AD.Ex	1	0.1	100
establishment of cell polarity	0.0004	0.018	540	118	10	PTK2,PAK1,FEZ1,MYH9,CLASP1,WWC1,FSCN1,BRSK2,CYTH3,KIF26B	AD.Ex	1	0.1	100
negative regulation of protein kinase activity	0.0004	0.018	540	236	15	TAOK3,IGF1R,IPO5,LATS1,CDKN1B,ITGB1BP1,CORO1C,RGS4,CDK5RAP3,ADARB1,ZFYVE28,PKIG,SOCS4,DUSP7,SRCIN1	AD.Ex	1	0.1	100
regulation of actin polymerization or depolymerization	0.00041	0.018	540	187	13	WASF3,SPTB,TMOD1,MKKS,PRKCE,FER,SPIRE1,SPTBN1,SSH1,LATS1,PTK2B,CYFIP1,ADD2	AD.Ex	1	0.1	100
negative regulation of catabolic process	0.00042	0.018	540	316	18	HDAC4,DDRGK1,EGFR,SGTA,SUFU,LARP1,SLC25A12,LRRK2,GRIN2A,FEZ1,FMN2,MAPK14,SNX3,CDK5RAP3,CNR1,ATP2B4,ZCCHC17,EPHA4	AD.Ex	1	0.1	100
negative regulation of transferase activity	0.00042	0.018	540	289	17	TAOK3,IGF1R,IPO5,LATS1,ERCC4,CDKN1B,ITGB1BP1,CORO1C,RGS4,CDK5RAP3,ADARB1,IRS2,ZFYVE28,PKIG,SOCS4,DUSP7,SRCIN1	AD.Ex	1	0.1	100
neuromuscular process controlling balance	0.00043	0.019	540	43	6	JPH3,ADCY5,DLG4,NRXN1,TNR,HEXB	AD.Ex	1	0.1	100
regulation of ubiquitin-dependent protein catabolic process	0.00043	0.019	540	164	12	PTK2,DDRGK1,SGTA,SUFU,RNF19A,CDK5RAP3,FBXW7,LATS1,RBX1,PTK2B,SOCS4,LRRK2	AD.Ex	1	0.1	100
regulation of actin filament length	0.00044	0.019	540	188	13	WASF3,SPTB,TMOD1,MKKS,PRKCE,FER,SPIRE1,SPTBN1,SSH1,LATS1,PTK2B,CYFIP1,ADD2	AD.Ex	1	0.1	100
positive regulation of protein localization to plasma membrane	0.00044	0.019	540	60	7	SPTBN1,PPP1R9B,PIK3R1,EGFR,ATP2B4,ZDHHC5,PRKCE	AD.Ex	1	0.1	100
regulation of phosphoprotein phosphatase activity	0.00046	0.02	540	120	10	NUAK1,PPP2R2A,PPP2R2C,PPP2R2B,PPP1R12A,PHACTR3,CRY2,PPP1R9B,SLC39A10,TIPRL	AD.Ex	1	0.1	100
regulation of protein localization to cell periphery	0.00046	0.02	540	120	10	VPS4A,EGFR,CACNG2,PRKCE,SPTBN1,PIK3R1,PPP1R9B,CLTC,ATP2B4,ZDHHC5	AD.Ex	1	0.1	100
regulation of transmembrane transporter activity	0.00046	0.02	540	265	16	RASGRF2,PRKCE,CACNB4,PTK2B,GNB5,GRIN2A,CNIH3,DLG4,CACNG2,CACNG3,CACNA1D,ANK3,GSG1L,JPH3,STIM1,DAPK1	AD.Ex	1	0.1	100
regulation of actin filament bundle assembly	0.00047	0.02	540	99	9	ITGB1BP1,ACTG1,CD47,PAK1,MKKS,CLASP1,PIK3R1,CORO2B,LIMCH1	AD.Ex	1	0.1	100
regulation of protein localization to plasma membrane	0.00047	0.02	540	99	9	VPS4A,EGFR,PRKCE,SPTBN1,PIK3R1,PPP1R9B,CLTC,ATP2B4,ZDHHC5	AD.Ex	1	0.1	100
response to alkaloid	0.00047	0.02	540	99	9	PPP2R2A,RGS4,PRKCE,HTR2A,PPP1R9B,PTK2B,GOT2,ABAT,CNR1	AD.Ex	1	0.1	100
regulation of protein dephosphorylation	0.00049	0.021	540	143	11	NUAK1,PPP2R2A,PPP2R2C,PPP2R2B,PPP1R12A,PHACTR3,CRY2,PPP1R9B,SLC39A10,CAMTA1,TIPRL	AD.Ex	1	0.1	100
positive regulation of protein polymerization	0.00049	0.021	540	121	10	WASF3,CLIP1,PAK1,PRKCE,NIN,CLASP1,FER,SPIRE1,PTK2B,CYFIP1	AD.Ex	1	0.1	100
modulation of excitatory postsynaptic potential	0.00049	0.021	540	44	6	LRRK2,RGS4,SSH1,DLG4,NRXN1,PTK2B	AD.Ex	1	0.1	100
actin filament bundle organization	0.00049	0.021	540	61	7	SPIRE1,ACTN1,PTK2B,FSCN1,FAM171A1,ADD2,FMN2	AD.Ex	1	0.1	100
positive regulation of supramolecular fiber organization	0.00051	0.021	540	191	13	ITGB1BP1,WASF3,CLIP1,CD47,PAK1,PRKCE,NIN,CLASP1,FER,SPIRE1,PTK2B,CYFIP1,LIMCH1	AD.Ex	1	0.1	100
positive regulation of axonogenesis	0.00051	0.021	540	80	8	PLXNA4,SLITRK1,PAK1,CYFIP1,NTRK2,MAP6,PLXNA1,NIN	AD.Ex	1	0.1	100
positive regulation of glycogen biosynthetic process	0.00052	0.022	540	17	4	PPP1R3E,IRS1,IRS2,AKT2	AD.Ex	1	0.1	100
response to metal ion	0.00055	0.023	540	351	19	JUN,EGFR,KCNMA1,SNCB,SLC25A12,ATF1,PTK2B,LRRK2,KCNMB4,CDKN1B,DLG4,LGMN,SYT13,ERCC1,CACNG2,SYT5,CPNE5,ANK3,STIM1	AD.Ex	1	0.1	100
protein transport within lipid bilayer	0.00056	0.023	540	30	5	VPS35,CACNG2,CACNG3,RILPL1,RFTN1	AD.Ex	1	0.1	100
response to calcium ion	0.00058	0.024	540	146	11	LGMN,SYT13,EGFR,KCNMA1,CACNG2,SYT5,SLC25A12,CPNE5,PTK2B,STIM1,KCNMB4	AD.Ex	1	0.1	100
positive regulation of intracellular transport	0.00059	0.024	540	219	14	TMEM30A,PAK1,GAB2,AKT2,KCNB1,IPO5,MTCL1,ITGB1BP1,FEZ1,MAPK14,ANK3,FBXW7,PIK3R1,CNR1	AD.Ex	1	0.1	100
regulation of polysaccharide metabolic process	0.00062	0.025	540	46	6	PPP1R3E,HMGB1,IRS1,CLTC,IRS2,AKT2	AD.Ex	1	0.1	100
positive regulation of establishment of protein localization	0.00067	0.027	540	329	18	TMEM30A,EGFR,PAK1,PPP1R13B,AKT2,KCNB1,PRKCE,IPO5,CORO2B,MTCL1,ITGB1BP1,YWHAZ,MAPK14,ANK3,FBXW7,PIK3R1,IRS2,MYH10	AD.Ex	1	0.1	100
regulation of protein targeting	0.0007	0.028	540	84	8	ITGB1BP1,ANK3,FBXW7,PAK1,LRRK2,MTCL1,AKT2,KCNB1	AD.Ex	1	0.1	100
presynaptic endocytosis	0.0007	0.028	540	47	6	SYNJ1,SH3GL2,AMPH,SNCB,PACSIN1,SYT5	AD.Ex	1	0.1	100
synaptic vesicle endocytosis	0.0007	0.028	540	47	6	SYNJ1,SH3GL2,AMPH,SNCB,PACSIN1,SYT5	AD.Ex	1	0.1	100
neuron recognition	0.0007	0.028	540	47	6	CNR1,NPTN,FOXG1,PALLD,EPHA4,NRCAM	AD.Ex	1	0.1	100
central nervous system neuron development	0.0007	0.028	540	84	8	ADARB1,PLXNA4,FOXG1,EPHB6,NTRK2,EPHA4,NIN,SLC4A10	AD.Ex	1	0.1	100
regulation of cell cycle phase transition	0.00071	0.028	540	445	22	BRD4,CDC73,USP47,CDKN1B,SENP2,CDK5RAP3,DDRGK1,EGFR,TAOK3,CTDSPL,PPP1R9B,VPS4A,PSME4,ANAPC16,PSMB2,CLASP1,FBXW7,RBX1,JADE1,ATP2B4,APEX1,CNOT6	AD.Ex	1	0.1	100
positive regulation of protein complex assembly	0.00071	0.028	540	276	16	JUN,PAK1,PRKCE,FER,SPIRE1,PTK2B,ERCC4,CYFIP1,WASF3,CLIP1,ERCC1,NIN,CLASP1,RBX1,FSCN1,CNOT6	AD.Ex	1	0.1	100
cellular response to organic cyclic compound	0.00074	0.029	540	417	21	PDE2A,LARP1,SSH1,KLF9,ABHD2,LRRK2,CEBPB,CTNNA1,ESR2,HCN1,GABRG2,GABRB3,EGFR,HRH1,CBX3,PPP1R9B,SAFB,GRAMD1B,ATP2B4,ADCY5,APEX1	AD.Ex	1	0.1	100
regulation of transporter activity	0.00077	0.03	540	278	16	RASGRF2,PRKCE,CACNB4,PTK2B,GNB5,GRIN2A,CNIH3,DLG4,CACNG2,CACNG3,CACNA1D,ANK3,GSG1L,JPH3,STIM1,DAPK1	AD.Ex	1	0.1	100
actomyosin structure organization	0.00077	0.03	540	106	9	VPS4A,EPB41L3,FAM171A1,TMOD1,MYH9,NEBL,PTK2B,MYH10,LIMCH1	AD.Ex	1	0.1	100
regulation of proteolysis involved in cellular protein catabolic process	0.0008	0.031	540	226	14	DDRGK1,SGTA,SUFU,RNF19A,LATS1,PTK2B,LRRK2,PTK2,CDK5RAP3,FBXW7,RBX1,BRSK2,SOCS4,EPHA4	AD.Ex	1	0.1	100
positive regulation of Wnt signaling pathway	0.00081	0.031	540	176	12	PSME4,EGFR,PSMB2,DIXDC1,SULF2,TBL1XR1,LRRK2,CDC73,UBE2B,RBPJ,MLLT3,USP47	AD.Ex	1	0.1	100
negative regulation of phosphorylation	0.00084	0.033	540	451	22	SH3GL2,LDLRAD4,LATS1,LRRK2,CDKN1B,ITGB1BP1,CDK5RAP3,ADARB1,HDAC4,TAOK3,IGF1R,CTDSPL,IPO5,CORO1C,RGS4,IRS2,ZFYVE28,PKIG,SOCS4,DUSP7,UBE2B,SRCIN1	AD.Ex	1	0.1	100
regulation of protein catabolic process	0.00086	0.033	540	393	20	VPS35,SGTA,SUFU,RNF19A,LATS1,LRRK2,CDKN1B,PTK2,FMN2,SNX3,CDK5RAP3,EPHA4,DDRGK1,EGFR,PTK2B,GRIN2A,FBXW7,RBX1,BRSK2,SOCS4	AD.Ex	1	0.1	100
regulation of carbohydrate metabolic process	0.00089	0.034	540	203	13	HDAC4,AKT2,PRKCE,SLC25A12,HRH1,HMGB1,NUP153,CLTC,PTK2B,PPP1R3E,HTR2A,IRS1,IRS2	AD.Ex	1	0.1	100
positive regulation of cellular protein catabolic process	0.0009	0.035	540	154	11	VPS35,PTK2,DDRGK1,SGTA,RNF19A,CDK5RAP3,FBXW7,RBX1,PTK2B,SOCS4,LRRK2	AD.Ex	1	0.1	100
regulation of protein localization to nucleus	0.00092	0.035	540	131	10	TRIM8,MAPK14,SUFU,CDK5RAP3,IPO5,CTNNA1,PIK3R1,LATS1,PKIG,GLUL	AD.Ex	1	0.1	100
positive regulation of proteolysis involved in cellular protein catabolic process	0.00092	0.035	540	131	10	PTK2,DDRGK1,SGTA,RNF19A,CDK5RAP3,FBXW7,RBX1,PTK2B,SOCS4,LRRK2	AD.Ex	1	0.1	100
negative regulation of endocytosis	0.00095	0.036	540	68	7	HMGB1,DLG4,CD47,PACSIN1,NECAB2,SNX3,LRRTM2	AD.Ex	1	0.1	100
positive regulation of intracellular protein transport	0.00095	0.036	540	155	11	ITGB1BP1,TMEM30A,PAK1,MAPK14,AKT2,KCNB1,ANK3,IPO5,FBXW7,PIK3R1,MTCL1	AD.Ex	1	0.1	100
response to endoplasmic reticulum stress	0.00097	0.037	540	257	15	JUN,DDRGK1,SGTA,PDIA6,RASGRF2,WIPI1,EEF2,CEBPB,UBXN6,SERP2,CDK5RAP3,JKAMP,EXTL3,PIK3R1,BRSK2	AD.Ex	1	0.1	100
positive regulation of phospholipid metabolic process	0.00097	0.037	540	50	6	PTK2,HTR2A,IRS1,PTK2B,VAV2,DGKZ	AD.Ex	1	0.1	100
proteasomal protein catabolic process	0.00098	0.037	540	340	18	RNF4,SGTA,PSME4,ANAPC16,RNF216,SIAH2,PRPF19,TRIM9,UBXN6,PELI1,PSMB2,JKAMP,FBXW7,KCTD2,RBX1,TBL1XR1,BRSK2,UBE2B	AD.Ex	1	0.1	100
regulation of blood circulation	0.001	0.038	540	285	16	HDAC4,ATP2B2,EGFR,CACNB4,HRH1,HRH2,KCNMB4,THRB,RGS4,CACNG2,CACNG3,CACNA1D,HTR2A,KCNIP1,ATP2B4,STIM1	AD.Ex	1	0.1	100
cell-cell signaling by wnt	0.001	0.039	540	342	18	VPS35,WWOX,CLTC,LRRK2,CDC73,AMER2,PSME4,LMBR1L,SENP2,TNRC6B,CTNND1,FZD3,SNX3,OTULIN,PSMB2,DIXDC1,RBX1,DAAM1	AD.Ex	1	0.1	100
Wnt signaling pathway	0.001	0.039	540	342	18	VPS35,WWOX,CLTC,LRRK2,CDC73,AMER2,PSME4,LMBR1L,SENP2,TNRC6B,CTNND1,FZD3,SNX3,OTULIN,PSMB2,DIXDC1,RBX1,DAAM1	AD.Ex	1	0.1	100
regulation of lipid kinase activity	0.001	0.039	540	69	7	PTK2,PIK3R1,IRS1,PTK2B,SOCS4,VAV2,DGKZ	AD.Ex	1	0.1	100
N-glycan processing	0.001	0.038	540	20	4	MGAT4A,MAN1C1,MAN2A2,MAN2A1	AD.Ex	1	0.1	100
regulation of exocytosis	0.0011	0.041	540	208	13	GAB2,KCNB1,FER,RAB12,APBA1,LRRK2,VPS4A,SYT13,TRIM9,SYT5,CLASP1,HTR2A,CNR1	AD.Ex	1	0.1	100
regulation of cellular protein catabolic process	0.0011	0.041	540	261	15	VPS35,DDRGK1,SGTA,SUFU,RNF19A,LATS1,PTK2B,LRRK2,PTK2,CDK5RAP3,FBXW7,RBX1,BRSK2,SOCS4,EPHA4	AD.Ex	1	0.1	100
neuromuscular process	0.0011	0.041	540	90	8	ADARB1,DLG4,HEXB,JPH3,ADCY5,NRXN1,GRIN2A,TNR	AD.Ex	1	0.1	100
cerebral cortex development	0.0011	0.04	540	111	9	PTPRS,TRAPPC9,MKKS,TACC1,DIXDC1,EMX1,PPP1R9B,FOXG1,NTRK2	AD.Ex	1	0.1	100
regulation of response to wounding	0.0011	0.04	540	182	12	ACTG1,PTK2,PTPRS,MYH9,PRKCE,RTN4RL1,CLASP1,HMGB1,FAP,EPHA4,TNR,CDKN1B	AD.Ex	1	0.1	100
regulation of cell growth	0.0011	0.041	540	402	20	EPB41L3,CYFIP1,CDC73,USP47,CDKN1B,SMARCA2,PARP2,ESR2,TNR,NRCAM,PLXNA4,PTPRS,EGFR,PAK1,PPP1R9B,PTK2B,RGS4,CPNE5,EXTL3,JADE1	AD.Ex	1	0.1	100
cellular response to peptide hormone stimulus	0.0012	0.044	540	263	15	PAK1,IGF1R,AKT2,FER,ARID1B,RAB12,CYFIP1,CPEB2,PTK2,PIK3R1,IRS1,IRS2,NR4A1,ADCY5,APEX1	AD.Ex	1	0.1	100
membrane depolarization	0.0012	0.044	540	52	6	SCN8A,CACNA1E,JUN,CACNG2,CACNB4,CACNA1D	AD.Ex	1	0.1	100
regulation of lamellipodium organization	0.0012	0.044	540	52	6	CORO1C,FER,HDAC4,PIK3R1,FSCN1,CYFIP1	AD.Ex	1	0.1	100
positive regulation of protein modification by small protein conjugation or removal	0.0012	0.044	540	136	10	HDAC4,ARRDC3,SENP2,PELI1,TBC1D7,CDK5RAP3,FBXW7,RBX1,LRRK2,TOLLIP	AD.Ex	1	0.1	100
regulation of mRNA metabolic process	0.0012	0.044	540	346	18	LARP1,SAFB2,FASTKD2,SAFB,SAMD4A,CDC73,TNPO1,YWHAZ,PSME4,DYRK1A,SRSF3,PRPF19,TNRC6B,MAPK14,DCP1A,RBM39,PSMB2,APEX1	AD.Ex	1	0.1	100
regulation of fatty acid beta-oxidation	0.0012	0.044	540	21	4	CNR1,IRS1,IRS2,AKT2	AD.Ex	1	0.1	100
transcytosis	0.0012	0.044	540	21	4	CLTC,IGF1R,VPS35,MAL2	AD.Ex	1	0.1	100
pallium development	0.0012	0.044	540	160	11	PTPRS,TRAPPC9,FEZ1,MKKS,TACC1,DIXDC1,EMX1,PPP1R9B,FOXG1,ATP2B4,NTRK2	AD.Ex	1	0.1	100
central nervous system neuron axonogenesis	0.0013	0.046	540	36	5	EPHB6,ADARB1,PLXNA4,EPHA4,NIN	AD.Ex	1	0.1	100
vesicle targeting	0.0013	0.045	540	92	8	ANKRD28,CLASP1,TRAPPC3,CNIH3,TRAPPC6B,TRAPPC9,WIPI1,WDR11	AD.Ex	1	0.1	100
regulation of neurological system process	0.0013	0.045	540	137	10	DLGAP4,WASF3,DLG4,RGS4,SLC25A12,SSH1,PTK2B,LRRK2,NRXN1,TNR	AD.Ex	1	0.1	100
negative regulation of protein polymerization	0.0013	0.046	540	72	7	SPTBN1,SSH1,SPTB,DYRK1A,ADD2,TMOD1,MKKS	AD.Ex	1	0.1	100
transmission of nerve impulse	0.0013	0.046	540	53	6	SCN8A,ANK3,NTRK2,CACNG2,KCNMB4,CACNG3	AD.Ex	1	0.1	100
cell surface receptor signaling pathway involved in cell-cell signaling	0.0013	0.045	540	406	20	VPS35,WWOX,LRRK2,CDC73,SENP2,CTNND1,FZD3,SNX3,OTULIN,DIXDC1,DAAM1,SEZ6,CLTC,GRIN2A,AMER2,PSME4,LMBR1L,TNRC6B,PSMB2,RBX1	AD.Ex	1	0.1	100
positive regulation of cytoskeleton organization	0.0013	0.045	540	211	13	PAK1,PRKCE,FER,SPIRE1,PTK2B,CYFIP1,ITGB1BP1,WASF3,CLIP1,CD47,NIN,CLASP1,LIMCH1	AD.Ex	1	0.1	100
negative regulation of protein phosphorylation	0.0014	0.049	540	410	20	SH3GL2,LDLRAD4,LATS1,LRRK2,CDKN1B,ITGB1BP1,CDK5RAP3,ADARB1,TAOK3,IGF1R,CTDSPL,IPO5,CORO1C,RGS4,ZFYVE28,PKIG,SOCS4,DUSP7,UBE2B,SRCIN1	AD.Ex	1	0.1	100
peripheral nervous system development	0.0014	0.05	540	73	7	ALDH3A2,SCN8A,PLXNA4,NTRK2,EGR3,AKT2,NAB1	AD.Ex	1	0.1	100
regulation of adherens junction organization	0.0014	0.05	540	73	7	ITGB1BP1,CORO1C,CLASP1,ACTG1,PTK2,PIK3R1,LIMCH1	AD.Ex	1	0.1	100
negative regulation of protein kinase activity	1.6e-08	8.2e-05	233	236	15	DUSP8,PPM1E,SH3BP5,TSG101,DUSP16,PRKAR2B,PTPN1,SPRED2,PARVA,TRIB3,SPRY2,CIT,PRKAR1A,MYOCD,SLC8A3	AD.Ex	4	0.1	100
negative regulation of kinase activity	5.4e-08	0.00021	233	259	15	DUSP8,PPM1E,SH3BP5,TSG101,DUSP16,PRKAR2B,PTPN1,SPRED2,PARVA,TRIB3,SPRY2,CIT,PRKAR1A,MYOCD,SLC8A3	AD.Ex	4	0.1	100
negative regulation of transferase activity	2.2e-07	0.0007	233	289	15	DUSP8,PPM1E,SH3BP5,TSG101,DUSP16,PRKAR2B,PTPN1,SPRED2,PARVA,TRIB3,SPRY2,CIT,PRKAR1A,MYOCD,SLC8A3	AD.Ex	4	0.1	100
negative regulation of protein phosphorylation	8.2e-07	0.0018	233	410	17	PPP5C,TMED2,TRIB3,SPRY2,PRKAR1A,MYOCD,SLC8A3,DUSP8,PPM1E,SH3BP5,TSG101,DUSP16,PRKAR2B,PTPN1,SPRED2,PARVA,CIT	AD.Ex	4	0.1	100
negative regulation of protein serine/threonine kinase activity	1.2e-06	0.0018	233	137	10	DUSP8,SPRY2,CIT,PRKAR1A,MYOCD,DUSP16,PRKAR2B,PTPN1,SLC8A3,SPRED2	AD.Ex	4	0.1	100
negative regulation of phosphorylation	3e-06	0.003	233	451	17	PPP5C,TMED2,TRIB3,SPRY2,PRKAR1A,MYOCD,SLC8A3,DUSP8,PPM1E,SH3BP5,TSG101,DUSP16,PRKAR2B,PTPN1,SPRED2,PARVA,CIT	AD.Ex	4	0.1	100
mRNA processing	7.4e-06	0.0053	233	483	17	GTF2F1,GTF2F2,CDC5L,MBNL2,RBM5,CELF5,KHDRBS3,SRPK1,PPIH,DDX17,SCAF8,DDX23,RBM26,SNRNP40,TFIP11,RBM24,DDX20	AD.Ex	4	0.1	100
regulation of skeletal muscle cell differentiation	3.3e-05	0.017	233	19	4	ARNTL,RBM24,DDX17,MYOCD	AD.Ex	4	0.1	100
RNA splicing, via transesterification reactions with bulged adenosine as nucleophile	4.8e-05	0.022	233	299	12	DDX23,SNRNP40,TFIP11,GTF2F1,GTF2F2,CDC5L,RBM5,CELF5,SRPK1,PPIH,DDX17,DDX20	AD.Ex	4	0.1	100
mRNA splicing, via spliceosome	4.8e-05	0.022	233	299	12	DDX23,SNRNP40,TFIP11,GTF2F1,GTF2F2,CDC5L,RBM5,CELF5,SRPK1,PPIH,DDX17,DDX20	AD.Ex	4	0.1	100
RNA splicing, via transesterification reactions	5.3e-05	0.023	233	302	12	DDX23,SNRNP40,TFIP11,GTF2F1,GTF2F2,CDC5L,RBM5,CELF5,SRPK1,PPIH,DDX17,DDX20	AD.Ex	4	0.1	100
RNA splicing	5.7e-05	0.024	233	404	14	GTF2F1,GTF2F2,CDC5L,MBNL2,RBM5,CELF5,SRPK1,PPIH,DDX17,DDX23,SNRNP40,TFIP11,RBM24,DDX20	AD.Ex	4	0.1	100
peptidyl-threonine dephosphorylation	7.2e-05	0.027	233	23	4	PPP5C,PPM1E,DUSP8,DUSP16	AD.Ex	4	0.1	100
regulation of alternative mRNA splicing, via spliceosome	0.0001	0.033	233	75	6	KHDRBS3,DDX17,RBM24,MBNL2,RBM5,CELF5	AD.Ex	4	0.1	100
regulation of mRNA splicing, via spliceosome	0.00013	0.039	233	112	7	RBM24,MBNL2,RBM5,CELF5,KHDRBS3,SRPK1,DDX17	AD.Ex	4	0.1	100
regulation of mRNA processing	0.00014	0.04	233	151	8	ZC3H14,RBM24,MBNL2,RBM5,CELF5,KHDRBS3,SRPK1,DDX17	AD.Ex	4	0.1	100
coenzyme A biosynthetic process	0.00015	0.041	233	11	3	ACOT7,PPCS,PANK2	AD.Ex	4	0.1	100
positive regulation of viral process	0.00015	0.041	233	114	7	GTF2F1,GTF2F2,TSG101,PPID,SRPK1,PPIH,NUCKS1	AD.Ex	4	0.1	100
modulation of chemical synaptic transmission	1.9e-20	5.4e-17	266	415	35	SLC24A2,TMEM108,CACNA1A,GRM5,CLSTN1,NRG3,PTPRD,NPTX1,CALM3,CALM1,DLGAP1,SHISA9,MAP1B,PLCB1,DCC,CDH11,CELF4,SLC12A2,MEF2C,PRKCB,MAP1A,DGKI,GRIA1,SYN3,YWHAH,CAMK2B,PPFIA2,CACNB2,PREPL,CACNG8,NRGN,CPLX2,SYT1,SNAP25,GRM1	AD.Ex	2	0.1	100
regulation of trans-synaptic signaling	2e-20	5.4e-17	266	416	35	SLC24A2,TMEM108,CACNA1A,GRM5,CLSTN1,NRG3,PTPRD,NPTX1,CALM3,CALM1,DLGAP1,SHISA9,MAP1B,PLCB1,DCC,CDH11,CELF4,SLC12A2,MEF2C,PRKCB,MAP1A,DGKI,GRIA1,SYN3,YWHAH,CAMK2B,PPFIA2,CACNB2,PREPL,CACNG8,NRGN,CPLX2,SYT1,SNAP25,GRM1	AD.Ex	2	0.1	100
trans-synaptic signaling	5.7e-15	3.7e-12	266	414	29	CACNA1A,GRM5,SLC17A7,CHRM3,PTPRD,BSN,NPTX1,DLGAP1,GABRG3,GABRB1,EXT1,GABBR2,DTNA,MEF2C,KCNQ3,GRIA1,SYN3,HTR6,RPH3A,PPFIA2,CACNB2,CPLX2,SYT1,SNAP25,GRIA2,GRM1,ERC2,CADPS,GABRB2	AD.Ex	2	0.1	100
synaptic signaling	1.2e-14	7.5e-12	266	426	29	CACNA1A,GRM5,SLC17A7,CHRM3,PTPRD,BSN,NPTX1,DLGAP1,GABRG3,GABRB1,EXT1,GABBR2,DTNA,MEF2C,KCNQ3,GRIA1,SYN3,HTR6,RPH3A,PPFIA2,CACNB2,CPLX2,SYT1,SNAP25,GRIA2,GRM1,ERC2,CADPS,GABRB2	AD.Ex	2	0.1	100
anterograde trans-synaptic signaling	1.6e-14	9.3e-12	266	399	28	CACNA1A,GRM5,SLC17A7,CHRM3,BSN,NPTX1,DLGAP1,GABRG3,GABRB1,EXT1,GABBR2,DTNA,MEF2C,KCNQ3,GRIA1,SYN3,HTR6,RPH3A,PPFIA2,CACNB2,CPLX2,SYT1,SNAP25,GRIA2,GRM1,ERC2,CADPS,GABRB2	AD.Ex	2	0.1	100
chemical synaptic transmission	1.6e-14	9.3e-12	266	399	28	CACNA1A,GRM5,SLC17A7,CHRM3,BSN,NPTX1,DLGAP1,GABRG3,GABRB1,EXT1,GABBR2,DTNA,MEF2C,KCNQ3,GRIA1,SYN3,HTR6,RPH3A,PPFIA2,CACNB2,CPLX2,SYT1,SNAP25,GRIA2,GRM1,ERC2,CADPS,GABRB2	AD.Ex	2	0.1	100
neuron projection morphogenesis	2.8e-14	1.4e-11	266	474	30	PHACTR1,TMEM108,CTNNA2,CTNND2,DSCAML1,CCK,GPM6A,RPS6KA5,UNC5D,CHN1,SHC3,NPTX1,NFIB,DPYSL2,STMN1,MAP1B,CHL1,NRP1,EXT1,DCC,KALRN,CDH11,NRXN3,SLIT2,KIRREL3,MAP1A,SLIT1,BAIAP2,DAB1,SLIT3	AD.Ex	2	0.1	100
plasma membrane bounded cell projection morphogenesis	3.5e-14	1.7e-11	266	478	30	PHACTR1,TMEM108,CTNNA2,CTNND2,DSCAML1,CCK,GPM6A,RPS6KA5,UNC5D,CHN1,SHC3,NPTX1,NFIB,DPYSL2,STMN1,MAP1B,CHL1,NRP1,EXT1,DCC,KALRN,CDH11,NRXN3,SLIT2,KIRREL3,MAP1A,SLIT1,BAIAP2,DAB1,SLIT3	AD.Ex	2	0.1	100
cell projection morphogenesis	4.3e-14	2e-11	266	482	30	PHACTR1,TMEM108,CTNNA2,CTNND2,DSCAML1,CCK,GPM6A,RPS6KA5,UNC5D,CHN1,SHC3,NPTX1,NFIB,DPYSL2,STMN1,MAP1B,CHL1,NRP1,EXT1,DCC,KALRN,CDH11,NRXN3,SLIT2,KIRREL3,MAP1A,SLIT1,BAIAP2,DAB1,SLIT3	AD.Ex	2	0.1	100
regulation of neuron projection development	6.3e-14	2.7e-11	266	489	30	SCARB2,CNTN1,CTNNA2,NTRK3,CUX1,PTPRG,RTN4RL2,PTPRD,LRRC7,CHN1,DPYSL2,OLFM1,MAP1B,NRP1,DCC,MAGI2,KALRN,SLIT2,MEF2C,DGKG,HECW1,YWHAH,CAMK2B,ENC1,PPFIA2,DAB1,SYT1,SNAP25,NEGR1,CAMK1D	AD.Ex	2	0.1	100
cell morphogenesis involved in neuron differentiation	9.4e-14	3.9e-11	266	428	28	PHACTR1,CTNNA2,CTNND2,DSCAML1,CCK,RPS6KA5,UNC5D,CHN1,SHC3,NPTX1,NFIB,DPYSL2,STMN1,MAP1B,CHL1,NRP1,EXT1,DCC,KALRN,CDH11,NRXN3,SLIT2,MEF2C,MAP1A,SLIT1,BAIAP2,DAB1,SLIT3	AD.Ex	2	0.1	100
axonogenesis	9.3e-13	3.1e-10	266	368	25	STMN1,MAP1B,CHL1,NRP1,EXT1,DCC,KALRN,CDH11,NRXN3,SLIT2,CTNNA2,MAP1A,SLIT1,DSCAML1,BAIAP2,DAB1,CCK,RPS6KA5,UNC5D,SLIT3,CHN1,SHC3,NPTX1,NFIB,DPYSL2	AD.Ex	2	0.1	100
axon development	9.8e-13	3.2e-10	266	402	26	CTNNA2,DSCAML1,RTN4RL2,CCK,RPS6KA5,UNC5D,CHN1,SHC3,NPTX1,NFIB,DPYSL2,STMN1,MAP1B,CHL1,NRP1,EXT1,DCC,KALRN,CDH11,NRXN3,SLIT2,MAP1A,SLIT1,BAIAP2,DAB1,SLIT3	AD.Ex	2	0.1	100
regulation of ion transmembrane transport	6.5e-12	1.9e-09	266	473	27	ATP1B1,CACNA1A,GRM5,PDE4D,KCNC2,CHRM3,KCNIP4,NETO2,LRRC7,CALM3,CALM1,SHISA9,CACNA2D3,KCND3,KCNB2,MEF2C,KCNQ3,KCNQ5,GRIA1,CORO1A,HECW1,YWHAH,CACNB2,CACNG8,GRIA2,NOS1AP,CEMIP	AD.Ex	2	0.1	100
synapse organization	3.2e-10	7.9e-08	266	271	19	MAP1B,LRRTM3,TMEM108,KALRN,APBB2,KIRREL3,GRM5,INSR,PDZRN3,IGSF21,CTNND2,PPFIA2,CACNB2,GPM6A,ERC2,PTPRD,BSN,NOS1AP,GABRB2	AD.Ex	2	0.1	100
regulation of ion transmembrane transporter activity	8.1e-10	1.8e-07	266	254	18	SHISA9,ATP1B1,GRM5,MEF2C,PDE4D,GRIA1,HECW1,YWHAH,CACNB2,CACNG8,KCNC2,GRIA2,CHRM3,NETO2,LRRC7,NOS1AP,CALM3,CALM1	AD.Ex	2	0.1	100
regulation of transmembrane transporter activity	1.6e-09	3.4e-07	266	265	18	SHISA9,ATP1B1,GRM5,MEF2C,PDE4D,GRIA1,HECW1,YWHAH,CACNB2,CACNG8,KCNC2,GRIA2,CHRM3,NETO2,LRRC7,NOS1AP,CALM3,CALM1	AD.Ex	2	0.1	100
regulation of transporter activity	3.4e-09	6.9e-07	266	278	18	SHISA9,ATP1B1,GRM5,MEF2C,PDE4D,GRIA1,HECW1,YWHAH,CACNB2,CACNG8,KCNC2,GRIA2,CHRM3,NETO2,LRRC7,NOS1AP,CALM3,CALM1	AD.Ex	2	0.1	100
positive regulation of neuron differentiation	5.4e-09	1.1e-06	266	357	20	SCARB2,MAP1B,CNTN1,NRP1,MAGI2,KALRN,SLIT2,NTRK3,MEF2C,CUX1,CAMK2B,ENC1,DAB1,SYT1,BRINP1,NEGR1,TCF4,PTPRD,LRRC7,CAMK1D	AD.Ex	2	0.1	100
regulation of cation transmembrane transport	9.8e-09	1.9e-06	266	333	19	SHISA9,ATP1B1,MEF2C,PDE4D,GRIA1,CORO1A,HECW1,YWHAH,CACNB2,CACNG8,KCNC2,GRIA2,KCNIP4,NETO2,LRRC7,NOS1AP,CALM3,CALM1,CEMIP	AD.Ex	2	0.1	100
neuron projection guidance	1.3e-08	2.5e-06	266	269	17	CHL1,NRP1,EXT1,DCC,KALRN,NRXN3,SLIT2,SLIT1,DSCAML1,DAB1,RPS6KA5,UNC5D,SLIT3,CHN1,SHC3,NFIB,DPYSL2	AD.Ex	2	0.1	100
axon guidance	1.3e-08	2.4e-06	266	268	17	CHL1,NRP1,EXT1,DCC,KALRN,NRXN3,SLIT2,SLIT1,DSCAML1,DAB1,RPS6KA5,UNC5D,SLIT3,CHN1,SHC3,NFIB,DPYSL2	AD.Ex	2	0.1	100
regulation of neurotransmitter levels	5.5e-08	9.4e-06	266	333	18	MEF2C,PRKCB,INSR,SYN3,CLU,RPH3A,PPFIA2,CACNB2,PREPL,CPLX2,SYT1,SNAP25,GRM1,ERC2,NOS1AP,CADPS,CALM3,CALM1	AD.Ex	2	0.1	100
positive regulation of neurogenesis	6.1e-08	1e-05	266	454	21	SCARB2,CNTN1,NTRK3,CUX1,BRINP1,TCF4,PTPRD,LRRC7,MAP1B,NRP1,TENM4,MAGI2,KALRN,SLIT2,MEF2C,CAMK2B,ENC1,DAB1,SYT1,NEGR1,CAMK1D	AD.Ex	2	0.1	100
regulation of cation channel activity	7.8e-08	1.3e-05	266	170	13	SHISA9,CACNB2,CACNG8,KCNC2,GRIA2,NETO2,LRRC7,NOS1AP,MEF2C,CALM3,CALM1,PDE4D,GRIA1	AD.Ex	2	0.1	100
regulation of membrane potential	9.7e-08	1.6e-05	266	425	20	TMEM108,ATP1B1,CACNA1A,GRM5,CCK,KCNC2,CALM3,CALM1,GABRG3,GABRB1,KCND3,CELF4,MEF2C,KCNQ3,GRIA1,YWHAH,CACNB2,GRM1,NOS1AP,GABRB2	AD.Ex	2	0.1	100
positive regulation of neuron projection development	1e-07	1.7e-05	266	273	16	SCARB2,MAP1B,CNTN1,NRP1,MAGI2,KALRN,SLIT2,NTRK3,CUX1,CAMK2B,ENC1,SYT1,NEGR1,PTPRD,LRRC7,CAMK1D	AD.Ex	2	0.1	100
regulation of synaptic vesicle cycle	1.4e-07	2.3e-05	266	96	10	SYT1,BSN,PRKCB,SLC17A7,CALM3,CALM1,PPFIA2,CACNB2,PREPL,CPLX2	AD.Ex	2	0.1	100
regulation of synapse structure or activity	2.4e-07	3.6e-05	266	220	14	LRRTM3,KALRN,CLSTN1,CTNNA2,MEF2C,SLC17A7,TUBA1A,SLIT1,CAMK2B,PPFIA2,LINGO2,GPM6A,LRRN1,PTPRD	AD.Ex	2	0.1	100
cell-cell adhesion via plasma-membrane adhesion molecules	2.5e-07	3.7e-05	266	255	15	TENM4,CDH10,CDH11,CDH12,CDH18,KIRREL3,CLSTN1,IGSF21,DSCAML1,PCDH9,DAB1,UNC5D,PTPRD,TENM2,PCDH7	AD.Ex	2	0.1	100
regulation of signaling receptor activity	2.8e-07	4.2e-05	266	190	13	DLGAP1,SHISA9,NRP1,CACNG8,DKK3,NCK2,GRIA2,NETO2,LRRC7,MEF2C,NPTX1,PDE4D,GRIA1	AD.Ex	2	0.1	100
positive regulation of cell projection organization	3.4e-07	4.9e-05	266	376	18	SCARB2,MAP1B,CNTN1,NRP1,MAGI2,KALRN,SLIT2,NTRK3,CUX1,CAMK2B,ENC1,GPM6A,SYT1,NEGR1,PTPRD,LRRC7,TENM2,CAMK1D	AD.Ex	2	0.1	100
regulation of neurotransmitter receptor activity	4.3e-07	6.1e-05	266	83	9	DLGAP1,SHISA9,GRIA2,NETO2,LRRC7,MEF2C,NPTX1,CACNG8,GRIA1	AD.Ex	2	0.1	100
regulation of synaptic plasticity	7.5e-07	0.0001	266	174	12	SLC24A2,SHISA9,MAP1B,YWHAH,CAMK2B,NRGN,CPLX2,GRM5,SNAP25,MEF2C,MAP1A,GRIA1	AD.Ex	2	0.1	100
regulation of synaptic vesicle exocytosis	8e-07	0.00011	266	66	8	SYT1,PRKCB,CALM3,CALM1,PPFIA2,CACNB2,PREPL,CPLX2	AD.Ex	2	0.1	100
regulation of neurotransmitter secretion	8.6e-07	0.00012	266	90	9	SYT1,MEF2C,PRKCB,CALM3,CALM1,PPFIA2,CACNB2,PREPL,CPLX2	AD.Ex	2	0.1	100
regulation of synapse organization	8.9e-07	0.00012	266	210	13	LRRTM3,KALRN,CLSTN1,CTNNA2,MEF2C,TUBA1A,SLIT1,CAMK2B,PPFIA2,LINGO2,GPM6A,LRRN1,PTPRD	AD.Ex	2	0.1	100
regulation of dendrite development	1e-06	0.00014	266	148	11	HECW1,DCC,YWHAH,CAMK2B,PPFIA2,KALRN,PTPRD,MEF2C,CUX1,DGKG,CAMK1D	AD.Ex	2	0.1	100
protein localization to membrane	1.2e-06	0.00016	266	498	20	ATP1B1,PACS1,CLSTN1,MYO5A,MAP7,KCNIP4,LRRC7,CALM3,CALM1,KCNB2,MAGI2,RPS14,TTC7A,ZDHHC14,SRP72,GPR158,EMC6,CACNB2,PREPL,SNAP25	AD.Ex	2	0.1	100
regulation of metal ion transport	1.2e-06	0.00016	266	369	17	CNTN1,ATP1B1,PDE4D,CORO1A,HECW1,NKAIN2,YWHAH,CAMK2B,CACNB2,GNAO1,KCNC2,KCNIP4,NETO2,NOS1AP,CALM3,CALM1,CEMIP	AD.Ex	2	0.1	100
regulation of synaptic vesicle transport	1.6e-06	0.0002	266	72	8	SYT1,PRKCB,CALM3,CALM1,PPFIA2,CACNB2,PREPL,CPLX2	AD.Ex	2	0.1	100
regulation of cell morphogenesis involved in differentiation	1.9e-06	0.00024	266	300	15	OLFM1,MAP1B,NRP1,DCC,KALRN,SLIT2,CUX1,HECW1,YWHAH,CAMK2B,PPFIA2,DAB1,PTPRD,CHN1,DPYSL2	AD.Ex	2	0.1	100
regulation of cell morphogenesis	3e-06	0.00036	266	483	19	CUX1,PTPRD,CHN1,DPYSL2,OLFM1,MAP1B,NRP1,DCC,KALRN,SLIT2,CORO1A,RHOBTB2,HECW1,YWHAH,CAMK2B,PPFIA2,BAIAP2,DAB1,SYT1	AD.Ex	2	0.1	100
learning or memory	3.1e-06	0.00037	266	235	13	SLC24A2,PLCB1,KALRN,NRXN3,GRM5,MEF2C,MAP1A,INSR,GRIA1,NRGN,CCK,BRINP1,SNAP25	AD.Ex	2	0.1	100
telencephalon development	3.3e-06	0.00039	266	236	13	PHACTR1,PLCB1,EXT1,TMEM108,SLIT2,KIRREL3,NRG3,SLIT1,HTR6,NRGN,DAB1,SLIT3,NFIB	AD.Ex	2	0.1	100
forebrain development	3.7e-06	0.00044	266	358	16	PHACTR1,PLCB1,EXT1,TMEM108,SLIT2,KIRREL3,NRG3,SLIT1,HTR6,NRGN,PCDH9,GNAO1,DAB1,KCNC2,SLIT3,NFIB	AD.Ex	2	0.1	100
neuron migration	4.6e-06	0.00053	266	110	9	MAP1B,NRP1,DCC,KIRREL3,DAB1,CCK,GPM6A,MEF2C,ASTN2	AD.Ex	2	0.1	100
substrate-independent telencephalic tangential interneuron migration	5e-06	0.00057	266	11	4	SLIT3,SLIT2,NRG3,SLIT1	AD.Ex	2	0.1	100
substrate-independent telencephalic tangential migration	5e-06	0.00057	266	11	4	SLIT3,SLIT2,NRG3,SLIT1	AD.Ex	2	0.1	100
regulation of blood circulation	5.2e-06	0.00058	266	285	14	CACNA2D3,KCND3,ATP1B1,PDE4D,DOCK4,CACNB2,CACNG8,CELF2,GNAO1,CHRM3,KCNIP4,NOS1AP,CALM3,CALM1	AD.Ex	2	0.1	100
neural nucleus development	5.7e-06	0.00063	266	61	7	KCNC2,YWHAH,CALM3,CALM1,BASP1,NFIB,KIRREL3	AD.Ex	2	0.1	100
neurotransmitter secretion	9.3e-06	0.00098	266	91	8	SYT1,SNAP25,SYN3,ERC2,CADPS,RPH3A,PPFIA2,CPLX2	AD.Ex	2	0.1	100
protein localization to cell periphery	9.5e-06	0.001	266	222	12	KCNB2,ATP1B1,PACS1,TTC7A,CLSTN1,MYO5A,MAP7,GPR158,CACNB2,PREPL,SNAP25,KCNIP4	AD.Ex	2	0.1	100
regulation of glutamate receptor signaling pathway	9.8e-06	0.001	266	66	7	SHISA9,GRIA2,NETO2,LRRC7,MEF2C,CACNG8,GRIA1	AD.Ex	2	0.1	100
signal release from synapse	1e-05	0.001	266	92	8	SYT1,SNAP25,SYN3,ERC2,CADPS,RPH3A,PPFIA2,CPLX2	AD.Ex	2	0.1	100
cellular potassium ion transport	1.4e-05	0.0014	266	158	10	SLC24A2,KCND3,KCNB2,ATP1B1,KCNC2,SNAP25,KCNIP4,SLC12A2,KCNQ3,KCNQ5	AD.Ex	2	0.1	100
gamma-aminobutyric acid signaling pathway	1.4e-05	0.0014	266	28	5	GABBR2,GABRG3,GABRB2,SLC12A2,GABRB1	AD.Ex	2	0.1	100
potassium ion transmembrane transport	1.4e-05	0.0014	266	158	10	SLC24A2,KCND3,KCNB2,ATP1B1,KCNC2,SNAP25,KCNIP4,SLC12A2,KCNQ3,KCNQ5	AD.Ex	2	0.1	100
regulation of neurotransmitter transport	1.6e-05	0.0016	266	128	9	PPFIA2,CACNB2,PREPL,CPLX2,SYT1,MEF2C,PRKCB,CALM3,CALM1	AD.Ex	2	0.1	100
regulation of calcium ion-dependent exocytosis	1.7e-05	0.0017	266	99	8	PPFIA2,CACNB2,PREPL,CPLX2,SYT1,PRKCB,CALM3,CALM1	AD.Ex	2	0.1	100
cognition	1.8e-05	0.0017	266	276	13	SLC24A2,PLCB1,KALRN,NRXN3,GRM5,MEF2C,MAP1A,INSR,GRIA1,NRGN,CCK,BRINP1,SNAP25	AD.Ex	2	0.1	100
learning	1.9e-05	0.0018	266	131	9	SLC24A2,KALRN,NRGN,NRXN3,GRM5,CCK,SNAP25,MAP1A,INSR	AD.Ex	2	0.1	100
regulation of heart contraction	2e-05	0.0018	266	239	12	CACNA2D3,KCND3,ATP1B1,PDE4D,CACNB2,CACNG8,CELF2,GNAO1,KCNIP4,NOS1AP,CALM3,CALM1	AD.Ex	2	0.1	100
postsynaptic modulation of chemical synaptic transmission	2e-05	0.0018	266	15	4	PLCB1,DCC,NRGN,GRM5	AD.Ex	2	0.1	100
regulation of high voltage-gated calcium channel activity	2e-05	0.0018	266	15	4	CALM3,NOS1AP,CALM1,CACNB2	AD.Ex	2	0.1	100
potassium ion transport	2e-05	0.0018	266	165	10	SLC24A2,KCND3,KCNB2,ATP1B1,KCNC2,SNAP25,KCNIP4,SLC12A2,KCNQ3,KCNQ5	AD.Ex	2	0.1	100
homophilic cell adhesion via plasma membrane adhesion molecules	2.2e-05	0.002	266	167	10	IGSF21,DSCAML1,CDH10,CDH11,CDH12,CDH18,PCDH9,KIRREL3,CLSTN1,PCDH7	AD.Ex	2	0.1	100
dendrite development	2.3e-05	0.0021	266	103	8	PHACTR1,MAP1B,CTNND2,NRP1,DAB1,NCK2,CTNNA2,MAP1A	AD.Ex	2	0.1	100
positive regulation of peptidyl-threonine phosphorylation	2.4e-05	0.0022	266	31	5	PRKAG2,CALM3,CALM1,RPTOR,CEMIP	AD.Ex	2	0.1	100
neurotransmitter transport	2.8e-05	0.0025	266	172	10	SYN3,RPH3A,PPFIA2,CPLX2,SYT1,SNAP25,GRM1,ERC2,CADPS,SLC17A7	AD.Ex	2	0.1	100
developmental growth involved in morphogenesis	3.2e-05	0.0028	266	108	8	MAP1B,SLIT1,NRP1,EXT1,TMEM108,MAGI2,SLIT2,SLIT3	AD.Ex	2	0.1	100
memory	3.2e-05	0.0028	266	108	8	SLC24A2,PLCB1,KALRN,CCK,BRINP1,MAP1A,INSR,GRIA1	AD.Ex	2	0.1	100
axon extension	3.3e-05	0.0029	266	33	5	SLIT3,MAP1B,SLIT1,NRP1,SLIT2	AD.Ex	2	0.1	100
developmental cell growth	3.8e-05	0.0032	266	81	7	MAP1B,SLIT1,NRP1,SLIT3,SORBS2,TMEM108,SLIT2	AD.Ex	2	0.1	100
telencephalon cell migration	4e-05	0.0033	266	56	6	SLIT1,HTR6,NRG3,SLIT3,SLIT2,DAB1	AD.Ex	2	0.1	100
cell growth	4.4e-05	0.0036	266	83	7	MAP1B,SLIT1,NRP1,SLIT3,SORBS2,TMEM108,SLIT2	AD.Ex	2	0.1	100
central nervous system neuron development	4.8e-05	0.0038	266	84	7	SLIT1,GABRB1,DCC,SLIT3,CDH11,SLIT2,NFIB	AD.Ex	2	0.1	100
forebrain cell migration	5.5e-05	0.0043	266	59	6	SLIT1,HTR6,NRG3,SLIT3,SLIT2,DAB1	AD.Ex	2	0.1	100
neuron projection extension	5.5e-05	0.0043	266	59	6	MAP1B,SLIT1,NRP1,SLIT3,TMEM108,SLIT2	AD.Ex	2	0.1	100
receptor localization to synapse	6.7e-05	0.0052	266	38	5	SNAP25,CLSTN1,CACNG8,LRRC7,ANKS1B	AD.Ex	2	0.1	100
regulation of dendrite morphogenesis	6.9e-05	0.0053	266	89	7	HECW1,PTPRD,YWHAH,CAMK2B,PPFIA2,CUX1,KALRN	AD.Ex	2	0.1	100
protein localization to plasma membrane	7.5e-05	0.0056	266	193	10	MAP7,KCNB2,GPR158,CACNB2,PREPL,ATP1B1,PACS1,TTC7A,KCNIP4,MYO5A	AD.Ex	2	0.1	100
regulation of synapse assembly	9.8e-05	0.0071	266	94	7	SLIT1,CLSTN1,LRRN1,PTPRD,LRRTM3,MEF2C,LINGO2	AD.Ex	2	0.1	100
regulation of postsynaptic membrane potential	0.00011	0.0075	266	95	7	GABRG3,GRM1,GABRB1,MEF2C,GABRB2,GRIA1,GRM5	AD.Ex	2	0.1	100
positive regulation of transmembrane transport	0.00012	0.0086	266	205	10	OSBPL8,ATP1B1,SORBS1,INSR,CACNB2,KCNC2,NOS1AP,CALM3,CALM1,CEMIP	AD.Ex	2	0.1	100
synapse assembly	0.00012	0.0084	266	97	7	GPM6A,MAP1B,PTPRD,BSN,LRRTM3,GABRB2,KIRREL3	AD.Ex	2	0.1	100
calcium ion homeostasis	0.00013	0.0093	266	432	15	SLC24A2,CD40,CAMK2N1,ATP1B1,CACNA1A,GRM5,S1PR3,CALM3,CALM1,SNX10,PRKCB,GRIA1,CACNB2,GRM1,CEMIP	AD.Ex	2	0.1	100
regulation of synaptic transmission, glutamatergic	0.00013	0.0092	266	69	6	SYT1,GRM1,MEF2C,CACNG8,DGKI,GRM5	AD.Ex	2	0.1	100
regulation of exocytosis	0.00014	0.0096	266	208	10	VSNL1,PRKCB,PPFIA2,CACNB2,PREPL,CPLX2,SYT1,CADPS,CALM3,CALM1	AD.Ex	2	0.1	100
cellular response to ammonium ion	0.00015	0.011	266	71	6	KCNC2,CHRM3,PLCB1,GABRB1,GABRB2,GRIA1	AD.Ex	2	0.1	100
presynapse organization	0.00017	0.011	266	25	4	LRRTM3,PTPRD,BSN,PPFIA2	AD.Ex	2	0.1	100
negative chemotaxis	0.00017	0.011	266	46	5	SLIT3,SLIT1,NRG1,SLIT2,NRG3	AD.Ex	2	0.1	100
regulation of neurological system process	0.00017	0.012	266	137	8	DLGAP1,SHISA9,TENM4,TMEM108,CELF4,CCK,GRM1,NPTX1	AD.Ex	2	0.1	100
glutamate receptor signaling pathway	0.00019	0.012	266	47	5	GRIA2,GRM1,PLCB1,GRIA1,GRM5	AD.Ex	2	0.1	100
regulation of peptidyl-threonine phosphorylation	0.00019	0.012	266	47	5	PRKAG2,CALM3,CALM1,RPTOR,CEMIP	AD.Ex	2	0.1	100
regulation of calcium ion transmembrane transport	0.00021	0.014	266	141	8	CORO1A,CACNB2,ATP1B1,NOS1AP,CALM3,CALM1,PDE4D,CEMIP	AD.Ex	2	0.1	100
regulation of developmental growth	0.00021	0.014	266	306	12	OLFM1,MAP1B,NRP1,PLCB1,DCC,ZFPM2,MEF2C,BASP1,INSR,SYT1,JARID2,DPYSL2	AD.Ex	2	0.1	100
central nervous system projection neuron axonogenesis	0.00023	0.015	266	27	4	DCC,CDH11,SLIT2,NFIB	AD.Ex	2	0.1	100
regulation of muscle system process	0.00027	0.016	266	226	10	KCNB2,ATP1B1,PDE4D,DOCK4,CAMK2B,CHRM3,NOS1AP,JARID2,CALM3,CALM1	AD.Ex	2	0.1	100
negative regulation of protein phosphorylation	0.00027	0.016	266	410	14	CAMK2N1,RPTOR,NCK2,NTRK3,PDE4D,CALM3,CALM1,PEBP1,SLIT2,LMO3,YWHAB,UCHL1,PKIA,PRKAG2	AD.Ex	2	0.1	100
positive regulation of GTPase activity	0.00027	0.016	266	410	14	ARHGAP29,CD40,NTRK3,DOCK4,GARNL3,RASA2,CHN1,NRP1,PLCB1,KALRN,RGS12,GNAO1,RGS6,RGS7	AD.Ex	2	0.1	100
response to nerve growth factor	0.00028	0.017	266	51	5	CORO1A,KCNC2,NTRK3,TMEM108,MAGI2	AD.Ex	2	0.1	100
regulation of regulated secretory pathway	0.00029	0.017	266	148	8	PPFIA2,CACNB2,PREPL,CPLX2,SYT1,PRKCB,CALM3,CALM1	AD.Ex	2	0.1	100
presynaptic modulation of chemical synaptic transmission	0.00029	0.017	266	12	3	SYT1,PRKCB,CACNB2	AD.Ex	2	0.1	100
regulation of postsynaptic cytosolic calcium ion concentration	0.00029	0.017	266	12	3	GRIA1,GRM5,GRM1	AD.Ex	2	0.1	100
acidic amino acid transport	0.0003	0.018	266	52	5	SYT1,SNAP25,GRM1,SLC17A7,PPFIA2	AD.Ex	2	0.1	100
olfactory bulb development	0.00031	0.018	266	29	4	SLIT3,SLIT1,EXT1,SLIT2	AD.Ex	2	0.1	100
glutamate secretion	0.00031	0.018	266	29	4	SYT1,SLC17A7,SNAP25,PPFIA2	AD.Ex	2	0.1	100
glomerulus development	0.00033	0.019	266	53	5	EXT1,MEF2C,BASP1,MAGI2,KIRREL3	AD.Ex	2	0.1	100
positive regulation of ion transport	0.00033	0.019	266	276	11	CNTN1,ATP1B1,SLC12A2,CACNB2,CCK,KCNC2,SYT1,NOS1AP,CALM3,CALM1,CEMIP	AD.Ex	2	0.1	100
regulation of G protein-coupled receptor signaling pathway	0.00034	0.019	266	151	8	KCTD8,STMN1,YWHAB,PLCB1,RGS12,KCTD16,RGS6,CALM1	AD.Ex	2	0.1	100
localization within membrane	0.00034	0.02	266	115	7	ANKS1B,CACNG8,MAGI2,ATP1B1,SNAP25,CLSTN1,LRRC7	AD.Ex	2	0.1	100
protein transport within lipid bilayer	0.00035	0.02	266	30	4	SNAP25,CLSTN1,CACNG8,ATP1B1	AD.Ex	2	0.1	100
regulation of calcium ion transport	0.00035	0.02	266	233	10	ATP1B1,PDE4D,CORO1A,CAMK2B,CACNB2,GNAO1,NOS1AP,CALM3,CALM1,CEMIP	AD.Ex	2	0.1	100
synaptic vesicle cycle	0.00036	0.02	266	116	7	SYN3,CPLX2,SYT1,SNAP25,ERC2,CADPS,SLC17A7	AD.Ex	2	0.1	100
regulation of calcium ion transmembrane transporter activity	0.00036	0.02	266	83	6	NOS1AP,CALM3,CALM1,CACNB2,PDE4D,ATP1B1	AD.Ex	2	0.1	100
divalent inorganic cation homeostasis	0.00037	0.021	266	475	15	SLC24A2,CD40,CAMK2N1,ATP1B1,CACNA1A,GRM5,S1PR3,CALM3,CALM1,SNX10,PRKCB,GRIA1,CACNB2,GRM1,CEMIP	AD.Ex	2	0.1	100
regulation of GTPase activity	0.00038	0.021	266	476	15	ARHGAP29,CD40,NTRK3,DOCK4,GARNL3,RASA2,CHN1,NRP1,PLCB1,KALRN,SLIT2,RGS12,GNAO1,RGS6,RGS7	AD.Ex	2	0.1	100
olfactory lobe development	0.0004	0.022	266	31	4	SLIT3,SLIT1,EXT1,SLIT2	AD.Ex	2	0.1	100
negative regulation of nervous system development	0.00041	0.022	266	283	11	NRP1,DCC,SLIT2,NRG3,PTPRG,SLIT1,YWHAH,RTN4RL2,DAB1,BRINP1,PBX1	AD.Ex	2	0.1	100
signal release	0.00046	0.025	266	158	8	SYN3,RPH3A,PPFIA2,CPLX2,SYT1,SNAP25,ERC2,CADPS	AD.Ex	2	0.1	100
regulation of muscle contraction	0.00046	0.025	266	158	8	KCNB2,ATP1B1,CHRM3,NOS1AP,CALM3,CALM1,PDE4D,DOCK4	AD.Ex	2	0.1	100
regulation of sodium ion transport	0.00047	0.025	266	87	6	CNTN1,HECW1,NETO2,NKAIN2,YWHAH,ATP1B1	AD.Ex	2	0.1	100
positive regulation of synapse assembly	0.00047	0.025	266	57	5	CLSTN1,LRRN1,PTPRD,LRRTM3,LINGO2	AD.Ex	2	0.1	100
synaptic vesicle exocytosis	0.00047	0.025	266	57	5	SYT1,SNAP25,ERC2,CADPS,CPLX2	AD.Ex	2	0.1	100
detection of calcium ion	0.00048	0.025	266	14	3	SYT1,CALM3,CALM1	AD.Ex	2	0.1	100
olfactory bulb interneuron differentiation	0.00048	0.025	266	14	3	SLIT3,SLIT1,SLIT2	AD.Ex	2	0.1	100
adherens junction organization	0.0005	0.026	266	88	6	PTPRK,CDH10,CDH11,CDH12,CDH18,SORBS1	AD.Ex	2	0.1	100
positive regulation of developmental growth	0.00052	0.027	266	161	8	MAP1B,NRP1,PLCB1,ZFPM2,SYT1,MEF2C,BASP1,INSR	AD.Ex	2	0.1	100
regulation of anatomical structure size	0.00056	0.029	266	494	15	RPTOR,NCK2,CTNNA2,DOCK4,CHRM3,DPYSL2,OLFM1,MAP1B,NRP1,EXT1,DCC,SLIT2,SLC12A2,CORO1A,BAIAP2	AD.Ex	2	0.1	100
activation of protein kinase B activity	0.00057	0.029	266	34	4	OSBPL8,NRG1,INSR,NTRK3	AD.Ex	2	0.1	100
positive regulation of phosphatase activity	0.00057	0.029	266	34	4	MEF2C,CALM3,CALM1,MAGI2	AD.Ex	2	0.1	100
regulation of cell communication by electrical coupling	0.00059	0.03	266	15	3	CALM3,CALM1,PDE4D	AD.Ex	2	0.1	100
response to ammonium ion	0.0006	0.03	266	126	7	PLCB1,GABRB1,GNAO1,KCNC2,CHRM3,GABRB2,GRIA1	AD.Ex	2	0.1	100
synaptic vesicle localization	0.0006	0.03	266	91	6	SYT1,SNAP25,SYN3,ERC2,CADPS,CPLX2	AD.Ex	2	0.1	100
epithelial cell differentiation involved in kidney development	0.00064	0.032	266	35	4	MEF2C,BASP1,MAGI2,EXT1	AD.Ex	2	0.1	100
positive regulation of dendrite morphogenesis	0.00064	0.032	266	35	4	CUX1,KALRN,PTPRD,CAMK2B	AD.Ex	2	0.1	100
regulation of voltage-gated calcium channel activity	0.00064	0.032	266	35	4	CALM3,CALM1,CACNB2,NOS1AP	AD.Ex	2	0.1	100
negative regulation of phosphorylation	0.00068	0.034	266	451	14	CAMK2N1,RPTOR,NCK2,NTRK3,PDE4D,CALM3,CALM1,PEBP1,SLIT2,LMO3,YWHAB,UCHL1,PKIA,PRKAG2	AD.Ex	2	0.1	100
central nervous system neuron axonogenesis	0.00071	0.035	266	36	4	DCC,CDH11,SLIT2,NFIB	AD.Ex	2	0.1	100
regulation of cell growth	0.00073	0.036	266	402	13	RPTOR,CLSTN1,NRG3,DPYSL2,OLFM1,MAP1B,NRP1,DCC,APBB2,SLIT2,EI24,SYT1,SLIT3	AD.Ex	2	0.1	100
negative regulation of cell development	0.00075	0.037	266	304	11	NRP1,DCC,SLIT2,S1PR3,NRG3,PTPRG,YWHAH,RTN4RL2,DAB1,BRINP1,PBX1	AD.Ex	2	0.1	100
regulation of heart rate	0.00075	0.037	266	95	6	KCND3,NOS1AP,CALM3,CALM1,CACNB2,PDE4D	AD.Ex	2	0.1	100
regulation of NMDA receptor activity	0.00079	0.038	266	37	4	MEF2C,GRIA2,LRRC7,GRIA1	AD.Ex	2	0.1	100
multi-organism behavior	0.0008	0.038	266	64	5	BRINP1,EXT1,KALRN,NRXN3,KIRREL3	AD.Ex	2	0.1	100
cardiac conduction	0.00084	0.04	266	97	6	CACNA2D3,KCNIP4,KCND3,CACNB2,CACNG8,ATP1B1	AD.Ex	2	0.1	100
regulation of axonogenesis	0.00086	0.041	266	174	8	OLFM1,MAP1B,NRP1,DCC,SLIT2,DAB1,CHN1,DPYSL2	AD.Ex	2	0.1	100
central nervous system neuron differentiation	0.00086	0.041	266	174	8	SLIT1,GABRB1,DCC,CDH11,SLIT2,LMO4,SLIT3,NFIB	AD.Ex	2	0.1	100
monovalent inorganic cation transport	0.00087	0.041	266	410	13	SLC24A2,ATP1B1,SLC17A7,KCNC2,KCNIP4,KCND3,NDUFA4,KCNB2,COX8A,SLC12A2,KCNQ3,KCNQ5,SNAP25	AD.Ex	2	0.1	100
regulation of synaptic vesicle endocytosis	0.00087	0.041	266	17	3	SLC17A7,CALM3,CALM1	AD.Ex	2	0.1	100
regulation of postsynaptic neurotransmitter receptor activity	0.00087	0.041	266	17	3	DLGAP1,SHISA9,NPTX1	AD.Ex	2	0.1	100
positive regulation of calcium ion transmembrane transporter activity	0.00088	0.041	266	38	4	CALM3,CALM1,CACNB2,ATP1B1	AD.Ex	2	0.1	100
negative regulation of neurogenesis	0.00089	0.041	266	263	10	NRP1,DCC,SLIT2,NRG3,PTPRG,YWHAH,RTN4RL2,DAB1,BRINP1,PBX1	AD.Ex	2	0.1	100
retinal ganglion cell axon guidance	0.001	0.047	266	18	3	NRP1,SLIT1,SLIT2	AD.Ex	2	0.1	100
cellular calcium ion homeostasis	0.0011	0.048	266	419	13	SLC24A2,CD40,ATP1B1,CACNA1A,GRM5,S1PR3,CALM3,CALM1,PRKCB,GRIA1,CACNB2,GRM1,CEMIP	AD.Ex	2	0.1	100
regulation of neuron migration	0.0011	0.048	266	40	4	PHACTR1,CTNNA2,NRG3,CAMK2B	AD.Ex	2	0.1	100
regulation of intracellular transport	0.0011	0.05	266	422	13	UBR5,CALM3,CALM1,MAP1B,PRKCB,EDEM2,PPFIA2,CACNB2,PREPL,CPLX2,SYT1,PKIA,CEMIP	AD.Ex	2	0.1	100
positive regulation of cation channel activity	0.0011	0.05	266	69	5	KCNC2,NOS1AP,CALM3,CALM1,CACNB2	AD.Ex	2	0.1	100
G1/S transition of mitotic cell cycle	4.9e-06	0.012	127	123	7	E2F6,MCM3,ID2,DBF4,PLK2,MCM2,CDC6	AD.Ex	5	0.1	100
cell cycle G1/S phase transition	5.4e-06	0.012	127	125	7	E2F6,MCM3,ID2,DBF4,PLK2,MCM2,CDC6	AD.Ex	5	0.1	100
synapse organization	9.6e-11	3.9e-07	118	271	14	ACTG1,GABRB3,ACTN1,GABRA1,SNCB,LRRTM2,NPTN,FARP1,SYBU,NRXN1,DLG4,ANK3,TNR,NRCAM	AD.Ex	3	0.1	20
regulation of membrane potential	4.4e-10	1.1e-06	118	425	16	NTRK2,CNIH3,DLG4,CACNA1D,ANK3,HCN1,GABRB3,KCNMA1,GABRA1,KCNB1,NRXN1,NDUFS1,GRIN2A,SCN8A,CACNA1E,RGS4	AD.Ex	3	0.1	20
learning	2.1e-08	1.9e-05	118	131	9	DLG4,ATXN1,NPTN,SLC12A5,ATP8A1,NTRK2,NRXN1,GRIN2A,TNR	AD.Ex	3	0.1	20
neuron projection morphogenesis	1.2e-07	7.4e-05	118	474	14	EPB41L3,NPTN,DLG4,NIN,ANK3,UNC5A,EPHB6,TNR,NRCAM,GAS7,NBL1,FARP1,NRXN1,PIK3R1	AD.Ex	3	0.1	20
regulation of ion transmembrane transport	1.2e-07	7.4e-05	118	473	14	CNIH3,DLG4,CACNA1D,ANK3,HCN1,KCNMA1,TSPAN13,KCNB1,KCNJ6,GRIN2A,SCN8A,CACNA1E,RGS4,STIM1	AD.Ex	3	0.1	20
plasma membrane bounded cell projection morphogenesis	1.3e-07	7.4e-05	118	478	14	EPB41L3,NPTN,DLG4,NIN,ANK3,UNC5A,EPHB6,TNR,NRCAM,GAS7,NBL1,FARP1,NRXN1,PIK3R1	AD.Ex	3	0.1	20
cell projection morphogenesis	1.5e-07	7.9e-05	118	482	14	EPB41L3,NPTN,DLG4,NIN,ANK3,UNC5A,EPHB6,TNR,NRCAM,GAS7,NBL1,FARP1,NRXN1,PIK3R1	AD.Ex	3	0.1	20
cognition	1.5e-07	8e-05	118	276	11	NPTN,SLC12A5,ATP8A1,NTRK2,NRXN1,GRIN2A,SETD5,DLG4,ATXN1,HTR2A,TNR	AD.Ex	3	0.1	20
trans-synaptic signaling	1.7e-07	8.2e-05	118	414	13	SNCB,NPTN,NTRK2,SV2B,CNIH3,DLG4,GABRB3,GABRA1,SLC12A5,NRXN1,GRIN2A,CACNA1E,HTR2A	AD.Ex	3	0.1	20
synaptic signaling	2.4e-07	9.9e-05	118	426	13	SNCB,NPTN,NTRK2,SV2B,CNIH3,DLG4,GABRB3,GABRA1,SLC12A5,NRXN1,GRIN2A,CACNA1E,HTR2A	AD.Ex	3	0.1	20
learning or memory	3.2e-07	0.00012	118	235	10	NPTN,SLC12A5,ATP8A1,NTRK2,NRXN1,GRIN2A,DLG4,ATXN1,HTR2A,TNR	AD.Ex	3	0.1	20
positive regulation of synaptic transmission	5.8e-07	0.0002	118	141	8	DLG4,RGS4,LRRTM2,NPTN,NTRK2,NRXN1,GRIN2A,TNR	AD.Ex	3	0.1	20
long-term synaptic potentiation	2.4e-06	0.00069	118	43	5	NPTN,NTRK2,GRIN2A,LRRTM2,TNR	AD.Ex	3	0.1	20
regulation of synaptic plasticity	2.8e-06	0.00078	118	174	8	DLG4,KCNB1,LRRTM2,SLC4A10,NPTN,NTRK2,GRIN2A,TNR	AD.Ex	3	0.1	20
anterograde trans-synaptic signaling	5.6e-06	0.0014	118	399	11	SNCB,SV2B,CNIH3,DLG4,GABRB3,GABRA1,SLC12A5,NRXN1,GRIN2A,CACNA1E,HTR2A	AD.Ex	3	0.1	20
chemical synaptic transmission	5.6e-06	0.0014	118	399	11	SNCB,SV2B,CNIH3,DLG4,GABRB3,GABRA1,SLC12A5,NRXN1,GRIN2A,CACNA1E,HTR2A	AD.Ex	3	0.1	20
axon development	6e-06	0.0015	118	402	11	NPTN,NREP,NIN,ANK3,CTNNA1,UNC5A,EPHB6,TNR,NRCAM,NRXN1,PIK3R1	AD.Ex	3	0.1	20
modulation of chemical synaptic transmission	8.1e-06	0.0019	118	415	11	NPTN,NTRK2,DLG4,TNR,KCNB1,LRRTM2,NRXN1,GRIN2A,RGS4,SLC4A10,HTR2A	AD.Ex	3	0.1	20
regulation of trans-synaptic signaling	8.3e-06	0.0019	118	416	11	NPTN,NTRK2,DLG4,TNR,KCNB1,LRRTM2,NRXN1,GRIN2A,RGS4,SLC4A10,HTR2A	AD.Ex	3	0.1	20
synapse assembly	9.7e-06	0.0022	118	97	6	NPTN,FARP1,GABRB3,GABRA1,NRXN1,NRCAM	AD.Ex	3	0.1	20
cell morphogenesis involved in neuron differentiation	1.1e-05	0.0024	118	428	11	NPTN,DLG4,NIN,ANK3,UNC5A,EPHB6,TNR,NRCAM,FARP1,NRXN1,PIK3R1	AD.Ex	3	0.1	20
regulation of phosphatase activity	3.2e-05	0.0067	118	177	7	NUAK1,PPP2R2C,PPP2R2B,PPP1R12A,FARP1,SLC39A10,TIPRL	AD.Ex	3	0.1	20
regulation of phosphoprotein phosphatase activity	3.3e-05	0.0067	118	120	6	NUAK1,PPP2R2C,PPP2R2B,PPP1R12A,SLC39A10,TIPRL	AD.Ex	3	0.1	20
locomotory exploration behavior	3.4e-05	0.0069	118	13	3	DLG4,TNR,SLC4A10	AD.Ex	3	0.1	20
regulation of protein dephosphorylation	8.7e-05	0.016	118	143	6	NUAK1,PPP2R2C,PPP2R2B,PPP1R12A,SLC39A10,TIPRL	AD.Ex	3	0.1	20
neuron cell-cell adhesion	9.6e-05	0.017	118	18	3	ASTN1,TNR,NRXN1	AD.Ex	3	0.1	20
regulation of dephosphorylation	0.0001	0.018	118	212	7	NUAK1,PPP2R2C,PPP2R2B,PPP1R12A,FARP1,SLC39A10,TIPRL	AD.Ex	3	0.1	20
action potential	0.0001	0.018	118	92	5	SCN8A,ANK3,NTRK2,KCNB1,CACNA1D	AD.Ex	3	0.1	20
axonogenesis	0.0001	0.018	118	368	9	NPTN,NRXN1,NIN,ANK3,PIK3R1,UNC5A,EPHB6,TNR,NRCAM	AD.Ex	3	0.1	20
exploration behavior	0.00013	0.022	118	20	3	DLG4,TNR,SLC4A10	AD.Ex	3	0.1	20
positive regulation of neurological system process	0.00022	0.034	118	59	4	DLG4,RGS4,NRXN1,TNR	AD.Ex	3	0.1	20
regulation of cation transmembrane transport	0.00029	0.041	118	333	8	TSPAN13,GRIN2A,CNIH3,DLG4,RGS4,CACNA1D,ANK3,STIM1	AD.Ex	3	0.1	20
positive regulation of excitatory postsynaptic potential	0.00037	0.05	118	28	3	RGS4,DLG4,NRXN1	AD.Ex	3	0.1	20
regulation of protein modification by small protein conjugation or removal	4.5e-06	0.014	93	236	8	ZMIZ1,NDFIP2,EGR1,TRIM44,NXN,PTEN,FBXO4,OTUB1	AD.Ex	6	0.1	20
negative regulation of cell projection organization	7e-06	0.016	93	178	7	CAPZB,DPYSL3,MYLIP,SPOCK1,CRMP1,PTEN,ARHGAP24	AD.Ex	6	0.1	20
locomotor rhythm	1.7e-05	0.026	93	13	3	EGR1,PTEN,NCOA2	AD.Ex	6	0.1	20
regulation of actin cytoskeleton organization	3e-05	0.026	132	350	10	PAK1,MKKS,SPIRE1,ADD2,WASF3,SPTB,CD47,RHOBTB3,DIXDC1,FSCN1	AD.Ex	2	0.1	20
regulation of actin filament-based process	7.4e-05	0.042	132	390	10	SPIRE1,WASF3,SPTB,RHOBTB3,DIXDC1,FSCN1,PAK1,MKKS,ADD2,CD47	AD.Ex	2	0.1	20
anterograde trans-synaptic signaling	8.9e-05	0.045	132	399	10	AMPH,ADARB1,RIMBP2,GABRA4,HRH1,KCNMB4,GABRA2,TRIM9,CNR1,GABRA5	AD.Ex	2	0.1	20
chemical synaptic transmission	8.9e-05	0.045	132	399	10	AMPH,ADARB1,RIMBP2,GABRA4,HRH1,KCNMB4,GABRA2,TRIM9,CNR1,GABRA5	AD.Ex	2	0.1	20
synaptic transmission, GABAergic	9.2e-05	0.045	132	16	3	GABRA5,GABRA4,GABRA2	AD.Ex	2	0.1	20
regulation of protein complex assembly	0.00011	0.05	132	491	11	SPIRE1,ERCC4,WASF3,SPTB,DYRK1A,FSCN1,PAK1,MKKS,HMGB1,ADD2,TRIM9	AD.Ex	2	0.1	20
cell morphogenesis involved in neuron differentiation	9.9e-06	0.012	58	428	8	CTNNA2,CTNND2,DSCAML1,NPTX1,B4GALT5,DPYSL2,STMN1,WNT5A	AD.Ex	14	0.1	20
neuron projection morphogenesis	2.1e-05	0.017	58	474	8	CTNNA2,CTNND2,DSCAML1,NPTX1,B4GALT5,DPYSL2,STMN1,WNT5A	AD.Ex	14	0.1	20
plasma membrane bounded cell projection morphogenesis	2.2e-05	0.017	58	478	8	CTNNA2,CTNND2,DSCAML1,NPTX1,B4GALT5,DPYSL2,STMN1,WNT5A	AD.Ex	14	0.1	20
cell projection morphogenesis	2.3e-05	0.017	58	482	8	CTNNA2,CTNND2,DSCAML1,NPTX1,B4GALT5,DPYSL2,STMN1,WNT5A	AD.Ex	14	0.1	20
axonogenesis	3.3e-05	0.021	58	368	7	STMN1,WNT5A,CTNNA2,DSCAML1,NPTX1,B4GALT5,DPYSL2	AD.Ex	14	0.1	20
axon development	5.8e-05	0.031	58	402	7	CTNNA2,DSCAML1,NPTX1,B4GALT5,DPYSL2,STMN1,WNT5A	AD.Ex	14	0.1	20
regulation of blood circulation	7.3e-05	0.035	58	285	6	ATP1B1,PDE4D,DOCK4,SLC4A3,CELF2,KCNIP4	AD.Ex	14	0.1	20
negative regulation of oligodendrocyte differentiation	1.5e-06	0.023	50	11	3	DLX2,DUSP10,DLX1	AD.Ex	15	0.1	20
negative regulation of glial cell differentiation	1.2e-05	0.035	50	21	3	DLX1,DLX2,DUSP10	AD.Ex	15	0.1	20
modulation of chemical synaptic transmission	2e-12	2.6e-09	100	415	17	SLC24A2,TMEM108,GRM5,CALM3,CALM1,MAP1B,PLCB1,DCC,CELF4,MEF2C,SYN3,YWHAH,PPFIA2,PREPL,NRGN,SYT1,SNAP25	AD.Ex	4	0.1	20
regulation of trans-synaptic signaling	2.1e-12	2.6e-09	100	416	17	SLC24A2,TMEM108,GRM5,CALM3,CALM1,MAP1B,PLCB1,DCC,CELF4,MEF2C,SYN3,YWHAH,PPFIA2,PREPL,NRGN,SYT1,SNAP25	AD.Ex	4	0.1	20
neuron projection morphogenesis	1.7e-11	1.4e-08	100	474	17	PHACTR1,TMEM108,CCK,GPM6A,RPS6KA5,CHN1,NFIB,MAP1B,CHL1,DCC,KALRN,NRXN3,SLIT2,KIRREL3,SLIT1,BAIAP2,SLIT3	AD.Ex	4	0.1	20
plasma membrane bounded cell projection morphogenesis	1.9e-11	1.5e-08	100	478	17	PHACTR1,TMEM108,CCK,GPM6A,RPS6KA5,CHN1,NFIB,MAP1B,CHL1,DCC,KALRN,NRXN3,SLIT2,KIRREL3,SLIT1,BAIAP2,SLIT3	AD.Ex	4	0.1	20
cell projection morphogenesis	2.2e-11	1.6e-08	100	482	17	PHACTR1,TMEM108,CCK,GPM6A,RPS6KA5,CHN1,NFIB,MAP1B,CHL1,DCC,KALRN,NRXN3,SLIT2,KIRREL3,SLIT1,BAIAP2,SLIT3	AD.Ex	4	0.1	20
regulation of neuron projection development	2.7e-11	1.7e-08	100	489	17	NTRK3,PTPRG,CHN1,OLFM1,MAP1B,DCC,MAGI2,KALRN,SLIT2,MEF2C,DGKG,YWHAH,ENC1,PPFIA2,SYT1,SNAP25,NEGR1	AD.Ex	4	0.1	20
cell morphogenesis involved in neuron differentiation	4e-10	1.7e-07	100	428	15	PHACTR1,CCK,RPS6KA5,CHN1,NFIB,MAP1B,CHL1,DCC,KALRN,NRXN3,SLIT2,MEF2C,SLIT1,BAIAP2,SLIT3	AD.Ex	4	0.1	20
synapse organization	1.9e-09	7e-07	100	271	12	MAP1B,LRRTM3,TMEM108,KALRN,KIRREL3,GRM5,PPFIA2,GPM6A,ERC2,BSN,NOS1AP,GABRB2	AD.Ex	4	0.1	20
axonogenesis	5.8e-09	2e-06	100	368	13	MAP1B,CHL1,DCC,KALRN,NRXN3,SLIT2,SLIT1,BAIAP2,CCK,RPS6KA5,SLIT3,CHN1,NFIB	AD.Ex	4	0.1	20
anterograde trans-synaptic signaling	1.5e-08	4.6e-06	100	399	13	GRM5,CHRM3,BSN,GABBR2,DTNA,MEF2C,SYN3,PPFIA2,SYT1,SNAP25,GRIA2,ERC2,GABRB2	AD.Ex	4	0.1	20
chemical synaptic transmission	1.5e-08	4.6e-06	100	399	13	GRM5,CHRM3,BSN,GABBR2,DTNA,MEF2C,SYN3,PPFIA2,SYT1,SNAP25,GRIA2,ERC2,GABRB2	AD.Ex	4	0.1	20
axon development	1.7e-08	4.9e-06	100	402	13	CCK,RPS6KA5,CHN1,NFIB,MAP1B,CHL1,DCC,KALRN,NRXN3,SLIT2,SLIT1,BAIAP2,SLIT3	AD.Ex	4	0.1	20
trans-synaptic signaling	2.4e-08	6.7e-06	100	414	13	GRM5,CHRM3,BSN,GABBR2,DTNA,MEF2C,SYN3,PPFIA2,SYT1,SNAP25,GRIA2,ERC2,GABRB2	AD.Ex	4	0.1	20
synaptic signaling	3.3e-08	9.3e-06	100	426	13	GRM5,CHRM3,BSN,GABBR2,DTNA,MEF2C,SYN3,PPFIA2,SYT1,SNAP25,GRIA2,ERC2,GABRB2	AD.Ex	4	0.1	20
regulation of ion transmembrane transport	1.1e-07	2.8e-05	100	473	13	GRM5,KCNC2,CHRM3,CALM3,CALM1,CACNA2D3,KCND3,KCNB2,MEF2C,YWHAH,GRIA2,NOS1AP,CEMIP	AD.Ex	4	0.1	20
axon guidance	2.2e-07	5.2e-05	100	268	10	CHL1,DCC,KALRN,NRXN3,SLIT2,SLIT1,RPS6KA5,SLIT3,CHN1,NFIB	AD.Ex	4	0.1	20
neuron projection guidance	2.3e-07	5.3e-05	100	269	10	CHL1,DCC,KALRN,NRXN3,SLIT2,SLIT1,RPS6KA5,SLIT3,CHN1,NFIB	AD.Ex	4	0.1	20
neural nucleus development	2.4e-07	5.3e-05	100	61	6	KCNC2,YWHAH,CALM3,CALM1,NFIB,KIRREL3	AD.Ex	4	0.1	20
regulation of membrane potential	2.7e-07	5.9e-05	100	425	12	TMEM108,GRM5,CCK,KCNC2,CALM3,CALM1,KCND3,CELF4,MEF2C,YWHAH,NOS1AP,GABRB2	AD.Ex	4	0.1	20
postsynaptic modulation of chemical synaptic transmission	4.1e-07	8.7e-05	100	15	4	PLCB1,DCC,NRGN,GRM5	AD.Ex	4	0.1	20
neuron migration	4.6e-07	9.6e-05	100	110	7	MAP1B,DCC,KIRREL3,CCK,GPM6A,MEF2C,ASTN2	AD.Ex	4	0.1	20
learning or memory	7.5e-07	0.00015	100	235	9	SLC24A2,PLCB1,KALRN,NRXN3,GRM5,MEF2C,NRGN,CCK,SNAP25	AD.Ex	4	0.1	20
telencephalon development	7.8e-07	0.00015	100	236	9	PHACTR1,PLCB1,TMEM108,SLIT2,KIRREL3,SLIT1,NRGN,SLIT3,NFIB	AD.Ex	4	0.1	20
regulation of ion transmembrane transporter activity	1.4e-06	0.00026	100	254	9	GRM5,MEF2C,YWHAH,KCNC2,GRIA2,CHRM3,NOS1AP,CALM3,CALM1	AD.Ex	4	0.1	20
learning	1.5e-06	0.00027	100	131	7	SLC24A2,KALRN,NRGN,NRXN3,GRM5,CCK,SNAP25	AD.Ex	4	0.1	20
regulation of neurotransmitter levels	1.6e-06	0.00029	100	333	10	MEF2C,SYN3,PPFIA2,PREPL,SYT1,SNAP25,ERC2,NOS1AP,CALM3,CALM1	AD.Ex	4	0.1	20
regulation of transmembrane transporter activity	2e-06	0.00035	100	265	9	GRM5,MEF2C,YWHAH,KCNC2,GRIA2,CHRM3,NOS1AP,CALM3,CALM1	AD.Ex	4	0.1	20
regulation of neurotransmitter secretion	2.4e-06	0.00041	100	90	6	SYT1,MEF2C,CALM3,CALM1,PPFIA2,PREPL	AD.Ex	4	0.1	20
cognition	2.8e-06	0.00047	100	276	9	SLC24A2,PLCB1,KALRN,NRXN3,GRM5,MEF2C,NRGN,CCK,SNAP25	AD.Ex	4	0.1	20
regulation of transporter activity	3e-06	0.00049	100	278	9	GRM5,MEF2C,YWHAH,KCNC2,GRIA2,CHRM3,NOS1AP,CALM3,CALM1	AD.Ex	4	0.1	20
forebrain development	3.1e-06	0.0005	100	358	10	PHACTR1,PLCB1,TMEM108,SLIT2,KIRREL3,SLIT1,NRGN,KCNC2,SLIT3,NFIB	AD.Ex	4	0.1	20
regulation of synaptic vesicle cycle	3.5e-06	0.00055	100	96	6	SYT1,BSN,CALM3,CALM1,PPFIA2,PREPL	AD.Ex	4	0.1	20
synapse assembly	3.7e-06	0.00057	100	97	6	GPM6A,MAP1B,BSN,LRRTM3,GABRB2,KIRREL3	AD.Ex	4	0.1	20
positive regulation of cell projection organization	4.8e-06	0.00071	100	376	10	MAP1B,MAGI2,KALRN,SLIT2,NTRK3,ENC1,GPM6A,SYT1,NEGR1,TENM2	AD.Ex	4	0.1	20
neuron projection extension	5.3e-06	0.00078	100	59	5	MAP1B,SLIT1,SLIT3,TMEM108,SLIT2	AD.Ex	4	0.1	20
developmental growth involved in morphogenesis	6.9e-06	0.00098	100	108	6	MAP1B,SLIT1,TMEM108,MAGI2,SLIT2,SLIT3	AD.Ex	4	0.1	20
regulation of synaptic vesicle exocytosis	9.2e-06	0.0013	100	66	5	SYT1,CALM3,CALM1,PPFIA2,PREPL	AD.Ex	4	0.1	20
regulation of synaptic plasticity	9.8e-06	0.0013	100	174	7	SLC24A2,MAP1B,YWHAH,NRGN,GRM5,SNAP25,MEF2C	AD.Ex	4	0.1	20
axon extension	1.2e-05	0.0015	100	33	4	SLIT3,MAP1B,SLIT1,SLIT2	AD.Ex	4	0.1	20
substrate-independent telencephalic tangential interneuron migration	1.2e-05	0.0016	100	11	3	SLIT3,SLIT2,SLIT1	AD.Ex	4	0.1	20
substrate-independent telencephalic tangential migration	1.2e-05	0.0016	100	11	3	SLIT3,SLIT2,SLIT1	AD.Ex	4	0.1	20
positive regulation of phosphatase activity	1.3e-05	0.0017	100	34	4	MEF2C,CALM3,CALM1,MAGI2	AD.Ex	4	0.1	20
regulation of synaptic vesicle transport	1.4e-05	0.0018	100	72	5	SYT1,CALM3,CALM1,PPFIA2,PREPL	AD.Ex	4	0.1	20
regulation of neurotransmitter transport	1.8e-05	0.0021	100	128	6	PPFIA2,PREPL,SYT1,MEF2C,CALM3,CALM1	AD.Ex	4	0.1	20
positive regulation of neuron differentiation	2.2e-05	0.0025	100	357	9	MAP1B,MAGI2,KALRN,SLIT2,NTRK3,MEF2C,ENC1,SYT1,NEGR1	AD.Ex	4	0.1	20
positive regulation of neuron projection development	2.2e-05	0.0025	100	273	8	MAP1B,MAGI2,KALRN,SLIT2,NTRK3,ENC1,SYT1,NEGR1	AD.Ex	4	0.1	20
positive regulation of neurogenesis	2.4e-05	0.0027	100	454	10	NTRK3,MAP1B,TENM4,MAGI2,KALRN,SLIT2,MEF2C,ENC1,SYT1,NEGR1	AD.Ex	4	0.1	20
developmental cell growth	2.5e-05	0.0028	100	81	5	MAP1B,SLIT1,SLIT3,TMEM108,SLIT2	AD.Ex	4	0.1	20
detection of calcium ion	2.6e-05	0.0028	100	14	3	SYT1,CALM3,CALM1	AD.Ex	4	0.1	20
olfactory bulb interneuron differentiation	2.6e-05	0.0028	100	14	3	SLIT3,SLIT1,SLIT2	AD.Ex	4	0.1	20
cell growth	2.8e-05	0.003	100	83	5	MAP1B,SLIT1,SLIT3,TMEM108,SLIT2	AD.Ex	4	0.1	20
central nervous system neuron development	3e-05	0.0032	100	84	5	SLIT1,DCC,SLIT3,SLIT2,NFIB	AD.Ex	4	0.1	20
regulation of synapse organization	3.3e-05	0.0034	100	210	7	LRRTM3,KALRN,MEF2C,SLIT1,PPFIA2,LINGO2,GPM6A	AD.Ex	4	0.1	20
regulation of high voltage-gated calcium channel activity	3.3e-05	0.0034	100	15	3	CALM3,NOS1AP,CALM1	AD.Ex	4	0.1	20
response to amine	3.4e-05	0.0035	100	43	4	KCNC2,CALM3,HDAC9,CALM1	AD.Ex	4	0.1	20
regulation of dephosphorylation	3.5e-05	0.0036	100	212	7	PHACTR1,MAGI2,TMEM132D,MEF2C,YWHAB,CALM3,CALM1	AD.Ex	4	0.1	20
regulation of cell morphogenesis	4.1e-05	0.0041	100	483	10	CHN1,OLFM1,MAP1B,DCC,KALRN,SLIT2,YWHAH,PPFIA2,BAIAP2,SYT1	AD.Ex	4	0.1	20
regulation of dendrite development	4.2e-05	0.0041	100	148	6	DCC,YWHAH,PPFIA2,KALRN,MEF2C,DGKG	AD.Ex	4	0.1	20
regulation of cell morphogenesis involved in differentiation	4.4e-05	0.0043	100	300	8	OLFM1,MAP1B,DCC,KALRN,SLIT2,YWHAH,PPFIA2,CHN1	AD.Ex	4	0.1	20
regulation of synapse structure or activity	4.4e-05	0.0043	100	220	7	LRRTM3,KALRN,MEF2C,SLIT1,PPFIA2,LINGO2,GPM6A	AD.Ex	4	0.1	20
neurotransmitter secretion	4.4e-05	0.0043	100	91	5	SYT1,SNAP25,SYN3,ERC2,PPFIA2	AD.Ex	4	0.1	20
negative chemotaxis	4.4e-05	0.0043	100	46	4	SLIT3,SLIT1,NRG1,SLIT2	AD.Ex	4	0.1	20
signal release from synapse	4.7e-05	0.0045	100	92	5	SYT1,SNAP25,SYN3,ERC2,PPFIA2	AD.Ex	4	0.1	20
response to bronchodilator	6.1e-05	0.0058	100	50	4	KCNC2,HDAC9,CALM3,CALM1	AD.Ex	4	0.1	20
regulation of calcium ion-dependent exocytosis	6.6e-05	0.0061	100	99	5	PPFIA2,PREPL,SYT1,CALM3,CALM1	AD.Ex	4	0.1	20
response to nerve growth factor	6.7e-05	0.0061	100	51	4	KCNC2,NTRK3,TMEM108,MAGI2	AD.Ex	4	0.1	20
heart valve morphogenesis	8.3e-05	0.0075	100	54	4	OLFM1,SLIT3,MEF2C,SLIT2	AD.Ex	4	0.1	20
regulation of cation channel activity	9e-05	0.0079	100	170	6	KCNC2,GRIA2,NOS1AP,MEF2C,CALM3,CALM1	AD.Ex	4	0.1	20
regulation of cation transmembrane transport	9.1e-05	0.008	100	333	8	MEF2C,YWHAH,KCNC2,GRIA2,NOS1AP,CALM3,CALM1,CEMIP	AD.Ex	4	0.1	20
regulation of phosphatase activity	0.00011	0.0095	100	177	6	PHACTR1,MAGI2,TMEM132D,MEF2C,CALM3,CALM1	AD.Ex	4	0.1	20
positive regulation of phosphoprotein phosphatase activity	0.00011	0.0093	100	22	3	MAGI2,CALM3,CALM1	AD.Ex	4	0.1	20
positive regulation of dephosphorylation	0.00012	0.01	100	59	4	MEF2C,CALM3,CALM1,MAGI2	AD.Ex	4	0.1	20
heart valve development	0.00014	0.012	100	62	4	OLFM1,SLIT3,MEF2C,SLIT2	AD.Ex	4	0.1	20
positive regulation of nitric-oxide synthase activity	0.00014	0.012	100	24	3	CALM3,NOS1AP,CALM1	AD.Ex	4	0.1	20
presynapse organization	0.00016	0.013	100	25	3	LRRTM3,BSN,PPFIA2	AD.Ex	4	0.1	20
positive regulation of ion transport	0.00018	0.015	100	276	7	CCK,KCNC2,SYT1,NOS1AP,CALM3,CALM1,CEMIP	AD.Ex	4	0.1	20
central nervous system projection neuron axonogenesis	0.0002	0.016	100	27	3	DCC,SLIT2,NFIB	AD.Ex	4	0.1	20
positive regulation of cation channel activity	0.00022	0.017	100	69	4	KCNC2,NOS1AP,CALM3,CALM1	AD.Ex	4	0.1	20
cellular response to ammonium ion	0.00024	0.019	100	71	4	KCNC2,CHRM3,PLCB1,GABRB2	AD.Ex	4	0.1	20
olfactory bulb development	0.00025	0.02	100	29	3	SLIT3,SLIT1,SLIT2	AD.Ex	4	0.1	20
glutamate secretion	0.00025	0.02	100	29	3	SYT1,SNAP25,PPFIA2	AD.Ex	4	0.1	20
apoptotic process involved in development	0.00025	0.02	100	29	3	SLIT3,XKR4,SLIT2	AD.Ex	4	0.1	20
regulation of exocytosis	0.00027	0.02	100	208	6	VSNL1,PPFIA2,PREPL,SYT1,CALM3,CALM1	AD.Ex	4	0.1	20
regulation of peptide hormone secretion	0.00028	0.021	100	210	6	CAMK2N1,VSNL1,KALRN,RFX3,KCNC2,SNAP25	AD.Ex	4	0.1	20
positive regulation of monooxygenase activity	0.00028	0.021	100	30	3	CALM3,CALM1,NOS1AP	AD.Ex	4	0.1	20
positive regulation of peptidyl-threonine phosphorylation	0.00031	0.022	100	31	3	CALM3,CALM1,CEMIP	AD.Ex	4	0.1	20
motor neuron axon guidance	0.00031	0.022	100	31	3	CHN1,SLIT1,SLIT2	AD.Ex	4	0.1	20
response to amphetamine	0.00031	0.022	100	31	3	CALM3,HDAC9,CALM1	AD.Ex	4	0.1	20
olfactory lobe development	0.00031	0.022	100	31	3	SLIT3,SLIT1,SLIT2	AD.Ex	4	0.1	20
regulation of peptide secretion	0.00032	0.023	100	303	7	CAMK2N1,VSNL1,KALRN,RFX3,KCNC2,SNAP25,FRMD4A	AD.Ex	4	0.1	20
forebrain neuron development	0.00034	0.024	100	32	3	SLIT3,SLIT1,SLIT2	AD.Ex	4	0.1	20
regulation of cardiac muscle cell action potential	0.00034	0.024	100	32	3	CALM3,CALM1,NOS1AP	AD.Ex	4	0.1	20
positive regulation of cation transmembrane transport	0.00036	0.025	100	142	5	KCNC2,NOS1AP,CALM3,CALM1,CEMIP	AD.Ex	4	0.1	20
regulation of protein dephosphorylation	0.00037	0.026	100	143	5	PHACTR1,YWHAB,MAGI2,CALM3,CALM1	AD.Ex	4	0.1	20
negative regulation of protein phosphorylation	0.00037	0.026	100	410	8	CAMK2N1,NTRK3,CALM3,CALM1,PEBP1,SLIT2,YWHAB,UCHL1	AD.Ex	4	0.1	20
regulation of regulated secretory pathway	0.00043	0.029	100	148	5	PPFIA2,PREPL,SYT1,CALM3,CALM1	AD.Ex	4	0.1	20
response to alcohol	0.00045	0.03	100	229	6	ADCY2,SLIT2,KCNC2,SLIT3,CALM3,CALM1	AD.Ex	4	0.1	20
regulation of voltage-gated calcium channel activity	0.00045	0.03	100	35	3	CALM3,CALM1,NOS1AP	AD.Ex	4	0.1	20
central nervous system neuron axonogenesis	0.00048	0.032	100	36	3	DCC,SLIT2,NFIB	AD.Ex	4	0.1	20
regulation of G protein-coupled receptor signaling pathway	0.00048	0.031	100	151	5	KCTD8,YWHAB,PLCB1,RGS12,CALM1	AD.Ex	4	0.1	20
positive regulation of ion transmembrane transport	0.00057	0.036	100	157	5	KCNC2,NOS1AP,CALM3,CALM1,CEMIP	AD.Ex	4	0.1	20
signal release	0.00058	0.036	100	158	5	SYN3,PPFIA2,SYT1,SNAP25,ERC2	AD.Ex	4	0.1	20
regulation of muscle contraction	0.00058	0.036	100	158	5	KCNB2,CHRM3,NOS1AP,CALM3,CALM1	AD.Ex	4	0.1	20
cellular potassium ion transport	0.00058	0.036	100	158	5	SLC24A2,KCND3,KCNB2,KCNC2,SNAP25	AD.Ex	4	0.1	20
potassium ion transmembrane transport	0.00058	0.036	100	158	5	SLC24A2,KCND3,KCNB2,KCNC2,SNAP25	AD.Ex	4	0.1	20
developmental growth	0.00059	0.037	100	336	7	MAP1B,TENM4,TMEM108,MAGI2,SLIT2,SLIT1,SLIT3	AD.Ex	4	0.1	20
growth	0.00062	0.038	100	338	7	MAP1B,TENM4,TMEM108,MAGI2,SLIT2,SLIT1,SLIT3	AD.Ex	4	0.1	20
synaptic vesicle localization	0.00062	0.038	100	91	4	SYT1,SNAP25,SYN3,ERC2	AD.Ex	4	0.1	20
pallium development	0.00062	0.038	100	160	5	PHACTR1,PLCB1,TMEM108,SLIT2,KIRREL3	AD.Ex	4	0.1	20
negative regulation of phosphorylation	0.0007	0.041	100	451	8	CAMK2N1,NTRK3,CALM3,CALM1,PEBP1,SLIT2,YWHAB,UCHL1	AD.Ex	4	0.1	20
activation of adenylate cyclase activity	0.00071	0.041	100	41	3	CALM3,ADCY2,CALM1	AD.Ex	4	0.1	20
positive regulation of release of sequestered calcium ion into cytosol	0.00071	0.041	100	41	3	CALM3,CALM1,CEMIP	AD.Ex	4	0.1	20
potassium ion transport	0.00071	0.041	100	165	5	SLC24A2,KCND3,KCNB2,KCNC2,SNAP25	AD.Ex	4	0.1	20
regulation of synapse assembly	0.00071	0.041	100	94	4	SLIT1,LRRTM3,MEF2C,LINGO2	AD.Ex	4	0.1	20
regulation of heart rate	0.00073	0.042	100	95	4	KCND3,NOS1AP,CALM3,CALM1	AD.Ex	4	0.1	20
cell-cell adhesion via plasma-membrane adhesion molecules	0.00079	0.045	100	255	6	TENM4,CDH10,CDH12,KIRREL3,TENM2,PCDH7	AD.Ex	4	0.1	20
neurotransmitter transport	0.00086	0.048	100	172	5	SYN3,PPFIA2,SYT1,SNAP25,ERC2	AD.Ex	4	0.1	20
negative regulation of cell migration	0.00086	0.048	100	259	6	PLCB1,PTPRK,MAGI2,SLIT2,MEF2C,PTPRG	AD.Ex	4	0.1	20
substantia nigra development	0.00088	0.049	100	44	3	CALM3,CALM1,YWHAH	AD.Ex	4	0.1	20
regulation of axonogenesis	0.0009	0.05	100	174	5	OLFM1,MAP1B,DCC,SLIT2,CHN1	AD.Ex	4	0.1	20
central nervous system neuron differentiation	0.0009	0.05	100	174	5	SLIT1,DCC,SLIT2,SLIT3,NFIB	AD.Ex	4	0.1	20
modulation of chemical synaptic transmission	1.4e-07	0.0011	48	415	9	CACNA1A,CLSTN1,SHISA9,CDH11,DGKI,CAMK2B,CACNB2,CPLX2,GRM1	AD.Ex	17	0.1	20
regulation of trans-synaptic signaling	1.4e-07	0.0011	48	416	9	CACNA1A,CLSTN1,SHISA9,CDH11,DGKI,CAMK2B,CACNB2,CPLX2,GRM1	AD.Ex	17	0.1	20
anterograde trans-synaptic signaling	1.6e-05	0.031	48	399	7	CACNA1A,SLC17A7,EXT1,CACNB2,CPLX2,GRM1,CADPS	AD.Ex	17	0.1	20
chemical synaptic transmission	1.6e-05	0.031	48	399	7	CACNA1A,SLC17A7,EXT1,CACNB2,CPLX2,GRM1,CADPS	AD.Ex	17	0.1	20
trans-synaptic signaling	2e-05	0.035	48	414	7	CACNA1A,SLC17A7,EXT1,CACNB2,CPLX2,GRM1,CADPS	AD.Ex	17	0.1	20
synaptic signaling	2.4e-05	0.037	48	426	7	CACNA1A,SLC17A7,EXT1,CACNB2,CPLX2,GRM1,CADPS	AD.Ex	17	0.1	20
trans-synaptic signaling	2.6e-11	1.5e-08	422	414	31	AMPH,SNCB,NPTN,NTRK2,SV2B,CNIH3,DLG4,ADARB1,PCDH8,GABRG2,RIMBP2,GABRB3,GABRA1,GABRA4,CACNB4,HRH1,SLC12A5,APBA1,NRXN1,HRH2,GRIN2A,KCNMB4,CACNA1E,GABRA2,TRIM9,EGR3,SYT5,SYNJ1,HTR2A,CNR1,GABRA5	AD.Ex	1	0.1	30
synapse organization	2.8e-11	1.6e-08	422	271	25	ACTG1,GABRG2,PTPRS,GABRB3,ACTN1,GABRA1,SNCB,CACNB4,LRRTM2,NPTN,FARP1,SYBU,CYFIP1,ADD2,NRXN1,WASF3,CBLN4,DLG4,LGMN,SLITRK1,GABRA2,ANK3,MYH10,TNR,NRCAM	AD.Ex	1	0.1	30
synaptic signaling	5.3e-11	2.6e-08	422	426	31	AMPH,SNCB,NPTN,NTRK2,SV2B,CNIH3,DLG4,ADARB1,PCDH8,GABRG2,RIMBP2,GABRB3,GABRA1,GABRA4,CACNB4,HRH1,SLC12A5,APBA1,NRXN1,HRH2,GRIN2A,KCNMB4,CACNA1E,GABRA2,TRIM9,EGR3,SYT5,SYNJ1,HTR2A,CNR1,GABRA5	AD.Ex	1	0.1	30
modulation of chemical synaptic transmission	1.3e-10	5.4e-08	422	415	30	RASGRF2,NPTN,RNF19A,CYFIP1,NTRK2,DLG4,LGMN,TNR,DLGAP4,PTPRS,EGFR,KCNB1,LRRTM2,HRH1,PPP1R9B,PTK2B,APBA1,NRXN1,GRIN2A,KCNMB4,DGKZ,RNF216,NCDN,BCR,RGS4,CACNG3,SLC4A10,HTR2A,CNR1,JPH3	AD.Ex	1	0.1	30
regulation of trans-synaptic signaling	1.4e-10	5.6e-08	422	416	30	RASGRF2,NPTN,RNF19A,CYFIP1,NTRK2,DLG4,LGMN,TNR,DLGAP4,PTPRS,EGFR,KCNB1,LRRTM2,HRH1,PPP1R9B,PTK2B,APBA1,NRXN1,GRIN2A,KCNMB4,DGKZ,RNF216,NCDN,BCR,RGS4,CACNG3,SLC4A10,HTR2A,CNR1,JPH3	AD.Ex	1	0.1	30
anterograde trans-synaptic signaling	2.3e-10	8.7e-08	422	399	29	AMPH,SNCB,SV2B,CNIH3,DLG4,ADARB1,PCDH8,GABRG2,RIMBP2,GABRB3,GABRA1,GABRA4,CACNB4,HRH1,SLC12A5,APBA1,NRXN1,HRH2,GRIN2A,KCNMB4,CACNA1E,GABRA2,TRIM9,EGR3,SYT5,SYNJ1,HTR2A,CNR1,GABRA5	AD.Ex	1	0.1	30
chemical synaptic transmission	2.3e-10	8.7e-08	422	399	29	AMPH,SNCB,SV2B,CNIH3,DLG4,ADARB1,PCDH8,GABRG2,RIMBP2,GABRB3,GABRA1,GABRA4,CACNB4,HRH1,SLC12A5,APBA1,NRXN1,HRH2,GRIN2A,KCNMB4,CACNA1E,GABRA2,TRIM9,EGR3,SYT5,SYNJ1,HTR2A,CNR1,GABRA5	AD.Ex	1	0.1	30
neuron projection morphogenesis	7.4e-10	2.5e-07	422	474	31	EPB41L3,NPTN,CYFIP1,MAP6,SPTB,PTK2,DLG4,FZD3,NIN,ANK3,ADARB1,UNC5A,EPHB6,PALLD,TNR,NRCAM,EGFR,PAK1,TAOK3,GAS7,NBL1,GAB2,NCAM1,FARP1,FOXG1,NRXN1,SLITRK1,FEZ1,SPTBN1,PIK3R1,BRSK2	AD.Ex	1	0.1	30
plasma membrane bounded cell projection morphogenesis	9e-10	3e-07	422	478	31	EPB41L3,NPTN,CYFIP1,MAP6,SPTB,PTK2,DLG4,FZD3,NIN,ANK3,ADARB1,UNC5A,EPHB6,PALLD,TNR,NRCAM,EGFR,PAK1,TAOK3,GAS7,NBL1,GAB2,NCAM1,FARP1,FOXG1,NRXN1,SLITRK1,FEZ1,SPTBN1,PIK3R1,BRSK2	AD.Ex	1	0.1	30
cell projection morphogenesis	1.1e-09	3.4e-07	422	482	31	EPB41L3,NPTN,CYFIP1,MAP6,SPTB,PTK2,DLG4,FZD3,NIN,ANK3,ADARB1,UNC5A,EPHB6,PALLD,TNR,NRCAM,EGFR,PAK1,TAOK3,GAS7,NBL1,GAB2,NCAM1,FARP1,FOXG1,NRXN1,SLITRK1,FEZ1,SPTBN1,PIK3R1,BRSK2	AD.Ex	1	0.1	30
cognition	1.3e-09	3.8e-07	422	276	23	JUN,EGFR,NPTN,HRH1,PPP1R9B,SLC12A5,ATP8A1,CYFIP1,NTRK2,NRXN1,GRIN2A,SETD5,DLG4,LGMN,ATXN1,CEBPB,SYNJ1,HTR2A,CNR1,JAKMIP1,JPH3,GABRA5,TNR	AD.Ex	1	0.1	30
learning	1.9e-09	5e-07	422	131	16	DLG4,LGMN,JUN,ATXN1,NPTN,SYNJ1,HRH1,PPP1R9B,SLC12A5,ATP8A1,JPH3,NTRK2,NRXN1,GABRA5,GRIN2A,TNR	AD.Ex	1	0.1	30
learning or memory	1.1e-08	2.5e-06	422	235	20	JUN,EGFR,NPTN,HRH1,PPP1R9B,SLC12A5,ATP8A1,NTRK2,NRXN1,GRIN2A,DLG4,LGMN,ATXN1,CEBPB,SYNJ1,HTR2A,CNR1,JPH3,GABRA5,TNR	AD.Ex	1	0.1	30
regulation of membrane potential	1.7e-08	3.8e-06	422	425	27	SLC25A27,PIEZO2,NTRK2,CNIH3,DLG4,CACNA1D,ANK3,HCN1,GABRG2,JUN,GABRB3,KCNMA1,GABRA1,GABRA4,KCNB1,CACNB4,PTK2B,NRXN1,NDUFS1,GRIN2A,KCNMB4,SCN8A,CACNA1E,GABRA2,RGS4,CNR1,GABRA5	AD.Ex	1	0.1	30
axon development	2.2e-08	4.6e-06	422	402	26	NPTN,CYFIP1,NREP,SPTB,PTK2,FZD3,NIN,RTN4RL1,ANK3,ADARB1,CTNNA1,UNC5A,EPHB6,PALLD,TNR,NRCAM,GAB2,NCAM1,FOXG1,NRXN1,SLITRK1,FEZ1,SPTBN1,PIK3R1,BRSK2,CNR1	AD.Ex	1	0.1	30
regulation of actin cytoskeleton organization	1.1e-07	2.1e-05	422	350	23	ACTG1,PAK1,TMOD1,MKKS,FER,SPIRE1,RND1,LATS1,PTK2B,CYFIP1,ADD2,CORO2B,WASF3,SPTB,CD47,RGS4,RHOBTB3,DIXDC1,CLASP1,SPTBN1,PIK3R1,FSCN1,LIMCH1	AD.Ex	1	0.1	30
regulation of actin filament-based process	2e-07	3.5e-05	422	390	24	ACTG1,MYH9,FER,SPIRE1,RND1,LATS1,CYFIP1,CORO2B,WASF3,SPTB,RHOBTB3,DIXDC1,FSCN1,PAK1,TMOD1,MKKS,PTK2B,ADD2,CD47,RGS4,CLASP1,SPTBN1,PIK3R1,LIMCH1	AD.Ex	1	0.1	30
positive regulation of synaptic transmission	2.7e-07	4.7e-05	422	141	14	DLG4,LGMN,EGFR,RASGRF2,RGS4,CACNG3,LRRTM2,NPTN,PTK2B,CNR1,NTRK2,NRXN1,GRIN2A,TNR	AD.Ex	1	0.1	30
cell morphogenesis involved in neuron differentiation	2.9e-07	5e-05	422	428	25	NPTN,CYFIP1,MAP6,SPTB,PTK2,DLG4,FZD3,NIN,ANK3,ADARB1,UNC5A,EPHB6,PALLD,TNR,NRCAM,GAB2,NCAM1,FARP1,FOXG1,NRXN1,SLITRK1,FEZ1,SPTBN1,PIK3R1,BRSK2	AD.Ex	1	0.1	30
regulation of actin filament organization	5.3e-07	8.6e-05	422	271	19	ACTG1,PAK1,TMOD1,MKKS,FER,SPIRE1,LATS1,PTK2B,CYFIP1,ADD2,CORO2B,WASF3,SPTB,CD47,RGS4,CLASP1,SPTBN1,PIK3R1,LIMCH1	AD.Ex	1	0.1	30
regulation of supramolecular fiber organization	8.6e-07	0.00013	422	364	22	ACTG1,PAK1,TMOD1,MKKS,FER,SPIRE1,LATS1,PTK2B,CYFIP1,ADD2,CORO2B,WASF3,SPTB,CLIP1,CD47,DYRK1A,RGS4,NIN,CLASP1,SPTBN1,PIK3R1,LIMCH1	AD.Ex	1	0.1	30
axonogenesis	1e-06	0.00015	422	368	22	GAB2,NCAM1,NPTN,CYFIP1,FOXG1,NRXN1,SPTB,PTK2,SLITRK1,FEZ1,FZD3,NIN,ANK3,ADARB1,SPTBN1,PIK3R1,BRSK2,UNC5A,EPHB6,PALLD,TNR,NRCAM	AD.Ex	1	0.1	30
regulation of protein complex assembly	1.1e-06	0.00015	422	491	26	RNF4,LDLRAD4,FER,SPIRE1,LATS1,ERCC4,CYFIP1,WASF3,SPTB,DYRK1A,NIN,ATF7IP,FSCN1,JUN,PAK1,TMOD1,MKKS,HMGB1,PTK2B,ADD2,CLIP1,TRIM9,CLASP1,SPTBN1,RBX1,CNOT6	AD.Ex	1	0.1	30
synapse assembly	1.4e-06	0.00019	422	97	11	NPTN,FARP1,GABRG2,CBLN4,GABRB3,SLITRK1,GABRA2,ADD2,GABRA1,NRXN1,NRCAM	AD.Ex	1	0.1	30
inhibitory synapse assembly	2.1e-06	0.00027	422	13	5	GABRG2,CBLN4,GABRA2,GABRB3,GABRA1	AD.Ex	1	0.1	30
regulation of glutamate receptor signaling pathway	2.7e-06	0.00033	422	66	9	CNIH3,GSG1L,DLG4,PTK2B,RASGRF2,NECAB2,GRIN2A,CACNG3,DAPK1	AD.Ex	1	0.1	30
regulation of cell shape	3.4e-06	0.0004	422	150	13	WASF3,MKLN1,FMNL2,PTK2,EPB41L3,FAM171A1,RHOBTB3,MYH9,RND1,CDC42SE2,PTK2B,MYH10,CYFIP1	AD.Ex	1	0.1	30
regulation of synaptic plasticity	3.4e-06	0.00041	422	174	14	DLG4,LGMN,NCDN,RASGRF2,KCNB1,LRRTM2,SLC4A10,NPTN,HRH1,PTK2B,JPH3,NTRK2,GRIN2A,TNR	AD.Ex	1	0.1	30
positive regulation of protein localization to membrane	3.5e-06	0.00041	422	128	12	YWHAZ,EGFR,PAK1,PPP1R13B,NECAB2,KCNB1,ANK3,SPTBN1,PIK3R1,PPP1R9B,ATP2B4,MTCL1	AD.Ex	1	0.1	30
regulation of protein polymerization	3.9e-06	0.00044	422	227	16	PAK1,TMOD1,MKKS,FER,SPIRE1,LATS1,PTK2B,CYFIP1,ADD2,WASF3,SPTB,CLIP1,DYRK1A,NIN,CLASP1,SPTBN1	AD.Ex	1	0.1	30
establishment of organelle localization	4.5e-06	0.0005	422	434	23	EML4,MYH9,SPIRE1,SYBU,KIF3C,BICD1,ANKRD28,TRAPPC3,CNIH3,TRAPPC6B,ACTR10,FMN2,TRAPPC9,MKKS,WDR11,YWHAZ,FEZ1,TRIM9,AP3M2,SYT5,CLASP1,SYNJ1,UBE2B	AD.Ex	1	0.1	30
regulation of ion transmembrane transport	5.9e-06	0.00064	422	473	24	RASGRF2,CNIH3,DLG4,CACNA1D,ANK3,KCNIP1,HCN1,KCNMA1,TSPAN13,KCNB1,CACNB4,KCNJ6,PTK2B,GNB5,GRIN2A,SCN8A,CACNA1E,RGS4,CACNG3,GSG1L,JPH3,ATP2B4,STIM1,DAPK1	AD.Ex	1	0.1	30
synaptic transmission, GABAergic	6.8e-06	0.00072	422	16	5	GABRA5,GABRA1,GABRA4,GABRG2,GABRA2	AD.Ex	1	0.1	30
axon guidance	8.1e-06	0.00082	422	268	17	GAB2,NCAM1,NPTN,CYFIP1,FOXG1,NRXN1,SPTB,PTK2,FEZ1,FZD3,SPTBN1,PIK3R1,UNC5A,EPHB6,PALLD,TNR,NRCAM	AD.Ex	1	0.1	30
regulation of cell morphogenesis	8.3e-06	0.00084	422	483	24	FMNL2,EPB41L3,FAM171A1,MYH9,RND1,CYFIP1,NTRK2,MAP6,WASF3,PTK2,DLG4,RHOBTB3,NIN,TNR,NRCAM,MKLN1,PTPRS,PAK1,CDC42SE2,PTK2B,SLITRK1,CPNE5,MYH10,BRSK2	AD.Ex	1	0.1	30
positive regulation of neuron differentiation	8.4e-06	0.00084	422	357	20	TMEM30A,PAK1,NBL1,NPTN,ATF1,PTK2B,CYFIP1,FOXG1,NTRK2,MAP6,DLG4,SLITRK1,FEZ1,PRPF19,SNX3,NIN,CPNE5,CNR1,RARB,NRCAM	AD.Ex	1	0.1	30
neuron projection guidance	8.5e-06	0.00084	422	269	17	GAB2,NCAM1,NPTN,CYFIP1,FOXG1,NRXN1,SPTB,PTK2,FEZ1,FZD3,SPTBN1,PIK3R1,UNC5A,EPHB6,PALLD,TNR,NRCAM	AD.Ex	1	0.1	30
gamma-aminobutyric acid signaling pathway	8.8e-06	0.00086	422	28	6	GABRA1,GABRA4,GABRG2,GABRA5,GABRB3,GABRA2	AD.Ex	1	0.1	30
long-term synaptic potentiation	1.1e-05	0.001	422	43	7	NPTN,RASGRF2,NTRK2,GRIN2A,PTK2B,LRRTM2,TNR	AD.Ex	1	0.1	30
regulation of cation channel activity	1.3e-05	0.0012	422	170	13	CNIH3,DLG4,RASGRF2,CACNG3,CACNB4,ANK3,GSG1L,PTK2B,JPH3,GNB5,STIM1,GRIN2A,DAPK1	AD.Ex	1	0.1	30
response to ammonium ion	1.8e-05	0.0017	422	126	11	GABRG2,GABRB3,RGS4,HRH1,HTR2A,PPP1R9B,PTK2B,GOT2,ABAT,CNR1,ATP2B4	AD.Ex	1	0.1	30
regulation of neurotransmitter receptor activity	1.8e-05	0.0017	422	83	9	DLGAP4,CNIH3,GSG1L,DLG4,PTK2B,RASGRF2,GRIN2A,CACNG3,DAPK1	AD.Ex	1	0.1	30
actin filament organization	2.9e-05	0.0025	422	266	16	ACTN1,FAM171A1,TMOD1,GAS7,SPIRE1,RND1,PPP1R9B,PTK2B,ADD2,MICAL2,WASF3,FMN2,RHOBTB3,NEBL,CTNNA1,FSCN1	AD.Ex	1	0.1	30
regulation of intracellular transport	3e-05	0.0026	422	422	21	TMEM30A,SUFU,FER,NUP153,SNX3,ANK3,REEP5,PAK1,GAB2,KCNB1,PPP1R12A,IPO5,APBA1,MTCL1,FEZ1,HTR2A,FBXW7,PIK3R1,BRSK2,PKIG,CNR1	AD.Ex	1	0.1	30
regulation of synaptic transmission, glutamatergic	3.3e-05	0.0028	422	69	8	HTR2A,PTK2B,EGFR,CNR1,NRXN1,CACNG3,DGKZ,TNR	AD.Ex	1	0.1	30
regulation of cation transmembrane transport	3.8e-05	0.0032	422	333	18	RASGRF2,TSPAN13,CACNB4,PTK2B,GNB5,GRIN2A,CNIH3,DLG4,RGS4,CACNG3,CACNA1D,ANK3,GSG1L,KCNIP1,JPH3,ATP2B4,STIM1,DAPK1	AD.Ex	1	0.1	30
positive regulation of cellular protein localization	4.3e-05	0.0035	422	336	18	TMEM30A,DDRGK1,EGFR,PAK1,PPP1R13B,NECAB2,KCNB1,NPTN,IPO5,PPP1R9B,MTCL1,BICD1,YWHAZ,ANK3,SPTBN1,FBXW7,PIK3R1,ATP2B4	AD.Ex	1	0.1	30
regulation of signaling receptor activity	4.3e-05	0.0035	422	190	13	DLGAP4,CNIH3,DLG4,RASGRF2,CACNG3,GSG1L,FBXW7,PTK2B,ZFYVE28,ESR2,GRIN2A,BICD1,DAPK1	AD.Ex	1	0.1	30
multicellular organism growth	5e-05	0.004	422	73	8	ADARB1,SLC12A5,SLITRK1,APBA1,WDR11,RARB,ARID5B,SLC4A10	AD.Ex	1	0.1	30
protein autophosphorylation	5e-05	0.0041	422	193	13	PTK2,AAK1,DYRK1A,EGFR,PAK1,BCR,TAOK3,MAP3K9,FER,PTK2B,NTRK2,SIK2,DAPK1	AD.Ex	1	0.1	30
regulation of protein localization to membrane	5.3e-05	0.0042	422	194	13	EGFR,PAK1,PPP1R13B,NECAB2,KCNB1,PPP1R9B,CLTC,MTCL1,YWHAZ,ANK3,SPTBN1,PIK3R1,ATP2B4	AD.Ex	1	0.1	30
positive regulation of cell projection organization	5.8e-05	0.0045	422	376	19	HDAC4,TMEM30A,PAK1,NPTN,ATF1,PTK2B,CYFIP1,NTRK2,MAP6,DLG4,SLITRK1,FEZ1,SNX3,NIN,CPNE5,PIK3R1,DZIP1,FSCN1,CNR1	AD.Ex	1	0.1	30
negative regulation of transport	7.4e-05	0.0057	422	416	20	VPS35,NECAB2,SUFU,NUP153,CYFIP1,DLG4,SNX3,ANK3,TMEM14A,KCNB1,LRRTM2,HMGB1,PTK2B,GNB5,CD47,RGS4,TRIM9,HTR2A,PKIG,CNR1	AD.Ex	1	0.1	30
actin filament bundle assembly	7.9e-05	0.006	422	58	7	SPIRE1,ACTN1,PTK2B,FSCN1,FAM171A1,ADD2,FMN2	AD.Ex	1	0.1	30
positive regulation of neurogenesis	8.5e-05	0.0064	422	454	21	TMEM30A,NPTN,ATF1,CYFIP1,NTRK2,MAP6,DLG4,FZD3,SNX3,NIN,RARB,NRCAM,PAK1,NBL1,PTK2B,FOXG1,SLITRK1,FEZ1,PRPF19,CPNE5,CNR1	AD.Ex	1	0.1	30
positive regulation of neurological system process	8.8e-05	0.0066	422	59	7	SLC25A12,WASF3,DLG4,PTK2B,RGS4,NRXN1,TNR	AD.Ex	1	0.1	30
regulation of Wnt signaling pathway	0.0001	0.0075	422	360	18	EGFR,WWOX,LATS1,CDC73,RBPJ,MLLT3,USP47,PSME4,SENP2,CTNND1,SNX3,OTULIN,DIXDC1,SULF2,RBX1,JADE1,TBL1XR1,UBE2B	AD.Ex	1	0.1	30
regulation of anatomical structure size	0.0001	0.0073	422	494	22	FER,SPIRE1,LATS1,CYFIP1,WASF3,SPTB,TNR,NRCAM,PTPRS,EGFR,PAK1,KCNMA1,TMOD1,MKKS,HRH1,SLC12A5,PTK2B,ADD2,HRH2,KCNMB4,SPTBN1,HTR2A	AD.Ex	1	0.1	30
telencephalon development	0.0001	0.0075	422	236	14	PTPRS,TRAPPC9,MKKS,TACC1,PPP1R9B,FOXG1,NTRK2,FEZ1,NIN,DIXDC1,RTN4RL1,ATP2B4,RARB,TNR	AD.Ex	1	0.1	30
protein localization to membrane	0.00011	0.0079	422	498	22	VPS35,EPB41L3,SGTA,RPL38,RAB12,RPL29,DLG4,ANK3,RILPL1,EGFR,KCNB1,TM9SF3,EFR3B,TSPAN14,ZDHHC22,NRXN1,GRIN2A,RFTN1,SEC61A1,SEC61G,SPTBN1,TUB	AD.Ex	1	0.1	30
actin filament bundle organization	0.00011	0.0078	422	61	7	SPIRE1,ACTN1,PTK2B,FSCN1,FAM171A1,ADD2,FMN2	AD.Ex	1	0.1	30
positive regulation of neuron projection development	0.00014	0.0097	422	273	15	TMEM30A,PAK1,NPTN,ATF1,PTK2B,CYFIP1,NTRK2,MAP6,DLG4,SLITRK1,FEZ1,SNX3,NIN,CPNE5,CNR1	AD.Ex	1	0.1	30
regulation of stress fiber assembly	0.00016	0.011	422	86	8	CLASP1,ACTG1,CD47,PIK3R1,PAK1,CORO2B,MKKS,LIMCH1	AD.Ex	1	0.1	30
response to anesthetic	0.00018	0.012	422	66	7	HTR2A,PPP1R9B,PTK2B,GOT2,ABAT,CNR1,RGS4	AD.Ex	1	0.1	30
establishment or maintenance of cell polarity	0.0002	0.013	422	192	12	PTK2,PAK1,FEZ1,RHOBTB3,MYH9,CLASP1,RND1,CTNNA1,FSCN1,BRSK2,MTCL1,KIF26B	AD.Ex	1	0.1	30
positive regulation of synaptic transmission, glutamatergic	0.00021	0.014	422	31	5	NRXN1,CACNG3,PTK2B,EGFR,TNR	AD.Ex	1	0.1	30
protein localization to cell periphery	0.00021	0.014	422	222	13	VPS35,EPB41L3,KCNB1,EFR3B,PPP1R9B,TSPAN14,RAB12,ZDHHC22,GRIN2A,ANK3,SPTBN1,RILPL1,TUB	AD.Ex	1	0.1	30
regulation of blood circulation	0.00022	0.014	422	285	15	HDAC4,ATP2B2,EGFR,CACNB4,HRH1,HRH2,KCNMB4,THRB,RGS4,CACNG3,CACNA1D,HTR2A,KCNIP1,ATP2B4,STIM1	AD.Ex	1	0.1	30
regulation of ion transmembrane transporter activity	0.00022	0.014	422	254	14	RASGRF2,CACNB4,PTK2B,GNB5,GRIN2A,CNIH3,DLG4,CACNG3,CACNA1D,ANK3,GSG1L,JPH3,STIM1,DAPK1	AD.Ex	1	0.1	30
regulation of microtubule-based process	0.00022	0.014	422	223	13	RNF4,PAK1,STMN4,MKKS,CLTC,MAP6,BICD1,CLIP1,DYRK1A,FEZ1,NIN,DIXDC1,CLASP1	AD.Ex	1	0.1	30
regulation of neuron projection development	0.00024	0.015	422	489	21	TMEM30A,NPTN,NR2F1,ATF1,CYFIP1,NTRK2,MAP6,DLG4,SNX3,NIN,RTN4RL1,TNR,NRCAM,PTPRS,PAK1,PTK2B,SLITRK1,FEZ1,CPNE5,BRSK2,CNR1	AD.Ex	1	0.1	30
regulation of actin filament polymerization	0.00028	0.018	422	171	11	WASF3,SPTB,TMOD1,MKKS,FER,SPIRE1,SPTBN1,LATS1,PTK2B,CYFIP1,ADD2	AD.Ex	1	0.1	30
forebrain development	0.00029	0.018	422	358	17	PTPRS,TRAPPC9,MKKS,TACC1,PPP1R9B,FOXG1,NTRK2,RBPJ,SATB2,FEZ1,NIN,DIXDC1,RTN4RL1,SLC4A10,ATP2B4,RARB,TNR	AD.Ex	1	0.1	30
regulation of actomyosin structure organization	0.0003	0.019	422	94	8	CLASP1,ACTG1,CD47,PIK3R1,PAK1,CORO2B,MKKS,LIMCH1	AD.Ex	1	0.1	30
regulation of transmembrane transporter activity	0.00034	0.021	422	265	14	RASGRF2,CACNB4,PTK2B,GNB5,GRIN2A,CNIH3,DLG4,CACNG3,CACNA1D,ANK3,GSG1L,JPH3,STIM1,DAPK1	AD.Ex	1	0.1	30
positive regulation of protein polymerization	0.00035	0.021	422	121	9	WASF3,CLIP1,PAK1,NIN,CLASP1,FER,SPIRE1,PTK2B,CYFIP1	AD.Ex	1	0.1	30
microtubule-based movement	0.00038	0.023	422	268	14	SYBU,APBA1,KIF3C,BICD1,IFT57,TNPO1,SSX2IP,ACTR10,FMN2,AP3M2,LRRC6,KIF21A,KIF26B,TUB	AD.Ex	1	0.1	30
exploration behavior	0.0004	0.024	422	20	4	JPH3,DLG4,TNR,SLC4A10	AD.Ex	1	0.1	30
regulation of actin filament bundle assembly	0.00042	0.025	422	99	8	ACTG1,CD47,PAK1,MKKS,CLASP1,PIK3R1,CORO2B,LIMCH1	AD.Ex	1	0.1	30
microtubule-based transport	0.00044	0.026	422	152	10	TNPO1,SSX2IP,ACTR10,AP3M2,SYBU,APBA1,KIF3C,BICD1,IFT57,TUB	AD.Ex	1	0.1	30
peptidyl-tyrosine autophosphorylation	0.00044	0.026	422	36	5	FER,PTK2,DYRK1A,PTK2B,EGFR	AD.Ex	1	0.1	30
transport along microtubule	0.00044	0.026	422	152	10	TNPO1,SSX2IP,ACTR10,AP3M2,SYBU,APBA1,KIF3C,BICD1,IFT57,TUB	AD.Ex	1	0.1	30
regulation of cellular component size	0.00045	0.026	422	372	17	PTPRS,PAK1,KCNMA1,TMOD1,MKKS,FER,SPIRE1,SLC12A5,LATS1,PTK2B,CYFIP1,ADD2,WASF3,SPTB,SPTBN1,TNR,NRCAM	AD.Ex	1	0.1	30
negative regulation of cellular component movement	0.00047	0.027	422	306	15	ACTN1,CITED2,NBL1,LRCH1,LDLRAD4,HMGB1,ABHD2,SRGAP3,SRGAP1,SCAI,CLASP1,ADARB1,CTNNA1,ATP2B4,LIMCH1	AD.Ex	1	0.1	30
negative regulation of cell motility	0.00048	0.027	422	274	14	CITED2,NBL1,LRCH1,LDLRAD4,HMGB1,ABHD2,SRGAP3,SRGAP1,SCAI,CLASP1,ADARB1,CTNNA1,ATP2B4,LIMCH1	AD.Ex	1	0.1	30
regulation of NMDA receptor activity	0.0005	0.028	422	37	5	RASGRF2,DLG4,GRIN2A,PTK2B,DAPK1	AD.Ex	1	0.1	30
positive regulation of protein complex assembly	0.00051	0.029	422	276	14	JUN,PAK1,FER,SPIRE1,PTK2B,ERCC4,CYFIP1,WASF3,CLIP1,NIN,CLASP1,RBX1,FSCN1,CNOT6	AD.Ex	1	0.1	30
supramolecular fiber organization	0.00052	0.029	422	483	20	STMN4,FAM171A1,SPIRE1,RND1,WASF3,FMN2,RHOBTB3,NIN,NEBL,CTNNA1,FSCN1,ACTN1,TMOD1,GAS7,PPP1R9B,PTK2B,ADD2,MICAL2,CLIP1,CLASP1	AD.Ex	1	0.1	30
regulation of transporter activity	0.00055	0.031	422	278	14	RASGRF2,CACNB4,PTK2B,GNB5,GRIN2A,CNIH3,DLG4,CACNG3,CACNA1D,ANK3,GSG1L,JPH3,STIM1,DAPK1	AD.Ex	1	0.1	30
plasma membrane bounded cell projection assembly	0.00057	0.031	422	450	19	MTSS1,CYFIP1,KIF3C,IFT57,TNPO1,SSX2IP,WASF3,DZIP1,LRRC6,RILPL1,FSCN1,NUDCD3,ABLIM2,MKKS,PPP1R9B,WDR11,POC1B,CLASP1,UBE2B	AD.Ex	1	0.1	30
regulation of actin polymerization or depolymerization	0.0006	0.033	422	187	11	WASF3,SPTB,TMOD1,MKKS,FER,SPIRE1,SPTBN1,LATS1,PTK2B,CYFIP1,ADD2	AD.Ex	1	0.1	30
chloride transport	0.00062	0.034	422	105	8	GABRG2,GABRB3,GABRA2,GABRA1,GABRA4,SLC4A10,SLC12A5,GABRA5	AD.Ex	1	0.1	30
regulation of actin filament length	0.00063	0.034	422	188	11	WASF3,SPTB,TMOD1,MKKS,FER,SPIRE1,SPTBN1,LATS1,PTK2B,CYFIP1,ADD2	AD.Ex	1	0.1	30
regulation of microtubule cytoskeleton organization	0.00063	0.034	422	188	11	RNF4,CLIP1,DYRK1A,PAK1,STMN4,NIN,DIXDC1,CLASP1,CLTC,MAP6,BICD1	AD.Ex	1	0.1	30
cytoskeleton-dependent intracellular transport	0.00066	0.035	422	189	11	TNPO1,SSX2IP,ACTR10,AP3M2,SYBU,APBA1,MAP6,KIF3C,BICD1,IFT57,TUB	AD.Ex	1	0.1	30
pallium development	0.00066	0.035	422	160	10	PTPRS,TRAPPC9,FEZ1,MKKS,TACC1,DIXDC1,PPP1R9B,FOXG1,ATP2B4,NTRK2	AD.Ex	1	0.1	30
actomyosin structure organization	0.00066	0.035	422	106	8	EPB41L3,FAM171A1,TMOD1,MYH9,NEBL,PTK2B,MYH10,LIMCH1	AD.Ex	1	0.1	30
positive regulation of supramolecular fiber organization	0.00072	0.038	422	191	11	WASF3,CLIP1,CD47,PAK1,NIN,CLASP1,FER,SPIRE1,PTK2B,CYFIP1,LIMCH1	AD.Ex	1	0.1	30
regulation of lamellipodium assembly	0.00072	0.038	422	40	5	CYFIP1,FER,HDAC4,PIK3R1,FSCN1	AD.Ex	1	0.1	30
negative regulation of locomotion	0.00074	0.039	422	320	15	ARRDC3,CITED2,NBL1,LRCH1,LDLRAD4,HMGB1,ABHD2,SRGAP3,SRGAP1,SCAI,CLASP1,ADARB1,CTNNA1,ATP2B4,LIMCH1	AD.Ex	1	0.1	30
memory	0.00075	0.039	422	108	8	LGMN,ATXN1,CEBPB,HRH1,HTR2A,CNR1,JPH3,GRIN2A	AD.Ex	1	0.1	30
modification of synaptic structure	0.00086	0.044	422	11	3	CYFIP1,MYH10,WASF3	AD.Ex	1	0.1	30
trans-synaptic signaling, modulating synaptic transmission	0.00086	0.044	422	11	3	NTRK2,CNR1,NPTN	AD.Ex	1	0.1	30
cell projection assembly	0.00086	0.044	422	466	19	MTSS1,CYFIP1,KIF3C,IFT57,TNPO1,SSX2IP,WASF3,DZIP1,LRRC6,RILPL1,FSCN1,NUDCD3,ABLIM2,MKKS,PPP1R9B,WDR11,POC1B,CLASP1,UBE2B	AD.Ex	1	0.1	30
response to histamine	0.00086	0.044	422	11	3	HRH1,GABRG2,GABRB3	AD.Ex	1	0.1	30
endothelial cell chemotaxis	0.00086	0.044	422	11	3	HMGB1,NR4A1,EGR3	AD.Ex	1	0.1	30
negative regulation of cell migration	0.00089	0.045	422	259	13	CITED2,NBL1,LRCH1,LDLRAD4,HMGB1,ABHD2,SRGAP3,SRGAP1,SCAI,CLASP1,ADARB1,ATP2B4,LIMCH1	AD.Ex	1	0.1	30
cerebral cortex development	0.0009	0.045	422	111	8	PTPRS,TRAPPC9,MKKS,TACC1,DIXDC1,PPP1R9B,FOXG1,NTRK2	AD.Ex	1	0.1	30
sensory perception of mechanical stimulus	0.00096	0.048	422	168	10	ATP2B2,FBXO11,MKKS,CACNA1D,PIEZO2,HTR2A,RPL38,GABRA5,THRB,TUB	AD.Ex	1	0.1	30
neuromuscular process controlling balance	0.001	0.05	422	43	5	JPH3,ADCY5,DLG4,NRXN1,TNR	AD.Ex	1	0.1	30
negative regulation of kinase activity	1.7e-06	0.0022	160	259	11	PRKAR1B,IGF1R,PTEN,CDKN1B,ITGB1BP1,CORO1C,CDK5RAP3,IRS2,SOCS4,DUSP7,SRCIN1	AD.Ex	4	0.1	30
positive regulation of glycogen biosynthetic process	4.6e-06	0.0028	160	17	4	PPP1R3E,IRS1,IRS2,AKT2	AD.Ex	4	0.1	30
negative regulation of transferase activity	5e-06	0.0029	160	289	11	PRKAR1B,IGF1R,PTEN,CDKN1B,ITGB1BP1,CORO1C,CDK5RAP3,IRS2,SOCS4,DUSP7,SRCIN1	AD.Ex	4	0.1	30
regulation of protein modification by small protein conjugation or removal	5.3e-06	0.0029	160	236	10	EGR1,TRIM44,PRKCE,NXN,LRRK2,PTEN,SIAH2,PELI1,OTUB1,CDK5RAP3	AD.Ex	4	0.1	30
negative regulation of protein kinase activity	5.3e-06	0.0029	160	236	10	PRKAR1B,IGF1R,PTEN,CDKN1B,ITGB1BP1,CORO1C,CDK5RAP3,SOCS4,DUSP7,SRCIN1	AD.Ex	4	0.1	30
positive regulation of glycogen metabolic process	7.4e-06	0.0031	160	19	4	PPP1R3E,IRS1,IRS2,AKT2	AD.Ex	4	0.1	30
regulation of protein ubiquitination	1.2e-05	0.0038	160	204	9	TRIM44,PRKCE,NXN,LRRK2,PTEN,SIAH2,PELI1,OTUB1,CDK5RAP3	AD.Ex	4	0.1	30
negative regulation of phosphorylation	1.4e-05	0.0041	160	451	13	SH3GL2,LRRK2,PTEN,CDKN1B,ITGB1BP1,CDK5RAP3,PRKAR1B,IGF1R,CORO1C,IRS2,SOCS4,DUSP7,SRCIN1	AD.Ex	4	0.1	30
positive regulation of catabolic process	1.7e-05	0.0048	160	459	13	TRIM8,MYLIP,AKT2,LRRK2,PTEN,CDKN1B,CDK5RAP3,OPTN,PRKCE,PAFAH1B2,IRS1,IRS2,SOCS4	AD.Ex	4	0.1	30
positive regulation of cellular protein localization	2.1e-05	0.0056	160	336	11	TRIM8,ACSL3,AKT2,PRKCE,SSH1,RAN,ITGB1BP1,MAPK14,CACNG2,CDK5RAP3,ZDHHC5	AD.Ex	4	0.1	30
neuron projection morphogenesis	2.3e-05	0.006	160	474	13	SH3GL2,PACSIN1,TRIO,KLF7,EMX1,LRRK2,PTEN,ATL1,LGI1,EPHA4,PLXNA4,IRS2,PLXNA1	AD.Ex	4	0.1	30
negative regulation of protein phosphorylation	2.6e-05	0.0064	160	410	12	SH3GL2,LRRK2,PTEN,CDKN1B,ITGB1BP1,CDK5RAP3,PRKAR1B,IGF1R,CORO1C,SOCS4,DUSP7,SRCIN1	AD.Ex	4	0.1	30
plasma membrane bounded cell projection morphogenesis	2.6e-05	0.0064	160	478	13	SH3GL2,PACSIN1,TRIO,KLF7,EMX1,LRRK2,PTEN,ATL1,LGI1,EPHA4,PLXNA4,IRS2,PLXNA1	AD.Ex	4	0.1	30
cell projection morphogenesis	2.8e-05	0.0068	160	482	13	SH3GL2,PACSIN1,TRIO,KLF7,EMX1,LRRK2,PTEN,ATL1,LGI1,EPHA4,PLXNA4,IRS2,PLXNA1	AD.Ex	4	0.1	30
positive regulation of protein localization to membrane	2.8e-05	0.0068	160	128	7	ITGB1BP1,ACSL3,CACNG2,AKT2,PRKCE,SSH1,ZDHHC5	AD.Ex	4	0.1	30
regulation of membrane potential	3.7e-05	0.0083	160	425	12	AKT2,SSH1,LRRK2,PTEN,ATP1A1,POPDC3,SEZ6,CACNA1C,KCNA2,CACNG2,IFI6,SLC4A8	AD.Ex	4	0.1	30
positive regulation of lipid catabolic process	3.8e-05	0.0083	160	28	4	IRS1,IRS2,AKT2,PRKCE	AD.Ex	4	0.1	30
positive regulation of cellular carbohydrate metabolic process	4.7e-05	0.0099	160	58	5	PPP1R3E,IRS1,IRS2,AKT2,PRKCE	AD.Ex	4	0.1	30
positive regulation of fatty acid beta-oxidation	4.9e-05	0.01	160	11	3	IRS1,IRS2,AKT2	AD.Ex	4	0.1	30
regulation of glucan biosynthetic process	5.7e-05	0.011	160	31	4	PPP1R3E,IRS1,IRS2,AKT2	AD.Ex	4	0.1	30
regulation of glycogen biosynthetic process	5.7e-05	0.011	160	31	4	PPP1R3E,IRS1,IRS2,AKT2	AD.Ex	4	0.1	30
regulation of protein localization to membrane	5.8e-05	0.011	160	194	8	ACSL3,AKT2,PRKCE,SSH1,ITGB1BP1,VPS4A,CACNG2,ZDHHC5	AD.Ex	4	0.1	30
response to peptide	8e-05	0.015	160	461	12	AKT2,PTEN,CPEB2,MAPK14,EPHA4,PRKAR1B,EGR1,IGF1R,PRKACB,IRS1,IRS2,APEX1	AD.Ex	4	0.1	30
cellular response to peptide hormone stimulus	8.4e-05	0.015	160	263	9	PRKAR1B,IGF1R,AKT2,PRKACB,PTEN,CPEB2,IRS1,IRS2,APEX1	AD.Ex	4	0.1	30
cellular response to peptide	8.4e-05	0.015	160	326	10	PRKAR1B,IGF1R,AKT2,PRKACB,PTEN,CPEB2,IRS1,IRS2,APEX1,EPHA4	AD.Ex	4	0.1	30
locomotory behavior	0.0001	0.018	160	157	7	EGR1,PRKCE,SEZ6,HEXB,LRRK2,PTEN,EPHA4	AD.Ex	4	0.1	30
positive regulation of glucose import	0.00013	0.02	160	38	4	MAPK14,IRS1,IRS2,AKT2	AD.Ex	4	0.1	30
regulation of glycogen metabolic process	0.00013	0.02	160	38	4	PPP1R3E,IRS1,IRS2,AKT2	AD.Ex	4	0.1	30
positive regulation of glucose metabolic process	0.00014	0.022	160	39	4	PPP1R3E,IRS1,IRS2,AKT2	AD.Ex	4	0.1	30
regulation of polysaccharide biosynthetic process	0.00014	0.022	160	39	4	PPP1R3E,IRS1,IRS2,AKT2	AD.Ex	4	0.1	30
positive regulation of fatty acid oxidation	0.00016	0.024	160	16	3	IRS1,IRS2,AKT2	AD.Ex	4	0.1	30
positive regulation of carbohydrate metabolic process	0.00022	0.03	160	80	5	PPP1R3E,IRS1,IRS2,AKT2,PRKCE	AD.Ex	4	0.1	30
regulation of dendritic spine morphogenesis	0.00025	0.032	160	45	4	LRRK2,PTEN,SRCIN1,EPHA4	AD.Ex	4	0.1	30
positive regulation of glucose transmembrane transport	0.00025	0.032	160	45	4	MAPK14,IRS1,IRS2,AKT2	AD.Ex	4	0.1	30
regulation of polysaccharide metabolic process	0.00027	0.034	160	46	4	PPP1R3E,IRS1,IRS2,AKT2	AD.Ex	4	0.1	30
negative regulation of focal adhesion assembly	0.00028	0.034	160	19	3	ITGB1BP1,CORO1C,PTEN	AD.Ex	4	0.1	30
response to peptide hormone	0.00029	0.035	160	379	10	PRKAR1B,EGR1,IGF1R,AKT2,PRKACB,PTEN,CPEB2,IRS1,IRS2,APEX1	AD.Ex	4	0.1	30
N-glycan processing	0.00033	0.039	160	20	3	MGAT4A,MAN1C1,MAN2A1	AD.Ex	4	0.1	30
dephosphorylation	0.00035	0.042	160	319	9	PPP2R2A,PLPP6,SSH1,LRRK2,PTEN,PPP1R3E,DUSP7,APEX1,ATP1A1	AD.Ex	4	0.1	30
regulation of fatty acid beta-oxidation	0.00038	0.043	160	21	3	IRS1,IRS2,AKT2	AD.Ex	4	0.1	30
positive regulation of cellular catabolic process	0.0004	0.044	160	395	10	TRIM8,AKT2,LRRK2,PTEN,CDK5RAP3,OPTN,PAFAH1B2,IRS1,IRS2,SOCS4	AD.Ex	4	0.1	30
positive regulation of synaptic transmission	0.00042	0.046	160	141	6	CACNG2,PRKCE,SSH1,SLC4A8,PTEN,LGI1	AD.Ex	4	0.1	30
negative regulation of adherens junction organization	0.00044	0.047	160	22	3	ITGB1BP1,CORO1C,PTEN	AD.Ex	4	0.1	30
gamma-aminobutyric acid signaling pathway	2e-05	0.038	136	28	4	HTR1A,GABRG3,SLC12A2,GABRB1	AD.Ex	6	0.1	30
negative regulation of oligodendrocyte differentiation	3e-05	0.043	136	11	3	DLX2,DUSP10,DLX1	AD.Ex	6	0.1	30
negative regulation of protein kinase activity	8.6e-08	0.00045	228	236	14	DUSP8,PPM1E,SH3BP5,TSG101,DUSP16,PRKAR2B,PTPN1,PARVA,TRIB3,SPRY2,CIT,PRKAR1A,MYOCD,SLC8A3	AD.Ex	3	0.1	30
negative regulation of kinase activity	2.7e-07	0.0011	228	259	14	DUSP8,PPM1E,SH3BP5,TSG101,DUSP16,PRKAR2B,PTPN1,PARVA,TRIB3,SPRY2,CIT,PRKAR1A,MYOCD,SLC8A3	AD.Ex	3	0.1	30
negative regulation of transferase activity	1e-06	0.0016	228	289	14	DUSP8,PPM1E,SH3BP5,TSG101,DUSP16,PRKAR2B,PTPN1,PARVA,TRIB3,SPRY2,CIT,PRKAR1A,MYOCD,SLC8A3	AD.Ex	3	0.1	30
negative regulation of protein phosphorylation	2.9e-06	0.0039	228	410	16	PPP5C,TMED2,TRIB3,SPRY2,PRKAR1A,MYOCD,SLC8A3,DUSP8,PPM1E,SH3BP5,TSG101,DUSP16,PRKAR2B,PTPN1,PARVA,CIT	AD.Ex	3	0.1	30
mRNA processing	5.6e-06	0.0063	228	483	17	GTF2F1,GTF2F2,CDC5L,MBNL2,RBM5,CELF5,KHDRBS3,SRPK1,PPIH,DDX17,SCAF8,DDX23,RBM26,SNRNP40,TFIP11,RBM24,DDX20	AD.Ex	3	0.1	30
negative regulation of protein serine/threonine kinase activity	8e-06	0.0079	228	137	9	DUSP8,SPRY2,CIT,PRKAR1A,MYOCD,DUSP16,PRKAR2B,PTPN1,SLC8A3	AD.Ex	3	0.1	30
negative regulation of phosphorylation	9.6e-06	0.0089	228	451	16	PPP5C,TMED2,TRIB3,SPRY2,PRKAR1A,MYOCD,SLC8A3,DUSP8,PPM1E,SH3BP5,TSG101,DUSP16,PRKAR2B,PTPN1,PARVA,CIT	AD.Ex	3	0.1	30
regulation of skeletal muscle cell differentiation	3e-05	0.016	228	19	4	ARNTL,RBM24,DDX17,MYOCD	AD.Ex	3	0.1	30
RNA splicing, via transesterification reactions with bulged adenosine as nucleophile	3.9e-05	0.019	228	299	12	DDX23,SNRNP40,TFIP11,GTF2F1,GTF2F2,CDC5L,RBM5,CELF5,SRPK1,PPIH,DDX17,DDX20	AD.Ex	3	0.1	30
mRNA splicing, via spliceosome	3.9e-05	0.019	228	299	12	DDX23,SNRNP40,TFIP11,GTF2F1,GTF2F2,CDC5L,RBM5,CELF5,SRPK1,PPIH,DDX17,DDX20	AD.Ex	3	0.1	30
RNA splicing, via transesterification reactions	4.3e-05	0.019	228	302	12	DDX23,SNRNP40,TFIP11,GTF2F1,GTF2F2,CDC5L,RBM5,CELF5,SRPK1,PPIH,DDX17,DDX20	AD.Ex	3	0.1	30
RNA splicing	4.5e-05	0.019	228	404	14	GTF2F1,GTF2F2,CDC5L,MBNL2,RBM5,CELF5,SRPK1,PPIH,DDX17,DDX23,SNRNP40,TFIP11,RBM24,DDX20	AD.Ex	3	0.1	30
peptidyl-threonine dephosphorylation	6.6e-05	0.026	228	23	4	PPP5C,PPM1E,DUSP8,DUSP16	AD.Ex	3	0.1	30
regulation of alternative mRNA splicing, via spliceosome	9.1e-05	0.032	228	75	6	KHDRBS3,DDX17,RBM24,MBNL2,RBM5,CELF5	AD.Ex	3	0.1	30
regulation of mRNA splicing, via spliceosome	0.00011	0.037	228	112	7	RBM24,MBNL2,RBM5,CELF5,KHDRBS3,SRPK1,DDX17	AD.Ex	3	0.1	30
positive regulation of viral process	0.00013	0.04	228	114	7	GTF2F1,GTF2F2,TSG101,PPID,SRPK1,PPIH,NUCKS1	AD.Ex	3	0.1	30
coenzyme A biosynthetic process	0.00014	0.043	228	11	3	ACOT7,PPCS,PANK2	AD.Ex	3	0.1	30
cell morphogenesis involved in neuron differentiation	9.9e-06	0.012	58	428	8	CTNNA2,CTNND2,DSCAML1,NPTX1,B4GALT5,DPYSL2,STMN1,WNT5A	AD.Ex	8	0.1	30
neuron projection morphogenesis	2.1e-05	0.017	58	474	8	CTNNA2,CTNND2,DSCAML1,NPTX1,B4GALT5,DPYSL2,STMN1,WNT5A	AD.Ex	8	0.1	30
plasma membrane bounded cell projection morphogenesis	2.2e-05	0.017	58	478	8	CTNNA2,CTNND2,DSCAML1,NPTX1,B4GALT5,DPYSL2,STMN1,WNT5A	AD.Ex	8	0.1	30
cell projection morphogenesis	2.3e-05	0.017	58	482	8	CTNNA2,CTNND2,DSCAML1,NPTX1,B4GALT5,DPYSL2,STMN1,WNT5A	AD.Ex	8	0.1	30
axonogenesis	3.3e-05	0.021	58	368	7	STMN1,WNT5A,CTNNA2,DSCAML1,NPTX1,B4GALT5,DPYSL2	AD.Ex	8	0.1	30
axon development	5.8e-05	0.031	58	402	7	CTNNA2,DSCAML1,NPTX1,B4GALT5,DPYSL2,STMN1,WNT5A	AD.Ex	8	0.1	30
regulation of blood circulation	7.3e-05	0.035	58	285	6	ATP1B1,PDE4D,DOCK4,SLC4A3,CELF2,KCNIP4	AD.Ex	8	0.1	30
modulation of chemical synaptic transmission	1.1e-18	3.7e-15	148	415	26	SLC24A2,TMEM108,CACNA1A,GRM5,CLSTN1,CALM3,CALM1,SHISA9,MAP1B,PLCB1,DCC,CDH11,CELF4,MEF2C,DGKI,SYN3,YWHAH,CAMK2B,PPFIA2,CACNB2,PREPL,NRGN,CPLX2,SYT1,SNAP25,GRM1	AD.Ex	5	0.1	30
regulation of trans-synaptic signaling	1.2e-18	3.7e-15	148	416	26	SLC24A2,TMEM108,CACNA1A,GRM5,CLSTN1,CALM3,CALM1,SHISA9,MAP1B,PLCB1,DCC,CDH11,CELF4,MEF2C,DGKI,SYN3,YWHAH,CAMK2B,PPFIA2,CACNB2,PREPL,NRGN,CPLX2,SYT1,SNAP25,GRM1	AD.Ex	5	0.1	30
neuron projection morphogenesis	2.9e-13	2.7e-10	148	474	22	PHACTR1,TMEM108,CCK,GPM6A,RPS6KA5,UNC5D,CHN1,NFIB,MAP1B,CHL1,NRP1,EXT1,DCC,KALRN,CDH11,NRXN3,SLIT2,KIRREL3,SLIT1,BAIAP2,DAB1,SLIT3	AD.Ex	5	0.1	30
plasma membrane bounded cell projection morphogenesis	3.5e-13	3e-10	148	478	22	PHACTR1,TMEM108,CCK,GPM6A,RPS6KA5,UNC5D,CHN1,NFIB,MAP1B,CHL1,NRP1,EXT1,DCC,KALRN,CDH11,NRXN3,SLIT2,KIRREL3,SLIT1,BAIAP2,DAB1,SLIT3	AD.Ex	5	0.1	30
cell projection morphogenesis	4.1e-13	3.3e-10	148	482	22	PHACTR1,TMEM108,CCK,GPM6A,RPS6KA5,UNC5D,CHN1,NFIB,MAP1B,CHL1,NRP1,EXT1,DCC,KALRN,CDH11,NRXN3,SLIT2,KIRREL3,SLIT1,BAIAP2,DAB1,SLIT3	AD.Ex	5	0.1	30
regulation of neuron projection development	5.5e-13	4.1e-10	148	489	22	CNTN1,NTRK3,CUX1,PTPRG,CHN1,OLFM1,MAP1B,NRP1,DCC,MAGI2,KALRN,SLIT2,MEF2C,DGKG,YWHAH,CAMK2B,ENC1,PPFIA2,DAB1,SYT1,SNAP25,NEGR1	AD.Ex	5	0.1	30
anterograde trans-synaptic signaling	9.5e-13	5.7e-10	148	399	20	CACNA1A,GRM5,SLC17A7,CHRM3,BSN,EXT1,GABBR2,DTNA,MEF2C,SYN3,PPFIA2,CACNB2,CPLX2,SYT1,SNAP25,GRIA2,GRM1,ERC2,CADPS,GABRB2	AD.Ex	5	0.1	30
chemical synaptic transmission	9.5e-13	5.7e-10	148	399	20	CACNA1A,GRM5,SLC17A7,CHRM3,BSN,EXT1,GABBR2,DTNA,MEF2C,SYN3,PPFIA2,CACNB2,CPLX2,SYT1,SNAP25,GRIA2,GRM1,ERC2,CADPS,GABRB2	AD.Ex	5	0.1	30
trans-synaptic signaling	1.9e-12	9.8e-10	148	414	20	CACNA1A,GRM5,SLC17A7,CHRM3,BSN,EXT1,GABBR2,DTNA,MEF2C,SYN3,PPFIA2,CACNB2,CPLX2,SYT1,SNAP25,GRIA2,GRM1,ERC2,CADPS,GABRB2	AD.Ex	5	0.1	30
synaptic signaling	3.1e-12	1.6e-09	148	426	20	CACNA1A,GRM5,SLC17A7,CHRM3,BSN,EXT1,GABBR2,DTNA,MEF2C,SYN3,PPFIA2,CACNB2,CPLX2,SYT1,SNAP25,GRIA2,GRM1,ERC2,CADPS,GABRB2	AD.Ex	5	0.1	30
cell morphogenesis involved in neuron differentiation	3.4e-12	1.6e-09	148	428	20	PHACTR1,CCK,RPS6KA5,UNC5D,CHN1,NFIB,MAP1B,CHL1,NRP1,EXT1,DCC,KALRN,CDH11,NRXN3,SLIT2,MEF2C,SLIT1,BAIAP2,DAB1,SLIT3	AD.Ex	5	0.1	30
axonogenesis	2.1e-11	8.1e-09	148	368	18	MAP1B,CHL1,NRP1,EXT1,DCC,KALRN,CDH11,NRXN3,SLIT2,SLIT1,BAIAP2,DAB1,CCK,RPS6KA5,UNC5D,SLIT3,CHN1,NFIB	AD.Ex	5	0.1	30
axon development	8.9e-11	3.1e-08	148	402	18	CCK,RPS6KA5,UNC5D,CHN1,NFIB,MAP1B,CHL1,NRP1,EXT1,DCC,KALRN,CDH11,NRXN3,SLIT2,SLIT1,BAIAP2,DAB1,SLIT3	AD.Ex	5	0.1	30
synapse organization	2e-10	6.1e-08	148	271	15	MAP1B,LRRTM3,TMEM108,KALRN,KIRREL3,GRM5,PDZRN3,IGSF21,PPFIA2,CACNB2,GPM6A,ERC2,BSN,NOS1AP,GABRB2	AD.Ex	5	0.1	30
axon guidance	1.7e-09	4.7e-07	148	268	14	CHL1,NRP1,EXT1,DCC,KALRN,NRXN3,SLIT2,SLIT1,DAB1,RPS6KA5,UNC5D,SLIT3,CHN1,NFIB	AD.Ex	5	0.1	30
neuron projection guidance	1.8e-09	4.8e-07	148	269	14	CHL1,NRP1,EXT1,DCC,KALRN,NRXN3,SLIT2,SLIT1,DAB1,RPS6KA5,UNC5D,SLIT3,CHN1,NFIB	AD.Ex	5	0.1	30
regulation of neurotransmitter levels	3.3e-09	8.2e-07	148	333	15	MEF2C,SYN3,CLU,PPFIA2,CACNB2,PREPL,CPLX2,SYT1,SNAP25,GRM1,ERC2,NOS1AP,CADPS,CALM3,CALM1	AD.Ex	5	0.1	30
positive regulation of neuron differentiation	8.5e-09	2e-06	148	357	15	MAP1B,CNTN1,NRP1,MAGI2,KALRN,SLIT2,NTRK3,MEF2C,CUX1,CAMK2B,ENC1,DAB1,SYT1,NEGR1,TCF4	AD.Ex	5	0.1	30
regulation of synaptic vesicle cycle	1e-08	2.3e-06	148	96	9	SYT1,BSN,SLC17A7,CALM3,CALM1,PPFIA2,CACNB2,PREPL,CPLX2	AD.Ex	5	0.1	30
positive regulation of neurogenesis	3.1e-08	6.9e-06	148	454	16	CNTN1,NTRK3,CUX1,TCF4,MAP1B,NRP1,TENM4,MAGI2,KALRN,SLIT2,MEF2C,CAMK2B,ENC1,DAB1,SYT1,NEGR1	AD.Ex	5	0.1	30
neuron migration	3.3e-08	7.3e-06	148	110	9	MAP1B,NRP1,DCC,KIRREL3,DAB1,CCK,GPM6A,MEF2C,ASTN2	AD.Ex	5	0.1	30
regulation of ion transmembrane transport	5.5e-08	1.2e-05	148	473	16	CACNA1A,GRM5,KCNC2,CHRM3,CALM3,CALM1,SHISA9,CACNA2D3,KCND3,KCNB2,MEF2C,YWHAH,CACNB2,GRIA2,NOS1AP,CEMIP	AD.Ex	5	0.1	30
regulation of membrane potential	8.5e-08	1.8e-05	148	425	15	TMEM108,CACNA1A,GRM5,CCK,KCNC2,CALM3,CALM1,KCND3,CELF4,MEF2C,YWHAH,CACNB2,GRM1,NOS1AP,GABRB2	AD.Ex	5	0.1	30
regulation of neurotransmitter secretion	1e-07	2.1e-05	148	90	8	SYT1,MEF2C,CALM3,CALM1,PPFIA2,CACNB2,PREPL,CPLX2	AD.Ex	5	0.1	30
positive regulation of cell projection organization	1.2e-07	2.5e-05	148	376	14	MAP1B,CNTN1,NRP1,MAGI2,KALRN,SLIT2,NTRK3,CUX1,CAMK2B,ENC1,GPM6A,SYT1,NEGR1,TENM2	AD.Ex	5	0.1	30
regulation of synapse structure or activity	1.6e-07	3.1e-05	148	220	11	LRRTM3,KALRN,CLSTN1,MEF2C,SLC17A7,SLIT1,CAMK2B,PPFIA2,LINGO2,GPM6A,LRRN1	AD.Ex	5	0.1	30
regulation of synaptic plasticity	1.6e-07	3.1e-05	148	174	10	SLC24A2,SHISA9,MAP1B,YWHAH,CAMK2B,NRGN,CPLX2,GRM5,SNAP25,MEF2C	AD.Ex	5	0.1	30
positive regulation of neuron projection development	1.7e-07	3.2e-05	148	273	12	MAP1B,CNTN1,NRP1,MAGI2,KALRN,SLIT2,NTRK3,CUX1,CAMK2B,ENC1,SYT1,NEGR1	AD.Ex	5	0.1	30
regulation of synaptic vesicle exocytosis	2e-07	3.5e-05	148	66	7	SYT1,CALM3,CALM1,PPFIA2,CACNB2,PREPL,CPLX2	AD.Ex	5	0.1	30
telencephalon development	3.2e-07	5.4e-05	148	236	11	PHACTR1,PLCB1,EXT1,TMEM108,SLIT2,KIRREL3,SLIT1,NRGN,DAB1,SLIT3,NFIB	AD.Ex	5	0.1	30
regulation of synaptic vesicle transport	3.6e-07	6e-05	148	72	7	SYT1,CALM3,CALM1,PPFIA2,CACNB2,PREPL,CPLX2	AD.Ex	5	0.1	30
developmental growth involved in morphogenesis	4.3e-07	7e-05	148	108	8	MAP1B,SLIT1,NRP1,EXT1,TMEM108,MAGI2,SLIT2,SLIT3	AD.Ex	5	0.1	30
regulation of cell morphogenesis involved in differentiation	4.7e-07	7.6e-05	148	300	12	OLFM1,MAP1B,NRP1,DCC,KALRN,SLIT2,CUX1,YWHAH,CAMK2B,PPFIA2,DAB1,CHN1	AD.Ex	5	0.1	30
regulation of ion transmembrane transporter activity	6.7e-07	0.0001	148	254	11	SHISA9,GRM5,MEF2C,YWHAH,CACNB2,KCNC2,GRIA2,CHRM3,NOS1AP,CALM3,CALM1	AD.Ex	5	0.1	30
cell-cell adhesion via plasma-membrane adhesion molecules	6.9e-07	0.00011	148	255	11	TENM4,CDH10,CDH11,CDH12,KIRREL3,CLSTN1,IGSF21,DAB1,UNC5D,TENM2,PCDH7	AD.Ex	5	0.1	30
regulation of synapse organization	9.3e-07	0.00014	148	210	10	LRRTM3,KALRN,CLSTN1,MEF2C,SLIT1,CAMK2B,PPFIA2,LINGO2,GPM6A,LRRN1	AD.Ex	5	0.1	30
regulation of transmembrane transporter activity	1e-06	0.00015	148	265	11	SHISA9,GRM5,MEF2C,YWHAH,CACNB2,KCNC2,GRIA2,CHRM3,NOS1AP,CALM3,CALM1	AD.Ex	5	0.1	30
neurotransmitter transport	1.5e-06	0.00022	148	172	9	SYN3,PPFIA2,CPLX2,SYT1,SNAP25,GRM1,ERC2,CADPS,SLC17A7	AD.Ex	5	0.1	30
regulation of transporter activity	1.6e-06	0.00022	148	278	11	SHISA9,GRM5,MEF2C,YWHAH,CACNB2,KCNC2,GRIA2,CHRM3,NOS1AP,CALM3,CALM1	AD.Ex	5	0.1	30
regulation of neurotransmitter transport	1.6e-06	0.00022	148	128	8	PPFIA2,CACNB2,PREPL,CPLX2,SYT1,MEF2C,CALM3,CALM1	AD.Ex	5	0.1	30
neurotransmitter secretion	1.8e-06	0.00024	148	91	7	SYT1,SNAP25,SYN3,ERC2,CADPS,PPFIA2,CPLX2	AD.Ex	5	0.1	30
axon extension	1.9e-06	0.00026	148	33	5	SLIT3,MAP1B,SLIT1,NRP1,SLIT2	AD.Ex	5	0.1	30
neuron projection extension	1.9e-06	0.00026	148	59	6	MAP1B,SLIT1,NRP1,SLIT3,TMEM108,SLIT2	AD.Ex	5	0.1	30
signal release from synapse	1.9e-06	0.00026	148	92	7	SYT1,SNAP25,SYN3,ERC2,CADPS,PPFIA2,CPLX2	AD.Ex	5	0.1	30
postsynaptic modulation of chemical synaptic transmission	2e-06	0.00026	148	15	4	PLCB1,DCC,NRGN,GRM5	AD.Ex	5	0.1	30
regulation of high voltage-gated calcium channel activity	2e-06	0.00026	148	15	4	CALM3,NOS1AP,CALM1,CACNB2	AD.Ex	5	0.1	30
regulation of cell morphogenesis	2.4e-06	0.0003	148	483	14	CUX1,CHN1,OLFM1,MAP1B,NRP1,DCC,KALRN,SLIT2,YWHAH,CAMK2B,PPFIA2,BAIAP2,DAB1,SYT1	AD.Ex	5	0.1	30
neural nucleus development	2.4e-06	0.0003	148	61	6	KCNC2,YWHAH,CALM3,CALM1,NFIB,KIRREL3	AD.Ex	5	0.1	30
forebrain development	3e-06	0.00037	148	358	12	PHACTR1,PLCB1,EXT1,TMEM108,SLIT2,KIRREL3,SLIT1,NRGN,DAB1,KCNC2,SLIT3,NFIB	AD.Ex	5	0.1	30
regulation of calcium ion-dependent exocytosis	3.2e-06	0.00038	148	99	7	PPFIA2,CACNB2,PREPL,CPLX2,SYT1,CALM3,CALM1	AD.Ex	5	0.1	30
regulation of dendrite development	4.6e-06	0.00054	148	148	8	DCC,YWHAH,CAMK2B,PPFIA2,KALRN,MEF2C,CUX1,DGKG	AD.Ex	5	0.1	30
regulation of exocytosis	7.2e-06	0.00084	148	208	9	VSNL1,PPFIA2,CACNB2,PREPL,CPLX2,SYT1,CADPS,CALM3,CALM1	AD.Ex	5	0.1	30
synaptic vesicle cycle	9e-06	0.001	148	116	7	SYN3,CPLX2,SYT1,SNAP25,ERC2,CADPS,SLC17A7	AD.Ex	5	0.1	30
developmental cell growth	1.2e-05	0.0014	148	81	6	MAP1B,SLIT1,NRP1,SLIT3,TMEM108,SLIT2	AD.Ex	5	0.1	30
regulation of cation channel activity	1.3e-05	0.0014	148	170	8	SHISA9,CACNB2,KCNC2,GRIA2,NOS1AP,MEF2C,CALM3,CALM1	AD.Ex	5	0.1	30
cell growth	1.4e-05	0.0015	148	83	6	MAP1B,SLIT1,NRP1,SLIT3,TMEM108,SLIT2	AD.Ex	5	0.1	30
central nervous system neuron development	1.5e-05	0.0016	148	84	6	SLIT1,DCC,SLIT3,CDH11,SLIT2,NFIB	AD.Ex	5	0.1	30
acidic amino acid transport	1.9e-05	0.002	148	52	5	SYT1,SNAP25,GRM1,SLC17A7,PPFIA2	AD.Ex	5	0.1	30
learning or memory	1.9e-05	0.002	148	235	9	SLC24A2,PLCB1,KALRN,NRXN3,GRM5,MEF2C,NRGN,CCK,SNAP25	AD.Ex	5	0.1	30
learning	2e-05	0.0021	148	131	7	SLC24A2,KALRN,NRGN,NRXN3,GRM5,CCK,SNAP25	AD.Ex	5	0.1	30
central nervous system projection neuron axonogenesis	2.4e-05	0.0024	148	27	4	DCC,CDH11,SLIT2,NFIB	AD.Ex	5	0.1	30
synaptic vesicle localization	2.4e-05	0.0024	148	91	6	SYT1,SNAP25,SYN3,ERC2,CADPS,CPLX2	AD.Ex	5	0.1	30
regulation of synapse assembly	2.9e-05	0.0029	148	94	6	SLIT1,CLSTN1,LRRN1,LRRTM3,MEF2C,LINGO2	AD.Ex	5	0.1	30
synaptic vesicle exocytosis	3e-05	0.0029	148	57	5	SYT1,SNAP25,ERC2,CADPS,CPLX2	AD.Ex	5	0.1	30
olfactory bulb development	3.2e-05	0.003	148	29	4	SLIT3,SLIT1,EXT1,SLIT2	AD.Ex	5	0.1	30
glutamate secretion	3.2e-05	0.003	148	29	4	SYT1,SLC17A7,SNAP25,PPFIA2	AD.Ex	5	0.1	30
synapse assembly	3.5e-05	0.0033	148	97	6	GPM6A,MAP1B,BSN,LRRTM3,GABRB2,KIRREL3	AD.Ex	5	0.1	30
substrate-independent telencephalic tangential interneuron migration	3.9e-05	0.0036	148	11	3	SLIT3,SLIT2,SLIT1	AD.Ex	5	0.1	30
substrate-independent telencephalic tangential migration	3.9e-05	0.0036	148	11	3	SLIT3,SLIT2,SLIT1	AD.Ex	5	0.1	30
olfactory lobe development	4.2e-05	0.0038	148	31	4	SLIT3,SLIT1,EXT1,SLIT2	AD.Ex	5	0.1	30
regulation of regulated secretory pathway	4.4e-05	0.004	148	148	7	PPFIA2,CACNB2,PREPL,CPLX2,SYT1,CALM3,CALM1	AD.Ex	5	0.1	30
regulation of cation transmembrane transport	5.2e-05	0.0047	148	333	10	SHISA9,MEF2C,YWHAH,CACNB2,KCNC2,GRIA2,NOS1AP,CALM3,CALM1,CEMIP	AD.Ex	5	0.1	30
regulation of peptide hormone secretion	5.8e-05	0.0052	148	210	8	CAMK2N1,VSNL1,KALRN,CACNA1A,RFX3,MYRIP,KCNC2,SNAP25	AD.Ex	5	0.1	30
positive regulation of phosphatase activity	6.1e-05	0.0054	148	34	4	MEF2C,CALM3,CALM1,MAGI2	AD.Ex	5	0.1	30
signal release	6.6e-05	0.0057	148	158	7	SYN3,PPFIA2,CPLX2,SYT1,SNAP25,ERC2,CADPS	AD.Ex	5	0.1	30
cognition	6.7e-05	0.0057	148	276	9	SLC24A2,PLCB1,KALRN,NRXN3,GRM5,MEF2C,NRGN,CCK,SNAP25	AD.Ex	5	0.1	30
positive regulation of ion transport	6.7e-05	0.0057	148	276	9	CNTN1,CACNB2,CCK,KCNC2,SYT1,NOS1AP,CALM3,CALM1,CEMIP	AD.Ex	5	0.1	30
regulation of voltage-gated calcium channel activity	6.8e-05	0.0058	148	35	4	CALM3,CALM1,CACNB2,NOS1AP	AD.Ex	5	0.1	30
central nervous system neuron axonogenesis	7.6e-05	0.0064	148	36	4	DCC,CDH11,SLIT2,NFIB	AD.Ex	5	0.1	30
positive regulation of cation channel activity	7.6e-05	0.0064	148	69	5	KCNC2,NOS1AP,CALM3,CALM1,CACNB2	AD.Ex	5	0.1	30
regulation of synaptic transmission, glutamatergic	7.6e-05	0.0064	148	69	5	SYT1,GRM1,MEF2C,DGKI,GRM5	AD.Ex	5	0.1	30
detection of calcium ion	8.5e-05	0.0071	148	14	3	SYT1,CALM3,CALM1	AD.Ex	5	0.1	30
olfactory bulb interneuron differentiation	8.5e-05	0.0071	148	14	3	SLIT3,SLIT1,SLIT2	AD.Ex	5	0.1	30
homophilic cell adhesion via plasma membrane adhesion molecules	9.4e-05	0.0078	148	167	7	IGSF21,CDH10,CDH11,CDH12,KIRREL3,CLSTN1,PCDH7	AD.Ex	5	0.1	30
calcium ion regulated exocytosis	0.00011	0.0087	148	74	5	SYT1,SNAP25,ERC2,CADPS,CPLX2	AD.Ex	5	0.1	30
regulation of axonogenesis	0.00012	0.0097	148	174	7	OLFM1,MAP1B,NRP1,DCC,SLIT2,DAB1,CHN1	AD.Ex	5	0.1	30
central nervous system neuron differentiation	0.00012	0.0097	148	174	7	SLIT1,DCC,CDH11,SLIT2,LMO4,SLIT3,NFIB	AD.Ex	5	0.1	30
regulation of metal ion transport	0.00012	0.0097	148	369	10	CNTN1,NKAIN2,YWHAH,CAMK2B,CACNB2,KCNC2,NOS1AP,CALM3,CALM1,CEMIP	AD.Ex	5	0.1	30
regulation of insulin secretion	0.00014	0.011	148	179	7	RFX3,CAMK2N1,MYRIP,VSNL1,CACNA1A,KCNC2,SNAP25	AD.Ex	5	0.1	30
dicarboxylic acid transport	0.00014	0.011	148	79	5	SYT1,SNAP25,GRM1,SLC17A7,PPFIA2	AD.Ex	5	0.1	30
regulation of peptide secretion	0.00014	0.011	148	303	9	CAMK2N1,VSNL1,KALRN,CACNA1A,RFX3,MYRIP,KCNC2,SNAP25,FRMD4A	AD.Ex	5	0.1	30
response to amine	0.00015	0.012	148	43	4	KCNC2,CALM3,HDAC9,CALM1	AD.Ex	5	0.1	30
regulation of synaptic vesicle endocytosis	0.00016	0.012	148	17	3	SLC17A7,CALM3,CALM1	AD.Ex	5	0.1	30
vesicle-mediated transport in synapse	0.00016	0.012	148	127	6	CPLX2,SYT1,SNAP25,CLSTN1,ERC2,CADPS	AD.Ex	5	0.1	30
retinal ganglion cell axon guidance	0.00019	0.014	148	18	3	NRP1,SLIT1,SLIT2	AD.Ex	5	0.1	30
negative chemotaxis	0.0002	0.015	148	46	4	SLIT3,SLIT1,NRG1,SLIT2	AD.Ex	5	0.1	30
glutamate receptor signaling pathway	0.00022	0.016	148	47	4	GRIA2,GRM1,PLCB1,GRM5	AD.Ex	5	0.1	30
establishment of synaptic vesicle localization	0.00023	0.016	148	87	5	SYT1,SNAP25,ERC2,CADPS,CPLX2	AD.Ex	5	0.1	30
synaptic vesicle transport	0.00023	0.016	148	87	5	SYT1,SNAP25,ERC2,CADPS,CPLX2	AD.Ex	5	0.1	30
regulation of neurological system process	0.00024	0.017	148	137	6	SHISA9,TENM4,TMEM108,CELF4,CCK,GRM1	AD.Ex	5	0.1	30
regulation of dendrite morphogenesis	0.00025	0.018	148	89	5	YWHAH,CAMK2B,PPFIA2,CUX1,KALRN	AD.Ex	5	0.1	30
positive regulation of actin cytoskeleton reorganization	0.00026	0.018	148	20	3	NRP1,BAIAP2,NTRK3	AD.Ex	5	0.1	30
positive regulation of synaptic transmission	0.00028	0.019	148	141	6	SLC24A2,CACNB2,NRGN,SYT1,SNAP25,CLSTN1	AD.Ex	5	0.1	30
heart development	0.00028	0.019	148	489	11	NTRK3,NRG1,OLFM1,HDAC9,NRP1,EXT1,TENM4,SLIT2,LMO4,MEF2C,SLIT3	AD.Ex	5	0.1	30
response to bronchodilator	0.00028	0.019	148	50	4	KCNC2,HDAC9,CALM3,CALM1	AD.Ex	5	0.1	30
developmental growth	0.00029	0.02	148	336	9	MAP1B,NRP1,EXT1,TENM4,TMEM108,MAGI2,SLIT2,SLIT1,SLIT3	AD.Ex	5	0.1	30
positive regulation of cation transmembrane transport	0.00029	0.019	148	142	6	CACNB2,KCNC2,NOS1AP,CALM3,CALM1,CEMIP	AD.Ex	5	0.1	30
positive regulation of secretion by cell	0.0003	0.02	148	267	8	CAMK2N1,VSNL1,CACNB2,MYRIP,CCK,SYT1,FRMD4A,CADPS	AD.Ex	5	0.1	30
response to nerve growth factor	0.0003	0.02	148	51	4	KCNC2,NTRK3,TMEM108,MAGI2	AD.Ex	5	0.1	30
growth	0.0003	0.02	148	338	9	MAP1B,NRP1,EXT1,TENM4,TMEM108,MAGI2,SLIT2,SLIT1,SLIT3	AD.Ex	5	0.1	30
regulation of hormone secretion	0.00031	0.02	148	268	8	CAMK2N1,VSNL1,KALRN,CACNA1A,RFX3,MYRIP,KCNC2,SNAP25	AD.Ex	5	0.1	30
negative regulation of neuron projection development	0.00033	0.022	148	146	6	NRP1,DCC,YWHAH,SLIT2,DAB1,PTPRG	AD.Ex	5	0.1	30
regulation of heart rate	0.00034	0.022	148	95	5	KCND3,NOS1AP,CALM3,CALM1,CACNB2	AD.Ex	5	0.1	30
glomerulus development	0.00035	0.022	148	53	4	EXT1,MEF2C,MAGI2,KIRREL3	AD.Ex	5	0.1	30
positive regulation of phosphoprotein phosphatase activity	0.00035	0.022	148	22	3	MAGI2,CALM3,CALM1	AD.Ex	5	0.1	30
regulation of intracellular transport	0.00036	0.023	148	422	10	CALM3,CALM1,MAP1B,PPFIA2,CACNB2,PREPL,CPLX2,SYT1,PKIA,CEMIP	AD.Ex	5	0.1	30
negative regulation of neuron differentiation	0.00036	0.023	148	208	7	NRP1,DCC,SLIT2,PTPRG,YWHAH,DAB1,PBX1	AD.Ex	5	0.1	30
regulation of protein secretion	0.00036	0.023	148	274	8	CAMK2N1,VSNL1,CACNA1A,RFX3,MYRIP,KCNC2,SNAP25,FRMD4A	AD.Ex	5	0.1	30
cardiac chamber development	0.00037	0.023	148	149	6	NRP1,NRG1,SLIT2,LMO4,SLIT3,MEF2C	AD.Ex	5	0.1	30
negative regulation of cell morphogenesis involved in differentiation	0.00038	0.024	148	97	5	NRP1,DCC,YWHAH,SLIT2,DAB1	AD.Ex	5	0.1	30
heart valve morphogenesis	0.00038	0.024	148	54	4	OLFM1,SLIT3,MEF2C,SLIT2	AD.Ex	5	0.1	30
positive regulation of cell morphogenesis involved in differentiation	0.0004	0.025	148	151	6	MAP1B,NRP1,CAMK2B,KALRN,SLIT2,CUX1	AD.Ex	5	0.1	30
regulation of dephosphorylation	0.00041	0.025	148	212	7	PHACTR1,MAGI2,TMEM132D,MEF2C,YWHAB,CALM3,CALM1	AD.Ex	5	0.1	30
telencephalon cell migration	0.00043	0.026	148	56	4	SLIT1,SLIT3,SLIT2,DAB1	AD.Ex	5	0.1	30
positive regulation of nitric-oxide synthase activity	0.00045	0.027	148	24	3	CALM3,NOS1AP,CALM1	AD.Ex	5	0.1	30
negative regulation of nervous system development	0.00045	0.027	148	283	8	NRP1,DCC,SLIT2,PTPRG,SLIT1,YWHAH,DAB1,PBX1	AD.Ex	5	0.1	30
positive regulation of synapse assembly	0.00046	0.028	148	57	4	CLSTN1,LRRN1,LRRTM3,LINGO2	AD.Ex	5	0.1	30
locomotory behavior	0.00049	0.029	148	157	6	KALRN,GRM5,DAB1,SNAP25,NEGR1,GRM1	AD.Ex	5	0.1	30
positive regulation of ion transmembrane transport	0.00049	0.029	148	157	6	CACNB2,KCNC2,NOS1AP,CALM3,CALM1,CEMIP	AD.Ex	5	0.1	30
positive regulation of ion transmembrane transporter activity	0.0005	0.03	148	103	5	CACNB2,KCNC2,NOS1AP,CALM3,CALM1	AD.Ex	5	0.1	30
regulation of synaptic vesicle recycling	0.00051	0.03	148	25	3	SLC17A7,CALM3,CALM1	AD.Ex	5	0.1	30
presynapse organization	0.00051	0.03	148	25	3	LRRTM3,BSN,PPFIA2	AD.Ex	5	0.1	30
forebrain cell migration	0.00053	0.031	148	59	4	SLIT1,SLIT3,SLIT2,DAB1	AD.Ex	5	0.1	30
positive regulation of dephosphorylation	0.00053	0.031	148	59	4	MEF2C,CALM3,CALM1,MAGI2	AD.Ex	5	0.1	30
pallium development	0.00054	0.032	148	160	6	PHACTR1,PLCB1,TMEM108,SLIT2,KIRREL3,DAB1	AD.Ex	5	0.1	30
positive regulation of secretion	0.00063	0.035	148	298	8	CAMK2N1,VSNL1,CACNB2,MYRIP,CCK,SYT1,FRMD4A,CADPS	AD.Ex	5	0.1	30
heart valve development	0.00064	0.035	148	62	4	OLFM1,SLIT3,MEF2C,SLIT2	AD.Ex	5	0.1	30
heart morphogenesis	0.00066	0.036	148	230	7	OLFM1,NRP1,EXT1,SLIT2,MEF2C,NRG1,SLIT3	AD.Ex	5	0.1	30
multi-organism behavior	0.00072	0.039	148	64	4	EXT1,KALRN,NRXN3,KIRREL3	AD.Ex	5	0.1	30
synaptic transmission, glutamatergic	0.00072	0.039	148	28	3	SLC17A7,GRIA2,EXT1	AD.Ex	5	0.1	30
positive regulation of transporter activity	0.00073	0.039	148	112	5	CACNB2,KCNC2,NOS1AP,CALM3,CALM1	AD.Ex	5	0.1	30
cardiac ventricle development	0.00076	0.041	148	113	5	NRG1,SLIT2,LMO4,SLIT3,MEF2C	AD.Ex	5	0.1	30
cardiac chamber morphogenesis	0.00079	0.042	148	114	5	NRP1,NRG1,SLIT2,SLIT3,MEF2C	AD.Ex	5	0.1	30
protein kinase C-activating G protein-coupled receptor signaling pathway	0.0008	0.042	148	29	3	CCK,DGKG,DGKI	AD.Ex	5	0.1	30
apoptotic process involved in development	0.0008	0.042	148	29	3	SLIT3,XKR4,SLIT2	AD.Ex	5	0.1	30
positive regulation of monooxygenase activity	0.00088	0.045	148	30	3	CALM3,CALM1,NOS1AP	AD.Ex	5	0.1	30
regulation of cytosolic calcium ion concentration	0.00091	0.046	148	316	8	SLC24A2,CACNA1A,GRM5,CACNB2,GRM1,CALM3,CALM1,CEMIP	AD.Ex	5	0.1	30
regulation of phosphatase activity	0.00092	0.046	148	177	6	PHACTR1,MAGI2,TMEM132D,MEF2C,CALM3,CALM1	AD.Ex	5	0.1	30
negative regulation of cell projection organization	0.00095	0.047	148	178	6	NRP1,DCC,YWHAH,SLIT2,DAB1,PTPRG	AD.Ex	5	0.1	30
kidney epithelium development	0.00096	0.047	148	119	5	EXT1,MAGI2,SLIT2,PBX1,MEF2C	AD.Ex	5	0.1	30
negative regulation of axonogenesis	0.00096	0.047	148	69	4	NRP1,DCC,SLIT2,DAB1	AD.Ex	5	0.1	30
positive regulation of filopodium assembly	0.00097	0.047	148	31	3	GPM6A,NRP1,TENM2	AD.Ex	5	0.1	30
positive regulation of peptidyl-threonine phosphorylation	0.00097	0.047	148	31	3	CALM3,CALM1,CEMIP	AD.Ex	5	0.1	30
motor neuron axon guidance	0.00097	0.047	148	31	3	CHN1,SLIT1,SLIT2	AD.Ex	5	0.1	30
response to amphetamine	0.00097	0.047	148	31	3	CALM3,HDAC9,CALM1	AD.Ex	5	0.1	30
nephron development	0.001	0.05	148	121	5	EXT1,MAGI2,KIRREL3,PBX1,MEF2C	AD.Ex	5	0.1	30
positive regulation of calcium ion transmembrane transport	0.001	0.049	148	70	4	CALM3,CALM1,CACNB2,CEMIP	AD.Ex	5	0.1	30
trans-synaptic signaling	2.6e-11	1.5e-08	422	414	31	AMPH,SNCB,NPTN,NTRK2,SV2B,CNIH3,DLG4,ADARB1,PCDH8,GABRG2,RIMBP2,GABRB3,GABRA1,GABRA4,CACNB4,HRH1,SLC12A5,APBA1,NRXN1,HRH2,GRIN2A,KCNMB4,CACNA1E,GABRA2,TRIM9,EGR3,SYT5,SYNJ1,HTR2A,CNR1,GABRA5	AD.Ex	1	0.1	40
synapse organization	2.8e-11	1.6e-08	422	271	25	ACTG1,GABRG2,PTPRS,GABRB3,ACTN1,GABRA1,SNCB,CACNB4,LRRTM2,NPTN,FARP1,SYBU,CYFIP1,ADD2,NRXN1,WASF3,CBLN4,DLG4,LGMN,SLITRK1,GABRA2,ANK3,MYH10,TNR,NRCAM	AD.Ex	1	0.1	40
synaptic signaling	5.3e-11	2.6e-08	422	426	31	AMPH,SNCB,NPTN,NTRK2,SV2B,CNIH3,DLG4,ADARB1,PCDH8,GABRG2,RIMBP2,GABRB3,GABRA1,GABRA4,CACNB4,HRH1,SLC12A5,APBA1,NRXN1,HRH2,GRIN2A,KCNMB4,CACNA1E,GABRA2,TRIM9,EGR3,SYT5,SYNJ1,HTR2A,CNR1,GABRA5	AD.Ex	1	0.1	40
modulation of chemical synaptic transmission	1.3e-10	5.4e-08	422	415	30	RASGRF2,NPTN,RNF19A,CYFIP1,NTRK2,DLG4,LGMN,TNR,DLGAP4,PTPRS,EGFR,KCNB1,LRRTM2,HRH1,PPP1R9B,PTK2B,APBA1,NRXN1,GRIN2A,KCNMB4,DGKZ,RNF216,NCDN,BCR,RGS4,CACNG3,SLC4A10,HTR2A,CNR1,JPH3	AD.Ex	1	0.1	40
regulation of trans-synaptic signaling	1.4e-10	5.6e-08	422	416	30	RASGRF2,NPTN,RNF19A,CYFIP1,NTRK2,DLG4,LGMN,TNR,DLGAP4,PTPRS,EGFR,KCNB1,LRRTM2,HRH1,PPP1R9B,PTK2B,APBA1,NRXN1,GRIN2A,KCNMB4,DGKZ,RNF216,NCDN,BCR,RGS4,CACNG3,SLC4A10,HTR2A,CNR1,JPH3	AD.Ex	1	0.1	40
anterograde trans-synaptic signaling	2.3e-10	8.7e-08	422	399	29	AMPH,SNCB,SV2B,CNIH3,DLG4,ADARB1,PCDH8,GABRG2,RIMBP2,GABRB3,GABRA1,GABRA4,CACNB4,HRH1,SLC12A5,APBA1,NRXN1,HRH2,GRIN2A,KCNMB4,CACNA1E,GABRA2,TRIM9,EGR3,SYT5,SYNJ1,HTR2A,CNR1,GABRA5	AD.Ex	1	0.1	40
chemical synaptic transmission	2.3e-10	8.7e-08	422	399	29	AMPH,SNCB,SV2B,CNIH3,DLG4,ADARB1,PCDH8,GABRG2,RIMBP2,GABRB3,GABRA1,GABRA4,CACNB4,HRH1,SLC12A5,APBA1,NRXN1,HRH2,GRIN2A,KCNMB4,CACNA1E,GABRA2,TRIM9,EGR3,SYT5,SYNJ1,HTR2A,CNR1,GABRA5	AD.Ex	1	0.1	40
neuron projection morphogenesis	7.4e-10	2.5e-07	422	474	31	EPB41L3,NPTN,CYFIP1,MAP6,SPTB,PTK2,DLG4,FZD3,NIN,ANK3,ADARB1,UNC5A,EPHB6,PALLD,TNR,NRCAM,EGFR,PAK1,TAOK3,GAS7,NBL1,GAB2,NCAM1,FARP1,FOXG1,NRXN1,SLITRK1,FEZ1,SPTBN1,PIK3R1,BRSK2	AD.Ex	1	0.1	40
plasma membrane bounded cell projection morphogenesis	9e-10	3e-07	422	478	31	EPB41L3,NPTN,CYFIP1,MAP6,SPTB,PTK2,DLG4,FZD3,NIN,ANK3,ADARB1,UNC5A,EPHB6,PALLD,TNR,NRCAM,EGFR,PAK1,TAOK3,GAS7,NBL1,GAB2,NCAM1,FARP1,FOXG1,NRXN1,SLITRK1,FEZ1,SPTBN1,PIK3R1,BRSK2	AD.Ex	1	0.1	40
cell projection morphogenesis	1.1e-09	3.4e-07	422	482	31	EPB41L3,NPTN,CYFIP1,MAP6,SPTB,PTK2,DLG4,FZD3,NIN,ANK3,ADARB1,UNC5A,EPHB6,PALLD,TNR,NRCAM,EGFR,PAK1,TAOK3,GAS7,NBL1,GAB2,NCAM1,FARP1,FOXG1,NRXN1,SLITRK1,FEZ1,SPTBN1,PIK3R1,BRSK2	AD.Ex	1	0.1	40
cognition	1.3e-09	3.8e-07	422	276	23	JUN,EGFR,NPTN,HRH1,PPP1R9B,SLC12A5,ATP8A1,CYFIP1,NTRK2,NRXN1,GRIN2A,SETD5,DLG4,LGMN,ATXN1,CEBPB,SYNJ1,HTR2A,CNR1,JAKMIP1,JPH3,GABRA5,TNR	AD.Ex	1	0.1	40
learning	1.9e-09	5e-07	422	131	16	DLG4,LGMN,JUN,ATXN1,NPTN,SYNJ1,HRH1,PPP1R9B,SLC12A5,ATP8A1,JPH3,NTRK2,NRXN1,GABRA5,GRIN2A,TNR	AD.Ex	1	0.1	40
learning or memory	1.1e-08	2.5e-06	422	235	20	JUN,EGFR,NPTN,HRH1,PPP1R9B,SLC12A5,ATP8A1,NTRK2,NRXN1,GRIN2A,DLG4,LGMN,ATXN1,CEBPB,SYNJ1,HTR2A,CNR1,JPH3,GABRA5,TNR	AD.Ex	1	0.1	40
regulation of membrane potential	1.7e-08	3.8e-06	422	425	27	SLC25A27,PIEZO2,NTRK2,CNIH3,DLG4,CACNA1D,ANK3,HCN1,GABRG2,JUN,GABRB3,KCNMA1,GABRA1,GABRA4,KCNB1,CACNB4,PTK2B,NRXN1,NDUFS1,GRIN2A,KCNMB4,SCN8A,CACNA1E,GABRA2,RGS4,CNR1,GABRA5	AD.Ex	1	0.1	40
axon development	2.2e-08	4.6e-06	422	402	26	NPTN,CYFIP1,NREP,SPTB,PTK2,FZD3,NIN,RTN4RL1,ANK3,ADARB1,CTNNA1,UNC5A,EPHB6,PALLD,TNR,NRCAM,GAB2,NCAM1,FOXG1,NRXN1,SLITRK1,FEZ1,SPTBN1,PIK3R1,BRSK2,CNR1	AD.Ex	1	0.1	40
regulation of actin cytoskeleton organization	1.1e-07	2.1e-05	422	350	23	ACTG1,PAK1,TMOD1,MKKS,FER,SPIRE1,RND1,LATS1,PTK2B,CYFIP1,ADD2,CORO2B,WASF3,SPTB,CD47,RGS4,RHOBTB3,DIXDC1,CLASP1,SPTBN1,PIK3R1,FSCN1,LIMCH1	AD.Ex	1	0.1	40
regulation of actin filament-based process	2e-07	3.5e-05	422	390	24	ACTG1,MYH9,FER,SPIRE1,RND1,LATS1,CYFIP1,CORO2B,WASF3,SPTB,RHOBTB3,DIXDC1,FSCN1,PAK1,TMOD1,MKKS,PTK2B,ADD2,CD47,RGS4,CLASP1,SPTBN1,PIK3R1,LIMCH1	AD.Ex	1	0.1	40
positive regulation of synaptic transmission	2.7e-07	4.7e-05	422	141	14	DLG4,LGMN,EGFR,RASGRF2,RGS4,CACNG3,LRRTM2,NPTN,PTK2B,CNR1,NTRK2,NRXN1,GRIN2A,TNR	AD.Ex	1	0.1	40
cell morphogenesis involved in neuron differentiation	2.9e-07	5e-05	422	428	25	NPTN,CYFIP1,MAP6,SPTB,PTK2,DLG4,FZD3,NIN,ANK3,ADARB1,UNC5A,EPHB6,PALLD,TNR,NRCAM,GAB2,NCAM1,FARP1,FOXG1,NRXN1,SLITRK1,FEZ1,SPTBN1,PIK3R1,BRSK2	AD.Ex	1	0.1	40
regulation of actin filament organization	5.3e-07	8.6e-05	422	271	19	ACTG1,PAK1,TMOD1,MKKS,FER,SPIRE1,LATS1,PTK2B,CYFIP1,ADD2,CORO2B,WASF3,SPTB,CD47,RGS4,CLASP1,SPTBN1,PIK3R1,LIMCH1	AD.Ex	1	0.1	40
regulation of supramolecular fiber organization	8.6e-07	0.00013	422	364	22	ACTG1,PAK1,TMOD1,MKKS,FER,SPIRE1,LATS1,PTK2B,CYFIP1,ADD2,CORO2B,WASF3,SPTB,CLIP1,CD47,DYRK1A,RGS4,NIN,CLASP1,SPTBN1,PIK3R1,LIMCH1	AD.Ex	1	0.1	40
axonogenesis	1e-06	0.00015	422	368	22	GAB2,NCAM1,NPTN,CYFIP1,FOXG1,NRXN1,SPTB,PTK2,SLITRK1,FEZ1,FZD3,NIN,ANK3,ADARB1,SPTBN1,PIK3R1,BRSK2,UNC5A,EPHB6,PALLD,TNR,NRCAM	AD.Ex	1	0.1	40
regulation of protein complex assembly	1.1e-06	0.00015	422	491	26	RNF4,LDLRAD4,FER,SPIRE1,LATS1,ERCC4,CYFIP1,WASF3,SPTB,DYRK1A,NIN,ATF7IP,FSCN1,JUN,PAK1,TMOD1,MKKS,HMGB1,PTK2B,ADD2,CLIP1,TRIM9,CLASP1,SPTBN1,RBX1,CNOT6	AD.Ex	1	0.1	40
synapse assembly	1.4e-06	0.00019	422	97	11	NPTN,FARP1,GABRG2,CBLN4,GABRB3,SLITRK1,GABRA2,ADD2,GABRA1,NRXN1,NRCAM	AD.Ex	1	0.1	40
inhibitory synapse assembly	2.1e-06	0.00027	422	13	5	GABRG2,CBLN4,GABRA2,GABRB3,GABRA1	AD.Ex	1	0.1	40
regulation of glutamate receptor signaling pathway	2.7e-06	0.00033	422	66	9	CNIH3,GSG1L,DLG4,PTK2B,RASGRF2,NECAB2,GRIN2A,CACNG3,DAPK1	AD.Ex	1	0.1	40
regulation of cell shape	3.4e-06	0.0004	422	150	13	WASF3,MKLN1,FMNL2,PTK2,EPB41L3,FAM171A1,RHOBTB3,MYH9,RND1,CDC42SE2,PTK2B,MYH10,CYFIP1	AD.Ex	1	0.1	40
regulation of synaptic plasticity	3.4e-06	0.00041	422	174	14	DLG4,LGMN,NCDN,RASGRF2,KCNB1,LRRTM2,SLC4A10,NPTN,HRH1,PTK2B,JPH3,NTRK2,GRIN2A,TNR	AD.Ex	1	0.1	40
positive regulation of protein localization to membrane	3.5e-06	0.00041	422	128	12	YWHAZ,EGFR,PAK1,PPP1R13B,NECAB2,KCNB1,ANK3,SPTBN1,PIK3R1,PPP1R9B,ATP2B4,MTCL1	AD.Ex	1	0.1	40
regulation of protein polymerization	3.9e-06	0.00044	422	227	16	PAK1,TMOD1,MKKS,FER,SPIRE1,LATS1,PTK2B,CYFIP1,ADD2,WASF3,SPTB,CLIP1,DYRK1A,NIN,CLASP1,SPTBN1	AD.Ex	1	0.1	40
establishment of organelle localization	4.5e-06	0.0005	422	434	23	EML4,MYH9,SPIRE1,SYBU,KIF3C,BICD1,ANKRD28,TRAPPC3,CNIH3,TRAPPC6B,ACTR10,FMN2,TRAPPC9,MKKS,WDR11,YWHAZ,FEZ1,TRIM9,AP3M2,SYT5,CLASP1,SYNJ1,UBE2B	AD.Ex	1	0.1	40
regulation of ion transmembrane transport	5.9e-06	0.00064	422	473	24	RASGRF2,CNIH3,DLG4,CACNA1D,ANK3,KCNIP1,HCN1,KCNMA1,TSPAN13,KCNB1,CACNB4,KCNJ6,PTK2B,GNB5,GRIN2A,SCN8A,CACNA1E,RGS4,CACNG3,GSG1L,JPH3,ATP2B4,STIM1,DAPK1	AD.Ex	1	0.1	40
synaptic transmission, GABAergic	6.8e-06	0.00072	422	16	5	GABRA5,GABRA1,GABRA4,GABRG2,GABRA2	AD.Ex	1	0.1	40
axon guidance	8.1e-06	0.00082	422	268	17	GAB2,NCAM1,NPTN,CYFIP1,FOXG1,NRXN1,SPTB,PTK2,FEZ1,FZD3,SPTBN1,PIK3R1,UNC5A,EPHB6,PALLD,TNR,NRCAM	AD.Ex	1	0.1	40
regulation of cell morphogenesis	8.3e-06	0.00084	422	483	24	FMNL2,EPB41L3,FAM171A1,MYH9,RND1,CYFIP1,NTRK2,MAP6,WASF3,PTK2,DLG4,RHOBTB3,NIN,TNR,NRCAM,MKLN1,PTPRS,PAK1,CDC42SE2,PTK2B,SLITRK1,CPNE5,MYH10,BRSK2	AD.Ex	1	0.1	40
positive regulation of neuron differentiation	8.4e-06	0.00084	422	357	20	TMEM30A,PAK1,NBL1,NPTN,ATF1,PTK2B,CYFIP1,FOXG1,NTRK2,MAP6,DLG4,SLITRK1,FEZ1,PRPF19,SNX3,NIN,CPNE5,CNR1,RARB,NRCAM	AD.Ex	1	0.1	40
neuron projection guidance	8.5e-06	0.00084	422	269	17	GAB2,NCAM1,NPTN,CYFIP1,FOXG1,NRXN1,SPTB,PTK2,FEZ1,FZD3,SPTBN1,PIK3R1,UNC5A,EPHB6,PALLD,TNR,NRCAM	AD.Ex	1	0.1	40
gamma-aminobutyric acid signaling pathway	8.8e-06	0.00086	422	28	6	GABRA1,GABRA4,GABRG2,GABRA5,GABRB3,GABRA2	AD.Ex	1	0.1	40
long-term synaptic potentiation	1.1e-05	0.001	422	43	7	NPTN,RASGRF2,NTRK2,GRIN2A,PTK2B,LRRTM2,TNR	AD.Ex	1	0.1	40
regulation of cation channel activity	1.3e-05	0.0012	422	170	13	CNIH3,DLG4,RASGRF2,CACNG3,CACNB4,ANK3,GSG1L,PTK2B,JPH3,GNB5,STIM1,GRIN2A,DAPK1	AD.Ex	1	0.1	40
response to ammonium ion	1.8e-05	0.0017	422	126	11	GABRG2,GABRB3,RGS4,HRH1,HTR2A,PPP1R9B,PTK2B,GOT2,ABAT,CNR1,ATP2B4	AD.Ex	1	0.1	40
regulation of neurotransmitter receptor activity	1.8e-05	0.0017	422	83	9	DLGAP4,CNIH3,GSG1L,DLG4,PTK2B,RASGRF2,GRIN2A,CACNG3,DAPK1	AD.Ex	1	0.1	40
actin filament organization	2.9e-05	0.0025	422	266	16	ACTN1,FAM171A1,TMOD1,GAS7,SPIRE1,RND1,PPP1R9B,PTK2B,ADD2,MICAL2,WASF3,FMN2,RHOBTB3,NEBL,CTNNA1,FSCN1	AD.Ex	1	0.1	40
regulation of intracellular transport	3e-05	0.0026	422	422	21	TMEM30A,SUFU,FER,NUP153,SNX3,ANK3,REEP5,PAK1,GAB2,KCNB1,PPP1R12A,IPO5,APBA1,MTCL1,FEZ1,HTR2A,FBXW7,PIK3R1,BRSK2,PKIG,CNR1	AD.Ex	1	0.1	40
regulation of synaptic transmission, glutamatergic	3.3e-05	0.0028	422	69	8	HTR2A,PTK2B,EGFR,CNR1,NRXN1,CACNG3,DGKZ,TNR	AD.Ex	1	0.1	40
regulation of cation transmembrane transport	3.8e-05	0.0032	422	333	18	RASGRF2,TSPAN13,CACNB4,PTK2B,GNB5,GRIN2A,CNIH3,DLG4,RGS4,CACNG3,CACNA1D,ANK3,GSG1L,KCNIP1,JPH3,ATP2B4,STIM1,DAPK1	AD.Ex	1	0.1	40
positive regulation of cellular protein localization	4.3e-05	0.0035	422	336	18	TMEM30A,DDRGK1,EGFR,PAK1,PPP1R13B,NECAB2,KCNB1,NPTN,IPO5,PPP1R9B,MTCL1,BICD1,YWHAZ,ANK3,SPTBN1,FBXW7,PIK3R1,ATP2B4	AD.Ex	1	0.1	40
regulation of signaling receptor activity	4.3e-05	0.0035	422	190	13	DLGAP4,CNIH3,DLG4,RASGRF2,CACNG3,GSG1L,FBXW7,PTK2B,ZFYVE28,ESR2,GRIN2A,BICD1,DAPK1	AD.Ex	1	0.1	40
multicellular organism growth	5e-05	0.004	422	73	8	ADARB1,SLC12A5,SLITRK1,APBA1,WDR11,RARB,ARID5B,SLC4A10	AD.Ex	1	0.1	40
protein autophosphorylation	5e-05	0.0041	422	193	13	PTK2,AAK1,DYRK1A,EGFR,PAK1,BCR,TAOK3,MAP3K9,FER,PTK2B,NTRK2,SIK2,DAPK1	AD.Ex	1	0.1	40
regulation of protein localization to membrane	5.3e-05	0.0042	422	194	13	EGFR,PAK1,PPP1R13B,NECAB2,KCNB1,PPP1R9B,CLTC,MTCL1,YWHAZ,ANK3,SPTBN1,PIK3R1,ATP2B4	AD.Ex	1	0.1	40
positive regulation of cell projection organization	5.8e-05	0.0045	422	376	19	HDAC4,TMEM30A,PAK1,NPTN,ATF1,PTK2B,CYFIP1,NTRK2,MAP6,DLG4,SLITRK1,FEZ1,SNX3,NIN,CPNE5,PIK3R1,DZIP1,FSCN1,CNR1	AD.Ex	1	0.1	40
negative regulation of transport	7.4e-05	0.0057	422	416	20	VPS35,NECAB2,SUFU,NUP153,CYFIP1,DLG4,SNX3,ANK3,TMEM14A,KCNB1,LRRTM2,HMGB1,PTK2B,GNB5,CD47,RGS4,TRIM9,HTR2A,PKIG,CNR1	AD.Ex	1	0.1	40
actin filament bundle assembly	7.9e-05	0.006	422	58	7	SPIRE1,ACTN1,PTK2B,FSCN1,FAM171A1,ADD2,FMN2	AD.Ex	1	0.1	40
positive regulation of neurogenesis	8.5e-05	0.0064	422	454	21	TMEM30A,NPTN,ATF1,CYFIP1,NTRK2,MAP6,DLG4,FZD3,SNX3,NIN,RARB,NRCAM,PAK1,NBL1,PTK2B,FOXG1,SLITRK1,FEZ1,PRPF19,CPNE5,CNR1	AD.Ex	1	0.1	40
positive regulation of neurological system process	8.8e-05	0.0066	422	59	7	SLC25A12,WASF3,DLG4,PTK2B,RGS4,NRXN1,TNR	AD.Ex	1	0.1	40
regulation of Wnt signaling pathway	0.0001	0.0075	422	360	18	EGFR,WWOX,LATS1,CDC73,RBPJ,MLLT3,USP47,PSME4,SENP2,CTNND1,SNX3,OTULIN,DIXDC1,SULF2,RBX1,JADE1,TBL1XR1,UBE2B	AD.Ex	1	0.1	40
regulation of anatomical structure size	0.0001	0.0073	422	494	22	FER,SPIRE1,LATS1,CYFIP1,WASF3,SPTB,TNR,NRCAM,PTPRS,EGFR,PAK1,KCNMA1,TMOD1,MKKS,HRH1,SLC12A5,PTK2B,ADD2,HRH2,KCNMB4,SPTBN1,HTR2A	AD.Ex	1	0.1	40
telencephalon development	0.0001	0.0075	422	236	14	PTPRS,TRAPPC9,MKKS,TACC1,PPP1R9B,FOXG1,NTRK2,FEZ1,NIN,DIXDC1,RTN4RL1,ATP2B4,RARB,TNR	AD.Ex	1	0.1	40
protein localization to membrane	0.00011	0.0079	422	498	22	VPS35,EPB41L3,SGTA,RPL38,RAB12,RPL29,DLG4,ANK3,RILPL1,EGFR,KCNB1,TM9SF3,EFR3B,TSPAN14,ZDHHC22,NRXN1,GRIN2A,RFTN1,SEC61A1,SEC61G,SPTBN1,TUB	AD.Ex	1	0.1	40
actin filament bundle organization	0.00011	0.0078	422	61	7	SPIRE1,ACTN1,PTK2B,FSCN1,FAM171A1,ADD2,FMN2	AD.Ex	1	0.1	40
positive regulation of neuron projection development	0.00014	0.0097	422	273	15	TMEM30A,PAK1,NPTN,ATF1,PTK2B,CYFIP1,NTRK2,MAP6,DLG4,SLITRK1,FEZ1,SNX3,NIN,CPNE5,CNR1	AD.Ex	1	0.1	40
regulation of stress fiber assembly	0.00016	0.011	422	86	8	CLASP1,ACTG1,CD47,PIK3R1,PAK1,CORO2B,MKKS,LIMCH1	AD.Ex	1	0.1	40
response to anesthetic	0.00018	0.012	422	66	7	HTR2A,PPP1R9B,PTK2B,GOT2,ABAT,CNR1,RGS4	AD.Ex	1	0.1	40
establishment or maintenance of cell polarity	0.0002	0.013	422	192	12	PTK2,PAK1,FEZ1,RHOBTB3,MYH9,CLASP1,RND1,CTNNA1,FSCN1,BRSK2,MTCL1,KIF26B	AD.Ex	1	0.1	40
positive regulation of synaptic transmission, glutamatergic	0.00021	0.014	422	31	5	NRXN1,CACNG3,PTK2B,EGFR,TNR	AD.Ex	1	0.1	40
protein localization to cell periphery	0.00021	0.014	422	222	13	VPS35,EPB41L3,KCNB1,EFR3B,PPP1R9B,TSPAN14,RAB12,ZDHHC22,GRIN2A,ANK3,SPTBN1,RILPL1,TUB	AD.Ex	1	0.1	40
regulation of blood circulation	0.00022	0.014	422	285	15	HDAC4,ATP2B2,EGFR,CACNB4,HRH1,HRH2,KCNMB4,THRB,RGS4,CACNG3,CACNA1D,HTR2A,KCNIP1,ATP2B4,STIM1	AD.Ex	1	0.1	40
regulation of ion transmembrane transporter activity	0.00022	0.014	422	254	14	RASGRF2,CACNB4,PTK2B,GNB5,GRIN2A,CNIH3,DLG4,CACNG3,CACNA1D,ANK3,GSG1L,JPH3,STIM1,DAPK1	AD.Ex	1	0.1	40
regulation of microtubule-based process	0.00022	0.014	422	223	13	RNF4,PAK1,STMN4,MKKS,CLTC,MAP6,BICD1,CLIP1,DYRK1A,FEZ1,NIN,DIXDC1,CLASP1	AD.Ex	1	0.1	40
regulation of neuron projection development	0.00024	0.015	422	489	21	TMEM30A,NPTN,NR2F1,ATF1,CYFIP1,NTRK2,MAP6,DLG4,SNX3,NIN,RTN4RL1,TNR,NRCAM,PTPRS,PAK1,PTK2B,SLITRK1,FEZ1,CPNE5,BRSK2,CNR1	AD.Ex	1	0.1	40
regulation of actin filament polymerization	0.00028	0.018	422	171	11	WASF3,SPTB,TMOD1,MKKS,FER,SPIRE1,SPTBN1,LATS1,PTK2B,CYFIP1,ADD2	AD.Ex	1	0.1	40
forebrain development	0.00029	0.018	422	358	17	PTPRS,TRAPPC9,MKKS,TACC1,PPP1R9B,FOXG1,NTRK2,RBPJ,SATB2,FEZ1,NIN,DIXDC1,RTN4RL1,SLC4A10,ATP2B4,RARB,TNR	AD.Ex	1	0.1	40
regulation of actomyosin structure organization	0.0003	0.019	422	94	8	CLASP1,ACTG1,CD47,PIK3R1,PAK1,CORO2B,MKKS,LIMCH1	AD.Ex	1	0.1	40
regulation of transmembrane transporter activity	0.00034	0.021	422	265	14	RASGRF2,CACNB4,PTK2B,GNB5,GRIN2A,CNIH3,DLG4,CACNG3,CACNA1D,ANK3,GSG1L,JPH3,STIM1,DAPK1	AD.Ex	1	0.1	40
positive regulation of protein polymerization	0.00035	0.021	422	121	9	WASF3,CLIP1,PAK1,NIN,CLASP1,FER,SPIRE1,PTK2B,CYFIP1	AD.Ex	1	0.1	40
microtubule-based movement	0.00038	0.023	422	268	14	SYBU,APBA1,KIF3C,BICD1,IFT57,TNPO1,SSX2IP,ACTR10,FMN2,AP3M2,LRRC6,KIF21A,KIF26B,TUB	AD.Ex	1	0.1	40
exploration behavior	0.0004	0.024	422	20	4	JPH3,DLG4,TNR,SLC4A10	AD.Ex	1	0.1	40
regulation of actin filament bundle assembly	0.00042	0.025	422	99	8	ACTG1,CD47,PAK1,MKKS,CLASP1,PIK3R1,CORO2B,LIMCH1	AD.Ex	1	0.1	40
microtubule-based transport	0.00044	0.026	422	152	10	TNPO1,SSX2IP,ACTR10,AP3M2,SYBU,APBA1,KIF3C,BICD1,IFT57,TUB	AD.Ex	1	0.1	40
peptidyl-tyrosine autophosphorylation	0.00044	0.026	422	36	5	FER,PTK2,DYRK1A,PTK2B,EGFR	AD.Ex	1	0.1	40
transport along microtubule	0.00044	0.026	422	152	10	TNPO1,SSX2IP,ACTR10,AP3M2,SYBU,APBA1,KIF3C,BICD1,IFT57,TUB	AD.Ex	1	0.1	40
regulation of cellular component size	0.00045	0.026	422	372	17	PTPRS,PAK1,KCNMA1,TMOD1,MKKS,FER,SPIRE1,SLC12A5,LATS1,PTK2B,CYFIP1,ADD2,WASF3,SPTB,SPTBN1,TNR,NRCAM	AD.Ex	1	0.1	40
negative regulation of cellular component movement	0.00047	0.027	422	306	15	ACTN1,CITED2,NBL1,LRCH1,LDLRAD4,HMGB1,ABHD2,SRGAP3,SRGAP1,SCAI,CLASP1,ADARB1,CTNNA1,ATP2B4,LIMCH1	AD.Ex	1	0.1	40
negative regulation of cell motility	0.00048	0.027	422	274	14	CITED2,NBL1,LRCH1,LDLRAD4,HMGB1,ABHD2,SRGAP3,SRGAP1,SCAI,CLASP1,ADARB1,CTNNA1,ATP2B4,LIMCH1	AD.Ex	1	0.1	40
regulation of NMDA receptor activity	0.0005	0.028	422	37	5	RASGRF2,DLG4,GRIN2A,PTK2B,DAPK1	AD.Ex	1	0.1	40
positive regulation of protein complex assembly	0.00051	0.029	422	276	14	JUN,PAK1,FER,SPIRE1,PTK2B,ERCC4,CYFIP1,WASF3,CLIP1,NIN,CLASP1,RBX1,FSCN1,CNOT6	AD.Ex	1	0.1	40
supramolecular fiber organization	0.00052	0.029	422	483	20	STMN4,FAM171A1,SPIRE1,RND1,WASF3,FMN2,RHOBTB3,NIN,NEBL,CTNNA1,FSCN1,ACTN1,TMOD1,GAS7,PPP1R9B,PTK2B,ADD2,MICAL2,CLIP1,CLASP1	AD.Ex	1	0.1	40
regulation of transporter activity	0.00055	0.031	422	278	14	RASGRF2,CACNB4,PTK2B,GNB5,GRIN2A,CNIH3,DLG4,CACNG3,CACNA1D,ANK3,GSG1L,JPH3,STIM1,DAPK1	AD.Ex	1	0.1	40
plasma membrane bounded cell projection assembly	0.00057	0.031	422	450	19	MTSS1,CYFIP1,KIF3C,IFT57,TNPO1,SSX2IP,WASF3,DZIP1,LRRC6,RILPL1,FSCN1,NUDCD3,ABLIM2,MKKS,PPP1R9B,WDR11,POC1B,CLASP1,UBE2B	AD.Ex	1	0.1	40
regulation of actin polymerization or depolymerization	0.0006	0.033	422	187	11	WASF3,SPTB,TMOD1,MKKS,FER,SPIRE1,SPTBN1,LATS1,PTK2B,CYFIP1,ADD2	AD.Ex	1	0.1	40
chloride transport	0.00062	0.034	422	105	8	GABRG2,GABRB3,GABRA2,GABRA1,GABRA4,SLC4A10,SLC12A5,GABRA5	AD.Ex	1	0.1	40
regulation of actin filament length	0.00063	0.034	422	188	11	WASF3,SPTB,TMOD1,MKKS,FER,SPIRE1,SPTBN1,LATS1,PTK2B,CYFIP1,ADD2	AD.Ex	1	0.1	40
regulation of microtubule cytoskeleton organization	0.00063	0.034	422	188	11	RNF4,CLIP1,DYRK1A,PAK1,STMN4,NIN,DIXDC1,CLASP1,CLTC,MAP6,BICD1	AD.Ex	1	0.1	40
cytoskeleton-dependent intracellular transport	0.00066	0.035	422	189	11	TNPO1,SSX2IP,ACTR10,AP3M2,SYBU,APBA1,MAP6,KIF3C,BICD1,IFT57,TUB	AD.Ex	1	0.1	40
pallium development	0.00066	0.035	422	160	10	PTPRS,TRAPPC9,FEZ1,MKKS,TACC1,DIXDC1,PPP1R9B,FOXG1,ATP2B4,NTRK2	AD.Ex	1	0.1	40
actomyosin structure organization	0.00066	0.035	422	106	8	EPB41L3,FAM171A1,TMOD1,MYH9,NEBL,PTK2B,MYH10,LIMCH1	AD.Ex	1	0.1	40
positive regulation of supramolecular fiber organization	0.00072	0.038	422	191	11	WASF3,CLIP1,CD47,PAK1,NIN,CLASP1,FER,SPIRE1,PTK2B,CYFIP1,LIMCH1	AD.Ex	1	0.1	40
regulation of lamellipodium assembly	0.00072	0.038	422	40	5	CYFIP1,FER,HDAC4,PIK3R1,FSCN1	AD.Ex	1	0.1	40
negative regulation of locomotion	0.00074	0.039	422	320	15	ARRDC3,CITED2,NBL1,LRCH1,LDLRAD4,HMGB1,ABHD2,SRGAP3,SRGAP1,SCAI,CLASP1,ADARB1,CTNNA1,ATP2B4,LIMCH1	AD.Ex	1	0.1	40
memory	0.00075	0.039	422	108	8	LGMN,ATXN1,CEBPB,HRH1,HTR2A,CNR1,JPH3,GRIN2A	AD.Ex	1	0.1	40
modification of synaptic structure	0.00086	0.044	422	11	3	CYFIP1,MYH10,WASF3	AD.Ex	1	0.1	40
trans-synaptic signaling, modulating synaptic transmission	0.00086	0.044	422	11	3	NTRK2,CNR1,NPTN	AD.Ex	1	0.1	40
cell projection assembly	0.00086	0.044	422	466	19	MTSS1,CYFIP1,KIF3C,IFT57,TNPO1,SSX2IP,WASF3,DZIP1,LRRC6,RILPL1,FSCN1,NUDCD3,ABLIM2,MKKS,PPP1R9B,WDR11,POC1B,CLASP1,UBE2B	AD.Ex	1	0.1	40
response to histamine	0.00086	0.044	422	11	3	HRH1,GABRG2,GABRB3	AD.Ex	1	0.1	40
endothelial cell chemotaxis	0.00086	0.044	422	11	3	HMGB1,NR4A1,EGR3	AD.Ex	1	0.1	40
negative regulation of cell migration	0.00089	0.045	422	259	13	CITED2,NBL1,LRCH1,LDLRAD4,HMGB1,ABHD2,SRGAP3,SRGAP1,SCAI,CLASP1,ADARB1,ATP2B4,LIMCH1	AD.Ex	1	0.1	40
cerebral cortex development	0.0009	0.045	422	111	8	PTPRS,TRAPPC9,MKKS,TACC1,DIXDC1,PPP1R9B,FOXG1,NTRK2	AD.Ex	1	0.1	40
sensory perception of mechanical stimulus	0.00096	0.048	422	168	10	ATP2B2,FBXO11,MKKS,CACNA1D,PIEZO2,HTR2A,RPL38,GABRA5,THRB,TUB	AD.Ex	1	0.1	40
neuromuscular process controlling balance	0.001	0.05	422	43	5	JPH3,ADCY5,DLG4,NRXN1,TNR	AD.Ex	1	0.1	40
negative regulation of kinase activity	1.7e-06	0.0022	160	259	11	PRKAR1B,IGF1R,PTEN,CDKN1B,ITGB1BP1,CORO1C,CDK5RAP3,IRS2,SOCS4,DUSP7,SRCIN1	AD.Ex	5	0.1	40
positive regulation of glycogen biosynthetic process	4.6e-06	0.0028	160	17	4	PPP1R3E,IRS1,IRS2,AKT2	AD.Ex	5	0.1	40
negative regulation of transferase activity	5e-06	0.0029	160	289	11	PRKAR1B,IGF1R,PTEN,CDKN1B,ITGB1BP1,CORO1C,CDK5RAP3,IRS2,SOCS4,DUSP7,SRCIN1	AD.Ex	5	0.1	40
regulation of protein modification by small protein conjugation or removal	5.3e-06	0.0029	160	236	10	EGR1,TRIM44,PRKCE,NXN,LRRK2,PTEN,SIAH2,PELI1,OTUB1,CDK5RAP3	AD.Ex	5	0.1	40
negative regulation of protein kinase activity	5.3e-06	0.0029	160	236	10	PRKAR1B,IGF1R,PTEN,CDKN1B,ITGB1BP1,CORO1C,CDK5RAP3,SOCS4,DUSP7,SRCIN1	AD.Ex	5	0.1	40
positive regulation of glycogen metabolic process	7.4e-06	0.0031	160	19	4	PPP1R3E,IRS1,IRS2,AKT2	AD.Ex	5	0.1	40
regulation of protein ubiquitination	1.2e-05	0.0038	160	204	9	TRIM44,PRKCE,NXN,LRRK2,PTEN,SIAH2,PELI1,OTUB1,CDK5RAP3	AD.Ex	5	0.1	40
negative regulation of phosphorylation	1.4e-05	0.0041	160	451	13	SH3GL2,LRRK2,PTEN,CDKN1B,ITGB1BP1,CDK5RAP3,PRKAR1B,IGF1R,CORO1C,IRS2,SOCS4,DUSP7,SRCIN1	AD.Ex	5	0.1	40
positive regulation of catabolic process	1.7e-05	0.0048	160	459	13	TRIM8,MYLIP,AKT2,LRRK2,PTEN,CDKN1B,CDK5RAP3,OPTN,PRKCE,PAFAH1B2,IRS1,IRS2,SOCS4	AD.Ex	5	0.1	40
positive regulation of cellular protein localization	2.1e-05	0.0056	160	336	11	TRIM8,ACSL3,AKT2,PRKCE,SSH1,RAN,ITGB1BP1,MAPK14,CACNG2,CDK5RAP3,ZDHHC5	AD.Ex	5	0.1	40
neuron projection morphogenesis	2.3e-05	0.006	160	474	13	SH3GL2,PACSIN1,TRIO,KLF7,EMX1,LRRK2,PTEN,ATL1,LGI1,EPHA4,PLXNA4,IRS2,PLXNA1	AD.Ex	5	0.1	40
negative regulation of protein phosphorylation	2.6e-05	0.0064	160	410	12	SH3GL2,LRRK2,PTEN,CDKN1B,ITGB1BP1,CDK5RAP3,PRKAR1B,IGF1R,CORO1C,SOCS4,DUSP7,SRCIN1	AD.Ex	5	0.1	40
plasma membrane bounded cell projection morphogenesis	2.6e-05	0.0064	160	478	13	SH3GL2,PACSIN1,TRIO,KLF7,EMX1,LRRK2,PTEN,ATL1,LGI1,EPHA4,PLXNA4,IRS2,PLXNA1	AD.Ex	5	0.1	40
cell projection morphogenesis	2.8e-05	0.0068	160	482	13	SH3GL2,PACSIN1,TRIO,KLF7,EMX1,LRRK2,PTEN,ATL1,LGI1,EPHA4,PLXNA4,IRS2,PLXNA1	AD.Ex	5	0.1	40
positive regulation of protein localization to membrane	2.8e-05	0.0068	160	128	7	ITGB1BP1,ACSL3,CACNG2,AKT2,PRKCE,SSH1,ZDHHC5	AD.Ex	5	0.1	40
regulation of membrane potential	3.7e-05	0.0083	160	425	12	AKT2,SSH1,LRRK2,PTEN,ATP1A1,POPDC3,SEZ6,CACNA1C,KCNA2,CACNG2,IFI6,SLC4A8	AD.Ex	5	0.1	40
positive regulation of lipid catabolic process	3.8e-05	0.0083	160	28	4	IRS1,IRS2,AKT2,PRKCE	AD.Ex	5	0.1	40
positive regulation of cellular carbohydrate metabolic process	4.7e-05	0.0099	160	58	5	PPP1R3E,IRS1,IRS2,AKT2,PRKCE	AD.Ex	5	0.1	40
positive regulation of fatty acid beta-oxidation	4.9e-05	0.01	160	11	3	IRS1,IRS2,AKT2	AD.Ex	5	0.1	40
regulation of glucan biosynthetic process	5.7e-05	0.011	160	31	4	PPP1R3E,IRS1,IRS2,AKT2	AD.Ex	5	0.1	40
regulation of glycogen biosynthetic process	5.7e-05	0.011	160	31	4	PPP1R3E,IRS1,IRS2,AKT2	AD.Ex	5	0.1	40
regulation of protein localization to membrane	5.8e-05	0.011	160	194	8	ACSL3,AKT2,PRKCE,SSH1,ITGB1BP1,VPS4A,CACNG2,ZDHHC5	AD.Ex	5	0.1	40
response to peptide	8e-05	0.015	160	461	12	AKT2,PTEN,CPEB2,MAPK14,EPHA4,PRKAR1B,EGR1,IGF1R,PRKACB,IRS1,IRS2,APEX1	AD.Ex	5	0.1	40
cellular response to peptide hormone stimulus	8.4e-05	0.015	160	263	9	PRKAR1B,IGF1R,AKT2,PRKACB,PTEN,CPEB2,IRS1,IRS2,APEX1	AD.Ex	5	0.1	40
cellular response to peptide	8.4e-05	0.015	160	326	10	PRKAR1B,IGF1R,AKT2,PRKACB,PTEN,CPEB2,IRS1,IRS2,APEX1,EPHA4	AD.Ex	5	0.1	40
locomotory behavior	0.0001	0.018	160	157	7	EGR1,PRKCE,SEZ6,HEXB,LRRK2,PTEN,EPHA4	AD.Ex	5	0.1	40
positive regulation of glucose import	0.00013	0.02	160	38	4	MAPK14,IRS1,IRS2,AKT2	AD.Ex	5	0.1	40
regulation of glycogen metabolic process	0.00013	0.02	160	38	4	PPP1R3E,IRS1,IRS2,AKT2	AD.Ex	5	0.1	40
positive regulation of glucose metabolic process	0.00014	0.022	160	39	4	PPP1R3E,IRS1,IRS2,AKT2	AD.Ex	5	0.1	40
regulation of polysaccharide biosynthetic process	0.00014	0.022	160	39	4	PPP1R3E,IRS1,IRS2,AKT2	AD.Ex	5	0.1	40
positive regulation of fatty acid oxidation	0.00016	0.024	160	16	3	IRS1,IRS2,AKT2	AD.Ex	5	0.1	40
positive regulation of carbohydrate metabolic process	0.00022	0.03	160	80	5	PPP1R3E,IRS1,IRS2,AKT2,PRKCE	AD.Ex	5	0.1	40
regulation of dendritic spine morphogenesis	0.00025	0.032	160	45	4	LRRK2,PTEN,SRCIN1,EPHA4	AD.Ex	5	0.1	40
positive regulation of glucose transmembrane transport	0.00025	0.032	160	45	4	MAPK14,IRS1,IRS2,AKT2	AD.Ex	5	0.1	40
regulation of polysaccharide metabolic process	0.00027	0.034	160	46	4	PPP1R3E,IRS1,IRS2,AKT2	AD.Ex	5	0.1	40
negative regulation of focal adhesion assembly	0.00028	0.034	160	19	3	ITGB1BP1,CORO1C,PTEN	AD.Ex	5	0.1	40
response to peptide hormone	0.00029	0.035	160	379	10	PRKAR1B,EGR1,IGF1R,AKT2,PRKACB,PTEN,CPEB2,IRS1,IRS2,APEX1	AD.Ex	5	0.1	40
N-glycan processing	0.00033	0.039	160	20	3	MGAT4A,MAN1C1,MAN2A1	AD.Ex	5	0.1	40
dephosphorylation	0.00035	0.042	160	319	9	PPP2R2A,PLPP6,SSH1,LRRK2,PTEN,PPP1R3E,DUSP7,APEX1,ATP1A1	AD.Ex	5	0.1	40
regulation of fatty acid beta-oxidation	0.00038	0.043	160	21	3	IRS1,IRS2,AKT2	AD.Ex	5	0.1	40
positive regulation of cellular catabolic process	0.0004	0.044	160	395	10	TRIM8,AKT2,LRRK2,PTEN,CDK5RAP3,OPTN,PAFAH1B2,IRS1,IRS2,SOCS4	AD.Ex	5	0.1	40
positive regulation of synaptic transmission	0.00042	0.046	160	141	6	CACNG2,PRKCE,SSH1,SLC4A8,PTEN,LGI1	AD.Ex	5	0.1	40
negative regulation of adherens junction organization	0.00044	0.047	160	22	3	ITGB1BP1,CORO1C,PTEN	AD.Ex	5	0.1	40
negative regulation of protein kinase activity	2.1e-06	0.0023	297	236	14	DUSP8,PPM1E,SH3BP5,TSG101,DUSP16,PRKAR2B,PTPN1,PARVA,TRIB3,SPRY2,CIT,PRKAR1A,MYOCD,SLC8A3	AD.Ex	3	0.1	40
mRNA processing	4e-06	0.0042	297	483	20	GTF2F1,GTF2F2,CDC5L,MBNL2,RBM5,CELF5,KHDRBS3,SRPK1,PPIH,DDX17,SCAF8,SNRPG,DDX23,RBM26,SNRNP35,SNRNP40,CPSF3,TFIP11,RBM24,DDX20	AD.Ex	3	0.1	40
negative regulation of transferase activity	4.7e-06	0.0046	297	289	15	DUSP8,PPM1E,SH3BP5,TSG101,SMAD7,DUSP16,PRKAR2B,PTPN1,PARVA,TRIB3,SPRY2,CIT,PRKAR1A,MYOCD,SLC8A3	AD.Ex	3	0.1	40
negative regulation of kinase activity	6.1e-06	0.0048	297	259	14	DUSP8,PPM1E,SH3BP5,TSG101,DUSP16,PRKAR2B,PTPN1,PARVA,TRIB3,SPRY2,CIT,PRKAR1A,MYOCD,SLC8A3	AD.Ex	3	0.1	40
RNA splicing, via transesterification reactions with bulged adenosine as nucleophile	7e-06	0.0048	297	299	15	SNRPG,DDX23,SNRNP35,SNRNP40,CPSF3,TFIP11,GTF2F1,GTF2F2,CDC5L,RBM5,CELF5,SRPK1,PPIH,DDX17,DDX20	AD.Ex	3	0.1	40
mRNA splicing, via spliceosome	7e-06	0.0048	297	299	15	SNRPG,DDX23,SNRNP35,SNRNP40,CPSF3,TFIP11,GTF2F1,GTF2F2,CDC5L,RBM5,CELF5,SRPK1,PPIH,DDX17,DDX20	AD.Ex	3	0.1	40
RNA splicing, via transesterification reactions	7.9e-06	0.0048	297	302	15	SNRPG,DDX23,SNRNP35,SNRNP40,CPSF3,TFIP11,GTF2F1,GTF2F2,CDC5L,RBM5,CELF5,SRPK1,PPIH,DDX17,DDX20	AD.Ex	3	0.1	40
peptidyl-threonine dephosphorylation	8.8e-06	0.0048	297	23	5	PPP5C,PPM1B,PPM1E,DUSP8,DUSP16	AD.Ex	3	0.1	40
RNA splicing	1.7e-05	0.0081	297	404	17	GTF2F1,GTF2F2,CDC5L,MBNL2,RBM5,CELF5,SRPK1,PPIH,DDX17,SNRPG,DDX23,SNRNP35,SNRNP40,CPSF3,TFIP11,RBM24,DDX20	AD.Ex	3	0.1	40
negative regulation of protein phosphorylation	2.1e-05	0.0092	297	410	17	PPP5C,TMED2,TRIB3,SPRY2,PRKAR1A,MYOCD,SLC8A3,DUSP8,PPM1E,SH3BP5,TSG101,SMAD7,DUSP16,PRKAR2B,PTPN1,PARVA,CIT	AD.Ex	3	0.1	40
negative regulation of protein serine/threonine kinase activity	6.4e-05	0.02	297	137	9	DUSP8,SPRY2,CIT,PRKAR1A,MYOCD,DUSP16,PRKAR2B,PTPN1,SLC8A3	AD.Ex	3	0.1	40
negative regulation of phosphorylation	6.9e-05	0.021	297	451	17	PPP5C,TMED2,TRIB3,SPRY2,PRKAR1A,MYOCD,SLC8A3,DUSP8,PPM1E,SH3BP5,TSG101,SMAD7,DUSP16,PRKAR2B,PTPN1,PARVA,CIT	AD.Ex	3	0.1	40
regulation of skeletal muscle cell differentiation	8.4e-05	0.024	297	19	4	ARNTL,RBM24,DDX17,MYOCD	AD.Ex	3	0.1	40
positive regulation of protein deacetylation	0.00018	0.046	297	23	4	FNTA,VEGFA,BCL6,SREBF1	AD.Ex	3	0.1	40
modulation of chemical synaptic transmission	9e-18	1e-14	342	415	36	SLC24A2,TSHZ3,TMEM108,CACNA1A,GRM5,CLSTN1,NRG3,PTPRD,NPTX1,CALM3,CALM1,DLGAP1,SHISA9,MAP1B,PLCB1,DCC,CDH11,CELF4,SLC12A2,MEF2C,PRKCB,MAP1A,DGKI,GRIA1,SYN3,YWHAH,CAMK2B,PPFIA2,CACNB2,PREPL,CACNG8,NRGN,CPLX2,SYT1,SNAP25,GRM1	AD.Ex	2	0.1	40
regulation of trans-synaptic signaling	9.7e-18	1e-14	342	416	36	SLC24A2,TSHZ3,TMEM108,CACNA1A,GRM5,CLSTN1,NRG3,PTPRD,NPTX1,CALM3,CALM1,DLGAP1,SHISA9,MAP1B,PLCB1,DCC,CDH11,CELF4,SLC12A2,MEF2C,PRKCB,MAP1A,DGKI,GRIA1,SYN3,YWHAH,CAMK2B,PPFIA2,CACNB2,PREPL,CACNG8,NRGN,CPLX2,SYT1,SNAP25,GRM1	AD.Ex	2	0.1	40
trans-synaptic signaling	1e-13	5.5e-11	342	414	31	CACNA1A,SST,GRM5,SLC17A7,CHRM3,PTPRD,BSN,NPTX1,DLGAP1,GABRG3,GABRB1,EXT1,GABBR2,DTNA,MEF2C,KCNQ3,GRIA1,SYN3,HTR6,RPH3A,PPFIA2,CACNB2,CPLX2,SYT1,HTR1A,SNAP25,GRIA2,GRM1,ERC2,CADPS,GABRB2	AD.Ex	2	0.1	40
synaptic signaling	2.2e-13	1e-10	342	426	31	CACNA1A,SST,GRM5,SLC17A7,CHRM3,PTPRD,BSN,NPTX1,DLGAP1,GABRG3,GABRB1,EXT1,GABBR2,DTNA,MEF2C,KCNQ3,GRIA1,SYN3,HTR6,RPH3A,PPFIA2,CACNB2,CPLX2,SYT1,HTR1A,SNAP25,GRIA2,GRM1,ERC2,CADPS,GABRB2	AD.Ex	2	0.1	40
anterograde trans-synaptic signaling	2.4e-13	1e-10	342	399	30	CACNA1A,SST,GRM5,SLC17A7,CHRM3,BSN,NPTX1,DLGAP1,GABRG3,GABRB1,EXT1,GABBR2,DTNA,MEF2C,KCNQ3,GRIA1,SYN3,HTR6,RPH3A,PPFIA2,CACNB2,CPLX2,SYT1,HTR1A,SNAP25,GRIA2,GRM1,ERC2,CADPS,GABRB2	AD.Ex	2	0.1	40
chemical synaptic transmission	2.4e-13	1e-10	342	399	30	CACNA1A,SST,GRM5,SLC17A7,CHRM3,BSN,NPTX1,DLGAP1,GABRG3,GABRB1,EXT1,GABBR2,DTNA,MEF2C,KCNQ3,GRIA1,SYN3,HTR6,RPH3A,PPFIA2,CACNB2,CPLX2,SYT1,HTR1A,SNAP25,GRIA2,GRM1,ERC2,CADPS,GABRB2	AD.Ex	2	0.1	40
cell morphogenesis involved in neuron differentiation	2.5e-13	1e-10	342	428	31	PHACTR1,CTNNA2,CTNND2,DSCAML1,CCK,RPS6KA5,UNC5D,CHN1,SHC3,NPTX1,B4GALT5,NFIB,DPYSL2,STMN1,MAP1B,CHL1,NRP1,EXT1,DCC,WNT5A,KALRN,CDH11,NRXN3,SLIT2,MEF2C,MAP1A,SLIT1,BAIAP2,DAB1,MYO7A,SLIT3	AD.Ex	2	0.1	40
neuron projection morphogenesis	6.9e-13	2.7e-10	342	474	32	PHACTR1,TMEM108,CTNNA2,CTNND2,DSCAML1,CCK,GPM6A,RPS6KA5,UNC5D,CHN1,SHC3,NPTX1,B4GALT5,NFIB,DPYSL2,STMN1,MAP1B,CHL1,NRP1,EXT1,DCC,WNT5A,KALRN,CDH11,NRXN3,SLIT2,KIRREL3,MAP1A,SLIT1,BAIAP2,DAB1,SLIT3	AD.Ex	2	0.1	40
plasma membrane bounded cell projection morphogenesis	8.7e-13	3.3e-10	342	478	32	PHACTR1,TMEM108,CTNNA2,CTNND2,DSCAML1,CCK,GPM6A,RPS6KA5,UNC5D,CHN1,SHC3,NPTX1,B4GALT5,NFIB,DPYSL2,STMN1,MAP1B,CHL1,NRP1,EXT1,DCC,WNT5A,KALRN,CDH11,NRXN3,SLIT2,KIRREL3,MAP1A,SLIT1,BAIAP2,DAB1,SLIT3	AD.Ex	2	0.1	40
cell projection morphogenesis	1.1e-12	4.1e-10	342	482	32	PHACTR1,TMEM108,CTNNA2,CTNND2,DSCAML1,CCK,GPM6A,RPS6KA5,UNC5D,CHN1,SHC3,NPTX1,B4GALT5,NFIB,DPYSL2,STMN1,MAP1B,CHL1,NRP1,EXT1,DCC,WNT5A,KALRN,CDH11,NRXN3,SLIT2,KIRREL3,MAP1A,SLIT1,BAIAP2,DAB1,SLIT3	AD.Ex	2	0.1	40
regulation of neuron projection development	1.6e-12	5.8e-10	342	489	32	SCARB2,CNTN1,CTNNA2,NTRK3,CUX1,PTPRG,RTN4RL2,PTPRD,LRRC7,CHN1,DPYSL2,OLFM1,MAP1B,NRP1,DCC,WNT5A,MAGI2,KALRN,SLIT2,MEF2C,DGKG,HECW1,YWHAH,CAMK2B,ENC1,PPFIA2,DAB1,SYT1,SNAP25,NEGR1,CAMK1D,TRIM67	AD.Ex	2	0.1	40
axonogenesis	7e-12	2.2e-09	342	368	27	STMN1,MAP1B,CHL1,NRP1,EXT1,DCC,WNT5A,KALRN,CDH11,NRXN3,SLIT2,CTNNA2,MAP1A,SLIT1,DSCAML1,BAIAP2,DAB1,CCK,RPS6KA5,UNC5D,SLIT3,CHN1,SHC3,NPTX1,B4GALT5,NFIB,DPYSL2	AD.Ex	2	0.1	40
axon development	9.7e-12	2.9e-09	342	402	28	CTNNA2,DSCAML1,RTN4RL2,CCK,RPS6KA5,UNC5D,CHN1,SHC3,NPTX1,B4GALT5,NFIB,DPYSL2,STMN1,MAP1B,CHL1,NRP1,EXT1,DCC,WNT5A,KALRN,CDH11,NRXN3,SLIT2,MAP1A,SLIT1,BAIAP2,DAB1,SLIT3	AD.Ex	2	0.1	40
regulation of ion transmembrane transport	4.2e-10	1e-07	342	473	28	ATP1B1,CACNA1A,GRM5,PDE4D,KCNC2,CHRM3,KCNIP4,NETO2,LRRC7,CALM3,CALM1,SHISA9,CACNA2D3,KCND3,KCNA3,KCNB2,MEF2C,KCNQ3,KCNQ5,GRIA1,CORO1A,HECW1,YWHAH,CACNB2,CACNG8,GRIA2,NOS1AP,CEMIP	AD.Ex	2	0.1	40
positive regulation of neuron differentiation	6.3e-10	1.5e-07	342	357	24	SCARB2,MAP1B,CNTN1,NRP1,WNT5A,MAGI2,KALRN,SLIT2,NTRK3,MEF2C,CUX1,DLX1,DLX2,CAMK2B,ENC1,DAB1,SYT1,BRINP1,NEGR1,TCF4,PTPRD,LRRC7,CAMK1D,TRIM67	AD.Ex	2	0.1	40
synapse organization	3.6e-09	7.5e-07	342	271	20	MAP1B,LRRTM3,TMEM108,WNT5A,KALRN,APBB2,KIRREL3,GRM5,INSR,PDZRN3,IGSF21,CTNND2,PPFIA2,CACNB2,GPM6A,ERC2,PTPRD,BSN,NOS1AP,GABRB2	AD.Ex	2	0.1	40
telencephalon development	1.3e-08	2.5e-06	342	236	18	PHACTR1,PLCB1,EXT1,TMEM108,WNT5A,SLIT2,KIRREL3,KDM2B,NRG3,SLIT1,DLX1,DLX2,HTR6,NRGN,DAB1,SLIT3,NEUROD6,NFIB	AD.Ex	2	0.1	40
positive regulation of neurogenesis	1.6e-08	2.9e-06	342	454	25	SCARB2,CNTN1,NTRK3,CUX1,DLX1,DLX2,BRINP1,TCF4,PTPRD,LRRC7,MAP1B,NRP1,TENM4,WNT5A,MAGI2,KALRN,SLIT2,MEF2C,CAMK2B,ENC1,DAB1,SYT1,NEGR1,CAMK1D,TRIM67	AD.Ex	2	0.1	40
regulation of ion transmembrane transporter activity	4.1e-08	7.3e-06	342	254	18	SHISA9,ATP1B1,GRM5,MEF2C,PDE4D,GRIA1,HECW1,YWHAH,CACNB2,CACNG8,KCNC2,GRIA2,CHRM3,NETO2,LRRC7,NOS1AP,CALM3,CALM1	AD.Ex	2	0.1	40
regulation of transmembrane transporter activity	7.8e-08	1.3e-05	342	265	18	SHISA9,ATP1B1,GRM5,MEF2C,PDE4D,GRIA1,HECW1,YWHAH,CACNB2,CACNG8,KCNC2,GRIA2,CHRM3,NETO2,LRRC7,NOS1AP,CALM3,CALM1	AD.Ex	2	0.1	40
forebrain development	8e-08	1.3e-05	342	358	21	PHACTR1,PLCB1,EXT1,TMEM108,WNT5A,SLIT2,KIRREL3,KDM2B,NRG3,SLIT1,DLX1,DLX2,HTR6,NRGN,PCDH9,GNAO1,DAB1,KCNC2,SLIT3,NEUROD6,NFIB	AD.Ex	2	0.1	40
axon guidance	9.2e-08	1.5e-05	342	268	18	CHL1,NRP1,EXT1,DCC,WNT5A,KALRN,NRXN3,SLIT2,SLIT1,DSCAML1,DAB1,RPS6KA5,UNC5D,SLIT3,CHN1,SHC3,NFIB,DPYSL2	AD.Ex	2	0.1	40
neuron projection guidance	9.8e-08	1.6e-05	342	269	18	CHL1,NRP1,EXT1,DCC,WNT5A,KALRN,NRXN3,SLIT2,SLIT1,DSCAML1,DAB1,RPS6KA5,UNC5D,SLIT3,CHN1,SHC3,NFIB,DPYSL2	AD.Ex	2	0.1	40
positive regulation of neuron projection development	1.2e-07	2e-05	342	273	18	SCARB2,MAP1B,CNTN1,NRP1,WNT5A,MAGI2,KALRN,SLIT2,NTRK3,CUX1,CAMK2B,ENC1,SYT1,NEGR1,PTPRD,LRRC7,CAMK1D,TRIM67	AD.Ex	2	0.1	40
regulation of transporter activity	1.6e-07	2.5e-05	342	278	18	SHISA9,ATP1B1,GRM5,MEF2C,PDE4D,GRIA1,HECW1,YWHAH,CACNB2,CACNG8,KCNC2,GRIA2,CHRM3,NETO2,LRRC7,NOS1AP,CALM3,CALM1	AD.Ex	2	0.1	40
regulation of blood circulation	2.3e-07	3.6e-05	342	285	18	CACNA2D3,KCND3,ATP1B1,PDE4D,DOCK4,SLC4A3,NPPC,HEY2,CACNB2,CACNG8,CELF2,GNAO1,HTR1A,CHRM3,KCNIP4,NOS1AP,CALM3,CALM1	AD.Ex	2	0.1	40
regulation of membrane potential	3.4e-07	5.1e-05	342	425	22	TMEM108,ATP1B1,CACNA1A,GRM5,RGS7BP,CCK,KCNC2,CALM3,CALM1,GABRG3,GABRB1,KCND3,CELF4,MEF2C,KCNQ3,GRIA1,SLC4A3,YWHAH,CACNB2,GRM1,NOS1AP,GABRB2	AD.Ex	2	0.1	40
regulation of neurotransmitter levels	5.1e-07	7.4e-05	342	333	19	MEF2C,PRKCB,INSR,SYN3,CLU,RPH3A,PPFIA2,CACNB2,PREPL,CPLX2,SYT1,HTR1A,SNAP25,GRM1,ERC2,NOS1AP,CADPS,CALM3,CALM1	AD.Ex	2	0.1	40
regulation of cation transmembrane transport	5.1e-07	7.4e-05	342	333	19	SHISA9,ATP1B1,MEF2C,PDE4D,GRIA1,CORO1A,HECW1,YWHAH,CACNB2,CACNG8,KCNC2,GRIA2,KCNIP4,NETO2,LRRC7,NOS1AP,CALM3,CALM1,CEMIP	AD.Ex	2	0.1	40
positive regulation of cell projection organization	7.7e-07	0.00011	342	376	20	SCARB2,MAP1B,CNTN1,NRP1,WNT5A,MAGI2,KALRN,SLIT2,NTRK3,CUX1,CAMK2B,ENC1,GPM6A,SYT1,NEGR1,PTPRD,LRRC7,TENM2,CAMK1D,TRIM67	AD.Ex	2	0.1	40
regulation of synapse structure or activity	9.1e-07	0.00013	342	220	15	LRRTM3,WNT5A,KALRN,CLSTN1,CTNNA2,MEF2C,SLC17A7,TUBA1A,SLIT1,CAMK2B,PPFIA2,LINGO2,GPM6A,LRRN1,PTPRD	AD.Ex	2	0.1	40
regulation of synaptic vesicle cycle	1.4e-06	0.0002	342	96	10	SYT1,BSN,PRKCB,SLC17A7,CALM3,CALM1,PPFIA2,CACNB2,PREPL,CPLX2	AD.Ex	2	0.1	40
regulation of cation channel activity	1.4e-06	0.00019	342	170	13	SHISA9,CACNB2,CACNG8,KCNC2,GRIA2,NETO2,LRRC7,NOS1AP,MEF2C,CALM3,CALM1,PDE4D,GRIA1	AD.Ex	2	0.1	40
regulation of synaptic plasticity	1.8e-06	0.00024	342	174	13	SLC24A2,SHISA9,MAP1B,YWHAH,CAMK2B,TSHZ3,NRGN,CPLX2,GRM5,SNAP25,MEF2C,MAP1A,GRIA1	AD.Ex	2	0.1	40
regulation of heart contraction	2.6e-06	0.00034	342	239	15	CACNA2D3,KCND3,ATP1B1,PDE4D,SLC4A3,NPPC,HEY2,CACNB2,CACNG8,CELF2,GNAO1,KCNIP4,NOS1AP,CALM3,CALM1	AD.Ex	2	0.1	40
gamma-aminobutyric acid signaling pathway	2.6e-06	0.00035	342	28	6	HTR1A,GABBR2,GABRG3,GABRB2,SLC12A2,GABRB1	AD.Ex	2	0.1	40
regulation of synapse organization	2.7e-06	0.00035	342	210	14	LRRTM3,WNT5A,KALRN,CLSTN1,CTNNA2,MEF2C,TUBA1A,SLIT1,CAMK2B,PPFIA2,LINGO2,GPM6A,LRRN1,PTPRD	AD.Ex	2	0.1	40
olfactory bulb development	3.3e-06	0.00041	342	29	6	SLIT3,SLIT1,DLX2,WNT5A,EXT1,SLIT2	AD.Ex	2	0.1	40
regulation of neurotransmitter receptor activity	3.4e-06	0.00042	342	83	9	DLGAP1,SHISA9,GRIA2,NETO2,LRRC7,MEF2C,NPTX1,CACNG8,GRIA1	AD.Ex	2	0.1	40
central nervous system neuron development	3.8e-06	0.00046	342	84	9	SLIT1,GABRB1,DCC,SLIT3,B4GALT5,WNT5A,CDH11,SLIT2,NFIB	AD.Ex	2	0.1	40
regulation of signaling receptor activity	4.7e-06	0.00057	342	190	13	DLGAP1,SHISA9,NRP1,CACNG8,DKK3,NCK2,GRIA2,NETO2,LRRC7,MEF2C,NPTX1,PDE4D,GRIA1	AD.Ex	2	0.1	40
positive regulation of peptidyl-threonine phosphorylation	5e-06	0.00059	342	31	6	PRKAG2,CALM3,CALM1,RPTOR,WNT5A,CEMIP	AD.Ex	2	0.1	40
olfactory lobe development	5e-06	0.00059	342	31	6	SLIT3,SLIT1,DLX2,WNT5A,EXT1,SLIT2	AD.Ex	2	0.1	40
regulation of synaptic vesicle exocytosis	5.2e-06	0.00061	342	66	8	SYT1,PRKCB,CALM3,CALM1,PPFIA2,CACNB2,PREPL,CPLX2	AD.Ex	2	0.1	40
cell-cell adhesion via plasma-membrane adhesion molecules	5.6e-06	0.00064	342	255	15	TENM4,CDH10,CDH11,CDH12,CDH18,KIRREL3,CLSTN1,IGSF21,DSCAML1,PCDH9,DAB1,UNC5D,PTPRD,TENM2,PCDH7	AD.Ex	2	0.1	40
regulation of neurotransmitter secretion	6.7e-06	0.00075	342	90	9	SYT1,MEF2C,PRKCB,CALM3,CALM1,PPFIA2,CACNB2,PREPL,CPLX2	AD.Ex	2	0.1	40
regulation of cell morphogenesis involved in differentiation	9.5e-06	0.001	342	300	16	OLFM1,MAP1B,NRP1,DCC,WNT5A,KALRN,SLIT2,CUX1,HECW1,YWHAH,CAMK2B,PPFIA2,DAB1,PTPRD,CHN1,DPYSL2	AD.Ex	2	0.1	40
regulation of cell morphogenesis	9.7e-06	0.001	342	483	21	CUX1,TBCCD1,PTPRD,CHN1,DPYSL2,OLFM1,MAP1B,NRP1,DCC,WNT5A,KALRN,SLIT2,CORO1A,RHOBTB2,HECW1,YWHAH,CAMK2B,PPFIA2,BAIAP2,DAB1,SYT1	AD.Ex	2	0.1	40
central nervous system neuron differentiation	1e-05	0.0011	342	174	12	SLIT1,DLX1,DLX2,GABRB1,DCC,WNT5A,CDH11,SLIT2,LMO4,SLIT3,B4GALT5,NFIB	AD.Ex	2	0.1	40
regulation of synaptic vesicle transport	1e-05	0.0011	342	72	8	SYT1,PRKCB,CALM3,CALM1,PPFIA2,CACNB2,PREPL,CPLX2	AD.Ex	2	0.1	40
negative regulation of cell development	1.1e-05	0.0012	342	304	16	NRP1,DCC,WNT5A,SLIT2,S1PR3,DUSP10,NRG3,PTPRG,NPPC,DLX1,DLX2,YWHAH,RTN4RL2,DAB1,BRINP1,PBX1	AD.Ex	2	0.1	40
regulation of developmental growth	1.2e-05	0.0012	342	306	16	OLFM1,MAP1B,NRP1,PLCB1,DCC,ZFPM2,WNT5A,DUSP10,MEF2C,BASP1,INSR,NPPC,HEY2,SYT1,JARID2,DPYSL2	AD.Ex	2	0.1	40
regulation of dendrite development	1.2e-05	0.0012	342	148	11	HECW1,DCC,YWHAH,CAMK2B,PPFIA2,KALRN,PTPRD,MEF2C,CUX1,DGKG,CAMK1D	AD.Ex	2	0.1	40
substrate-independent telencephalic tangential interneuron migration	1.3e-05	0.0014	342	11	4	SLIT3,SLIT2,NRG3,SLIT1	AD.Ex	2	0.1	40
substrate-independent telencephalic tangential migration	1.3e-05	0.0014	342	11	4	SLIT3,SLIT2,NRG3,SLIT1	AD.Ex	2	0.1	40
protein localization to membrane	1.5e-05	0.0015	342	498	21	ATP1B1,PACS1,CLSTN1,TMEM88,MYO5A,MAP7,KCNIP4,LRRC7,CALM3,CALM1,KCNB2,MAGI2,RPS14,TTC7A,ZDHHC14,SRP72,GPR158,EMC6,CACNB2,PREPL,SNAP25	AD.Ex	2	0.1	40
regulation of neurotransmitter transport	1.9e-05	0.0018	342	128	10	PPFIA2,CACNB2,PREPL,CPLX2,SYT1,HTR1A,MEF2C,PRKCB,CALM3,CALM1	AD.Ex	2	0.1	40
negative regulation of nervous system development	1.9e-05	0.0019	342	283	15	NRP1,DCC,WNT5A,SLIT2,DUSP10,NRG3,PTPRG,SLIT1,DLX1,DLX2,YWHAH,RTN4RL2,DAB1,BRINP1,PBX1	AD.Ex	2	0.1	40
regulation of postsynaptic cytosolic calcium ion concentration	2e-05	0.0019	342	12	4	WNT5A,GRIA1,GRM5,GRM1	AD.Ex	2	0.1	40
cellular potassium ion transport	2.1e-05	0.002	342	158	11	SLC24A2,KCND3,KCNA3,KCNB2,ATP1B1,KCNC2,SNAP25,KCNIP4,SLC12A2,KCNQ3,KCNQ5	AD.Ex	2	0.1	40
potassium ion transmembrane transport	2.1e-05	0.002	342	158	11	SLC24A2,KCND3,KCNA3,KCNB2,ATP1B1,KCNC2,SNAP25,KCNIP4,SLC12A2,KCNQ3,KCNQ5	AD.Ex	2	0.1	40
protein localization to cell periphery	2.5e-05	0.0023	342	222	13	KCNB2,ATP1B1,PACS1,TTC7A,CLSTN1,TMEM88,MYO5A,MAP7,GPR158,CACNB2,PREPL,SNAP25,KCNIP4	AD.Ex	2	0.1	40
presynapse organization	2.7e-05	0.0024	342	25	5	LRRTM3,WNT5A,PTPRD,BSN,PPFIA2	AD.Ex	2	0.1	40
developmental growth involved in morphogenesis	2.9e-05	0.0026	342	108	9	MAP1B,SLIT1,NRP1,EXT1,TMEM108,WNT5A,MAGI2,SLIT2,SLIT3	AD.Ex	2	0.1	40
neural nucleus development	2.9e-05	0.0026	342	61	7	KCNC2,YWHAH,CALM3,CALM1,BASP1,NFIB,KIRREL3	AD.Ex	2	0.1	40
heart field specification	2.9e-05	0.0025	342	13	4	WNT5A,MEF2C,AXIN2,EXT1	AD.Ex	2	0.1	40
potassium ion transport	3.2e-05	0.0028	342	165	11	SLC24A2,KCND3,KCNA3,KCNB2,ATP1B1,KCNC2,SNAP25,KCNIP4,SLC12A2,KCNQ3,KCNQ5	AD.Ex	2	0.1	40
regulation of metal ion transport	3.3e-05	0.0028	342	369	17	CNTN1,ATP1B1,PDE4D,CORO1A,HECW1,NKAIN2,YWHAH,CAMK2B,CACNB2,GNAO1,KCNC2,KCNIP4,NETO2,NOS1AP,CALM3,CALM1,CEMIP	AD.Ex	2	0.1	40
neuron migration	3.4e-05	0.0029	342	110	9	MAP1B,NRP1,DCC,KIRREL3,DAB1,CCK,GPM6A,MEF2C,ASTN2	AD.Ex	2	0.1	40
negative regulation of neurogenesis	3.5e-05	0.0029	342	263	14	NRP1,DCC,WNT5A,SLIT2,DUSP10,NRG3,PTPRG,DLX1,DLX2,YWHAH,RTN4RL2,DAB1,BRINP1,PBX1	AD.Ex	2	0.1	40
ventricular septum development	3.6e-05	0.003	342	63	7	HEY2,SLIT3,ZFPM2,DAND5,WNT5A,SLIT2,LMO4	AD.Ex	2	0.1	40
olfactory bulb interneuron differentiation	4e-05	0.0032	342	14	4	SLIT3,WNT5A,SLIT1,SLIT2	AD.Ex	2	0.1	40
cardiac ventricle development	4.2e-05	0.0034	342	113	9	HEY2,NRG1,ZFPM2,WNT5A,SLIT2,LMO4,SLIT3,MEF2C,DAND5	AD.Ex	2	0.1	40
learning or memory	4.5e-05	0.0036	342	235	13	SLC24A2,PLCB1,KALRN,NRXN3,GRM5,MEF2C,MAP1A,INSR,GRIA1,NRGN,CCK,BRINP1,SNAP25	AD.Ex	2	0.1	40
regulation of glutamate receptor signaling pathway	4.9e-05	0.0039	342	66	7	SHISA9,GRIA2,NETO2,LRRC7,MEF2C,CACNG8,GRIA1	AD.Ex	2	0.1	40
negative chemotaxis	5.3e-05	0.0041	342	46	6	SLIT3,SLIT1,WNT5A,NRG1,SLIT2,NRG3	AD.Ex	2	0.1	40
postsynaptic modulation of chemical synaptic transmission	5.3e-05	0.0041	342	15	4	PLCB1,DCC,NRGN,GRM5	AD.Ex	2	0.1	40
regulation of high voltage-gated calcium channel activity	5.3e-05	0.0041	342	15	4	CALM3,NOS1AP,CALM1,CACNB2	AD.Ex	2	0.1	40
neurotransmitter secretion	5.6e-05	0.0043	342	91	8	SYT1,SNAP25,SYN3,ERC2,CADPS,RPH3A,PPFIA2,CPLX2	AD.Ex	2	0.1	40
regulation of peptidyl-threonine phosphorylation	6e-05	0.0046	342	47	6	PRKAG2,CALM3,CALM1,RPTOR,WNT5A,CEMIP	AD.Ex	2	0.1	40
signal release from synapse	6e-05	0.0046	342	92	8	SYT1,SNAP25,SYN3,ERC2,CADPS,RPH3A,PPFIA2,CPLX2	AD.Ex	2	0.1	40
regulation of synaptic transmission, glutamatergic	6.5e-05	0.0049	342	69	7	SYT1,GRM1,MEF2C,TSHZ3,CACNG8,DGKI,GRM5	AD.Ex	2	0.1	40
cardiac chamber development	6.9e-05	0.0052	342	149	10	NRP1,HEY2,NRG1,ZFPM2,WNT5A,SLIT2,LMO4,SLIT3,MEF2C,DAND5	AD.Ex	2	0.1	40
cardiac septum development	7e-05	0.0052	342	94	8	NRP1,HEY2,SLIT3,ZFPM2,DAND5,WNT5A,SLIT2,LMO4	AD.Ex	2	0.1	40
regulation of synapse assembly	7e-05	0.0052	342	94	8	SLIT1,CLSTN1,LRRN1,PTPRD,LRRTM3,MEF2C,WNT5A,LINGO2	AD.Ex	2	0.1	40
regulation of postsynaptic membrane potential	7.6e-05	0.0056	342	95	8	GABRG3,GRM1,GABRB1,RGS7BP,MEF2C,GABRB2,GRIA1,GRM5	AD.Ex	2	0.1	40
synapse assembly	8.8e-05	0.0064	342	97	8	GPM6A,MAP1B,PTPRD,BSN,LRRTM3,GABRB2,WNT5A,KIRREL3	AD.Ex	2	0.1	40
heart formation	9.1e-05	0.0065	342	17	4	WNT5A,MEF2C,AXIN2,EXT1	AD.Ex	2	0.1	40
forebrain neuron differentiation	9.5e-05	0.0068	342	51	6	SLIT1,DLX1,DLX2,SLIT3,WNT5A,SLIT2	AD.Ex	2	0.1	40
regulation of calcium ion-dependent exocytosis	0.0001	0.0071	342	99	8	PPFIA2,CACNB2,PREPL,CPLX2,SYT1,PRKCB,CALM3,CALM1	AD.Ex	2	0.1	40
axon extension	0.00011	0.0075	342	33	5	SLIT3,MAP1B,SLIT1,NRP1,SLIT2	AD.Ex	2	0.1	40
protein localization to plasma membrane	0.00013	0.009	342	193	11	MAP7,KCNB2,GPR158,CACNB2,PREPL,ATP1B1,PACS1,TTC7A,KCNIP4,TMEM88,MYO5A	AD.Ex	2	0.1	40
dendrite development	0.00013	0.0091	342	103	8	PHACTR1,MAP1B,CTNND2,NRP1,DAB1,NCK2,CTNNA2,MAP1A	AD.Ex	2	0.1	40
pallium development	0.00013	0.0086	342	160	10	PHACTR1,DLX1,DLX2,PLCB1,HTR6,TMEM108,SLIT2,KIRREL3,DAB1,NEUROD6	AD.Ex	2	0.1	40
activation of protein kinase B activity	0.00013	0.0086	342	34	5	WNT5A,OSBPL8,NRG1,INSR,NTRK3	AD.Ex	2	0.1	40
learning	0.00013	0.0091	342	131	9	SLC24A2,KALRN,NRGN,NRXN3,GRM5,CCK,SNAP25,MAP1A,INSR	AD.Ex	2	0.1	40
specification of animal organ identity	0.00014	0.0096	342	19	4	WNT5A,MEF2C,AXIN2,EXT1	AD.Ex	2	0.1	40
heart morphogenesis	0.00015	0.01	342	230	12	OLFM1,NRP1,EXT1,ZFPM2,WNT5A,AXIN2,SLIT2,MEF2C,INSR,HEY2,NRG1,SLIT3	AD.Ex	2	0.1	40
telencephalon cell migration	0.00016	0.01	342	56	6	SLIT1,HTR6,NRG3,SLIT3,SLIT2,DAB1	AD.Ex	2	0.1	40
cell-cell signaling by wnt	0.00016	0.01	342	342	15	PLCB1,EXT1,WNT5A,MAGI2,AXIN2,AMOTL2,AP2S1,TMEM88,CTNND2,DKK3,GNAO1,PSMC3,CALM1,UBC,RTF1	AD.Ex	2	0.1	40
Wnt signaling pathway	0.00016	0.01	342	342	15	PLCB1,EXT1,WNT5A,MAGI2,AXIN2,AMOTL2,AP2S1,TMEM88,CTNND2,DKK3,GNAO1,PSMC3,CALM1,UBC,RTF1	AD.Ex	2	0.1	40
central nervous system neuron axonogenesis	0.00017	0.01	342	36	5	B4GALT5,DCC,CDH11,SLIT2,NFIB	AD.Ex	2	0.1	40
ventricular septum morphogenesis	0.00017	0.01	342	36	5	SLIT3,ZFPM2,WNT5A,HEY2,SLIT2	AD.Ex	2	0.1	40
developmental cell growth	0.00018	0.011	342	81	7	MAP1B,SLIT1,NRP1,SLIT3,SORBS2,TMEM108,SLIT2	AD.Ex	2	0.1	40
homophilic cell adhesion via plasma membrane adhesion molecules	0.00018	0.011	342	167	10	IGSF21,DSCAML1,CDH10,CDH11,CDH12,CDH18,PCDH9,KIRREL3,CLSTN1,PCDH7	AD.Ex	2	0.1	40
memory	0.00019	0.012	342	108	8	SLC24A2,PLCB1,KALRN,CCK,BRINP1,MAP1A,INSR,GRIA1	AD.Ex	2	0.1	40
cell growth	0.00021	0.013	342	83	7	MAP1B,SLIT1,NRP1,SLIT3,SORBS2,TMEM108,SLIT2	AD.Ex	2	0.1	40
calcium ion homeostasis	0.00022	0.013	342	432	17	SLC24A2,CD40,CAMK2N1,ATP1B1,CACNA1A,GRM5,ACKR3,S1PR3,CALM3,CALM1,WNT5A,SNX10,PRKCB,GRIA1,CACNB2,GRM1,CEMIP	AD.Ex	2	0.1	40
forebrain cell migration	0.00022	0.013	342	59	6	SLIT1,HTR6,NRG3,SLIT3,SLIT2,DAB1	AD.Ex	2	0.1	40
cognition	0.00022	0.013	342	276	13	SLC24A2,PLCB1,KALRN,NRXN3,GRM5,MEF2C,MAP1A,INSR,GRIA1,NRGN,CCK,BRINP1,SNAP25	AD.Ex	2	0.1	40
negative regulation of glial cell differentiation	0.00022	0.013	342	21	4	DLX1,DLX2,DUSP10,DAB1	AD.Ex	2	0.1	40
neuron projection extension	0.00022	0.013	342	59	6	MAP1B,SLIT1,NRP1,SLIT3,TMEM108,SLIT2	AD.Ex	2	0.1	40
receptor localization to synapse	0.00022	0.013	342	38	5	SNAP25,CLSTN1,CACNG8,LRRC7,ANKS1B	AD.Ex	2	0.1	40
neurotransmitter transport	0.00023	0.013	342	172	10	SYN3,RPH3A,PPFIA2,CPLX2,SYT1,SNAP25,GRM1,ERC2,CADPS,SLC17A7	AD.Ex	2	0.1	40
negative regulation of neuron differentiation	0.00025	0.015	342	208	11	NRP1,DCC,WNT5A,SLIT2,PTPRG,DLX1,DLX2,YWHAH,RTN4RL2,DAB1,PBX1	AD.Ex	2	0.1	40
presynapse assembly	0.00026	0.015	342	22	4	LRRTM3,WNT5A,PTPRD,BSN	AD.Ex	2	0.1	40
cardiac chamber morphogenesis	0.00027	0.016	342	114	8	NRP1,HEY2,NRG1,ZFPM2,WNT5A,SLIT2,SLIT3,MEF2C	AD.Ex	2	0.1	40
cardiac septum morphogenesis	0.00031	0.018	342	63	6	NRP1,HEY2,SLIT3,ZFPM2,WNT5A,SLIT2	AD.Ex	2	0.1	40
forebrain generation of neurons	0.00031	0.018	342	63	6	SLIT1,DLX1,DLX2,SLIT3,WNT5A,SLIT2	AD.Ex	2	0.1	40
heart development	0.00033	0.019	342	489	18	ZFPM2,AXIN2,NTRK3,HEY2,NRG1,DAND5,OLFM1,HDAC9,NRP1,EXT1,TENM4,SORBS2,WNT5A,SLIT2,LMO4,MEF2C,INSR,SLIT3	AD.Ex	2	0.1	40
regulation of dendrite morphogenesis	0.00033	0.018	342	89	7	HECW1,PTPRD,YWHAH,CAMK2B,PPFIA2,CUX1,KALRN	AD.Ex	2	0.1	40
cell surface receptor signaling pathway involved in cell-cell signaling	0.00034	0.019	342	406	16	AXIN2,AMOTL2,TMEM88,CTNND2,CALM1,PLCB1,EXT1,WNT5A,MAGI2,MEF2C,AP2S1,DKK3,GNAO1,PSMC3,UBC,RTF1	AD.Ex	2	0.1	40
positive regulation of GTPase activity	0.00037	0.021	342	410	16	ARHGAP29,CD40,NTRK3,DOCK4,GARNL3,RASA2,DEPDC1,CHN1,NRP1,PLCB1,WNT5A,KALRN,RGS12,GNAO1,RGS6,RGS7	AD.Ex	2	0.1	40
skeletal system development	0.00042	0.023	342	456	17	TRIM45,AXIN2,FOXP1,THPO,DLX1,DLX2,MMP16,DSCAML1,PBX1,NFIB,EXT1,WNT5A,CDH11,SNX10,MEF2C,NPPC,EXTL1	AD.Ex	2	0.1	40
second-messenger-mediated signaling	0.00045	0.024	342	336	14	ADCY2,ATP1B1,GPR3,GRM5,ACKR3,S1PR3,GNAL,PDE4D,NPPC,CAP2,KCNC2,CHRM3,CALM3,CALM1	AD.Ex	2	0.1	40
negative regulation of oligodendrocyte differentiation	0.00046	0.025	342	11	3	DLX2,DUSP10,DLX1	AD.Ex	2	0.1	40
regulation of heart rate	0.00048	0.026	342	95	7	HEY2,KCND3,NOS1AP,CALM3,CALM1,CACNB2,PDE4D	AD.Ex	2	0.1	40
cardiac conduction	0.00055	0.029	342	97	7	SLC4A3,CACNA2D3,KCNIP4,KCND3,CACNB2,CACNG8,ATP1B1	AD.Ex	2	0.1	40
glutamate receptor signaling pathway	0.00059	0.031	342	47	5	GRIA2,GRM1,PLCB1,GRIA1,GRM5	AD.Ex	2	0.1	40
cellular response to ammonium ion	0.00059	0.031	342	71	6	KCNC2,CHRM3,PLCB1,GABRB1,GABRB2,GRIA1	AD.Ex	2	0.1	40
central nervous system projection neuron axonogenesis	0.0006	0.031	342	27	4	DCC,CDH11,SLIT2,NFIB	AD.Ex	2	0.1	40
positive regulation of developmental growth	0.00061	0.031	342	161	9	MAP1B,NRP1,PLCB1,HEY2,ZFPM2,SYT1,MEF2C,BASP1,INSR	AD.Ex	2	0.1	40
secondary heart field specification	0.00061	0.031	342	12	3	WNT5A,MEF2C,AXIN2	AD.Ex	2	0.1	40
presynaptic modulation of chemical synaptic transmission	0.00061	0.031	342	12	3	SYT1,PRKCB,CACNB2	AD.Ex	2	0.1	40
divalent inorganic cation homeostasis	0.00066	0.033	342	475	17	SLC24A2,CD40,CAMK2N1,ATP1B1,CACNA1A,GRM5,ACKR3,S1PR3,CALM3,CALM1,WNT5A,SNX10,PRKCB,GRIA1,CACNB2,GRM1,CEMIP	AD.Ex	2	0.1	40
regulation of GTPase activity	0.00068	0.034	342	476	17	ARHGAP29,CD40,NTRK3,DOCK4,GARNL3,RASA2,DEPDC1,CHN1,NRP1,PLCB1,WNT5A,KALRN,SLIT2,RGS12,GNAO1,RGS6,RGS7	AD.Ex	2	0.1	40
hippocampus development	0.00074	0.036	342	74	6	DLX1,DLX2,TMEM108,NEUROD6,KIRREL3,DAB1	AD.Ex	2	0.1	40
hepatocyte growth factor receptor signaling pathway	0.00079	0.038	342	13	3	MST1,STMN1,NRP1	AD.Ex	2	0.1	40
glutamate secretion	0.00079	0.038	342	29	4	SYT1,SLC17A7,SNAP25,PPFIA2	AD.Ex	2	0.1	40
response to nerve growth factor	0.00087	0.042	342	51	5	CORO1A,KCNC2,NTRK3,TMEM108,MAGI2	AD.Ex	2	0.1	40
regulation of cell growth	0.00089	0.043	342	402	15	RPTOR,CLSTN1,NRG3,DPYSL2,OLFM1,MAP1B,NRP1,DCC,WNT5A,APBB2,SLIT2,KDM2B,EI24,SYT1,SLIT3	AD.Ex	2	0.1	40
protein transport within lipid bilayer	0.0009	0.043	342	30	4	SNAP25,CLSTN1,CACNG8,ATP1B1	AD.Ex	2	0.1	40
positive regulation of transmembrane transport	0.0009	0.043	342	205	10	OSBPL8,ATP1B1,SORBS1,INSR,CACNB2,KCNC2,NOS1AP,CALM3,CALM1,CEMIP	AD.Ex	2	0.1	40
positive regulation of growth	0.0009	0.043	342	242	11	MAP1B,NRP1,PLCB1,ZFPM2,RPTOR,KDM2B,MEF2C,BASP1,INSR,HEY2,SYT1	AD.Ex	2	0.1	40
regulation of neurological system process	0.00092	0.043	342	137	8	DLGAP1,SHISA9,TENM4,TMEM108,CELF4,CCK,GRM1,NPTX1	AD.Ex	2	0.1	40
acidic amino acid transport	0.00095	0.045	342	52	5	SYT1,SNAP25,GRM1,SLC17A7,PPFIA2	AD.Ex	2	0.1	40
detection of calcium ion	0.00099	0.046	342	14	3	SYT1,CALM3,CALM1	AD.Ex	2	0.1	40
regulation of exocytosis	0.001	0.047	342	208	10	VSNL1,PRKCB,PPFIA2,CACNB2,PREPL,CPLX2,SYT1,CADPS,CALM3,CALM1	AD.Ex	2	0.1	40
glomerulus development	0.001	0.047	342	53	5	EXT1,MEF2C,BASP1,MAGI2,KIRREL3	AD.Ex	2	0.1	40
endochondral bone morphogenesis	0.001	0.047	342	53	5	NPPC,MMP16,EXT1,MEF2C,AXIN2	AD.Ex	2	0.1	40
regulation of anatomical structure size	0.001	0.047	342	494	17	RPTOR,NCK2,CTNNA2,DOCK4,CHRM3,DPYSL2,OLFM1,MAP1B,NRP1,EXT1,DCC,WNT5A,SLIT2,SLC12A2,CORO1A,BAIAP2,HTR1A	AD.Ex	2	0.1	40
establishment of protein localization to vacuole	0.001	0.047	342	53	5	SCARB2,NAGPA,CLU,VPS13D,CACNG8	AD.Ex	2	0.1	40
negative regulation of protein phosphorylation	0.0011	0.049	342	410	15	CAMK2N1,RPTOR,NCK2,NTRK3,PDE4D,CALM3,CALM1,PEBP1,SLIT2,LMO3,DUSP10,YWHAB,UCHL1,PKIA,PRKAG2	AD.Ex	2	0.1	40
positive regulation of synaptic transmission	0.0011	0.05	342	141	8	SLC24A2,TSHZ3,CACNB2,CACNG8,NRGN,SYT1,SNAP25,CLSTN1	AD.Ex	2	0.1	40
regulation of axonogenesis	0.0011	0.048	342	174	9	OLFM1,MAP1B,NRP1,DCC,WNT5A,SLIT2,DAB1,CHN1,DPYSL2	AD.Ex	2	0.1	40
regulation of calcium ion transmembrane transport	0.0011	0.05	342	141	8	CORO1A,CACNB2,ATP1B1,NOS1AP,CALM3,CALM1,PDE4D,CEMIP	AD.Ex	2	0.1	40
bone development	0.0011	0.048	342	174	9	NPPC,MMP16,EXT1,TRIM45,AXIN2,SNX10,FOXP1,THPO,MEF2C	AD.Ex	2	0.1	40
trans-synaptic signaling	2.6e-11	1.5e-08	422	414	31	AMPH,SNCB,NPTN,NTRK2,SV2B,CNIH3,DLG4,ADARB1,PCDH8,GABRG2,RIMBP2,GABRB3,GABRA1,GABRA4,CACNB4,HRH1,SLC12A5,APBA1,NRXN1,HRH2,GRIN2A,KCNMB4,CACNA1E,GABRA2,TRIM9,EGR3,SYT5,SYNJ1,HTR2A,CNR1,GABRA5	AD.Ex	2	0.1	50
synapse organization	2.8e-11	1.6e-08	422	271	25	ACTG1,GABRG2,PTPRS,GABRB3,ACTN1,GABRA1,SNCB,CACNB4,LRRTM2,NPTN,FARP1,SYBU,CYFIP1,ADD2,NRXN1,WASF3,CBLN4,DLG4,LGMN,SLITRK1,GABRA2,ANK3,MYH10,TNR,NRCAM	AD.Ex	2	0.1	50
synaptic signaling	5.3e-11	2.6e-08	422	426	31	AMPH,SNCB,NPTN,NTRK2,SV2B,CNIH3,DLG4,ADARB1,PCDH8,GABRG2,RIMBP2,GABRB3,GABRA1,GABRA4,CACNB4,HRH1,SLC12A5,APBA1,NRXN1,HRH2,GRIN2A,KCNMB4,CACNA1E,GABRA2,TRIM9,EGR3,SYT5,SYNJ1,HTR2A,CNR1,GABRA5	AD.Ex	2	0.1	50
modulation of chemical synaptic transmission	1.3e-10	5.4e-08	422	415	30	RASGRF2,NPTN,RNF19A,CYFIP1,NTRK2,DLG4,LGMN,TNR,DLGAP4,PTPRS,EGFR,KCNB1,LRRTM2,HRH1,PPP1R9B,PTK2B,APBA1,NRXN1,GRIN2A,KCNMB4,DGKZ,RNF216,NCDN,BCR,RGS4,CACNG3,SLC4A10,HTR2A,CNR1,JPH3	AD.Ex	2	0.1	50
regulation of trans-synaptic signaling	1.4e-10	5.6e-08	422	416	30	RASGRF2,NPTN,RNF19A,CYFIP1,NTRK2,DLG4,LGMN,TNR,DLGAP4,PTPRS,EGFR,KCNB1,LRRTM2,HRH1,PPP1R9B,PTK2B,APBA1,NRXN1,GRIN2A,KCNMB4,DGKZ,RNF216,NCDN,BCR,RGS4,CACNG3,SLC4A10,HTR2A,CNR1,JPH3	AD.Ex	2	0.1	50
anterograde trans-synaptic signaling	2.3e-10	8.7e-08	422	399	29	AMPH,SNCB,SV2B,CNIH3,DLG4,ADARB1,PCDH8,GABRG2,RIMBP2,GABRB3,GABRA1,GABRA4,CACNB4,HRH1,SLC12A5,APBA1,NRXN1,HRH2,GRIN2A,KCNMB4,CACNA1E,GABRA2,TRIM9,EGR3,SYT5,SYNJ1,HTR2A,CNR1,GABRA5	AD.Ex	2	0.1	50
chemical synaptic transmission	2.3e-10	8.7e-08	422	399	29	AMPH,SNCB,SV2B,CNIH3,DLG4,ADARB1,PCDH8,GABRG2,RIMBP2,GABRB3,GABRA1,GABRA4,CACNB4,HRH1,SLC12A5,APBA1,NRXN1,HRH2,GRIN2A,KCNMB4,CACNA1E,GABRA2,TRIM9,EGR3,SYT5,SYNJ1,HTR2A,CNR1,GABRA5	AD.Ex	2	0.1	50
neuron projection morphogenesis	7.4e-10	2.5e-07	422	474	31	EPB41L3,NPTN,CYFIP1,MAP6,SPTB,PTK2,DLG4,FZD3,NIN,ANK3,ADARB1,UNC5A,EPHB6,PALLD,TNR,NRCAM,EGFR,PAK1,TAOK3,GAS7,NBL1,GAB2,NCAM1,FARP1,FOXG1,NRXN1,SLITRK1,FEZ1,SPTBN1,PIK3R1,BRSK2	AD.Ex	2	0.1	50
plasma membrane bounded cell projection morphogenesis	9e-10	3e-07	422	478	31	EPB41L3,NPTN,CYFIP1,MAP6,SPTB,PTK2,DLG4,FZD3,NIN,ANK3,ADARB1,UNC5A,EPHB6,PALLD,TNR,NRCAM,EGFR,PAK1,TAOK3,GAS7,NBL1,GAB2,NCAM1,FARP1,FOXG1,NRXN1,SLITRK1,FEZ1,SPTBN1,PIK3R1,BRSK2	AD.Ex	2	0.1	50
cell projection morphogenesis	1.1e-09	3.4e-07	422	482	31	EPB41L3,NPTN,CYFIP1,MAP6,SPTB,PTK2,DLG4,FZD3,NIN,ANK3,ADARB1,UNC5A,EPHB6,PALLD,TNR,NRCAM,EGFR,PAK1,TAOK3,GAS7,NBL1,GAB2,NCAM1,FARP1,FOXG1,NRXN1,SLITRK1,FEZ1,SPTBN1,PIK3R1,BRSK2	AD.Ex	2	0.1	50
cognition	1.3e-09	3.8e-07	422	276	23	JUN,EGFR,NPTN,HRH1,PPP1R9B,SLC12A5,ATP8A1,CYFIP1,NTRK2,NRXN1,GRIN2A,SETD5,DLG4,LGMN,ATXN1,CEBPB,SYNJ1,HTR2A,CNR1,JAKMIP1,JPH3,GABRA5,TNR	AD.Ex	2	0.1	50
learning	1.9e-09	5e-07	422	131	16	DLG4,LGMN,JUN,ATXN1,NPTN,SYNJ1,HRH1,PPP1R9B,SLC12A5,ATP8A1,JPH3,NTRK2,NRXN1,GABRA5,GRIN2A,TNR	AD.Ex	2	0.1	50
learning or memory	1.1e-08	2.5e-06	422	235	20	JUN,EGFR,NPTN,HRH1,PPP1R9B,SLC12A5,ATP8A1,NTRK2,NRXN1,GRIN2A,DLG4,LGMN,ATXN1,CEBPB,SYNJ1,HTR2A,CNR1,JPH3,GABRA5,TNR	AD.Ex	2	0.1	50
regulation of membrane potential	1.7e-08	3.8e-06	422	425	27	SLC25A27,PIEZO2,NTRK2,CNIH3,DLG4,CACNA1D,ANK3,HCN1,GABRG2,JUN,GABRB3,KCNMA1,GABRA1,GABRA4,KCNB1,CACNB4,PTK2B,NRXN1,NDUFS1,GRIN2A,KCNMB4,SCN8A,CACNA1E,GABRA2,RGS4,CNR1,GABRA5	AD.Ex	2	0.1	50
axon development	2.2e-08	4.6e-06	422	402	26	NPTN,CYFIP1,NREP,SPTB,PTK2,FZD3,NIN,RTN4RL1,ANK3,ADARB1,CTNNA1,UNC5A,EPHB6,PALLD,TNR,NRCAM,GAB2,NCAM1,FOXG1,NRXN1,SLITRK1,FEZ1,SPTBN1,PIK3R1,BRSK2,CNR1	AD.Ex	2	0.1	50
regulation of actin cytoskeleton organization	1.1e-07	2.1e-05	422	350	23	ACTG1,PAK1,TMOD1,MKKS,FER,SPIRE1,RND1,LATS1,PTK2B,CYFIP1,ADD2,CORO2B,WASF3,SPTB,CD47,RGS4,RHOBTB3,DIXDC1,CLASP1,SPTBN1,PIK3R1,FSCN1,LIMCH1	AD.Ex	2	0.1	50
regulation of actin filament-based process	2e-07	3.5e-05	422	390	24	ACTG1,MYH9,FER,SPIRE1,RND1,LATS1,CYFIP1,CORO2B,WASF3,SPTB,RHOBTB3,DIXDC1,FSCN1,PAK1,TMOD1,MKKS,PTK2B,ADD2,CD47,RGS4,CLASP1,SPTBN1,PIK3R1,LIMCH1	AD.Ex	2	0.1	50
positive regulation of synaptic transmission	2.7e-07	4.7e-05	422	141	14	DLG4,LGMN,EGFR,RASGRF2,RGS4,CACNG3,LRRTM2,NPTN,PTK2B,CNR1,NTRK2,NRXN1,GRIN2A,TNR	AD.Ex	2	0.1	50
cell morphogenesis involved in neuron differentiation	2.9e-07	5e-05	422	428	25	NPTN,CYFIP1,MAP6,SPTB,PTK2,DLG4,FZD3,NIN,ANK3,ADARB1,UNC5A,EPHB6,PALLD,TNR,NRCAM,GAB2,NCAM1,FARP1,FOXG1,NRXN1,SLITRK1,FEZ1,SPTBN1,PIK3R1,BRSK2	AD.Ex	2	0.1	50
regulation of actin filament organization	5.3e-07	8.6e-05	422	271	19	ACTG1,PAK1,TMOD1,MKKS,FER,SPIRE1,LATS1,PTK2B,CYFIP1,ADD2,CORO2B,WASF3,SPTB,CD47,RGS4,CLASP1,SPTBN1,PIK3R1,LIMCH1	AD.Ex	2	0.1	50
regulation of supramolecular fiber organization	8.6e-07	0.00013	422	364	22	ACTG1,PAK1,TMOD1,MKKS,FER,SPIRE1,LATS1,PTK2B,CYFIP1,ADD2,CORO2B,WASF3,SPTB,CLIP1,CD47,DYRK1A,RGS4,NIN,CLASP1,SPTBN1,PIK3R1,LIMCH1	AD.Ex	2	0.1	50
axonogenesis	1e-06	0.00015	422	368	22	GAB2,NCAM1,NPTN,CYFIP1,FOXG1,NRXN1,SPTB,PTK2,SLITRK1,FEZ1,FZD3,NIN,ANK3,ADARB1,SPTBN1,PIK3R1,BRSK2,UNC5A,EPHB6,PALLD,TNR,NRCAM	AD.Ex	2	0.1	50
regulation of protein complex assembly	1.1e-06	0.00015	422	491	26	RNF4,LDLRAD4,FER,SPIRE1,LATS1,ERCC4,CYFIP1,WASF3,SPTB,DYRK1A,NIN,ATF7IP,FSCN1,JUN,PAK1,TMOD1,MKKS,HMGB1,PTK2B,ADD2,CLIP1,TRIM9,CLASP1,SPTBN1,RBX1,CNOT6	AD.Ex	2	0.1	50
synapse assembly	1.4e-06	0.00019	422	97	11	NPTN,FARP1,GABRG2,CBLN4,GABRB3,SLITRK1,GABRA2,ADD2,GABRA1,NRXN1,NRCAM	AD.Ex	2	0.1	50
inhibitory synapse assembly	2.1e-06	0.00027	422	13	5	GABRG2,CBLN4,GABRA2,GABRB3,GABRA1	AD.Ex	2	0.1	50
regulation of glutamate receptor signaling pathway	2.7e-06	0.00033	422	66	9	CNIH3,GSG1L,DLG4,PTK2B,RASGRF2,NECAB2,GRIN2A,CACNG3,DAPK1	AD.Ex	2	0.1	50
regulation of cell shape	3.4e-06	0.0004	422	150	13	WASF3,MKLN1,FMNL2,PTK2,EPB41L3,FAM171A1,RHOBTB3,MYH9,RND1,CDC42SE2,PTK2B,MYH10,CYFIP1	AD.Ex	2	0.1	50
regulation of synaptic plasticity	3.4e-06	0.00041	422	174	14	DLG4,LGMN,NCDN,RASGRF2,KCNB1,LRRTM2,SLC4A10,NPTN,HRH1,PTK2B,JPH3,NTRK2,GRIN2A,TNR	AD.Ex	2	0.1	50
positive regulation of protein localization to membrane	3.5e-06	0.00041	422	128	12	YWHAZ,EGFR,PAK1,PPP1R13B,NECAB2,KCNB1,ANK3,SPTBN1,PIK3R1,PPP1R9B,ATP2B4,MTCL1	AD.Ex	2	0.1	50
regulation of protein polymerization	3.9e-06	0.00044	422	227	16	PAK1,TMOD1,MKKS,FER,SPIRE1,LATS1,PTK2B,CYFIP1,ADD2,WASF3,SPTB,CLIP1,DYRK1A,NIN,CLASP1,SPTBN1	AD.Ex	2	0.1	50
establishment of organelle localization	4.5e-06	0.0005	422	434	23	EML4,MYH9,SPIRE1,SYBU,KIF3C,BICD1,ANKRD28,TRAPPC3,CNIH3,TRAPPC6B,ACTR10,FMN2,TRAPPC9,MKKS,WDR11,YWHAZ,FEZ1,TRIM9,AP3M2,SYT5,CLASP1,SYNJ1,UBE2B	AD.Ex	2	0.1	50
regulation of ion transmembrane transport	5.9e-06	0.00064	422	473	24	RASGRF2,CNIH3,DLG4,CACNA1D,ANK3,KCNIP1,HCN1,KCNMA1,TSPAN13,KCNB1,CACNB4,KCNJ6,PTK2B,GNB5,GRIN2A,SCN8A,CACNA1E,RGS4,CACNG3,GSG1L,JPH3,ATP2B4,STIM1,DAPK1	AD.Ex	2	0.1	50
synaptic transmission, GABAergic	6.8e-06	0.00072	422	16	5	GABRA5,GABRA1,GABRA4,GABRG2,GABRA2	AD.Ex	2	0.1	50
axon guidance	8.1e-06	0.00082	422	268	17	GAB2,NCAM1,NPTN,CYFIP1,FOXG1,NRXN1,SPTB,PTK2,FEZ1,FZD3,SPTBN1,PIK3R1,UNC5A,EPHB6,PALLD,TNR,NRCAM	AD.Ex	2	0.1	50
regulation of cell morphogenesis	8.3e-06	0.00084	422	483	24	FMNL2,EPB41L3,FAM171A1,MYH9,RND1,CYFIP1,NTRK2,MAP6,WASF3,PTK2,DLG4,RHOBTB3,NIN,TNR,NRCAM,MKLN1,PTPRS,PAK1,CDC42SE2,PTK2B,SLITRK1,CPNE5,MYH10,BRSK2	AD.Ex	2	0.1	50
positive regulation of neuron differentiation	8.4e-06	0.00084	422	357	20	TMEM30A,PAK1,NBL1,NPTN,ATF1,PTK2B,CYFIP1,FOXG1,NTRK2,MAP6,DLG4,SLITRK1,FEZ1,PRPF19,SNX3,NIN,CPNE5,CNR1,RARB,NRCAM	AD.Ex	2	0.1	50
neuron projection guidance	8.5e-06	0.00084	422	269	17	GAB2,NCAM1,NPTN,CYFIP1,FOXG1,NRXN1,SPTB,PTK2,FEZ1,FZD3,SPTBN1,PIK3R1,UNC5A,EPHB6,PALLD,TNR,NRCAM	AD.Ex	2	0.1	50
gamma-aminobutyric acid signaling pathway	8.8e-06	0.00086	422	28	6	GABRA1,GABRA4,GABRG2,GABRA5,GABRB3,GABRA2	AD.Ex	2	0.1	50
long-term synaptic potentiation	1.1e-05	0.001	422	43	7	NPTN,RASGRF2,NTRK2,GRIN2A,PTK2B,LRRTM2,TNR	AD.Ex	2	0.1	50
regulation of cation channel activity	1.3e-05	0.0012	422	170	13	CNIH3,DLG4,RASGRF2,CACNG3,CACNB4,ANK3,GSG1L,PTK2B,JPH3,GNB5,STIM1,GRIN2A,DAPK1	AD.Ex	2	0.1	50
response to ammonium ion	1.8e-05	0.0017	422	126	11	GABRG2,GABRB3,RGS4,HRH1,HTR2A,PPP1R9B,PTK2B,GOT2,ABAT,CNR1,ATP2B4	AD.Ex	2	0.1	50
regulation of neurotransmitter receptor activity	1.8e-05	0.0017	422	83	9	DLGAP4,CNIH3,GSG1L,DLG4,PTK2B,RASGRF2,GRIN2A,CACNG3,DAPK1	AD.Ex	2	0.1	50
actin filament organization	2.9e-05	0.0025	422	266	16	ACTN1,FAM171A1,TMOD1,GAS7,SPIRE1,RND1,PPP1R9B,PTK2B,ADD2,MICAL2,WASF3,FMN2,RHOBTB3,NEBL,CTNNA1,FSCN1	AD.Ex	2	0.1	50
regulation of intracellular transport	3e-05	0.0026	422	422	21	TMEM30A,SUFU,FER,NUP153,SNX3,ANK3,REEP5,PAK1,GAB2,KCNB1,PPP1R12A,IPO5,APBA1,MTCL1,FEZ1,HTR2A,FBXW7,PIK3R1,BRSK2,PKIG,CNR1	AD.Ex	2	0.1	50
regulation of synaptic transmission, glutamatergic	3.3e-05	0.0028	422	69	8	HTR2A,PTK2B,EGFR,CNR1,NRXN1,CACNG3,DGKZ,TNR	AD.Ex	2	0.1	50
regulation of cation transmembrane transport	3.8e-05	0.0032	422	333	18	RASGRF2,TSPAN13,CACNB4,PTK2B,GNB5,GRIN2A,CNIH3,DLG4,RGS4,CACNG3,CACNA1D,ANK3,GSG1L,KCNIP1,JPH3,ATP2B4,STIM1,DAPK1	AD.Ex	2	0.1	50
positive regulation of cellular protein localization	4.3e-05	0.0035	422	336	18	TMEM30A,DDRGK1,EGFR,PAK1,PPP1R13B,NECAB2,KCNB1,NPTN,IPO5,PPP1R9B,MTCL1,BICD1,YWHAZ,ANK3,SPTBN1,FBXW7,PIK3R1,ATP2B4	AD.Ex	2	0.1	50
regulation of signaling receptor activity	4.3e-05	0.0035	422	190	13	DLGAP4,CNIH3,DLG4,RASGRF2,CACNG3,GSG1L,FBXW7,PTK2B,ZFYVE28,ESR2,GRIN2A,BICD1,DAPK1	AD.Ex	2	0.1	50
multicellular organism growth	5e-05	0.004	422	73	8	ADARB1,SLC12A5,SLITRK1,APBA1,WDR11,RARB,ARID5B,SLC4A10	AD.Ex	2	0.1	50
protein autophosphorylation	5e-05	0.0041	422	193	13	PTK2,AAK1,DYRK1A,EGFR,PAK1,BCR,TAOK3,MAP3K9,FER,PTK2B,NTRK2,SIK2,DAPK1	AD.Ex	2	0.1	50
regulation of protein localization to membrane	5.3e-05	0.0042	422	194	13	EGFR,PAK1,PPP1R13B,NECAB2,KCNB1,PPP1R9B,CLTC,MTCL1,YWHAZ,ANK3,SPTBN1,PIK3R1,ATP2B4	AD.Ex	2	0.1	50
positive regulation of cell projection organization	5.8e-05	0.0045	422	376	19	HDAC4,TMEM30A,PAK1,NPTN,ATF1,PTK2B,CYFIP1,NTRK2,MAP6,DLG4,SLITRK1,FEZ1,SNX3,NIN,CPNE5,PIK3R1,DZIP1,FSCN1,CNR1	AD.Ex	2	0.1	50
negative regulation of transport	7.4e-05	0.0057	422	416	20	VPS35,NECAB2,SUFU,NUP153,CYFIP1,DLG4,SNX3,ANK3,TMEM14A,KCNB1,LRRTM2,HMGB1,PTK2B,GNB5,CD47,RGS4,TRIM9,HTR2A,PKIG,CNR1	AD.Ex	2	0.1	50
actin filament bundle assembly	7.9e-05	0.006	422	58	7	SPIRE1,ACTN1,PTK2B,FSCN1,FAM171A1,ADD2,FMN2	AD.Ex	2	0.1	50
positive regulation of neurogenesis	8.5e-05	0.0064	422	454	21	TMEM30A,NPTN,ATF1,CYFIP1,NTRK2,MAP6,DLG4,FZD3,SNX3,NIN,RARB,NRCAM,PAK1,NBL1,PTK2B,FOXG1,SLITRK1,FEZ1,PRPF19,CPNE5,CNR1	AD.Ex	2	0.1	50
positive regulation of neurological system process	8.8e-05	0.0066	422	59	7	SLC25A12,WASF3,DLG4,PTK2B,RGS4,NRXN1,TNR	AD.Ex	2	0.1	50
regulation of Wnt signaling pathway	0.0001	0.0075	422	360	18	EGFR,WWOX,LATS1,CDC73,RBPJ,MLLT3,USP47,PSME4,SENP2,CTNND1,SNX3,OTULIN,DIXDC1,SULF2,RBX1,JADE1,TBL1XR1,UBE2B	AD.Ex	2	0.1	50
regulation of anatomical structure size	0.0001	0.0073	422	494	22	FER,SPIRE1,LATS1,CYFIP1,WASF3,SPTB,TNR,NRCAM,PTPRS,EGFR,PAK1,KCNMA1,TMOD1,MKKS,HRH1,SLC12A5,PTK2B,ADD2,HRH2,KCNMB4,SPTBN1,HTR2A	AD.Ex	2	0.1	50
telencephalon development	0.0001	0.0075	422	236	14	PTPRS,TRAPPC9,MKKS,TACC1,PPP1R9B,FOXG1,NTRK2,FEZ1,NIN,DIXDC1,RTN4RL1,ATP2B4,RARB,TNR	AD.Ex	2	0.1	50
protein localization to membrane	0.00011	0.0079	422	498	22	VPS35,EPB41L3,SGTA,RPL38,RAB12,RPL29,DLG4,ANK3,RILPL1,EGFR,KCNB1,TM9SF3,EFR3B,TSPAN14,ZDHHC22,NRXN1,GRIN2A,RFTN1,SEC61A1,SEC61G,SPTBN1,TUB	AD.Ex	2	0.1	50
actin filament bundle organization	0.00011	0.0078	422	61	7	SPIRE1,ACTN1,PTK2B,FSCN1,FAM171A1,ADD2,FMN2	AD.Ex	2	0.1	50
positive regulation of neuron projection development	0.00014	0.0097	422	273	15	TMEM30A,PAK1,NPTN,ATF1,PTK2B,CYFIP1,NTRK2,MAP6,DLG4,SLITRK1,FEZ1,SNX3,NIN,CPNE5,CNR1	AD.Ex	2	0.1	50
regulation of stress fiber assembly	0.00016	0.011	422	86	8	CLASP1,ACTG1,CD47,PIK3R1,PAK1,CORO2B,MKKS,LIMCH1	AD.Ex	2	0.1	50
response to anesthetic	0.00018	0.012	422	66	7	HTR2A,PPP1R9B,PTK2B,GOT2,ABAT,CNR1,RGS4	AD.Ex	2	0.1	50
establishment or maintenance of cell polarity	0.0002	0.013	422	192	12	PTK2,PAK1,FEZ1,RHOBTB3,MYH9,CLASP1,RND1,CTNNA1,FSCN1,BRSK2,MTCL1,KIF26B	AD.Ex	2	0.1	50
positive regulation of synaptic transmission, glutamatergic	0.00021	0.014	422	31	5	NRXN1,CACNG3,PTK2B,EGFR,TNR	AD.Ex	2	0.1	50
protein localization to cell periphery	0.00021	0.014	422	222	13	VPS35,EPB41L3,KCNB1,EFR3B,PPP1R9B,TSPAN14,RAB12,ZDHHC22,GRIN2A,ANK3,SPTBN1,RILPL1,TUB	AD.Ex	2	0.1	50
regulation of blood circulation	0.00022	0.014	422	285	15	HDAC4,ATP2B2,EGFR,CACNB4,HRH1,HRH2,KCNMB4,THRB,RGS4,CACNG3,CACNA1D,HTR2A,KCNIP1,ATP2B4,STIM1	AD.Ex	2	0.1	50
regulation of ion transmembrane transporter activity	0.00022	0.014	422	254	14	RASGRF2,CACNB4,PTK2B,GNB5,GRIN2A,CNIH3,DLG4,CACNG3,CACNA1D,ANK3,GSG1L,JPH3,STIM1,DAPK1	AD.Ex	2	0.1	50
regulation of microtubule-based process	0.00022	0.014	422	223	13	RNF4,PAK1,STMN4,MKKS,CLTC,MAP6,BICD1,CLIP1,DYRK1A,FEZ1,NIN,DIXDC1,CLASP1	AD.Ex	2	0.1	50
regulation of neuron projection development	0.00024	0.015	422	489	21	TMEM30A,NPTN,NR2F1,ATF1,CYFIP1,NTRK2,MAP6,DLG4,SNX3,NIN,RTN4RL1,TNR,NRCAM,PTPRS,PAK1,PTK2B,SLITRK1,FEZ1,CPNE5,BRSK2,CNR1	AD.Ex	2	0.1	50
regulation of actin filament polymerization	0.00028	0.018	422	171	11	WASF3,SPTB,TMOD1,MKKS,FER,SPIRE1,SPTBN1,LATS1,PTK2B,CYFIP1,ADD2	AD.Ex	2	0.1	50
forebrain development	0.00029	0.018	422	358	17	PTPRS,TRAPPC9,MKKS,TACC1,PPP1R9B,FOXG1,NTRK2,RBPJ,SATB2,FEZ1,NIN,DIXDC1,RTN4RL1,SLC4A10,ATP2B4,RARB,TNR	AD.Ex	2	0.1	50
regulation of actomyosin structure organization	0.0003	0.019	422	94	8	CLASP1,ACTG1,CD47,PIK3R1,PAK1,CORO2B,MKKS,LIMCH1	AD.Ex	2	0.1	50
regulation of transmembrane transporter activity	0.00034	0.021	422	265	14	RASGRF2,CACNB4,PTK2B,GNB5,GRIN2A,CNIH3,DLG4,CACNG3,CACNA1D,ANK3,GSG1L,JPH3,STIM1,DAPK1	AD.Ex	2	0.1	50
positive regulation of protein polymerization	0.00035	0.021	422	121	9	WASF3,CLIP1,PAK1,NIN,CLASP1,FER,SPIRE1,PTK2B,CYFIP1	AD.Ex	2	0.1	50
microtubule-based movement	0.00038	0.023	422	268	14	SYBU,APBA1,KIF3C,BICD1,IFT57,TNPO1,SSX2IP,ACTR10,FMN2,AP3M2,LRRC6,KIF21A,KIF26B,TUB	AD.Ex	2	0.1	50
exploration behavior	0.0004	0.024	422	20	4	JPH3,DLG4,TNR,SLC4A10	AD.Ex	2	0.1	50
regulation of actin filament bundle assembly	0.00042	0.025	422	99	8	ACTG1,CD47,PAK1,MKKS,CLASP1,PIK3R1,CORO2B,LIMCH1	AD.Ex	2	0.1	50
microtubule-based transport	0.00044	0.026	422	152	10	TNPO1,SSX2IP,ACTR10,AP3M2,SYBU,APBA1,KIF3C,BICD1,IFT57,TUB	AD.Ex	2	0.1	50
peptidyl-tyrosine autophosphorylation	0.00044	0.026	422	36	5	FER,PTK2,DYRK1A,PTK2B,EGFR	AD.Ex	2	0.1	50
transport along microtubule	0.00044	0.026	422	152	10	TNPO1,SSX2IP,ACTR10,AP3M2,SYBU,APBA1,KIF3C,BICD1,IFT57,TUB	AD.Ex	2	0.1	50
regulation of cellular component size	0.00045	0.026	422	372	17	PTPRS,PAK1,KCNMA1,TMOD1,MKKS,FER,SPIRE1,SLC12A5,LATS1,PTK2B,CYFIP1,ADD2,WASF3,SPTB,SPTBN1,TNR,NRCAM	AD.Ex	2	0.1	50
negative regulation of cellular component movement	0.00047	0.027	422	306	15	ACTN1,CITED2,NBL1,LRCH1,LDLRAD4,HMGB1,ABHD2,SRGAP3,SRGAP1,SCAI,CLASP1,ADARB1,CTNNA1,ATP2B4,LIMCH1	AD.Ex	2	0.1	50
negative regulation of cell motility	0.00048	0.027	422	274	14	CITED2,NBL1,LRCH1,LDLRAD4,HMGB1,ABHD2,SRGAP3,SRGAP1,SCAI,CLASP1,ADARB1,CTNNA1,ATP2B4,LIMCH1	AD.Ex	2	0.1	50
regulation of NMDA receptor activity	0.0005	0.028	422	37	5	RASGRF2,DLG4,GRIN2A,PTK2B,DAPK1	AD.Ex	2	0.1	50
positive regulation of protein complex assembly	0.00051	0.029	422	276	14	JUN,PAK1,FER,SPIRE1,PTK2B,ERCC4,CYFIP1,WASF3,CLIP1,NIN,CLASP1,RBX1,FSCN1,CNOT6	AD.Ex	2	0.1	50
supramolecular fiber organization	0.00052	0.029	422	483	20	STMN4,FAM171A1,SPIRE1,RND1,WASF3,FMN2,RHOBTB3,NIN,NEBL,CTNNA1,FSCN1,ACTN1,TMOD1,GAS7,PPP1R9B,PTK2B,ADD2,MICAL2,CLIP1,CLASP1	AD.Ex	2	0.1	50
regulation of transporter activity	0.00055	0.031	422	278	14	RASGRF2,CACNB4,PTK2B,GNB5,GRIN2A,CNIH3,DLG4,CACNG3,CACNA1D,ANK3,GSG1L,JPH3,STIM1,DAPK1	AD.Ex	2	0.1	50
plasma membrane bounded cell projection assembly	0.00057	0.031	422	450	19	MTSS1,CYFIP1,KIF3C,IFT57,TNPO1,SSX2IP,WASF3,DZIP1,LRRC6,RILPL1,FSCN1,NUDCD3,ABLIM2,MKKS,PPP1R9B,WDR11,POC1B,CLASP1,UBE2B	AD.Ex	2	0.1	50
regulation of actin polymerization or depolymerization	0.0006	0.033	422	187	11	WASF3,SPTB,TMOD1,MKKS,FER,SPIRE1,SPTBN1,LATS1,PTK2B,CYFIP1,ADD2	AD.Ex	2	0.1	50
chloride transport	0.00062	0.034	422	105	8	GABRG2,GABRB3,GABRA2,GABRA1,GABRA4,SLC4A10,SLC12A5,GABRA5	AD.Ex	2	0.1	50
regulation of actin filament length	0.00063	0.034	422	188	11	WASF3,SPTB,TMOD1,MKKS,FER,SPIRE1,SPTBN1,LATS1,PTK2B,CYFIP1,ADD2	AD.Ex	2	0.1	50
regulation of microtubule cytoskeleton organization	0.00063	0.034	422	188	11	RNF4,CLIP1,DYRK1A,PAK1,STMN4,NIN,DIXDC1,CLASP1,CLTC,MAP6,BICD1	AD.Ex	2	0.1	50
cytoskeleton-dependent intracellular transport	0.00066	0.035	422	189	11	TNPO1,SSX2IP,ACTR10,AP3M2,SYBU,APBA1,MAP6,KIF3C,BICD1,IFT57,TUB	AD.Ex	2	0.1	50
pallium development	0.00066	0.035	422	160	10	PTPRS,TRAPPC9,FEZ1,MKKS,TACC1,DIXDC1,PPP1R9B,FOXG1,ATP2B4,NTRK2	AD.Ex	2	0.1	50
actomyosin structure organization	0.00066	0.035	422	106	8	EPB41L3,FAM171A1,TMOD1,MYH9,NEBL,PTK2B,MYH10,LIMCH1	AD.Ex	2	0.1	50
positive regulation of supramolecular fiber organization	0.00072	0.038	422	191	11	WASF3,CLIP1,CD47,PAK1,NIN,CLASP1,FER,SPIRE1,PTK2B,CYFIP1,LIMCH1	AD.Ex	2	0.1	50
regulation of lamellipodium assembly	0.00072	0.038	422	40	5	CYFIP1,FER,HDAC4,PIK3R1,FSCN1	AD.Ex	2	0.1	50
negative regulation of locomotion	0.00074	0.039	422	320	15	ARRDC3,CITED2,NBL1,LRCH1,LDLRAD4,HMGB1,ABHD2,SRGAP3,SRGAP1,SCAI,CLASP1,ADARB1,CTNNA1,ATP2B4,LIMCH1	AD.Ex	2	0.1	50
memory	0.00075	0.039	422	108	8	LGMN,ATXN1,CEBPB,HRH1,HTR2A,CNR1,JPH3,GRIN2A	AD.Ex	2	0.1	50
modification of synaptic structure	0.00086	0.044	422	11	3	CYFIP1,MYH10,WASF3	AD.Ex	2	0.1	50
trans-synaptic signaling, modulating synaptic transmission	0.00086	0.044	422	11	3	NTRK2,CNR1,NPTN	AD.Ex	2	0.1	50
cell projection assembly	0.00086	0.044	422	466	19	MTSS1,CYFIP1,KIF3C,IFT57,TNPO1,SSX2IP,WASF3,DZIP1,LRRC6,RILPL1,FSCN1,NUDCD3,ABLIM2,MKKS,PPP1R9B,WDR11,POC1B,CLASP1,UBE2B	AD.Ex	2	0.1	50
response to histamine	0.00086	0.044	422	11	3	HRH1,GABRG2,GABRB3	AD.Ex	2	0.1	50
endothelial cell chemotaxis	0.00086	0.044	422	11	3	HMGB1,NR4A1,EGR3	AD.Ex	2	0.1	50
negative regulation of cell migration	0.00089	0.045	422	259	13	CITED2,NBL1,LRCH1,LDLRAD4,HMGB1,ABHD2,SRGAP3,SRGAP1,SCAI,CLASP1,ADARB1,ATP2B4,LIMCH1	AD.Ex	2	0.1	50
cerebral cortex development	0.0009	0.045	422	111	8	PTPRS,TRAPPC9,MKKS,TACC1,DIXDC1,PPP1R9B,FOXG1,NTRK2	AD.Ex	2	0.1	50
sensory perception of mechanical stimulus	0.00096	0.048	422	168	10	ATP2B2,FBXO11,MKKS,CACNA1D,PIEZO2,HTR2A,RPL38,GABRA5,THRB,TUB	AD.Ex	2	0.1	50
neuromuscular process controlling balance	0.001	0.05	422	43	5	JPH3,ADCY5,DLG4,NRXN1,TNR	AD.Ex	2	0.1	50
regulation of protein modification by small protein conjugation or removal	2.8e-07	0.0002	214	236	13	ZMIZ1,NDFIP2,EGR1,TRIM44,PRKCE,NXN,LRRK2,PTEN,FBXO4,SIAH2,PELI1,OTUB1,CDK5RAP3	AD.Ex	3	0.1	50
negative regulation of kinase activity	8.2e-07	0.00039	214	259	13	PRKAR1B,IGF1R,SPRED2,PTEN,CDKN1B,ITGB1BP1,CORO1C,SORL1,CDK5RAP3,IRS2,SOCS4,DUSP7,SRCIN1	AD.Ex	3	0.1	50
positive regulation of catabolic process	1.2e-06	0.0005	214	459	17	TRIM8,MYLIP,AKT2,LRRK2,PTEN,CDKN1B,CDK5RAP3,OPTN,CELF1,PRKCE,HSPB8,NEDD4L,PAFAH1B2,SORL1,IRS1,IRS2,SOCS4	AD.Ex	3	0.1	50
negative regulation of protein kinase activity	1.9e-06	0.00077	214	236	12	PRKAR1B,IGF1R,SPRED2,PTEN,CDKN1B,ITGB1BP1,CORO1C,SORL1,CDK5RAP3,SOCS4,DUSP7,SRCIN1	AD.Ex	3	0.1	50
negative regulation of transferase activity	2.8e-06	0.00096	214	289	13	PRKAR1B,IGF1R,SPRED2,PTEN,CDKN1B,ITGB1BP1,CORO1C,SORL1,CDK5RAP3,IRS2,SOCS4,DUSP7,SRCIN1	AD.Ex	3	0.1	50
regulation of protein ubiquitination	2.9e-06	0.00096	214	204	11	NDFIP2,TRIM44,PRKCE,NXN,LRRK2,PTEN,FBXO4,SIAH2,PELI1,OTUB1,CDK5RAP3	AD.Ex	3	0.1	50
negative regulation of phosphorylation	4.3e-06	0.0012	214	451	16	SH3GL2,LRRK2,PTEN,CDKN1B,ITGB1BP1,CDK5RAP3,PRKAR1B,RAPGEF1,IGF1R,SPRED2,CORO1C,SORL1,IRS2,SOCS4,DUSP7,SRCIN1	AD.Ex	3	0.1	50
negative regulation of protein phosphorylation	6e-06	0.0016	214	410	15	SH3GL2,LRRK2,PTEN,CDKN1B,ITGB1BP1,CDK5RAP3,PRKAR1B,RAPGEF1,IGF1R,SPRED2,CORO1C,SORL1,SOCS4,DUSP7,SRCIN1	AD.Ex	3	0.1	50
neuron projection morphogenesis	8e-06	0.0021	214	474	16	SH3GL2,PACSIN1,TRIO,KLF7,EMX1,LRRK2,PTEN,DCLK1,CRMP1,ATL1,LGI1,EPHA4,PLXNA4,IRS2,PLXNA2,PLXNA1	AD.Ex	3	0.1	50
plasma membrane bounded cell projection morphogenesis	8.9e-06	0.0023	214	478	16	SH3GL2,PACSIN1,TRIO,KLF7,EMX1,LRRK2,PTEN,DCLK1,CRMP1,ATL1,LGI1,EPHA4,PLXNA4,IRS2,PLXNA2,PLXNA1	AD.Ex	3	0.1	50
regulation of membrane potential	9.1e-06	0.0023	214	425	15	AKT2,SSH1,LRRK2,PTEN,ZMYND8,ATP1A1,POPDC3,SEZ6,CACNA1C,KCNA2,NEDD4L,CACNG2,FGF12,IFI6,SLC4A8	AD.Ex	3	0.1	50
cell projection morphogenesis	9.8e-06	0.0023	214	482	16	SH3GL2,PACSIN1,TRIO,KLF7,EMX1,LRRK2,PTEN,DCLK1,CRMP1,ATL1,LGI1,EPHA4,PLXNA4,IRS2,PLXNA2,PLXNA1	AD.Ex	3	0.1	50
regulation of neuron projection development	1.2e-05	0.0027	214	489	16	PACSIN1,DPYSL3,MYLIP,LRRK2,PTEN,ZMYND8,CRMP1,EPHA4,PLXNA4,RAPGEF1,SPOCK1,SEZ6,NEDD4L,SRCIN1,PLXNA2,PLXNA1	AD.Ex	3	0.1	50
locomotory behavior	1.5e-05	0.0031	214	157	9	EGR1,PRKCE,FGF12,SEZ6,HEXB,LRRK2,PTEN,NCOA2,EPHA4	AD.Ex	3	0.1	50
positive regulation of glycogen biosynthetic process	1.5e-05	0.0031	214	17	4	PPP1R3E,IRS1,IRS2,AKT2	AD.Ex	3	0.1	50
positive regulation of glycogen metabolic process	2.3e-05	0.0043	214	19	4	PPP1R3E,IRS1,IRS2,AKT2	AD.Ex	3	0.1	50
negative regulation of cell projection organization	3.9e-05	0.0061	214	178	9	CAPZB,DPYSL3,MYLIP,SPOCK1,CRMP1,LRRK2,PTEN,EPHA4,ARHGAP24	AD.Ex	3	0.1	50
positive regulation of cellular protein localization	6.5e-05	0.0091	214	336	12	TRIM8,ACSL3,AKT2,PRKCE,SSH1,RAN,ITGB1BP1,MAPK14,CACNG2,SORL1,CDK5RAP3,ZDHHC5	AD.Ex	3	0.1	50
regulation of dendrite development	6.6e-05	0.0092	214	148	8	NEDD4L,PACSIN1,ZMYND8,SEZ6,LRRK2,PTEN,SRCIN1,EPHA4	AD.Ex	3	0.1	50
regulation of protein localization to membrane	7.6e-05	0.01	214	194	9	ACSL3,AKT2,PRKCE,SSH1,ITGB1BP1,VPS4A,CACNG2,ZMYND8,ZDHHC5	AD.Ex	3	0.1	50
regulation of cell morphogenesis involved in differentiation	0.0001	0.013	214	300	11	PLXNA4,ACTN4,LRRK2,PTEN,ITGB1BP1,CORO1C,NEDD4L,SRCIN1,EPHA4,PLXNA2,PLXNA1	AD.Ex	3	0.1	50
regulation of lipid metabolic process	0.00012	0.014	214	413	13	ACSL3,AKT2,ATP1A1,EGR1,PRKCE,NCOA2,RAN,PTGS2,SORL1,IRS1,IRS2,SOCS4,VAV2	AD.Ex	3	0.1	50
negative regulation of cell development	0.00012	0.014	214	304	11	DPYSL3,MYLIP,SPOCK1,ACTN4,LRRK2,PTEN,ITGB1BP1,CORO1C,SORL1,CRMP1,EPHA4	AD.Ex	3	0.1	50
positive regulation of fatty acid beta-oxidation	0.00012	0.014	214	11	3	IRS1,IRS2,AKT2	AD.Ex	3	0.1	50
positive regulation of lipid catabolic process	0.00012	0.014	214	28	4	IRS1,IRS2,AKT2,PRKCE	AD.Ex	3	0.1	50
cellular response to environmental stimulus	0.00013	0.015	214	307	11	EGR1,PDE2A,AKT2,MAPK13,PTEN,FBXO4,ERCC1,MAPK14,CRY2,TMEM150C,ATP1A1	AD.Ex	3	0.1	50
cellular response to abiotic stimulus	0.00013	0.015	214	307	11	EGR1,PDE2A,AKT2,MAPK13,PTEN,FBXO4,ERCC1,MAPK14,CRY2,TMEM150C,ATP1A1	AD.Ex	3	0.1	50
regulation of synapse organization	0.00014	0.016	214	210	9	SSH1,LRRK2,PTEN,MAPK14,ZMYND8,LRRN3,SRCIN1,EPHA4,SYNDIG1	AD.Ex	3	0.1	50
response to carbohydrate	0.00014	0.016	214	164	8	EGR1,ERCC1,IGF1R,ILDR2,IRS2,MAPK13,LDHA,PTEN	AD.Ex	3	0.1	50
negative regulation of MAPK cascade	0.00015	0.017	214	167	8	ITGB1BP1,RAPGEF1,IGF1R,SORL1,CDK5RAP3,SPRED2,PTEN,DUSP7	AD.Ex	3	0.1	50
regulation of cell morphogenesis	0.00015	0.017	214	483	14	ACTN4,LRRK2,PTEN,ITGB1BP1,EPHA4,PLXNA4,CORO1C,CAPZB,NEDD4L,HEXB,SRCIN1,PLXNA2,PLXNA1,ZMYM4	AD.Ex	3	0.1	50
axonogenesis	0.00015	0.017	214	368	12	PLXNA4,TRIO,KLF7,PTEN,DCLK1,CRMP1,IRS2,ATL1,LGI1,EPHA4,PLXNA2,PLXNA1	AD.Ex	3	0.1	50
semaphorin-plexin signaling pathway involved in axon guidance	0.00015	0.017	214	12	3	PLXNA2,PLXNA1,PLXNA4	AD.Ex	3	0.1	50
cellular response to peptide hormone stimulus	0.00016	0.017	214	263	10	PRKAR1B,IGF1R,AKT2,PRKACB,DENND4C,PTEN,CPEB2,IRS1,IRS2,APEX1	AD.Ex	3	0.1	50
regulation of glucan biosynthetic process	0.00017	0.018	214	31	4	PPP1R3E,IRS1,IRS2,AKT2	AD.Ex	3	0.1	50
regulation of glycogen biosynthetic process	0.00017	0.018	214	31	4	PPP1R3E,IRS1,IRS2,AKT2	AD.Ex	3	0.1	50
positive regulation of protein localization to membrane	0.00018	0.019	214	128	7	ITGB1BP1,ACSL3,CACNG2,AKT2,PRKCE,SSH1,ZDHHC5	AD.Ex	3	0.1	50
positive regulation of cellular carbohydrate metabolic process	0.00019	0.019	214	58	5	PPP1R3E,IRS1,IRS2,AKT2,PRKCE	AD.Ex	3	0.1	50
locomotor rhythm	0.0002	0.02	214	13	3	EGR1,PTEN,NCOA2	AD.Ex	3	0.1	50
regulation of synapse structure or activity	0.0002	0.02	214	220	9	SSH1,LRRK2,PTEN,MAPK14,ZMYND8,LRRN3,SRCIN1,EPHA4,SYNDIG1	AD.Ex	3	0.1	50
regulation of protein localization to nucleus	0.0002	0.02	214	131	7	FBXO4,TRIM8,MAPK14,CDK5RAP3,GLUL,DCLK1,RAN	AD.Ex	3	0.1	50
cellular response to peptide	0.00021	0.021	214	326	11	PRKAR1B,IGF1R,AKT2,PRKACB,DENND4C,PTEN,CPEB2,IRS1,IRS2,APEX1,EPHA4	AD.Ex	3	0.1	50
negative regulation of ion transmembrane transport	0.00022	0.022	214	94	6	FGF12,NEDD4L,IRS2,PTEN,AKT2,PRKCE	AD.Ex	3	0.1	50
semaphorin-plexin signaling pathway involved in neuron projection guidance	0.00025	0.024	214	14	3	PLXNA2,PLXNA1,PLXNA4	AD.Ex	3	0.1	50
regulation of lipid catabolic process	0.00026	0.024	214	62	5	IRS1,IRS2,AKT2,PRKCE,SORL1	AD.Ex	3	0.1	50
negative regulation of cell-substrate adhesion	0.00026	0.024	214	62	5	ITGB1BP1,CORO1C,ACTN4,PTEN,SPOCK1	AD.Ex	3	0.1	50
negative regulation of protein serine/threonine kinase activity	0.00027	0.026	214	137	7	PRKAR1B,SORL1,CDK5RAP3,SPRED2,PTEN,DUSP7,CDKN1B	AD.Ex	3	0.1	50
regulation of postsynapse organization	0.00028	0.026	214	98	6	ZMYND8,SSH1,LRRK2,PTEN,SRCIN1,EPHA4	AD.Ex	3	0.1	50
positive regulation of cellular catabolic process	0.00029	0.027	214	395	12	TRIM8,AKT2,LRRK2,PTEN,CDK5RAP3,OPTN,CELF1,HSPB8,PAFAH1B2,IRS1,IRS2,SOCS4	AD.Ex	3	0.1	50
negative regulation of substrate adhesion-dependent cell spreading	0.00031	0.028	214	15	3	ITGB1BP1,CORO1C,ACTN4	AD.Ex	3	0.1	50
central nervous system neuron axonogenesis	0.00032	0.028	214	36	4	PTEN,PLXNA4,DCLK1,EPHA4	AD.Ex	3	0.1	50
axon development	0.00034	0.03	214	402	12	TRIO,KLF7,PTEN,DCLK1,CRMP1,ATL1,LGI1,EPHA4,PLXNA4,IRS2,PLXNA2,PLXNA1	AD.Ex	3	0.1	50
response to peptide	0.00034	0.03	214	461	13	AKT2,DENND4C,PTEN,CPEB2,MAPK14,EPHA4,PRKAR1B,EGR1,IGF1R,PRKACB,IRS1,IRS2,APEX1	AD.Ex	3	0.1	50
positive regulation of fatty acid metabolic process	0.00035	0.031	214	37	4	IRS1,IRS2,PTGS2,AKT2	AD.Ex	3	0.1	50
positive regulation of fatty acid oxidation	0.00038	0.033	214	16	3	IRS1,IRS2,AKT2	AD.Ex	3	0.1	50
positive regulation of glucose import	0.00039	0.033	214	38	4	MAPK14,IRS1,IRS2,AKT2	AD.Ex	3	0.1	50
regulation of glycogen metabolic process	0.00039	0.033	214	38	4	PPP1R3E,IRS1,IRS2,AKT2	AD.Ex	3	0.1	50
negative regulation of neuron projection development	0.0004	0.034	214	146	7	DPYSL3,MYLIP,SPOCK1,CRMP1,LRRK2,PTEN,EPHA4	AD.Ex	3	0.1	50
positive regulation of lipid metabolic process	0.00041	0.035	214	147	7	PTGS2,ACSL3,AKT2,PRKCE,IRS1,IRS2,VAV2	AD.Ex	3	0.1	50
positive regulation of glucose metabolic process	0.00043	0.036	214	39	4	PPP1R3E,IRS1,IRS2,AKT2	AD.Ex	3	0.1	50
regulation of polysaccharide biosynthetic process	0.00043	0.036	214	39	4	PPP1R3E,IRS1,IRS2,AKT2	AD.Ex	3	0.1	50
cardiac muscle cell action potential involved in contraction	0.00043	0.036	214	39	4	FGF12,CACNA1C,NEDD4L,ATP1A1	AD.Ex	3	0.1	50
positive regulation of neuron differentiation	0.00046	0.038	214	357	11	PLXNA4,RAPGEF1,PACSIN1,DPYSL3,PTEN,NEDD4L,ZMYND8,BRINP2,EPHA4,PLXNA2,PLXNA1	AD.Ex	3	0.1	50
regulation of GTPase activity	0.00046	0.038	214	476	13	AKT2,ABR,LRRK2,CPEB2,ITGB1BP1,EPHA4,PLXNA4,RAPGEF1,ARHGAP24,CORO1C,VAV2,PLXNA2,PLXNA1	AD.Ex	3	0.1	50
negative regulation of transport	0.00047	0.038	214	416	12	NDFIP2,PACSIN1,AKT2,KLF7,LRRK2,PTEN,ITGB1BP1,PRKCE,NEDD4L,FGF12,IRS1,IRS2	AD.Ex	3	0.1	50
regulation of membrane depolarization	0.00057	0.046	214	42	4	IFI6,FGF12,LRRK2,NEDD4L	AD.Ex	3	0.1	50
cell morphogenesis involved in neuron differentiation	0.0006	0.047	214	428	12	TRIO,KLF7,PTEN,DCLK1,CRMP1,ATL1,LGI1,EPHA4,PLXNA4,IRS2,PLXNA2,PLXNA1	AD.Ex	3	0.1	50
regulation of dendritic spine development	0.00062	0.048	214	75	5	ZMYND8,LRRK2,PTEN,SRCIN1,EPHA4	AD.Ex	3	0.1	50
negative regulation of transmembrane transport	0.00063	0.048	214	114	6	NEDD4L,AKT2,PRKCE,FGF12,IRS2,PTEN	AD.Ex	3	0.1	50
cardiac muscle cell contraction	0.00063	0.048	214	43	4	FGF12,CACNA1C,NEDD4L,ATP1A1	AD.Ex	3	0.1	50
negative regulation of focal adhesion assembly	0.00065	0.049	214	19	3	ITGB1BP1,CORO1C,PTEN	AD.Ex	3	0.1	50
modulation of chemical synaptic transmission	7.9e-13	5e-10	930	415	51	SLC24A2,TSHZ3,TMEM108,CACNA1A,GRM5,CLSTN1,AKAP5,RPL22,NRG3,TUBB2B,SORCS2,PTPRD,NPTX1,SLC8A3,CALM3,CALM1,PLK2,DLGAP1,SHISA9,MAP1B,PLCB1,DCC,DBN1,CDH11,CELF4,SLC12A2,PRKAR2B,MEF2C,PRKCB,MAP1A,STXBP1,DGKI,GRIA1,SYN3,YWHAH,CAMK2B,PPFIA2,CACNB2,PREPL,CACNG8,NRGN,CPLX2,DRD1,SYT1,SNAP25,LRFN2,GRM1,GNAI1,ADRA2A,GRIK3,GRIN2B	AD.Ex	1	0.1	50
regulation of trans-synaptic signaling	8.7e-13	5.2e-10	930	416	51	SLC24A2,TSHZ3,TMEM108,CACNA1A,GRM5,CLSTN1,AKAP5,RPL22,NRG3,TUBB2B,SORCS2,PTPRD,NPTX1,SLC8A3,CALM3,CALM1,PLK2,DLGAP1,SHISA9,MAP1B,PLCB1,DCC,DBN1,CDH11,CELF4,SLC12A2,PRKAR2B,MEF2C,PRKCB,MAP1A,STXBP1,DGKI,GRIA1,SYN3,YWHAH,CAMK2B,PPFIA2,CACNB2,PREPL,CACNG8,NRGN,CPLX2,DRD1,SYT1,SNAP25,LRFN2,GRM1,GNAI1,ADRA2A,GRIK3,GRIN2B	AD.Ex	1	0.1	50
neuron projection morphogenesis	3.5e-12	1.6e-09	930	474	54	PHACTR1,TMEM108,PTCH1,CTNNA2,SPTAN1,MYOT,CTNND2,NFASC,GRB2,DSCAML1,BTBD3,CCK,GPM6A,RPS6KA5,AMIGO1,UNC5D,BOC,DPYSL5,CHN1,SHC3,NPTX1,B4GALT5,NFIB,TIAM1,DPYSL2,GPC1,CDKL3,STMN1,MAP1B,CHL1,NRP1,EXT1,DCC,CTTN,DBN1,ROBO3,VEGFA,WNT5A,KALRN,CDH11,NRXN3,SLIT2,KIRREL3,MAPK7,MAP1A,STXBP1,SLIT1,C9orf72,BAIAP2,DAB1,RNF165,SLIT3,VLDLR,FLRT3	AD.Ex	1	0.1	50
plasma membrane bounded cell projection morphogenesis	4.8e-12	2.1e-09	930	478	54	PHACTR1,TMEM108,PTCH1,CTNNA2,SPTAN1,MYOT,CTNND2,NFASC,GRB2,DSCAML1,BTBD3,CCK,GPM6A,RPS6KA5,AMIGO1,UNC5D,BOC,DPYSL5,CHN1,SHC3,NPTX1,B4GALT5,NFIB,TIAM1,DPYSL2,GPC1,CDKL3,STMN1,MAP1B,CHL1,NRP1,EXT1,DCC,CTTN,DBN1,ROBO3,VEGFA,WNT5A,KALRN,CDH11,NRXN3,SLIT2,KIRREL3,MAPK7,MAP1A,STXBP1,SLIT1,C9orf72,BAIAP2,DAB1,RNF165,SLIT3,VLDLR,FLRT3	AD.Ex	1	0.1	50
cell projection morphogenesis	6.7e-12	2.8e-09	930	482	54	PHACTR1,TMEM108,PTCH1,CTNNA2,SPTAN1,MYOT,CTNND2,NFASC,GRB2,DSCAML1,BTBD3,CCK,GPM6A,RPS6KA5,AMIGO1,UNC5D,BOC,DPYSL5,CHN1,SHC3,NPTX1,B4GALT5,NFIB,TIAM1,DPYSL2,GPC1,CDKL3,STMN1,MAP1B,CHL1,NRP1,EXT1,DCC,CTTN,DBN1,ROBO3,VEGFA,WNT5A,KALRN,CDH11,NRXN3,SLIT2,KIRREL3,MAPK7,MAP1A,STXBP1,SLIT1,C9orf72,BAIAP2,DAB1,RNF165,SLIT3,VLDLR,FLRT3	AD.Ex	1	0.1	50
cell morphogenesis involved in neuron differentiation	3e-11	1.1e-08	930	428	49	PHACTR1,PTCH1,CTNNA2,SPTAN1,MYOT,CTNND2,NFASC,GRB2,DSCAML1,BTBD3,CCK,RPS6KA5,AMIGO1,UNC5D,BOC,DPYSL5,CHN1,SHC3,NPTX1,B4GALT5,NFIB,DPYSL2,GPC1,STMN1,MAP1B,CHL1,NRP1,EXT1,DCC,ROBO3,VEGFA,WNT5A,KALRN,CDH11,NRXN3,SLIT2,MAPK7,MEF2C,MAP1A,STXBP1,SLIT1,C9orf72,BAIAP2,DAB1,RNF165,MYO7A,SLIT3,VLDLR,FLRT3	AD.Ex	1	0.1	50
axonogenesis	7.5e-11	2.3e-08	930	368	44	STMN1,MAP1B,CHL1,NRP1,EXT1,DCC,ROBO3,VEGFA,WNT5A,KALRN,CDH11,NRXN3,SLIT2,PTCH1,CTNNA2,MAPK7,MAP1A,STXBP1,SPTAN1,MYOT,SLIT1,NFASC,GRB2,DSCAML1,C9orf72,BAIAP2,DAB1,CCK,RNF165,RPS6KA5,AMIGO1,UNC5D,SLIT3,BOC,DPYSL5,VLDLR,CHN1,SHC3,NPTX1,FLRT3,B4GALT5,NFIB,DPYSL2,GPC1	AD.Ex	1	0.1	50
anterograde trans-synaptic signaling	9.5e-11	2.8e-08	930	399	46	CHRNA1,CACNA1A,SST,GRM5,AKAP5,SLC17A7,KCNA1,GABARAP,CHRM3,NPY,BSN,NPTX1,APBA2,DLGAP1,GABRG3,GABRB1,EXT1,GABBR2,DTNA,MEF2C,KCNQ3,STXBP1,GRIA1,GABRD,SYN3,HTR6,NQO1,RPH3A,PPFIA2,CACNB2,CPLX2,DRD1,HSPA8,SYT1,HTR1A,SNAP25,GRIA2,GRM1,HTR3B,ERC2,GRIK3,GRIN2B,CADPS,ATXN3,GABRB2,EXOC4	AD.Ex	1	0.1	50
chemical synaptic transmission	9.5e-11	2.8e-08	930	399	46	CHRNA1,CACNA1A,SST,GRM5,AKAP5,SLC17A7,KCNA1,GABARAP,CHRM3,NPY,BSN,NPTX1,APBA2,DLGAP1,GABRG3,GABRB1,EXT1,GABBR2,DTNA,MEF2C,KCNQ3,STXBP1,GRIA1,GABRD,SYN3,HTR6,NQO1,RPH3A,PPFIA2,CACNB2,CPLX2,DRD1,HSPA8,SYT1,HTR1A,SNAP25,GRIA2,GRM1,HTR3B,ERC2,GRIK3,GRIN2B,CADPS,ATXN3,GABRB2,EXOC4	AD.Ex	1	0.1	50
trans-synaptic signaling	1e-10	2.9e-08	930	414	47	CHRNA1,CACNA1A,SST,GRM5,AKAP5,SLC17A7,KCNA1,GABARAP,CHRM3,NPY,PTPRD,BSN,NPTX1,APBA2,DLGAP1,GABRG3,GABRB1,EXT1,GABBR2,DTNA,MEF2C,KCNQ3,STXBP1,GRIA1,GABRD,SYN3,HTR6,NQO1,RPH3A,PPFIA2,CACNB2,CPLX2,DRD1,HSPA8,SYT1,HTR1A,SNAP25,GRIA2,GRM1,HTR3B,ERC2,GRIK3,GRIN2B,CADPS,ATXN3,GABRB2,EXOC4	AD.Ex	1	0.1	50
synaptic signaling	2.6e-10	6.3e-08	930	426	47	CHRNA1,CACNA1A,SST,GRM5,AKAP5,SLC17A7,KCNA1,GABARAP,CHRM3,NPY,PTPRD,BSN,NPTX1,APBA2,DLGAP1,GABRG3,GABRB1,EXT1,GABBR2,DTNA,MEF2C,KCNQ3,STXBP1,GRIA1,GABRD,SYN3,HTR6,NQO1,RPH3A,PPFIA2,CACNB2,CPLX2,DRD1,HSPA8,SYT1,HTR1A,SNAP25,GRIA2,GRM1,HTR3B,ERC2,GRIK3,GRIN2B,CADPS,ATXN3,GABRB2,EXOC4	AD.Ex	1	0.1	50
regulation of neuron projection development	3.4e-10	8e-08	930	489	51	SCARB2,CNTN1,SS18L2,TIAM2,CTNNA2,NTRK3,CUX1,PTPRG,TBR1,TUBB2B,RTN4RL2,AMIGO1,PTPRD,LRRC7,CHN1,PLK2,TIAM1,DPYSL2,CDKL3,ISLR2,OLFM1,MAP1B,RAP2A,NRP1,DCC,CTTN,DBN1,VEGFA,WNT5A,MAGI2,MUL1,KALRN,SLIT2,DVL2,MEF2C,DGKG,NGEF,HECW1,YWHAH,CAMK2B,ENC1,FBXO7,PPFIA2,DAB1,SYT1,FES,SNAP25,NEGR1,VLDLR,CAMK1D,TRIM67	AD.Ex	1	0.1	50
axon development	4e-10	9.1e-08	930	402	45	PTCH1,CTNNA2,SPTAN1,MYOT,NFASC,GRB2,DSCAML1,RTN4RL2,CCK,RPS6KA5,AMIGO1,UNC5D,BOC,DPYSL5,CHN1,SHC3,NPTX1,B4GALT5,NFIB,DPYSL2,GPC1,STMN1,MAP1B,CHL1,NRP1,EXT1,DCC,ROBO3,VEGFA,WNT5A,KALRN,CDH11,NRXN3,SLIT2,MAPK7,MAP1A,STXBP1,SLIT1,C9orf72,BAIAP2,DAB1,RNF165,SLIT3,VLDLR,FLRT3	AD.Ex	1	0.1	50
positive regulation of neuron differentiation	1.1e-09	2.4e-07	930	357	41	CDKL3,SCARB2,ISLR2,MAP1B,CNTN1,NRP1,DBN1,VEGFA,GPRC5B,SS18L2,WNT5A,MAGI2,MUL1,KALRN,SLIT2,DVL2,BMP6,TIAM2,NTRK3,MEF2C,BCL6,CUX1,DLX1,DLX2,TUBB2B,CAMK2B,ENC1,DAB1,SYT1,BRINP1,FES,NEGR1,AMIGO1,TCF4,CSNK1E,PTPRD,LRRC7,VLDLR,CAMK1D,TRIM67,TIAM1	AD.Ex	1	0.1	50
telencephalon development	5.1e-09	9.1e-07	930	236	31	PHACTR1,PLCB1,EXT1,TMEM108,SKI,WNT5A,SLIT2,KIRREL3,KDM2B,AGTPBP1,KDM6B,NRG3,MBOAT7,POU3F3,TBR1,SLIT1,DLX1,DLX2,HTR6,BTBD3,NRGN,DRD1,CCDC85C,DAB1,SRD5A1,KCNA1,NPY,SLIT3,SLC8A3,NEUROD6,NFIB	AD.Ex	1	0.1	50
synapse organization	1.1e-08	1.9e-06	930	271	33	CHRNA1,MAP1B,CTTN,DBN1,LRRTM3,TMEM108,FNTA,WNT5A,KALRN,APBB2,KIRREL3,GRM5,SPOCK2,INSR,MYOT,PDZRN3,IGSF21,LRRTM1,CTNND2,NFASC,SYNPO,PPFIA2,CACNB2,DRD1,GPM6A,ERC2,PTPRD,BSN,NOS1AP,SDK2,SLC8A3,FLRT3,GABRB2	AD.Ex	1	0.1	50
negative regulation of protein phosphorylation	2.1e-08	3.2e-06	930	410	42	CAMK2N1,RPTOR,SPRED1,NCK2,NTRK3,TRIB2,SH2B3,PDE4D,PPP5C,TMED2,TRIB3,SPRY2,PRKAR1A,MYOCD,SLC8A3,CALM3,CALM1,DUSP4,DUSP8,PPM1E,SH3BP5,PEBP1,TSG101,SLIT2,LMO3,SMAD7,DUSP10,DACT1,DUSP16,PRKAR2B,PTPN1,UBASH3B,YWHAB,PLK1,PARVA,C9orf72,UCHL1,FBXO7,CIT,PKIA,PRKAG2,DUSP6	AD.Ex	1	0.1	50
axon guidance	3e-08	4.4e-06	930	268	32	CHL1,NRP1,EXT1,DCC,ROBO3,VEGFA,WNT5A,KALRN,NRXN3,SLIT2,PTCH1,MAPK7,SPTAN1,MYOT,SLIT1,NFASC,GRB2,DSCAML1,DAB1,RNF165,RPS6KA5,UNC5D,SLIT3,BOC,DPYSL5,VLDLR,CHN1,SHC3,FLRT3,NFIB,DPYSL2,GPC1	AD.Ex	1	0.1	50
neuron projection guidance	3.3e-08	4.7e-06	930	269	32	CHL1,NRP1,EXT1,DCC,ROBO3,VEGFA,WNT5A,KALRN,NRXN3,SLIT2,PTCH1,MAPK7,SPTAN1,MYOT,SLIT1,NFASC,GRB2,DSCAML1,DAB1,RNF165,RPS6KA5,UNC5D,SLIT3,BOC,DPYSL5,VLDLR,CHN1,SHC3,FLRT3,NFIB,DPYSL2,GPC1	AD.Ex	1	0.1	50
regulation of ion transmembrane transport	6.1e-08	8.5e-06	930	473	45	TMEM109,GLRX,ATP1B1,CACNA1A,GRM5,PDE4D,KCNH1,KCNG1,KCNC2,KCNAB3,RNF207,KCNA1,AMIGO1,KCNJ2,CHRM3,KCNIP4,NETO2,LRRC7,CALM3,CALM1,SHISA9,CACNA2D3,KCND3,KCNA3,KCNB2,KCNJ11,KCNJ4,MEF2C,KCNQ3,KCNQ5,UBASH3B,GRIA1,CORO1A,HECW1,YWHAH,CACNB2,CACNG8,DRD1,GRIA2,ADRA2A,NOS1AP,GRIN2B,SLC43A1,CLCN2,CEMIP	AD.Ex	1	0.1	50
negative regulation of protein kinase activity	7e-08	9.6e-06	930	236	29	DUSP4,DUSP8,PPM1E,SH3BP5,CAMK2N1,TSG101,RPTOR,SPRED1,DUSP10,DUSP16,PRKAR2B,PTPN1,TRIB2,SH2B3,UBASH3B,YWHAB,PLK1,PARVA,UCHL1,TRIB3,SPRY2,FBXO7,CIT,PRKAR1A,MYOCD,PKIA,PRKAG2,SLC8A3,DUSP6	AD.Ex	1	0.1	50
negative regulation of phosphorylation	1.1e-07	1.4e-05	930	451	43	CAMK2N1,RPTOR,SPRED1,NCK2,NTRK3,TRIB2,SH2B3,PDE4D,PPP5C,TMED2,TRIB3,SPRY2,PRKAR1A,MYOCD,SLC8A3,CALM3,CALM1,DUSP4,DUSP8,PPM1E,SH3BP5,PEBP1,TSG101,SLIT2,LMO3,SMAD7,DUSP10,DACT1,DUSP16,PRKAR2B,PTPN1,PIK3IP1,UBASH3B,YWHAB,PLK1,PARVA,C9orf72,UCHL1,FBXO7,CIT,PKIA,PRKAG2,DUSP6	AD.Ex	1	0.1	50
positive regulation of neuron projection development	1.5e-07	1.9e-05	930	273	31	CDKL3,SCARB2,ISLR2,MAP1B,CNTN1,NRP1,DBN1,VEGFA,SS18L2,WNT5A,MAGI2,MUL1,KALRN,SLIT2,DVL2,TIAM2,NTRK3,CUX1,TUBB2B,CAMK2B,ENC1,SYT1,FES,NEGR1,AMIGO1,PTPRD,LRRC7,VLDLR,CAMK1D,TRIM67,TIAM1	AD.Ex	1	0.1	50
negative regulation of kinase activity	1.6e-07	2e-05	930	259	30	DUSP4,DUSP8,PPM1E,SH3BP5,CAMK2N1,TSG101,RPTOR,SPRED1,DUSP10,DUSP16,PRKAR2B,PTPN1,TRIB2,SH2B3,PIK3IP1,UBASH3B,YWHAB,PLK1,PARVA,UCHL1,TRIB3,SPRY2,FBXO7,CIT,PRKAR1A,MYOCD,PKIA,PRKAG2,SLC8A3,DUSP6	AD.Ex	1	0.1	50
positive regulation of neurogenesis	3.6e-07	4.2e-05	930	454	42	SCARB2,CNTN1,GPRC5B,SS18L2,TIAM2,NTRK3,BCL6,CUX1,DLX1,DLX2,TUBB2B,BRINP1,AMIGO1,TCF4,PTPRD,LRRC7,TIAM1,CDKL3,ISLR2,MAP1B,NRP1,DBN1,TENM4,VEGFA,WNT5A,MAGI2,MUL1,KALRN,SLIT2,DVL2,BMP6,MEF2C,CAMK2B,ENC1,DAB1,SYT1,FES,NEGR1,CSNK1E,VLDLR,CAMK1D,TRIM67	AD.Ex	1	0.1	50
regulation of membrane potential	4.3e-07	4.9e-05	930	425	40	CHRNA1,GLRX,TMEM108,ATP1B1,CACNA1A,GRM5,RGS7BP,KCNH1,PANK2,CCK,KCNC2,RNF207,KCNA1,KCNJ2,SLC8A3,CALM3,CALM1,GABRG3,GABRB1,KCND3,MUL1,KCNJ11,CELF4,SMAD7,KCNK9,KCNK1,MEF2C,KCNQ3,GRIA1,GABRD,SLC4A3,YWHAH,CACNB2,CTNS,GRM1,HTR3B,NOS1AP,GRIK3,GRIN2B,GABRB2	AD.Ex	1	0.1	50
negative regulation of protein serine/threonine kinase activity	4.8e-07	5.4e-05	930	137	20	DUSP4,DUSP8,PLK1,UCHL1,SPRY2,FBXO7,CIT,RPTOR,SPRED1,DUSP10,PRKAR1A,MYOCD,DUSP16,PRKAR2B,PTPN1,PKIA,PRKAG2,SH2B3,SLC8A3,DUSP6	AD.Ex	1	0.1	50
negative regulation of transferase activity	5.4e-07	6e-05	930	289	31	DUSP4,DUSP8,PPM1E,SH3BP5,CAMK2N1,TSG101,RPTOR,SPRED1,SMAD7,DUSP10,DUSP16,PRKAR2B,PTPN1,TRIB2,SH2B3,PIK3IP1,UBASH3B,YWHAB,PLK1,PARVA,UCHL1,TRIB3,SPRY2,FBXO7,CIT,PRKAR1A,MYOCD,PKIA,PRKAG2,SLC8A3,DUSP6	AD.Ex	1	0.1	50
regulation of synapse structure or activity	7.1e-07	7.6e-05	930	220	26	DBN1,LRRTM3,C1QL3,WNT5A,KALRN,CLSTN1,CTNNA2,MEF2C,SLC17A7,IL10RA,TUBA1A,LRRTM1,SLIT1,NGEF,CAMK2B,PPFIA2,LINGO2,HSPA8,GPM6A,AMIGO1,LRFN2,LRRN1,PTPRD,GRIN2B,FLRT3,TIAM1	AD.Ex	1	0.1	50
regulation of synapse organization	1e-06	0.0001	930	210	25	DBN1,LRRTM3,C1QL3,WNT5A,KALRN,CLSTN1,CTNNA2,MEF2C,IL10RA,TUBA1A,LRRTM1,SLIT1,NGEF,CAMK2B,PPFIA2,LINGO2,HSPA8,GPM6A,AMIGO1,LRFN2,LRRN1,PTPRD,GRIN2B,FLRT3,TIAM1	AD.Ex	1	0.1	50
cellular potassium ion transport	1.2e-06	0.00012	930	158	21	SLC24A2,KCNH1,KCND3,KCNA3,KCNB2,ATP1B1,KCNJ11,SLC9A8,KCNG1,KCNC2,KCNAB3,KCNK9,SNAP25,KCNA1,KCNJ2,KCNIP4,KCNJ4,SLC12A2,KCNK1,KCNQ3,KCNQ5	AD.Ex	1	0.1	50
potassium ion transmembrane transport	1.2e-06	0.00012	930	158	21	SLC24A2,KCNH1,KCND3,KCNA3,KCNB2,ATP1B1,KCNJ11,SLC9A8,KCNG1,KCNC2,KCNAB3,KCNK9,SNAP25,KCNA1,KCNJ2,KCNIP4,KCNJ4,SLC12A2,KCNK1,KCNQ3,KCNQ5	AD.Ex	1	0.1	50
peptidyl-threonine dephosphorylation	1.7e-06	0.00017	930	23	8	PPP5C,PPM1B,DUSP4,PPM1E,DUSP8,DUSP10,DUSP16,DUSP6	AD.Ex	1	0.1	50
potassium ion transport	2.5e-06	0.00023	930	165	21	SLC24A2,KCNH1,KCND3,KCNA3,KCNB2,ATP1B1,KCNJ11,SLC9A8,KCNG1,KCNC2,KCNAB3,KCNK9,SNAP25,KCNA1,KCNJ2,KCNIP4,KCNJ4,SLC12A2,KCNK1,KCNQ3,KCNQ5	AD.Ex	1	0.1	50
forebrain development	2.6e-06	0.00024	930	358	34	PHACTR1,PLCB1,EXT1,TMEM108,SKI,WNT5A,SLIT2,KIRREL3,KDM2B,AGTPBP1,KDM6B,NRG3,MBOAT7,POU3F3,TBR1,SLIT1,DLX1,DLX2,HTR6,BTBD3,NRGN,DRD1,CCDC85C,PCDH9,GNAO1,DAB1,KCNC2,SRD5A1,KCNA1,NPY,SLIT3,SLC8A3,NEUROD6,NFIB	AD.Ex	1	0.1	50
positive regulation of cell projection organization	2.9e-06	0.00026	930	376	35	CDKL3,SCARB2,CCP110,ISLR2,MAP1B,CNTN1,NRP1,DBN1,VEGFA,SS18L2,WNT5A,MAGI2,MUL1,KALRN,SLIT2,DVL2,TIAM2,NTRK3,CUX1,CDC42EP3,TUBB2B,CAMK2B,ENC1,GPM6A,SYT1,FES,NEGR1,AMIGO1,PTPRD,LRRC7,TENM2,VLDLR,CAMK1D,TRIM67,TIAM1	AD.Ex	1	0.1	50
regulation of blood circulation	3.6e-06	0.00032	930	285	29	CORIN,CACNA2D3,KCND3,ATP1B1,KCNJ11,SMAD7,KCNJ4,KCNK1,PDE4D,DOCK4,SLC4A3,NPPC,HEY2,SREBF1,CACNB2,CACNG8,CELF2,GNAO1,HTR1A,RNF207,KCNJ2,CHRM3,KCNIP4,ECE1,ADRA2A,NOS1AP,SLC8A3,CALM3,CALM1	AD.Ex	1	0.1	50
regulation of cation transmembrane transport	3.9e-06	0.00034	930	333	32	SHISA9,GLRX,ATP1B1,KCNJ11,MEF2C,PDE4D,UBASH3B,GRIA1,CORO1A,HECW1,YWHAH,CACNB2,CACNG8,DRD1,KCNG1,KCNC2,KCNAB3,RNF207,KCNA1,AMIGO1,GRIA2,KCNJ2,KCNIP4,NETO2,ADRA2A,LRRC7,NOS1AP,GRIN2B,SLC43A1,CALM3,CALM1,CEMIP	AD.Ex	1	0.1	50
developmental growth involved in morphogenesis	5.4e-06	0.00047	930	108	16	CDKL3,MAP1B,SLIT1,NRP1,EXT1,C9orf72,TMEM108,SPRY2,WNT5A,MAGI2,SLIT2,BIN3,KDM5B,SLIT3,FLRT3,TIAM1	AD.Ex	1	0.1	50
cardiac septum morphogenesis	5.8e-06	0.00049	930	63	12	SMAD7,ACVR1,NRP1,HEY2,RBM15,PARVA,SLIT3,ZFPM2,SOX4,WNT5A,DHRS3,SLIT2	AD.Ex	1	0.1	50
heart development	5.9e-06	0.00049	930	489	41	ZFPM2,SOX4,AXIN2,SPRED1,PTCH1,NTRK3,ZFP36L1,TBR1,HEY2,NRG1,TMED2,RBM15,PRKAR1A,MYOCD,ECE1,DAND5,OLFM1,HDAC9,ACVR1,NRP1,EXT1,TENM4,VEGFA,SORBS2,PTCD2,WNT5A,SLIT2,DVL2,LMO4,SMAD7,CBY1,KDM6B,MEF2C,INSR,PARVA,RBM24,CDKL1,ROCK2,SLIT3,FLRT3,DHRS3	AD.Ex	1	0.1	50
regulation of dendrite development	6.5e-06	0.00053	930	148	19	CDKL3,NGEF,HECW1,RAP2A,DCC,DBN1,YWHAH,CAMK2B,SS18L2,PPFIA2,KALRN,PTPRD,VLDLR,MEF2C,CUX1,PLK2,DGKG,CAMK1D,TIAM1	AD.Ex	1	0.1	50
ventricular septum morphogenesis	8.3e-06	0.00067	930	36	9	SMAD7,SLIT3,ZFPM2,SOX4,ACVR1,WNT5A,HEY2,SLIT2,RBM15	AD.Ex	1	0.1	50
protein localization to membrane	9.1e-06	0.00072	930	498	41	ATP1B1,PACS1,PTCH1,GOLPH3,CLSTN1,RPL31,RPL37,RPL22,TMEM88,MYO5A,NFASC,MAP7,TMED2,KCNIP4,LRRC7,RILPL2,TIMM22,TIMM10,CALM3,CALM1,TIAM1,HSPA4,EMC3,RAP2A,KCNB2,FNTA,MAGI2,RPS14,TTC7A,ZDHHC14,BLZF1,STXBP1,RAB3C,SRP72,GPR158,EMC6,CACNB2,PREPL,SNAP25,ROCK2,EXOC4	AD.Ex	1	0.1	50
regulation of cell morphogenesis involved in differentiation	9.8e-06	0.00077	930	300	29	CDKL3,ISLR2,OLFM1,MAP1B,RAP2A,NRP1,DCC,CTTN,DBN1,VEGFA,SS18L2,WNT5A,KALRN,SLIT2,TIAM2,CUX1,TBR1,NGEF,HECW1,TUBB2B,YWHAH,CAMK2B,PPFIA2,DAB1,AMIGO1,PTPRD,CHN1,TIAM1,DPYSL2	AD.Ex	1	0.1	50
regulation of cell morphogenesis	1e-05	0.00079	930	483	40	SS18L2,TIAM2,CUX1,TBCCD1,TBR1,TUBB2B,AMIGO1,PTPRD,CHN1,TIAM1,DPYSL2,CDKL3,ISLR2,OLFM1,MAP1B,RAP2A,NRP1,DCC,CTTN,DBN1,VEGFA,WNT5A,MUL1,KALRN,SLIT2,DVL2,CDC42EP3,CORO1A,RHOBTB2,NGEF,HECW1,PARVA,YWHAH,CAMK2B,PPFIA2,BAIAP2,DAB1,SYT1,FES,RHOU	AD.Ex	1	0.1	50
regulation of ion transmembrane transporter activity	1e-05	0.00079	930	254	26	SHISA9,GLRX,ATP1B1,KCNJ11,GRM5,MEF2C,PDE4D,GRIA1,HECW1,YWHAH,CACNB2,CACNG8,KCNG1,KCNC2,RNF207,KCNA1,AMIGO1,GRIA2,CHRM3,NETO2,ADRA2A,LRRC7,NOS1AP,GRIN2B,CALM3,CALM1	AD.Ex	1	0.1	50
olfactory bulb development	1.2e-05	0.00092	930	29	8	SLIT3,SLIT1,DLX2,SKI,WNT5A,AGTPBP1,EXT1,SLIT2	AD.Ex	1	0.1	50
regulation of peptidyl-threonine phosphorylation	1.2e-05	0.00094	930	47	10	SMAD7,PRKAG2,CALM3,SPRY2,CALM1,RPTOR,WNT5A,CEMIP,SPRED1,PLK1	AD.Ex	1	0.1	50
heart morphogenesis	1.6e-05	0.0012	930	230	24	OLFM1,ACVR1,NRP1,EXT1,VEGFA,ZFPM2,SOX4,PTCD2,WNT5A,AXIN2,SLIT2,DVL2,SMAD7,PTCH1,MEF2C,INSR,TBR1,HEY2,NRG1,TMED2,RBM15,PARVA,SLIT3,DHRS3	AD.Ex	1	0.1	50
regulation of synaptic plasticity	2e-05	0.0015	930	174	20	SLC24A2,SHISA9,MAP1B,DBN1,YWHAH,CAMK2B,TSHZ3,NRGN,CPLX2,GRM5,SNAP25,SORCS2,AKAP5,GRIN2B,MEF2C,SLC8A3,PLK2,MAP1A,STXBP1,GRIA1	AD.Ex	1	0.1	50
pallium development	2e-05	0.0015	930	160	19	TBR1,PHACTR1,DLX1,DLX2,PLCB1,HTR6,TMEM108,BTBD3,SLIT2,CCDC85C,KIRREL3,DAB1,SRD5A1,KCNA1,NPY,KDM6B,MBOAT7,NEUROD6,POU3F3	AD.Ex	1	0.1	50
cardiac septum development	2e-05	0.0014	930	94	14	SMAD7,ACVR1,NRP1,HEY2,RBM15,PARVA,SLIT3,ZFPM2,SOX4,DAND5,WNT5A,DHRS3,SLIT2,LMO4	AD.Ex	1	0.1	50
olfactory lobe development	2.1e-05	0.0015	930	31	8	SLIT3,SLIT1,DLX2,SKI,WNT5A,AGTPBP1,EXT1,SLIT2	AD.Ex	1	0.1	50
regulation of transmembrane transporter activity	2.2e-05	0.0016	930	265	26	SHISA9,GLRX,ATP1B1,KCNJ11,GRM5,MEF2C,PDE4D,GRIA1,HECW1,YWHAH,CACNB2,CACNG8,KCNG1,KCNC2,RNF207,KCNA1,AMIGO1,GRIA2,CHRM3,NETO2,ADRA2A,LRRC7,NOS1AP,GRIN2B,CALM3,CALM1	AD.Ex	1	0.1	50
cardiac chamber development	2.6e-05	0.0019	930	149	18	ACVR1,NRP1,HEY2,NRG1,RBM15,PARVA,ZFPM2,SOX4,PTCD2,WNT5A,SLIT2,LMO4,SMAD7,MYOCD,SLIT3,MEF2C,DAND5,DHRS3	AD.Ex	1	0.1	50
protein localization to cell periphery	2.7e-05	0.0019	930	222	23	RAP2A,KCNB2,ATP1B1,PACS1,TTC7A,PTCH1,GOLPH3,CLSTN1,BLZF1,TMEM88,MYO5A,STXBP1,RAB3C,NFASC,MAP7,TMED2,GPR158,CACNB2,PREPL,SNAP25,KCNIP4,RILPL2,ROCK2	AD.Ex	1	0.1	50
protein localization to plasma membrane	2.9e-05	0.002	930	193	21	RAB3C,NFASC,MAP7,RAP2A,TMED2,KCNB2,GPR158,CACNB2,PREPL,ATP1B1,PACS1,TTC7A,PTCH1,GOLPH3,KCNIP4,RILPL2,ROCK2,BLZF1,TMEM88,MYO5A,STXBP1	AD.Ex	1	0.1	50
regulation of heart contraction	3e-05	0.0021	930	239	24	CORIN,CACNA2D3,KCND3,ATP1B1,KCNJ11,SMAD7,KCNJ4,KCNK1,PDE4D,SLC4A3,NPPC,HEY2,SREBF1,CACNB2,CACNG8,CELF2,GNAO1,RNF207,KCNJ2,KCNIP4,NOS1AP,SLC8A3,CALM3,CALM1	AD.Ex	1	0.1	50
ventricular septum development	3.3e-05	0.0023	930	63	11	SMAD7,ACVR1,HEY2,RBM15,SLIT3,ZFPM2,SOX4,DAND5,WNT5A,SLIT2,LMO4	AD.Ex	1	0.1	50
substrate-independent telencephalic tangential interneuron migration	3.7e-05	0.0025	930	11	5	SLIT3,SLIT2,DRD1,NRG3,SLIT1	AD.Ex	1	0.1	50
substrate-independent telencephalic tangential migration	3.7e-05	0.0025	930	11	5	SLIT3,SLIT2,DRD1,NRG3,SLIT1	AD.Ex	1	0.1	50
regulation of alternative mRNA splicing, via spliceosome	3.7e-05	0.0025	930	75	12	KHDRBS3,RBFOX1,DDX17,RBM15,RBM24,MBNL2,SRRM4,RBM5,CELF2,CELF5,SRSF5,CELF4	AD.Ex	1	0.1	50
regulation of activin receptor signaling pathway	3.9e-05	0.0026	930	25	7	SMAD7,MAGI2,ACVR2A,ACVR1,SKI,DACT1,DAND5	AD.Ex	1	0.1	50
cardiac ventricle development	4e-05	0.0026	930	113	15	ACVR1,HEY2,NRG1,RBM15,ZFPM2,SOX4,PTCD2,WNT5A,SLIT2,LMO4,SMAD7,MYOCD,SLIT3,MEF2C,DAND5	AD.Ex	1	0.1	50
cardiac chamber morphogenesis	4.5e-05	0.0029	930	114	15	ACVR1,NRP1,HEY2,NRG1,RBM15,PARVA,ZFPM2,SOX4,PTCD2,WNT5A,SLIT2,SMAD7,SLIT3,MEF2C,DHRS3	AD.Ex	1	0.1	50
regulation of dendrite morphogenesis	4.7e-05	0.003	930	89	13	CDKL3,NGEF,HECW1,RAP2A,DBN1,PTPRD,YWHAH,CAMK2B,SS18L2,PPFIA2,CUX1,KALRN,TIAM1	AD.Ex	1	0.1	50
regulation of cation channel activity	4.7e-05	0.003	930	170	19	SHISA9,CACNB2,CACNG8,KCNJ11,KCNG1,KCNC2,RNF207,KCNA1,AMIGO1,GRIA2,NETO2,LRRC7,NOS1AP,GRIN2B,MEF2C,CALM3,CALM1,PDE4D,GRIA1	AD.Ex	1	0.1	50
regulation of transporter activity	4.9e-05	0.0031	930	278	26	SHISA9,GLRX,ATP1B1,KCNJ11,GRM5,MEF2C,PDE4D,GRIA1,HECW1,YWHAH,CACNB2,CACNG8,KCNG1,KCNC2,RNF207,KCNA1,AMIGO1,GRIA2,CHRM3,NETO2,ADRA2A,LRRC7,NOS1AP,GRIN2B,CALM3,CALM1	AD.Ex	1	0.1	50
positive regulation of dendrite morphogenesis	5.4e-05	0.0034	930	35	8	CDKL3,SS18L2,CUX1,KALRN,DBN1,PTPRD,TIAM1,CAMK2B	AD.Ex	1	0.1	50
positive regulation of potassium ion transport	5.7e-05	0.0035	930	45	9	KCNC2,RNF207,KCNA1,AMIGO1,KCNJ2,ATP1B1,ADRA2A,NOS1AP,DRD1	AD.Ex	1	0.1	50
regulation of postsynaptic cytosolic calcium ion concentration	6.1e-05	0.0037	930	12	5	WNT5A,GRIA1,SLC8A3,GRM5,GRM1	AD.Ex	1	0.1	50
regulation of axonogenesis	6.5e-05	0.0039	930	174	19	CDKL3,TBR1,ISLR2,OLFM1,MAP1B,NRP1,TUBB2B,DCC,CTTN,DBN1,VEGFA,WNT5A,SLIT2,DAB1,AMIGO1,TIAM2,CHN1,TIAM1,DPYSL2	AD.Ex	1	0.1	50
central nervous system neuron differentiation	6.5e-05	0.0039	930	174	19	GBA2,TBR1,SLIT1,DLX1,DLX2,GABRB1,DCC,SOX4,WNT5A,CDH11,SLIT2,DRD1,LMO4,PTCH1,AGTPBP1,NPY,SLIT3,B4GALT5,NFIB	AD.Ex	1	0.1	50
regulation of skeletal muscle cell differentiation	6.6e-05	0.004	930	19	6	ARNTL,MEF2C,RBM24,DDX17,MYOCD,GPC1	AD.Ex	1	0.1	50
peptidyl-tyrosine dephosphorylation	6.9e-05	0.0041	930	105	14	DUSP4,DUSP8,PTPN21,DUSP23,PTPRK,SSH2,DUSP10,DUSP16,PTPRD,PTPN1,PTP4A2,DUSP6,PTPRG,UBASH3B	AD.Ex	1	0.1	50
regulation of MAP kinase activity	7.1e-05	0.0043	930	334	29	DUSP4,DUSP8,MAP4K5,CD40,VEGFA,TSG101,MAP3K4,WNT5A,MUL1,SPRED1,DVL2,LAMTOR3,DUSP10,DUSP16,PTPN1,NTRK3,TRIB2,SH2B3,INSR,DIRAS2,NRG1,UCHL1,TRIB3,SPRY2,GRM1,ADRA2A,UBC,DUSP6,TIAM1	AD.Ex	1	0.1	50
regulation of potassium ion transport	9.4e-05	0.0055	930	95	13	KCNG1,KCNC2,KCNAB3,RNF207,KCNA1,AMIGO1,KCNJ2,KCNIP4,NETO2,ADRA2A,NOS1AP,ATP1B1,DRD1	AD.Ex	1	0.1	50
commissural neuron axon guidance	9.5e-05	0.0055	930	13	5	ROBO3,VEGFA,NRP1,NFIB,PTCH1	AD.Ex	1	0.1	50
neuron projection extension	9.8e-05	0.0056	930	59	10	CDKL3,MAP1B,SLIT1,NRP1,SLIT3,C9orf72,TMEM108,FLRT3,TIAM1,SLIT2	AD.Ex	1	0.1	50
cell growth	0.0001	0.0058	930	83	12	CDKL3,MAP1B,SLIT1,NRP1,SLIT3,SORBS2,C9orf72,TMEM108,FLRT3,TIAM1,SLIT2,BIN3	AD.Ex	1	0.1	50
cellular response to peptide	0.00011	0.0064	930	326	28	MAP1B,HDAC5,HDAC9,ADCY2,TRIM41,SMPD3,CACNA1A,SORBS1,GRM5,KLF3,PRKAR2B,PTPN1,LPIN3,MYO5A,CDC6,INSR,ZFP36L1,GRB2,SREBF1,CDC5L,SMARCC1,TRIB3,BAIAP2,SRD5A1,PRKAR1A,KLF10,ASS1,SRSF5	AD.Ex	1	0.1	50
central nervous system neuron development	0.00011	0.0064	930	84	12	GBA2,SLIT1,NPY,GABRB1,DCC,SLIT3,B4GALT5,WNT5A,CDH11,SLIT2,NFIB,DRD1	AD.Ex	1	0.1	50
regulation of mRNA splicing, via spliceosome	0.00014	0.0077	930	112	14	RBM15,RBM24,MBNL2,SRRM4,RBM5,CELF2,CELF5,CELF4,KHDRBS3,HSPA8,RBFOX1,SRPK1,DDX17,SRSF5	AD.Ex	1	0.1	50
cellular response to growth factor stimulus	0.00014	0.0076	930	488	37	TMEM108,SPRED1,NTRK3,ZFP36L1,DLX1,GRB2,GTF2F1,GTF2F2,CDC5L,DSTYK,SPRY2,NR3C1,MAP1B,ACVR1,NRP1,EXT1,PTPRK,SMPD3,VEGFA,SKI,FNTA,WNT5A,MAGI2,GAS1,FUT8,BMP6,SMAD7,FURIN,KDM5B,MAPK7,MEF2C,ACVR2A,CORO1A,RAB35,SRD5A1,FLRT3,UBC	AD.Ex	1	0.1	50
regulation of neurotransmitter levels	0.00016	0.0088	930	333	28	MEF2C,PRKCB,STXBP1,INSR,SYN3,NQO1,CLU,RPH3A,PPFIA2,CACNB2,PREPL,CPLX2,DRD1,HSPA8,SYT1,SRD5A1,HTR1A,SNAP25,GRM1,ERC2,ADRA2A,NOS1AP,ROCK2,CYB5B,CADPS,ASS1,CALM3,CALM1	AD.Ex	1	0.1	50
positive regulation of peptidyl-threonine phosphorylation	0.00017	0.0091	930	31	7	PRKAG2,CALM3,CALM1,RPTOR,WNT5A,CEMIP,PLK1	AD.Ex	1	0.1	50
regulation of muscle contraction	0.00018	0.0098	930	158	17	MYL5,CTTN,KCNB2,ATP1B1,SMAD7,RNF207,KCNA1,MYOCD,KCNJ2,CHRM3,ADRA2A,NOS1AP,SLC8A3,CALM3,CALM1,PDE4D,DOCK4	AD.Ex	1	0.1	50
learning or memory	0.00018	0.0095	930	235	22	SLC24A2,RIC8A,PLCB1,KALRN,NRXN3,GRM5,PRKAR2B,MEF2C,MAP1A,INSR,GRIA1,TBR1,CTNS,NRGN,DRD1,CCK,BRINP1,SNAP25,GRIN2B,VLDLR,SLC8A3,PLK2	AD.Ex	1	0.1	50
MAPK cascade	0.00019	0.01	930	371	30	MAP4K5,PEBP1,MAP3K4,WNT5A,MUL1,SPRED1,LAMTOR3,MARK3,PTPN1,MAPK7,MEF2C,PPP5C,SPTAN1,PSMD6,ZFP36L1,GRB2,YWHAB,NRG1,RASA2,PSMC3,RASGEF1A,SRPK1,MAPK6,LRRC7,GRIN2B,PSMD12,SHC3,CALM1,UBC,DUSP6	AD.Ex	1	0.1	50
signal transduction by protein phosphorylation	0.00019	0.01	930	371	30	MAP4K5,PEBP1,MAP3K4,WNT5A,MUL1,SPRED1,LAMTOR3,MARK3,PTPN1,MAPK7,MEF2C,PPP5C,SPTAN1,PSMD6,ZFP36L1,GRB2,YWHAB,NRG1,RASA2,PSMC3,RASGEF1A,SRPK1,MAPK6,LRRC7,GRIN2B,PSMD12,SHC3,CALM1,UBC,DUSP6	AD.Ex	1	0.1	50
positive regulation of voltage-gated potassium channel activity	0.00021	0.011	930	15	5	KCNC2,RNF207,KCNA1,AMIGO1,NOS1AP	AD.Ex	1	0.1	50
cell-cell adhesion via plasma-membrane adhesion molecules	0.00022	0.011	930	255	23	RIC8A,ACVR1,ESAM,ROBO3,TENM4,CDH10,CDH11,CDH12,CDH18,KIRREL3,CLSTN1,MYOT,IGSF21,DSCAML1,PCDH9,DAB1,AMIGO1,UNC5D,PTPRD,TENM2,SDK2,PCDH7,FLRT3	AD.Ex	1	0.1	50
learning	0.00022	0.011	930	131	15	TBR1,SLC24A2,RIC8A,KALRN,CTNS,NRGN,NRXN3,DRD1,GRM5,CCK,SNAP25,PRKAR2B,SLC8A3,MAP1A,INSR	AD.Ex	1	0.1	50
regulation of developmental growth	0.00023	0.012	930	306	26	CDKL3,ISLR2,OLFM1,MAP1B,NRP1,PLCB1,DCC,CTTN,DBN1,VEGFA,ZFPM2,WNT5A,MUL1,MAEL,SMAD7,PTCH1,DUSP10,MEF2C,BASP1,INSR,NPPC,HEY2,SYT1,JARID2,DUSP6,DPYSL2	AD.Ex	1	0.1	50
mRNA processing	0.00023	0.012	930	483	36	CLP1,ZFP36L1,GTF2H3,GTF2F1,GTF2F2,RBM15,CDC5L,DHX15,MBNL2,SRRM4,RBM5,CELF2,CELF5,KHDRBS3,RBFOX1,SRPK1,PPIH,DDX17,SCAF8,ZMAT5,SNRPG,RNASEL,DDX23,PTCD2,RBM26,CELF4,SNRNP35,SNRNP40,YBX1,CPSF3,TFIP11,RBM24,HSPA8,TSEN34,DDX20,SRSF5	AD.Ex	1	0.1	50
small GTPase mediated signal transduction	0.00024	0.012	930	256	23	ARHGAP29,ELMO1,RAP2A,USP28,TIAM2,BCL6,TAX1BP3,RAPGEF5,DOCK4,CDC42EP3,RHOBTB2,GRB2,GRAP2,RAB35,DAB1,RASGEF1A,ADRA2A,ROCK2,RASSF1,SHC3,PLK2,RHOU,TIAM1	AD.Ex	1	0.1	50
regulation of synaptic vesicle exocytosis	0.00026	0.013	930	66	10	SYT1,ADRA2A,PRKCB,CALM3,CALM1,PPFIA2,CACNB2,PREPL,STXBP1,CPLX2	AD.Ex	1	0.1	50
regulation of muscle system process	0.00027	0.013	930	226	21	MYL5,CTTN,KCNB2,ATP1B1,SMAD7,PDE4D,DOCK4,CAMK2B,RNF207,KCNA1,MYOCD,KCNJ2,CHRM3,ADRA2A,FOXO3,NOS1AP,JARID2,ROCK2,SLC8A3,CALM3,CALM1	AD.Ex	1	0.1	50
regulation of response to endoplasmic reticulum stress	0.0003	0.015	930	93	12	USP13,NCK2,TMED2,EDEM2,PTPN1,CLU,ATXN3,CREB3L1,DERL2,TMEM33,FICD,SERINC3	AD.Ex	1	0.1	50
regulation of protein complex assembly	0.00032	0.015	930	491	36	SLAIN2,NCK2,PFN2,CTNNA2,CAND1,SPTAN1,TRAPPC12,GTF2H3,GRB2,HEY2,NRG1,SSH2,CCK,STMN1,GBA2,MAP1B,ESAM,CTTN,DBN1,VEGFA,SLIT2,LMO4,DACT1,ARPC1A,STXBP6,STXBP1,CDC42EP3,CORO1A,TFIP11,COTL1,CLU,BBS10,BAIAP2,HSPA8,PSMC3,FES	AD.Ex	1	0.1	50
telencephalon cell migration	0.00033	0.016	930	56	9	SLIT1,HTR6,NRG3,SLIT3,MBOAT7,POU3F3,SLIT2,DRD1,DAB1	AD.Ex	1	0.1	50
multicellular organismal signaling	0.00033	0.016	930	136	15	CHRNA1,SLC4A3,CACNA2D3,NFASC,KCND3,CACNB2,CACNG8,ATP1B1,DRD1,RNF207,KCNA1,KCNJ2,KCNIP4,KCNJ4,KCNK1	AD.Ex	1	0.1	50
outflow tract morphogenesis	0.00033	0.016	930	68	10	ACVR1,NRP1,HEY2,PARVA,VEGFA,ZFPM2,MEF2C,WNT5A,DHRS3,DVL2	AD.Ex	1	0.1	50
regulation of potassium ion transmembrane transport	0.00034	0.016	930	81	11	KCNG1,KCNC2,KCNAB3,RNF207,KCNA1,AMIGO1,KCNJ2,KCNIP4,NETO2,NOS1AP,ATP1B1	AD.Ex	1	0.1	50
developmental cell growth	0.00034	0.016	930	81	11	CDKL3,MAP1B,SLIT1,NRP1,SLIT3,SORBS2,C9orf72,TMEM108,FLRT3,TIAM1,SLIT2	AD.Ex	1	0.1	50
positive regulation of cell morphogenesis involved in differentiation	0.00034	0.016	930	151	16	CDKL3,ISLR2,MAP1B,NRP1,TUBB2B,DBN1,CAMK2B,VEGFA,SS18L2,KALRN,SLIT2,AMIGO1,TIAM2,PTPRD,CUX1,TIAM1	AD.Ex	1	0.1	50
regulation of mRNA processing	0.00034	0.016	930	151	16	ZFP36L1,RBM15,RBM24,MBNL2,SRRM4,PTCD2,RBM5,CELF2,CELF5,CELF4,KHDRBS3,HSPA8,RBFOX1,SRPK1,DDX17,SRSF5	AD.Ex	1	0.1	50
positive regulation of potassium ion transmembrane transporter activity	0.00035	0.016	930	25	6	KCNC2,ATP1B1,RNF207,KCNA1,AMIGO1,NOS1AP	AD.Ex	1	0.1	50
regulation of anatomical structure size	0.00036	0.016	930	494	36	RPTOR,NCK2,PFN2,CTNNA2,DOCK4,SPTAN1,GRB2,SSH2,CHRM3,ECE1,DPYSL2,AQP4,CDKL3,GBA2,ISLR2,OLFM1,MAP1B,ESAM,NRP1,EXT1,DCC,CTTN,DBN1,VEGFA,WNT5A,SLIT2,SLC12A2,ARPC1A,CDC42EP3,CORO1A,COTL1,DRD1,BAIAP2,HTR1A,ADRA2A,ROCK2	AD.Ex	1	0.1	50
regulation of postsynaptic membrane potential	0.00037	0.017	930	95	12	CHRNA1,KCNA1,GABRG3,GRM1,GABRB1,GRIK3,GRIN2B,RGS7BP,MEF2C,GABRB2,GRIA1,GRM5	AD.Ex	1	0.1	50
regulation of synaptic transmission, glutamatergic	0.00037	0.017	930	69	10	SYT1,GRM1,GRIK3,MEF2C,TSHZ3,CACNG8,STXBP1,DGKI,DRD1,GRM5	AD.Ex	1	0.1	50
regulation of synaptic vesicle cycle	0.00041	0.018	930	96	12	SYT1,ADRA2A,BSN,PRKCB,SLC17A7,CALM3,CALM1,PPFIA2,CACNB2,PREPL,STXBP1,CPLX2	AD.Ex	1	0.1	50
response to peptide	0.00042	0.019	930	461	34	TRIM41,CD40,CACNA1A,GRM5,KLF3,SESN3,MYO5A,CDC6,ZFP36L1,GCNT1,GRB2,SREBF1,CDC5L,SMARCC1,TRIB3,PRKAR1A,MAP1B,HDAC5,HDAC9,ADCY2,SMPD3,EIF2B1,SORBS1,PRKAR2B,PTPN1,LPIN3,INSR,BAIAP2,SRD5A1,KLF10,GNAI1,ROCK2,ASS1,SRSF5	AD.Ex	1	0.1	50
regulation of neurotransmitter receptor activity	0.00042	0.019	930	83	11	DLGAP1,SHISA9,GRIA2,NETO2,LRRC7,GRIN2B,MEF2C,NPTX1,FNTA,CACNG8,GRIA1	AD.Ex	1	0.1	50
developmental growth	0.00043	0.019	930	336	27	CDKL3,CHRNA1,MAP1B,NRP1,EXT1,TENM4,SMPD3,SORBS2,TMEM108,WNT5A,MAGI2,GAS1,SLIT2,BIN3,KDM5B,ZFP36L1,NPPC,SLIT1,TMED2,RSPO2,C9orf72,SPRY2,PRKAR1A,SLIT3,FLRT3,TIAM1,RTF1	AD.Ex	1	0.1	50
dephosphorylation	0.00044	0.019	930	319	26	DUSP4,DUSP8,PTPN21,DUSP23,PPM1E,PTPRK,FIG4,SACM1L,INPP4A,DUSP10,DUSP16,ARMT1,PTPN1,LPIN3,PTP4A2,PPP5C,PTPRG,UBASH3B,PPP6C,G6PC3,THTPA,SSH2,PTPRD,PPM1B,DUSP6,FRA10AC1	AD.Ex	1	0.1	50
synapse assembly	0.00045	0.02	930	97	12	GPM6A,MAP1B,SPOCK2,PTPRD,BSN,SDK2,LRRTM3,FLRT3,GABRB2,WNT5A,DRD1,KIRREL3	AD.Ex	1	0.1	50
glutamate receptor signaling pathway	0.00047	0.02	930	47	8	GRIA2,GRM1,PLCB1,GRIK3,TIAM1,GRIN2B,GRIA1,GRM5	AD.Ex	1	0.1	50
growth	0.00048	0.02	930	338	27	CDKL3,CHRNA1,MAP1B,NRP1,EXT1,TENM4,SMPD3,SORBS2,TMEM108,WNT5A,MAGI2,GAS1,SLIT2,BIN3,KDM5B,ZFP36L1,NPPC,SLIT1,TMED2,RSPO2,C9orf72,SPRY2,PRKAR1A,SLIT3,FLRT3,TIAM1,RTF1	AD.Ex	1	0.1	50
forebrain cell migration	0.00049	0.021	930	59	9	SLIT1,HTR6,NRG3,SLIT3,MBOAT7,POU3F3,SLIT2,DRD1,DAB1	AD.Ex	1	0.1	50
regulation of postsynapse organization	0.0005	0.021	930	98	12	LRRTM1,NGEF,DBN1,CAMK2B,PPFIA2,WNT5A,KALRN,HSPA8,LRFN2,PTPRD,GRIN2B,TIAM1	AD.Ex	1	0.1	50
neurotransmitter transport	0.0005	0.021	930	172	17	SYN3,SLC25A38,RPH3A,PPFIA2,CPLX2,HSPA8,SYT1,SNAP25,SLC7A8,GRM1,ERC2,SEC14L1,TRPC4,CADPS,SLC17A7,STXBP1,SLC38A7	AD.Ex	1	0.1	50
Ras protein signal transduction	0.0005	0.021	930	172	17	ARHGAP29,ELMO1,GRB2,RAP2A,USP28,GRAP2,RAB35,ADRA2A,ROCK2,RASSF1,BCL6,SHC3,PLK2,TAX1BP3,RHOU,CDC42EP3,TIAM1	AD.Ex	1	0.1	50
cardiac muscle tissue development	0.00053	0.022	930	142	15	ACVR1,HEY2,NRG1,TENM4,VEGFA,SORBS2,ZFPM2,PTCD2,WNT5A,SMAD7,PRKAR1A,MYOCD,CBY1,KDM6B,MEF2C	AD.Ex	1	0.1	50
regulation of synaptic vesicle transport	0.00053	0.022	930	72	10	SYT1,ADRA2A,PRKCB,CALM3,CALM1,PPFIA2,CACNB2,PREPL,STXBP1,CPLX2	AD.Ex	1	0.1	50
long-term synaptic depression	0.00054	0.023	930	18	5	STXBP1,SLC24A2,PLK2,SORCS2,GRIA1	AD.Ex	1	0.1	50
urogenital system development	0.00055	0.023	930	306	25	FRAS1,EXT1,VEGFA,SOX4,PTCD2,WNT5A,MAGI2,SLIT2,KIRREL3,BMP6,SMAD7,PTCH1,NUP133,MEF2C,BASP1,IFT27,POU3F3,GCNT1,REN,SMARCC1,MYO1E,SRD5A1,MYOCD,PBX1,ASS1	AD.Ex	1	0.1	50
cell-cell signaling by wnt	0.00057	0.024	930	342	27	TLE3,PLCB1,EXT1,WNT5A,MAGI2,AXIN2,DVL2,AMOTL2,DACT1,AP2S1,TMEM88,TAX1BP3,PSMD6,CTNND2,LRRFIP2,RSPO2,DKK3,TMEM198,GNAO1,DACT3,PSMC3,CSNK1E,PSMD12,CALM1,UBC,TIAM1,RTF1	AD.Ex	1	0.1	50
Wnt signaling pathway	0.00057	0.024	930	342	27	TLE3,PLCB1,EXT1,WNT5A,MAGI2,AXIN2,DVL2,AMOTL2,DACT1,AP2S1,TMEM88,TAX1BP3,PSMD6,CTNND2,LRRFIP2,RSPO2,DKK3,TMEM198,GNAO1,DACT3,PSMC3,CSNK1E,PSMD12,CALM1,UBC,TIAM1,RTF1	AD.Ex	1	0.1	50
cellular response to drug	0.00059	0.024	930	325	26	ADCY2,RAP2A,PLCB1,PPM1E,TRIM41,SMPD3,KCNJ11,SLIT2,GOLPH3,KDM6B,MAPK7,MEF2C,PPP5C,ZNF277,NQO1,REN,NR3C1,DRD1,KCNC2,SRD5A1,ACER2,AMIGO1,CHRM3,GNAI1,ROCK2,ASS1	AD.Ex	1	0.1	50
positive regulation of response to endoplasmic reticulum stress	0.00065	0.026	930	38	7	ATXN3,USP13,NCK2,EDEM2,PTPN1,TMEM33,SERINC3	AD.Ex	1	0.1	50
renal system development	0.00065	0.026	930	275	23	FRAS1,EXT1,VEGFA,SOX4,PTCD2,WNT5A,MAGI2,SLIT2,KIRREL3,BMP6,SMAD7,PTCH1,NUP133,MEF2C,BASP1,IFT27,POU3F3,GCNT1,REN,MYO1E,MYOCD,PBX1,ASS1	AD.Ex	1	0.1	50
positive regulation of potassium ion transmembrane transport	0.00065	0.026	930	38	7	KCNC2,RNF207,KCNA1,AMIGO1,KCNJ2,ATP1B1,NOS1AP	AD.Ex	1	0.1	50
cognition	0.00068	0.027	930	276	23	SLC24A2,RIC8A,PLCB1,KALRN,NRXN3,GRM5,PRKAR2B,MEF2C,MAP1A,INSR,GRIA1,TBR1,CTNS,NRGN,DRD1,CCK,BRINP1,SNAP25,ST3GAL4,GRIN2B,VLDLR,SLC8A3,PLK2	AD.Ex	1	0.1	50
regulation of supramolecular fiber organization	0.00068	0.027	930	364	28	STMN1,GBA2,MAP1B,ESAM,NRP1,PPM1E,CTTN,DBN1,SLAIN2,SLIT2,NCK2,PFN2,CTNNA2,ARPC1A,MAP1A,SPTAN1,CDC42EP3,CORO1A,GRB2,COTL1,SYNPO,CLU,C9orf72,SSH2,BAIAP2,HSPA8,FES,ROCK2	AD.Ex	1	0.1	50
inactivation of MAPK activity	0.00068	0.027	930	28	6	DUSP4,DUSP8,DUSP10,DUSP16,DUSP6,SPRED1	AD.Ex	1	0.1	50
gamma-aminobutyric acid signaling pathway	0.00068	0.027	930	28	6	HTR1A,GABBR2,GABRG3,GABRB2,SLC12A2,GABRB1	AD.Ex	1	0.1	50
specification of animal organ identity	0.00071	0.028	930	19	5	WNT5A,TBR1,MEF2C,AXIN2,EXT1	AD.Ex	1	0.1	50
establishment of protein localization to mitochondrial membrane	0.00071	0.028	930	19	5	HSPA4,CALM3,CALM1,TIMM22,TIMM10	AD.Ex	1	0.1	50
amino acid transport	0.00071	0.028	930	131	14	SLC25A38,PPFIA2,CTNS,SYT1,NFKBIE,SLC25A44,SNAP25,SLC7A8,GRM1,SLC43A1,TRPC4,SLC17A7,STXBP1,SLC38A7	AD.Ex	1	0.1	50
regulation of cell growth	0.00073	0.029	930	402	30	RPTOR,CLSTN1,NRG3,BCL6,DACT3,MYOCD,DPYSL2,CDKL3,ISLR2,OLFM1,MAP1B,NRP1,DCC,CTTN,DBN1,VEGFA,TSG101,WNT5A,MUL1,APBB2,SLIT2,SMAD7,KDM2B,TCHP,EI24,KIF26A,DERL2,SYT1,SLIT3,ST7L	AD.Ex	1	0.1	50
regulation of protein polymerization	0.00075	0.029	930	227	20	STMN1,GBA2,MAP1B,ESAM,CTTN,DBN1,SLAIN2,SLIT2,NCK2,PFN2,CTNNA2,ARPC1A,SPTAN1,CDC42EP3,CORO1A,GRB2,COTL1,SSH2,BAIAP2,FES	AD.Ex	1	0.1	50
regulation of transmembrane receptor protein serine/threonine kinase signaling pathway	0.00076	0.03	930	244	21	ACVR1,SKOR2,SKI,WNT5A,MAGI2,SPRED1,INHBC,BMP6,INHBE,SMAD7,DACT1,ZNF703,RASL11B,ACVR2A,DLX1,SPRY2,DKK3,RNF165,MYOCD,UBC,DAND5	AD.Ex	1	0.1	50
mitotic cell cycle phase transition	0.00079	0.031	930	279	23	CCP110,ACVR1,ORC6,ACTR1A,PLCB1,E2F6,CCNI,MCM3,PRKAR2B,CEP63,CDC6,TUBA1A,SKP2,PPP6C,PLK1,E2F7,ID2,CSNK1E,DBF4,CALM3,CALM1,PLK2,MCM2	AD.Ex	1	0.1	50
negative regulation of MAP kinase activity	0.00081	0.031	930	76	10	DUSP4,DUSP8,DUSP10,DUSP16,PTPN1,SH2B3,UCHL1,SPRY2,DUSP6,SPRED1	AD.Ex	1	0.1	50
forebrain neuron differentiation	0.00083	0.032	930	51	8	TBR1,SLIT1,DLX1,DLX2,SLIT3,WNT5A,SLIT2,DRD1	AD.Ex	1	0.1	50
cellular response to peptide hormone stimulus	0.00084	0.032	930	263	22	MAP1B,HDAC5,HDAC9,ADCY2,SORBS1,PRKAR2B,PTPN1,LPIN3,MYO5A,CDC6,INSR,ZFP36L1,GRB2,SREBF1,CDC5L,SMARCC1,TRIB3,BAIAP2,SRD5A1,PRKAR1A,ASS1,SRSF5	AD.Ex	1	0.1	50
regulation of metal ion transport	0.00084	0.032	930	369	28	CNTN1,GLRX,ATP1B1,PDE4D,UBASH3B,CORO1A,HECW1,NKAIN2,NKAIN1,YWHAH,CAMK2B,CACNB2,DRD1,GNAO1,KCNG1,KCNC2,KCNAB3,RNF207,KCNA1,AMIGO1,KCNJ2,KCNIP4,NETO2,ADRA2A,NOS1AP,CALM3,CALM1,CEMIP	AD.Ex	1	0.1	50
regulation of neurotransmitter secretion	0.00085	0.032	930	90	11	SYT1,ADRA2A,MEF2C,PRKCB,CALM3,CALM1,PPFIA2,CACNB2,PREPL,STXBP1,CPLX2	AD.Ex	1	0.1	50
cell surface receptor signaling pathway involved in cell-cell signaling	0.00086	0.033	930	406	30	CHRNA1,AXIN2,AMOTL2,TMEM88,CTNND2,RSPO2,DACT3,CALM1,TIAM1,TLE3,PLCB1,EXT1,WNT5A,MAGI2,DVL2,DACT1,MEF2C,AP2S1,TAX1BP3,PSMD6,LRRFIP2,DKK3,TMEM198,GNAO1,PSMC3,CSNK1E,GRIN2B,PSMD12,UBC,RTF1	AD.Ex	1	0.1	50
regulation of canonical Wnt signaling pathway	0.00087	0.033	930	281	23	TLE3,SOX4,GPRC5B,WNT5A,AXIN2,DVL2,DACT1,ZNF703,TMEM88,PSMD6,CTNND2,HECW1,TMEM64,RSPO2,UBR5,DKK3,ARNTL,TMEM198,DACT3,PSMC3,CSNK1E,PSMD12,PPM1B	AD.Ex	1	0.1	50
RNA splicing, via transesterification reactions with bulged adenosine as nucleophile	0.00089	0.034	930	299	24	SNRPG,DDX23,CELF4,SNRNP35,SNRNP40,YBX1,CLP1,CPSF3,TFIP11,GTF2F1,GTF2F2,RBM15,CDC5L,DHX15,RBM5,CELF2,CELF5,HSPA8,SRPK1,PPIH,DDX17,DDX20,SRSF5,ZMAT5	AD.Ex	1	0.1	50
mRNA splicing, via spliceosome	0.00089	0.034	930	299	24	SNRPG,DDX23,CELF4,SNRNP35,SNRNP40,YBX1,CLP1,CPSF3,TFIP11,GTF2F1,GTF2F2,RBM15,CDC5L,DHX15,RBM5,CELF2,CELF5,HSPA8,SRPK1,PPIH,DDX17,DDX20,SRSF5,ZMAT5	AD.Ex	1	0.1	50
negative regulation of peptidyl-threonine phosphorylation	0.00091	0.034	930	20	5	SMAD7,SPRED1,CALM3,SPRY2,CALM1	AD.Ex	1	0.1	50
presynaptic modulation of chemical synaptic transmission	0.00094	0.035	930	12	4	SYT1,RPL22,PRKCB,CACNB2	AD.Ex	1	0.1	50
regulation of actin filament-based process	0.00094	0.035	930	390	29	NCK2,PFN2,CTNNA2,NTRK3,PDE4D,SPTAN1,GRB2,SSH2,RNF207,KCNJ2,STMN1,GBA2,ESAM,NRP1,PPM1E,CTTN,DBN1,SLIT2,ARPC1A,CDC42EP3,CORO1A,RHOBTB2,COTL1,SYNPO,C9orf72,BAIAP2,FES,NOS1AP,ROCK2	AD.Ex	1	0.1	50
negative regulation of activin receptor signaling pathway	0.00094	0.035	930	12	4	MAGI2,ACVR1,SKI,DAND5	AD.Ex	1	0.1	50
regulation of cellular component size	0.00095	0.035	930	372	28	CDKL3,GBA2,ISLR2,OLFM1,MAP1B,ESAM,NRP1,DCC,CTTN,DBN1,VEGFA,RPTOR,WNT5A,SLIT2,NCK2,PFN2,SLC12A2,CTNNA2,ARPC1A,SPTAN1,CDC42EP3,CORO1A,GRB2,COTL1,SSH2,BAIAP2,DPYSL2,AQP4	AD.Ex	1	0.1	50
kidney development	0.001	0.038	930	267	22	FRAS1,EXT1,VEGFA,SOX4,PTCD2,WNT5A,MAGI2,SLIT2,KIRREL3,BMP6,SMAD7,PTCH1,NUP133,MEF2C,BASP1,IFT27,POU3F3,GCNT1,REN,MYO1E,PBX1,ASS1	AD.Ex	1	0.1	50
positive regulation of protein serine/threonine kinase activity	0.001	0.037	930	337	26	MAP4K5,CD40,VEGFA,MAP3K4,RPTOR,WNT5A,MUL1,DVL2,LAMTOR3,PTPN1,NTRK3,CDC6,INSR,DIRAS2,NRG1,SPRY2,DAZAP2,GRM1,ADRA2A,DBF4,CALM3,CALM1,UBC,DUSP6,CEMIP,TIAM1	AD.Ex	1	0.1	50
RNA splicing, via transesterification reactions	0.001	0.038	930	302	24	SNRPG,DDX23,CELF4,SNRNP35,SNRNP40,YBX1,CLP1,CPSF3,TFIP11,GTF2F1,GTF2F2,RBM15,CDC5L,DHX15,RBM5,CELF2,CELF5,HSPA8,SRPK1,PPIH,DDX17,DDX20,SRSF5,ZMAT5	AD.Ex	1	0.1	50
muscle tissue development	0.001	0.038	930	267	22	CHRNA1,ACVR1,IGSF8,TENM4,VEGFA,SORBS2,ZFPM2,SKI,PTCD2,WNT5A,BIN3,SMAD7,PTCH1,CBY1,KDM6B,MEF2C,HEY2,NRG1,ZBTB18,HIVEP3,PRKAR1A,MYOCD	AD.Ex	1	0.1	50
striated muscle tissue development	0.0011	0.04	930	251	21	CHRNA1,ACVR1,IGSF8,TENM4,VEGFA,SORBS2,ZFPM2,SKI,PTCD2,WNT5A,BIN3,SMAD7,CBY1,KDM6B,MEF2C,HEY2,NRG1,ZBTB18,HIVEP3,PRKAR1A,MYOCD	AD.Ex	1	0.1	50
cell cycle phase transition	0.0012	0.042	930	287	23	CCP110,ACVR1,ORC6,ACTR1A,PLCB1,E2F6,CCNI,MCM3,PRKAR2B,CEP63,CDC6,TUBA1A,SKP2,PPP6C,PLK1,E2F7,ID2,CSNK1E,DBF4,CALM3,CALM1,PLK2,MCM2	AD.Ex	1	0.1	50
regulation of Wnt signaling pathway	0.0012	0.044	930	360	27	TLE3,SOX4,GPRC5B,SKI,WNT5A,AXIN2,DVL2,DACT1,CBY1,ZNF703,TMEM88,TAX1BP3,PSMD6,CTNND2,HECW1,TMEM64,RSPO2,UBR5,DKK3,ARNTL,TMEM198,DACT3,PSMC3,CSNK1E,PSMD12,PPM1B,TIAM1	AD.Ex	1	0.1	50
regulation of actin filament organization	0.0012	0.044	930	271	22	STMN1,GBA2,ESAM,NRP1,PPM1E,CTTN,DBN1,SLIT2,NCK2,PFN2,CTNNA2,ARPC1A,SPTAN1,CDC42EP3,CORO1A,GRB2,COTL1,SYNPO,C9orf72,SSH2,BAIAP2,ROCK2	AD.Ex	1	0.1	50
regulation of cAMP-dependent protein kinase activity	0.0012	0.042	930	21	5	MST1,PRKAG2,PRKAR2B,PRKAR1A,PKIA	AD.Ex	1	0.1	50
memory	0.0012	0.043	930	108	12	SLC24A2,PLCB1,KALRN,CTNS,CCK,BRINP1,VLDLR,SLC8A3,PLK2,MAP1A,INSR,GRIA1	AD.Ex	1	0.1	50
heart valve morphogenesis	0.0012	0.044	930	54	8	OLFM1,ACVR1,HEY2,ROCK2,SLIT3,MEF2C,SOX4,SLIT2	AD.Ex	1	0.1	50
positive regulation of axonogenesis	0.0012	0.044	930	80	10	ISLR2,MAP1B,AMIGO1,TIAM2,NRP1,TUBB2B,DBN1,VEGFA,TIAM1,SLIT2	AD.Ex	1	0.1	50
regulation of synapse assembly	0.0012	0.044	930	94	11	LRRTM1,SLIT1,AMIGO1,CLSTN1,LRRN1,PTPRD,LRRTM3,MEF2C,FLRT3,WNT5A,LINGO2	AD.Ex	1	0.1	50
regulation of cellular response to growth factor stimulus	0.0013	0.046	930	272	22	SKOR2,TMEM108,SKI,WNT5A,SPRED1,SLIT2,SMAD7,PTPN1,NTRK3,ZNF703,PRKCB,RASL11B,DLX1,DSTYK,SPRY2,CREB3L1,DKK3,RNF165,MYOCD,UBC,DAND5,GPC1	AD.Ex	1	0.1	50
heart field specification	0.0013	0.046	930	13	4	WNT5A,MEF2C,AXIN2,EXT1	AD.Ex	1	0.1	50
regulation of actin filament polymerization	0.0013	0.046	930	171	16	CORO1A,GBA2,ESAM,GRB2,COTL1,CTTN,DBN1,SLIT2,SSH2,BAIAP2,NCK2,PFN2,CTNNA2,ARPC1A,SPTAN1,CDC42EP3	AD.Ex	1	0.1	50
positive regulation of transmembrane transport	0.0014	0.049	930	205	18	RNASEL,OSBPL8,GLRX,ATP1B1,KCNJ11,SORBS1,INSR,CACNB2,DRD1,KCNC2,RNF207,KCNA1,AMIGO1,KCNJ2,NOS1AP,CALM3,CALM1,CEMIP	AD.Ex	1	0.1	50
neuron migration	0.0014	0.049	930	110	12	MAP1B,NRP1,TUBB2B,DCC,VEGFA,DRD1,KIRREL3,DAB1,CCK,GPM6A,MEF2C,ASTN2	AD.Ex	1	0.1	50
chaperone-mediated protein complex assembly	0.0015	0.05	930	22	5	HSPA4,HOPX,CLU,BBS10,PSMG2	AD.Ex	1	0.1	50
trans-synaptic signaling	2.6e-11	1.5e-08	422	414	31	AMPH,SNCB,NPTN,NTRK2,SV2B,CNIH3,DLG4,ADARB1,PCDH8,GABRG2,RIMBP2,GABRB3,GABRA1,GABRA4,CACNB4,HRH1,SLC12A5,APBA1,NRXN1,HRH2,GRIN2A,KCNMB4,CACNA1E,GABRA2,TRIM9,EGR3,SYT5,SYNJ1,HTR2A,CNR1,GABRA5	AD.Ex	2	0.1	60
synapse organization	2.8e-11	1.6e-08	422	271	25	ACTG1,GABRG2,PTPRS,GABRB3,ACTN1,GABRA1,SNCB,CACNB4,LRRTM2,NPTN,FARP1,SYBU,CYFIP1,ADD2,NRXN1,WASF3,CBLN4,DLG4,LGMN,SLITRK1,GABRA2,ANK3,MYH10,TNR,NRCAM	AD.Ex	2	0.1	60
synaptic signaling	5.3e-11	2.6e-08	422	426	31	AMPH,SNCB,NPTN,NTRK2,SV2B,CNIH3,DLG4,ADARB1,PCDH8,GABRG2,RIMBP2,GABRB3,GABRA1,GABRA4,CACNB4,HRH1,SLC12A5,APBA1,NRXN1,HRH2,GRIN2A,KCNMB4,CACNA1E,GABRA2,TRIM9,EGR3,SYT5,SYNJ1,HTR2A,CNR1,GABRA5	AD.Ex	2	0.1	60
modulation of chemical synaptic transmission	1.3e-10	5.4e-08	422	415	30	RASGRF2,NPTN,RNF19A,CYFIP1,NTRK2,DLG4,LGMN,TNR,DLGAP4,PTPRS,EGFR,KCNB1,LRRTM2,HRH1,PPP1R9B,PTK2B,APBA1,NRXN1,GRIN2A,KCNMB4,DGKZ,RNF216,NCDN,BCR,RGS4,CACNG3,SLC4A10,HTR2A,CNR1,JPH3	AD.Ex	2	0.1	60
regulation of trans-synaptic signaling	1.4e-10	5.6e-08	422	416	30	RASGRF2,NPTN,RNF19A,CYFIP1,NTRK2,DLG4,LGMN,TNR,DLGAP4,PTPRS,EGFR,KCNB1,LRRTM2,HRH1,PPP1R9B,PTK2B,APBA1,NRXN1,GRIN2A,KCNMB4,DGKZ,RNF216,NCDN,BCR,RGS4,CACNG3,SLC4A10,HTR2A,CNR1,JPH3	AD.Ex	2	0.1	60
anterograde trans-synaptic signaling	2.3e-10	8.7e-08	422	399	29	AMPH,SNCB,SV2B,CNIH3,DLG4,ADARB1,PCDH8,GABRG2,RIMBP2,GABRB3,GABRA1,GABRA4,CACNB4,HRH1,SLC12A5,APBA1,NRXN1,HRH2,GRIN2A,KCNMB4,CACNA1E,GABRA2,TRIM9,EGR3,SYT5,SYNJ1,HTR2A,CNR1,GABRA5	AD.Ex	2	0.1	60
chemical synaptic transmission	2.3e-10	8.7e-08	422	399	29	AMPH,SNCB,SV2B,CNIH3,DLG4,ADARB1,PCDH8,GABRG2,RIMBP2,GABRB3,GABRA1,GABRA4,CACNB4,HRH1,SLC12A5,APBA1,NRXN1,HRH2,GRIN2A,KCNMB4,CACNA1E,GABRA2,TRIM9,EGR3,SYT5,SYNJ1,HTR2A,CNR1,GABRA5	AD.Ex	2	0.1	60
neuron projection morphogenesis	7.4e-10	2.5e-07	422	474	31	EPB41L3,NPTN,CYFIP1,MAP6,SPTB,PTK2,DLG4,FZD3,NIN,ANK3,ADARB1,UNC5A,EPHB6,PALLD,TNR,NRCAM,EGFR,PAK1,TAOK3,GAS7,NBL1,GAB2,NCAM1,FARP1,FOXG1,NRXN1,SLITRK1,FEZ1,SPTBN1,PIK3R1,BRSK2	AD.Ex	2	0.1	60
plasma membrane bounded cell projection morphogenesis	9e-10	3e-07	422	478	31	EPB41L3,NPTN,CYFIP1,MAP6,SPTB,PTK2,DLG4,FZD3,NIN,ANK3,ADARB1,UNC5A,EPHB6,PALLD,TNR,NRCAM,EGFR,PAK1,TAOK3,GAS7,NBL1,GAB2,NCAM1,FARP1,FOXG1,NRXN1,SLITRK1,FEZ1,SPTBN1,PIK3R1,BRSK2	AD.Ex	2	0.1	60
cell projection morphogenesis	1.1e-09	3.4e-07	422	482	31	EPB41L3,NPTN,CYFIP1,MAP6,SPTB,PTK2,DLG4,FZD3,NIN,ANK3,ADARB1,UNC5A,EPHB6,PALLD,TNR,NRCAM,EGFR,PAK1,TAOK3,GAS7,NBL1,GAB2,NCAM1,FARP1,FOXG1,NRXN1,SLITRK1,FEZ1,SPTBN1,PIK3R1,BRSK2	AD.Ex	2	0.1	60
cognition	1.3e-09	3.8e-07	422	276	23	JUN,EGFR,NPTN,HRH1,PPP1R9B,SLC12A5,ATP8A1,CYFIP1,NTRK2,NRXN1,GRIN2A,SETD5,DLG4,LGMN,ATXN1,CEBPB,SYNJ1,HTR2A,CNR1,JAKMIP1,JPH3,GABRA5,TNR	AD.Ex	2	0.1	60
learning	1.9e-09	5e-07	422	131	16	DLG4,LGMN,JUN,ATXN1,NPTN,SYNJ1,HRH1,PPP1R9B,SLC12A5,ATP8A1,JPH3,NTRK2,NRXN1,GABRA5,GRIN2A,TNR	AD.Ex	2	0.1	60
learning or memory	1.1e-08	2.5e-06	422	235	20	JUN,EGFR,NPTN,HRH1,PPP1R9B,SLC12A5,ATP8A1,NTRK2,NRXN1,GRIN2A,DLG4,LGMN,ATXN1,CEBPB,SYNJ1,HTR2A,CNR1,JPH3,GABRA5,TNR	AD.Ex	2	0.1	60
regulation of membrane potential	1.7e-08	3.8e-06	422	425	27	SLC25A27,PIEZO2,NTRK2,CNIH3,DLG4,CACNA1D,ANK3,HCN1,GABRG2,JUN,GABRB3,KCNMA1,GABRA1,GABRA4,KCNB1,CACNB4,PTK2B,NRXN1,NDUFS1,GRIN2A,KCNMB4,SCN8A,CACNA1E,GABRA2,RGS4,CNR1,GABRA5	AD.Ex	2	0.1	60
axon development	2.2e-08	4.6e-06	422	402	26	NPTN,CYFIP1,NREP,SPTB,PTK2,FZD3,NIN,RTN4RL1,ANK3,ADARB1,CTNNA1,UNC5A,EPHB6,PALLD,TNR,NRCAM,GAB2,NCAM1,FOXG1,NRXN1,SLITRK1,FEZ1,SPTBN1,PIK3R1,BRSK2,CNR1	AD.Ex	2	0.1	60
regulation of actin cytoskeleton organization	1.1e-07	2.1e-05	422	350	23	ACTG1,PAK1,TMOD1,MKKS,FER,SPIRE1,RND1,LATS1,PTK2B,CYFIP1,ADD2,CORO2B,WASF3,SPTB,CD47,RGS4,RHOBTB3,DIXDC1,CLASP1,SPTBN1,PIK3R1,FSCN1,LIMCH1	AD.Ex	2	0.1	60
regulation of actin filament-based process	2e-07	3.5e-05	422	390	24	ACTG1,MYH9,FER,SPIRE1,RND1,LATS1,CYFIP1,CORO2B,WASF3,SPTB,RHOBTB3,DIXDC1,FSCN1,PAK1,TMOD1,MKKS,PTK2B,ADD2,CD47,RGS4,CLASP1,SPTBN1,PIK3R1,LIMCH1	AD.Ex	2	0.1	60
positive regulation of synaptic transmission	2.7e-07	4.7e-05	422	141	14	DLG4,LGMN,EGFR,RASGRF2,RGS4,CACNG3,LRRTM2,NPTN,PTK2B,CNR1,NTRK2,NRXN1,GRIN2A,TNR	AD.Ex	2	0.1	60
cell morphogenesis involved in neuron differentiation	2.9e-07	5e-05	422	428	25	NPTN,CYFIP1,MAP6,SPTB,PTK2,DLG4,FZD3,NIN,ANK3,ADARB1,UNC5A,EPHB6,PALLD,TNR,NRCAM,GAB2,NCAM1,FARP1,FOXG1,NRXN1,SLITRK1,FEZ1,SPTBN1,PIK3R1,BRSK2	AD.Ex	2	0.1	60
regulation of actin filament organization	5.3e-07	8.6e-05	422	271	19	ACTG1,PAK1,TMOD1,MKKS,FER,SPIRE1,LATS1,PTK2B,CYFIP1,ADD2,CORO2B,WASF3,SPTB,CD47,RGS4,CLASP1,SPTBN1,PIK3R1,LIMCH1	AD.Ex	2	0.1	60
regulation of supramolecular fiber organization	8.6e-07	0.00013	422	364	22	ACTG1,PAK1,TMOD1,MKKS,FER,SPIRE1,LATS1,PTK2B,CYFIP1,ADD2,CORO2B,WASF3,SPTB,CLIP1,CD47,DYRK1A,RGS4,NIN,CLASP1,SPTBN1,PIK3R1,LIMCH1	AD.Ex	2	0.1	60
axonogenesis	1e-06	0.00015	422	368	22	GAB2,NCAM1,NPTN,CYFIP1,FOXG1,NRXN1,SPTB,PTK2,SLITRK1,FEZ1,FZD3,NIN,ANK3,ADARB1,SPTBN1,PIK3R1,BRSK2,UNC5A,EPHB6,PALLD,TNR,NRCAM	AD.Ex	2	0.1	60
regulation of protein complex assembly	1.1e-06	0.00015	422	491	26	RNF4,LDLRAD4,FER,SPIRE1,LATS1,ERCC4,CYFIP1,WASF3,SPTB,DYRK1A,NIN,ATF7IP,FSCN1,JUN,PAK1,TMOD1,MKKS,HMGB1,PTK2B,ADD2,CLIP1,TRIM9,CLASP1,SPTBN1,RBX1,CNOT6	AD.Ex	2	0.1	60
synapse assembly	1.4e-06	0.00019	422	97	11	NPTN,FARP1,GABRG2,CBLN4,GABRB3,SLITRK1,GABRA2,ADD2,GABRA1,NRXN1,NRCAM	AD.Ex	2	0.1	60
inhibitory synapse assembly	2.1e-06	0.00027	422	13	5	GABRG2,CBLN4,GABRA2,GABRB3,GABRA1	AD.Ex	2	0.1	60
regulation of glutamate receptor signaling pathway	2.7e-06	0.00033	422	66	9	CNIH3,GSG1L,DLG4,PTK2B,RASGRF2,NECAB2,GRIN2A,CACNG3,DAPK1	AD.Ex	2	0.1	60
regulation of cell shape	3.4e-06	0.0004	422	150	13	WASF3,MKLN1,FMNL2,PTK2,EPB41L3,FAM171A1,RHOBTB3,MYH9,RND1,CDC42SE2,PTK2B,MYH10,CYFIP1	AD.Ex	2	0.1	60
regulation of synaptic plasticity	3.4e-06	0.00041	422	174	14	DLG4,LGMN,NCDN,RASGRF2,KCNB1,LRRTM2,SLC4A10,NPTN,HRH1,PTK2B,JPH3,NTRK2,GRIN2A,TNR	AD.Ex	2	0.1	60
positive regulation of protein localization to membrane	3.5e-06	0.00041	422	128	12	YWHAZ,EGFR,PAK1,PPP1R13B,NECAB2,KCNB1,ANK3,SPTBN1,PIK3R1,PPP1R9B,ATP2B4,MTCL1	AD.Ex	2	0.1	60
regulation of protein polymerization	3.9e-06	0.00044	422	227	16	PAK1,TMOD1,MKKS,FER,SPIRE1,LATS1,PTK2B,CYFIP1,ADD2,WASF3,SPTB,CLIP1,DYRK1A,NIN,CLASP1,SPTBN1	AD.Ex	2	0.1	60
establishment of organelle localization	4.5e-06	0.0005	422	434	23	EML4,MYH9,SPIRE1,SYBU,KIF3C,BICD1,ANKRD28,TRAPPC3,CNIH3,TRAPPC6B,ACTR10,FMN2,TRAPPC9,MKKS,WDR11,YWHAZ,FEZ1,TRIM9,AP3M2,SYT5,CLASP1,SYNJ1,UBE2B	AD.Ex	2	0.1	60
regulation of ion transmembrane transport	5.9e-06	0.00064	422	473	24	RASGRF2,CNIH3,DLG4,CACNA1D,ANK3,KCNIP1,HCN1,KCNMA1,TSPAN13,KCNB1,CACNB4,KCNJ6,PTK2B,GNB5,GRIN2A,SCN8A,CACNA1E,RGS4,CACNG3,GSG1L,JPH3,ATP2B4,STIM1,DAPK1	AD.Ex	2	0.1	60
synaptic transmission, GABAergic	6.8e-06	0.00072	422	16	5	GABRA5,GABRA1,GABRA4,GABRG2,GABRA2	AD.Ex	2	0.1	60
axon guidance	8.1e-06	0.00082	422	268	17	GAB2,NCAM1,NPTN,CYFIP1,FOXG1,NRXN1,SPTB,PTK2,FEZ1,FZD3,SPTBN1,PIK3R1,UNC5A,EPHB6,PALLD,TNR,NRCAM	AD.Ex	2	0.1	60
regulation of cell morphogenesis	8.3e-06	0.00084	422	483	24	FMNL2,EPB41L3,FAM171A1,MYH9,RND1,CYFIP1,NTRK2,MAP6,WASF3,PTK2,DLG4,RHOBTB3,NIN,TNR,NRCAM,MKLN1,PTPRS,PAK1,CDC42SE2,PTK2B,SLITRK1,CPNE5,MYH10,BRSK2	AD.Ex	2	0.1	60
positive regulation of neuron differentiation	8.4e-06	0.00084	422	357	20	TMEM30A,PAK1,NBL1,NPTN,ATF1,PTK2B,CYFIP1,FOXG1,NTRK2,MAP6,DLG4,SLITRK1,FEZ1,PRPF19,SNX3,NIN,CPNE5,CNR1,RARB,NRCAM	AD.Ex	2	0.1	60
neuron projection guidance	8.5e-06	0.00084	422	269	17	GAB2,NCAM1,NPTN,CYFIP1,FOXG1,NRXN1,SPTB,PTK2,FEZ1,FZD3,SPTBN1,PIK3R1,UNC5A,EPHB6,PALLD,TNR,NRCAM	AD.Ex	2	0.1	60
gamma-aminobutyric acid signaling pathway	8.8e-06	0.00086	422	28	6	GABRA1,GABRA4,GABRG2,GABRA5,GABRB3,GABRA2	AD.Ex	2	0.1	60
long-term synaptic potentiation	1.1e-05	0.001	422	43	7	NPTN,RASGRF2,NTRK2,GRIN2A,PTK2B,LRRTM2,TNR	AD.Ex	2	0.1	60
regulation of cation channel activity	1.3e-05	0.0012	422	170	13	CNIH3,DLG4,RASGRF2,CACNG3,CACNB4,ANK3,GSG1L,PTK2B,JPH3,GNB5,STIM1,GRIN2A,DAPK1	AD.Ex	2	0.1	60
response to ammonium ion	1.8e-05	0.0017	422	126	11	GABRG2,GABRB3,RGS4,HRH1,HTR2A,PPP1R9B,PTK2B,GOT2,ABAT,CNR1,ATP2B4	AD.Ex	2	0.1	60
regulation of neurotransmitter receptor activity	1.8e-05	0.0017	422	83	9	DLGAP4,CNIH3,GSG1L,DLG4,PTK2B,RASGRF2,GRIN2A,CACNG3,DAPK1	AD.Ex	2	0.1	60
actin filament organization	2.9e-05	0.0025	422	266	16	ACTN1,FAM171A1,TMOD1,GAS7,SPIRE1,RND1,PPP1R9B,PTK2B,ADD2,MICAL2,WASF3,FMN2,RHOBTB3,NEBL,CTNNA1,FSCN1	AD.Ex	2	0.1	60
regulation of intracellular transport	3e-05	0.0026	422	422	21	TMEM30A,SUFU,FER,NUP153,SNX3,ANK3,REEP5,PAK1,GAB2,KCNB1,PPP1R12A,IPO5,APBA1,MTCL1,FEZ1,HTR2A,FBXW7,PIK3R1,BRSK2,PKIG,CNR1	AD.Ex	2	0.1	60
regulation of synaptic transmission, glutamatergic	3.3e-05	0.0028	422	69	8	HTR2A,PTK2B,EGFR,CNR1,NRXN1,CACNG3,DGKZ,TNR	AD.Ex	2	0.1	60
regulation of cation transmembrane transport	3.8e-05	0.0032	422	333	18	RASGRF2,TSPAN13,CACNB4,PTK2B,GNB5,GRIN2A,CNIH3,DLG4,RGS4,CACNG3,CACNA1D,ANK3,GSG1L,KCNIP1,JPH3,ATP2B4,STIM1,DAPK1	AD.Ex	2	0.1	60
positive regulation of cellular protein localization	4.3e-05	0.0035	422	336	18	TMEM30A,DDRGK1,EGFR,PAK1,PPP1R13B,NECAB2,KCNB1,NPTN,IPO5,PPP1R9B,MTCL1,BICD1,YWHAZ,ANK3,SPTBN1,FBXW7,PIK3R1,ATP2B4	AD.Ex	2	0.1	60
regulation of signaling receptor activity	4.3e-05	0.0035	422	190	13	DLGAP4,CNIH3,DLG4,RASGRF2,CACNG3,GSG1L,FBXW7,PTK2B,ZFYVE28,ESR2,GRIN2A,BICD1,DAPK1	AD.Ex	2	0.1	60
multicellular organism growth	5e-05	0.004	422	73	8	ADARB1,SLC12A5,SLITRK1,APBA1,WDR11,RARB,ARID5B,SLC4A10	AD.Ex	2	0.1	60
protein autophosphorylation	5e-05	0.0041	422	193	13	PTK2,AAK1,DYRK1A,EGFR,PAK1,BCR,TAOK3,MAP3K9,FER,PTK2B,NTRK2,SIK2,DAPK1	AD.Ex	2	0.1	60
regulation of protein localization to membrane	5.3e-05	0.0042	422	194	13	EGFR,PAK1,PPP1R13B,NECAB2,KCNB1,PPP1R9B,CLTC,MTCL1,YWHAZ,ANK3,SPTBN1,PIK3R1,ATP2B4	AD.Ex	2	0.1	60
positive regulation of cell projection organization	5.8e-05	0.0045	422	376	19	HDAC4,TMEM30A,PAK1,NPTN,ATF1,PTK2B,CYFIP1,NTRK2,MAP6,DLG4,SLITRK1,FEZ1,SNX3,NIN,CPNE5,PIK3R1,DZIP1,FSCN1,CNR1	AD.Ex	2	0.1	60
negative regulation of transport	7.4e-05	0.0057	422	416	20	VPS35,NECAB2,SUFU,NUP153,CYFIP1,DLG4,SNX3,ANK3,TMEM14A,KCNB1,LRRTM2,HMGB1,PTK2B,GNB5,CD47,RGS4,TRIM9,HTR2A,PKIG,CNR1	AD.Ex	2	0.1	60
actin filament bundle assembly	7.9e-05	0.006	422	58	7	SPIRE1,ACTN1,PTK2B,FSCN1,FAM171A1,ADD2,FMN2	AD.Ex	2	0.1	60
positive regulation of neurogenesis	8.5e-05	0.0064	422	454	21	TMEM30A,NPTN,ATF1,CYFIP1,NTRK2,MAP6,DLG4,FZD3,SNX3,NIN,RARB,NRCAM,PAK1,NBL1,PTK2B,FOXG1,SLITRK1,FEZ1,PRPF19,CPNE5,CNR1	AD.Ex	2	0.1	60
positive regulation of neurological system process	8.8e-05	0.0066	422	59	7	SLC25A12,WASF3,DLG4,PTK2B,RGS4,NRXN1,TNR	AD.Ex	2	0.1	60
regulation of Wnt signaling pathway	0.0001	0.0075	422	360	18	EGFR,WWOX,LATS1,CDC73,RBPJ,MLLT3,USP47,PSME4,SENP2,CTNND1,SNX3,OTULIN,DIXDC1,SULF2,RBX1,JADE1,TBL1XR1,UBE2B	AD.Ex	2	0.1	60
regulation of anatomical structure size	0.0001	0.0073	422	494	22	FER,SPIRE1,LATS1,CYFIP1,WASF3,SPTB,TNR,NRCAM,PTPRS,EGFR,PAK1,KCNMA1,TMOD1,MKKS,HRH1,SLC12A5,PTK2B,ADD2,HRH2,KCNMB4,SPTBN1,HTR2A	AD.Ex	2	0.1	60
telencephalon development	0.0001	0.0075	422	236	14	PTPRS,TRAPPC9,MKKS,TACC1,PPP1R9B,FOXG1,NTRK2,FEZ1,NIN,DIXDC1,RTN4RL1,ATP2B4,RARB,TNR	AD.Ex	2	0.1	60
protein localization to membrane	0.00011	0.0079	422	498	22	VPS35,EPB41L3,SGTA,RPL38,RAB12,RPL29,DLG4,ANK3,RILPL1,EGFR,KCNB1,TM9SF3,EFR3B,TSPAN14,ZDHHC22,NRXN1,GRIN2A,RFTN1,SEC61A1,SEC61G,SPTBN1,TUB	AD.Ex	2	0.1	60
actin filament bundle organization	0.00011	0.0078	422	61	7	SPIRE1,ACTN1,PTK2B,FSCN1,FAM171A1,ADD2,FMN2	AD.Ex	2	0.1	60
positive regulation of neuron projection development	0.00014	0.0097	422	273	15	TMEM30A,PAK1,NPTN,ATF1,PTK2B,CYFIP1,NTRK2,MAP6,DLG4,SLITRK1,FEZ1,SNX3,NIN,CPNE5,CNR1	AD.Ex	2	0.1	60
regulation of stress fiber assembly	0.00016	0.011	422	86	8	CLASP1,ACTG1,CD47,PIK3R1,PAK1,CORO2B,MKKS,LIMCH1	AD.Ex	2	0.1	60
response to anesthetic	0.00018	0.012	422	66	7	HTR2A,PPP1R9B,PTK2B,GOT2,ABAT,CNR1,RGS4	AD.Ex	2	0.1	60
establishment or maintenance of cell polarity	0.0002	0.013	422	192	12	PTK2,PAK1,FEZ1,RHOBTB3,MYH9,CLASP1,RND1,CTNNA1,FSCN1,BRSK2,MTCL1,KIF26B	AD.Ex	2	0.1	60
positive regulation of synaptic transmission, glutamatergic	0.00021	0.014	422	31	5	NRXN1,CACNG3,PTK2B,EGFR,TNR	AD.Ex	2	0.1	60
protein localization to cell periphery	0.00021	0.014	422	222	13	VPS35,EPB41L3,KCNB1,EFR3B,PPP1R9B,TSPAN14,RAB12,ZDHHC22,GRIN2A,ANK3,SPTBN1,RILPL1,TUB	AD.Ex	2	0.1	60
regulation of blood circulation	0.00022	0.014	422	285	15	HDAC4,ATP2B2,EGFR,CACNB4,HRH1,HRH2,KCNMB4,THRB,RGS4,CACNG3,CACNA1D,HTR2A,KCNIP1,ATP2B4,STIM1	AD.Ex	2	0.1	60
regulation of ion transmembrane transporter activity	0.00022	0.014	422	254	14	RASGRF2,CACNB4,PTK2B,GNB5,GRIN2A,CNIH3,DLG4,CACNG3,CACNA1D,ANK3,GSG1L,JPH3,STIM1,DAPK1	AD.Ex	2	0.1	60
regulation of microtubule-based process	0.00022	0.014	422	223	13	RNF4,PAK1,STMN4,MKKS,CLTC,MAP6,BICD1,CLIP1,DYRK1A,FEZ1,NIN,DIXDC1,CLASP1	AD.Ex	2	0.1	60
regulation of neuron projection development	0.00024	0.015	422	489	21	TMEM30A,NPTN,NR2F1,ATF1,CYFIP1,NTRK2,MAP6,DLG4,SNX3,NIN,RTN4RL1,TNR,NRCAM,PTPRS,PAK1,PTK2B,SLITRK1,FEZ1,CPNE5,BRSK2,CNR1	AD.Ex	2	0.1	60
regulation of actin filament polymerization	0.00028	0.018	422	171	11	WASF3,SPTB,TMOD1,MKKS,FER,SPIRE1,SPTBN1,LATS1,PTK2B,CYFIP1,ADD2	AD.Ex	2	0.1	60
forebrain development	0.00029	0.018	422	358	17	PTPRS,TRAPPC9,MKKS,TACC1,PPP1R9B,FOXG1,NTRK2,RBPJ,SATB2,FEZ1,NIN,DIXDC1,RTN4RL1,SLC4A10,ATP2B4,RARB,TNR	AD.Ex	2	0.1	60
regulation of actomyosin structure organization	0.0003	0.019	422	94	8	CLASP1,ACTG1,CD47,PIK3R1,PAK1,CORO2B,MKKS,LIMCH1	AD.Ex	2	0.1	60
regulation of transmembrane transporter activity	0.00034	0.021	422	265	14	RASGRF2,CACNB4,PTK2B,GNB5,GRIN2A,CNIH3,DLG4,CACNG3,CACNA1D,ANK3,GSG1L,JPH3,STIM1,DAPK1	AD.Ex	2	0.1	60
positive regulation of protein polymerization	0.00035	0.021	422	121	9	WASF3,CLIP1,PAK1,NIN,CLASP1,FER,SPIRE1,PTK2B,CYFIP1	AD.Ex	2	0.1	60
microtubule-based movement	0.00038	0.023	422	268	14	SYBU,APBA1,KIF3C,BICD1,IFT57,TNPO1,SSX2IP,ACTR10,FMN2,AP3M2,LRRC6,KIF21A,KIF26B,TUB	AD.Ex	2	0.1	60
exploration behavior	0.0004	0.024	422	20	4	JPH3,DLG4,TNR,SLC4A10	AD.Ex	2	0.1	60
regulation of actin filament bundle assembly	0.00042	0.025	422	99	8	ACTG1,CD47,PAK1,MKKS,CLASP1,PIK3R1,CORO2B,LIMCH1	AD.Ex	2	0.1	60
microtubule-based transport	0.00044	0.026	422	152	10	TNPO1,SSX2IP,ACTR10,AP3M2,SYBU,APBA1,KIF3C,BICD1,IFT57,TUB	AD.Ex	2	0.1	60
peptidyl-tyrosine autophosphorylation	0.00044	0.026	422	36	5	FER,PTK2,DYRK1A,PTK2B,EGFR	AD.Ex	2	0.1	60
transport along microtubule	0.00044	0.026	422	152	10	TNPO1,SSX2IP,ACTR10,AP3M2,SYBU,APBA1,KIF3C,BICD1,IFT57,TUB	AD.Ex	2	0.1	60
regulation of cellular component size	0.00045	0.026	422	372	17	PTPRS,PAK1,KCNMA1,TMOD1,MKKS,FER,SPIRE1,SLC12A5,LATS1,PTK2B,CYFIP1,ADD2,WASF3,SPTB,SPTBN1,TNR,NRCAM	AD.Ex	2	0.1	60
negative regulation of cellular component movement	0.00047	0.027	422	306	15	ACTN1,CITED2,NBL1,LRCH1,LDLRAD4,HMGB1,ABHD2,SRGAP3,SRGAP1,SCAI,CLASP1,ADARB1,CTNNA1,ATP2B4,LIMCH1	AD.Ex	2	0.1	60
negative regulation of cell motility	0.00048	0.027	422	274	14	CITED2,NBL1,LRCH1,LDLRAD4,HMGB1,ABHD2,SRGAP3,SRGAP1,SCAI,CLASP1,ADARB1,CTNNA1,ATP2B4,LIMCH1	AD.Ex	2	0.1	60
regulation of NMDA receptor activity	0.0005	0.028	422	37	5	RASGRF2,DLG4,GRIN2A,PTK2B,DAPK1	AD.Ex	2	0.1	60
positive regulation of protein complex assembly	0.00051	0.029	422	276	14	JUN,PAK1,FER,SPIRE1,PTK2B,ERCC4,CYFIP1,WASF3,CLIP1,NIN,CLASP1,RBX1,FSCN1,CNOT6	AD.Ex	2	0.1	60
supramolecular fiber organization	0.00052	0.029	422	483	20	STMN4,FAM171A1,SPIRE1,RND1,WASF3,FMN2,RHOBTB3,NIN,NEBL,CTNNA1,FSCN1,ACTN1,TMOD1,GAS7,PPP1R9B,PTK2B,ADD2,MICAL2,CLIP1,CLASP1	AD.Ex	2	0.1	60
regulation of transporter activity	0.00055	0.031	422	278	14	RASGRF2,CACNB4,PTK2B,GNB5,GRIN2A,CNIH3,DLG4,CACNG3,CACNA1D,ANK3,GSG1L,JPH3,STIM1,DAPK1	AD.Ex	2	0.1	60
plasma membrane bounded cell projection assembly	0.00057	0.031	422	450	19	MTSS1,CYFIP1,KIF3C,IFT57,TNPO1,SSX2IP,WASF3,DZIP1,LRRC6,RILPL1,FSCN1,NUDCD3,ABLIM2,MKKS,PPP1R9B,WDR11,POC1B,CLASP1,UBE2B	AD.Ex	2	0.1	60
regulation of actin polymerization or depolymerization	0.0006	0.033	422	187	11	WASF3,SPTB,TMOD1,MKKS,FER,SPIRE1,SPTBN1,LATS1,PTK2B,CYFIP1,ADD2	AD.Ex	2	0.1	60
chloride transport	0.00062	0.034	422	105	8	GABRG2,GABRB3,GABRA2,GABRA1,GABRA4,SLC4A10,SLC12A5,GABRA5	AD.Ex	2	0.1	60
regulation of actin filament length	0.00063	0.034	422	188	11	WASF3,SPTB,TMOD1,MKKS,FER,SPIRE1,SPTBN1,LATS1,PTK2B,CYFIP1,ADD2	AD.Ex	2	0.1	60
regulation of microtubule cytoskeleton organization	0.00063	0.034	422	188	11	RNF4,CLIP1,DYRK1A,PAK1,STMN4,NIN,DIXDC1,CLASP1,CLTC,MAP6,BICD1	AD.Ex	2	0.1	60
cytoskeleton-dependent intracellular transport	0.00066	0.035	422	189	11	TNPO1,SSX2IP,ACTR10,AP3M2,SYBU,APBA1,MAP6,KIF3C,BICD1,IFT57,TUB	AD.Ex	2	0.1	60
pallium development	0.00066	0.035	422	160	10	PTPRS,TRAPPC9,FEZ1,MKKS,TACC1,DIXDC1,PPP1R9B,FOXG1,ATP2B4,NTRK2	AD.Ex	2	0.1	60
actomyosin structure organization	0.00066	0.035	422	106	8	EPB41L3,FAM171A1,TMOD1,MYH9,NEBL,PTK2B,MYH10,LIMCH1	AD.Ex	2	0.1	60
positive regulation of supramolecular fiber organization	0.00072	0.038	422	191	11	WASF3,CLIP1,CD47,PAK1,NIN,CLASP1,FER,SPIRE1,PTK2B,CYFIP1,LIMCH1	AD.Ex	2	0.1	60
regulation of lamellipodium assembly	0.00072	0.038	422	40	5	CYFIP1,FER,HDAC4,PIK3R1,FSCN1	AD.Ex	2	0.1	60
negative regulation of locomotion	0.00074	0.039	422	320	15	ARRDC3,CITED2,NBL1,LRCH1,LDLRAD4,HMGB1,ABHD2,SRGAP3,SRGAP1,SCAI,CLASP1,ADARB1,CTNNA1,ATP2B4,LIMCH1	AD.Ex	2	0.1	60
memory	0.00075	0.039	422	108	8	LGMN,ATXN1,CEBPB,HRH1,HTR2A,CNR1,JPH3,GRIN2A	AD.Ex	2	0.1	60
modification of synaptic structure	0.00086	0.044	422	11	3	CYFIP1,MYH10,WASF3	AD.Ex	2	0.1	60
trans-synaptic signaling, modulating synaptic transmission	0.00086	0.044	422	11	3	NTRK2,CNR1,NPTN	AD.Ex	2	0.1	60
cell projection assembly	0.00086	0.044	422	466	19	MTSS1,CYFIP1,KIF3C,IFT57,TNPO1,SSX2IP,WASF3,DZIP1,LRRC6,RILPL1,FSCN1,NUDCD3,ABLIM2,MKKS,PPP1R9B,WDR11,POC1B,CLASP1,UBE2B	AD.Ex	2	0.1	60
response to histamine	0.00086	0.044	422	11	3	HRH1,GABRG2,GABRB3	AD.Ex	2	0.1	60
endothelial cell chemotaxis	0.00086	0.044	422	11	3	HMGB1,NR4A1,EGR3	AD.Ex	2	0.1	60
negative regulation of cell migration	0.00089	0.045	422	259	13	CITED2,NBL1,LRCH1,LDLRAD4,HMGB1,ABHD2,SRGAP3,SRGAP1,SCAI,CLASP1,ADARB1,ATP2B4,LIMCH1	AD.Ex	2	0.1	60
cerebral cortex development	0.0009	0.045	422	111	8	PTPRS,TRAPPC9,MKKS,TACC1,DIXDC1,PPP1R9B,FOXG1,NTRK2	AD.Ex	2	0.1	60
sensory perception of mechanical stimulus	0.00096	0.048	422	168	10	ATP2B2,FBXO11,MKKS,CACNA1D,PIEZO2,HTR2A,RPL38,GABRA5,THRB,TUB	AD.Ex	2	0.1	60
neuromuscular process controlling balance	0.001	0.05	422	43	5	JPH3,ADCY5,DLG4,NRXN1,TNR	AD.Ex	2	0.1	60
neuron projection morphogenesis	9.7e-17	4.9e-14	1144	474	70	PHACTR1,SH3GL2,PACSIN1,TMEM108,TRIO,PTCH1,KLF7,EMX1,CTNNA2,LRRK2,PTEN,DCLK1,SPTAN1,MYOT,CTNND2,NFASC,GRB2,DSCAML1,BTBD3,CCK,GPM6A,RPS6KA5,CRMP1,AMIGO1,UNC5D,BOC,DPYSL5,ATL1,CHN1,SHC3,NPTX1,B4GALT5,LGI1,EPHA4,NFIB,TIAM1,DPYSL2,GPC1,CDKL3,STMN1,MAP1B,CHL1,PLXNA4,NRP1,EXT1,DCC,CTTN,DBN1,ROBO3,VEGFA,WNT5A,KALRN,CDH11,NRXN3,SLIT2,KIRREL3,MAPK7,MAP1A,STXBP1,SLIT1,C9orf72,BAIAP2,DAB1,RNF165,IRS2,SLIT3,V…	AD.Ex	1	0.1	60
plasma membrane bounded cell projection morphogenesis	1.5e-16	7.2e-14	1144	478	70	PHACTR1,SH3GL2,PACSIN1,TMEM108,TRIO,PTCH1,KLF7,EMX1,CTNNA2,LRRK2,PTEN,DCLK1,SPTAN1,MYOT,CTNND2,NFASC,GRB2,DSCAML1,BTBD3,CCK,GPM6A,RPS6KA5,CRMP1,AMIGO1,UNC5D,BOC,DPYSL5,ATL1,CHN1,SHC3,NPTX1,B4GALT5,LGI1,EPHA4,NFIB,TIAM1,DPYSL2,GPC1,CDKL3,STMN1,MAP1B,CHL1,PLXNA4,NRP1,EXT1,DCC,CTTN,DBN1,ROBO3,VEGFA,WNT5A,KALRN,CDH11,NRXN3,SLIT2,KIRREL3,MAPK7,MAP1A,STXBP1,SLIT1,C9orf72,BAIAP2,DAB1,RNF165,IRS2,SLIT3,V…	AD.Ex	1	0.1	60
cell projection morphogenesis	2.4e-16	1e-13	1144	482	70	PHACTR1,SH3GL2,PACSIN1,TMEM108,TRIO,PTCH1,KLF7,EMX1,CTNNA2,LRRK2,PTEN,DCLK1,SPTAN1,MYOT,CTNND2,NFASC,GRB2,DSCAML1,BTBD3,CCK,GPM6A,RPS6KA5,CRMP1,AMIGO1,UNC5D,BOC,DPYSL5,ATL1,CHN1,SHC3,NPTX1,B4GALT5,LGI1,EPHA4,NFIB,TIAM1,DPYSL2,GPC1,CDKL3,STMN1,MAP1B,CHL1,PLXNA4,NRP1,EXT1,DCC,CTTN,DBN1,ROBO3,VEGFA,WNT5A,KALRN,CDH11,NRXN3,SLIT2,KIRREL3,MAPK7,MAP1A,STXBP1,SLIT1,C9orf72,BAIAP2,DAB1,RNF165,IRS2,SLIT3,V…	AD.Ex	1	0.1	60
modulation of chemical synaptic transmission	3.3e-15	1.2e-12	1144	415	62	SLC24A2,TSHZ3,TMEM108,CACNA1A,GRM5,ABR,SSH1,CLSTN1,AKAP5,RPL22,NRG3,LRRK2,PTEN,TUBB2B,ZMYND8,SORCS2,PTPRD,NPTX1,SLC8A3,CALM3,CALM1,PLK2,LGI1,EPHA4,DLGAP1,SHISA9,MAP1B,PRKAR1B,PLCB1,DCC,DBN1,CDH11,CELF4,PRKCE,SLC12A2,PRKAR2B,MEF2C,PRKCB,MAP1A,STXBP1,DGKI,GRIA1,SYN3,YWHAH,CAMK2B,PPFIA2,CACNB2,PREPL,CACNG8,CACNG2,NRGN,CPLX2,DRD1,SYT1,SNAP25,LRFN2,GRM1,GNAI1,ADRA2A,GRIK3,GRIN2B,SLC4A8	AD.Ex	1	0.1	60
regulation of trans-synaptic signaling	3.7e-15	1.3e-12	1144	416	62	SLC24A2,TSHZ3,TMEM108,CACNA1A,GRM5,ABR,SSH1,CLSTN1,AKAP5,RPL22,NRG3,LRRK2,PTEN,TUBB2B,ZMYND8,SORCS2,PTPRD,NPTX1,SLC8A3,CALM3,CALM1,PLK2,LGI1,EPHA4,DLGAP1,SHISA9,MAP1B,PRKAR1B,PLCB1,DCC,DBN1,CDH11,CELF4,PRKCE,SLC12A2,PRKAR2B,MEF2C,PRKCB,MAP1A,STXBP1,DGKI,GRIA1,SYN3,YWHAH,CAMK2B,PPFIA2,CACNB2,PREPL,CACNG8,CACNG2,NRGN,CPLX2,DRD1,SYT1,SNAP25,LRFN2,GRM1,GNAI1,ADRA2A,GRIK3,GRIN2B,SLC4A8	AD.Ex	1	0.1	60
regulation of neuron projection development	1.9e-14	5.6e-12	1144	489	67	SCARB2,CNTN1,PACSIN1,DPYSL3,SS18L2,MYLIP,TIAM2,CTNNA2,NTRK3,LRRK2,CUX1,PTEN,PTPRG,TBR1,TUBB2B,RTN4RL2,ZMYND8,CRMP1,AMIGO1,PTPRD,LRRC7,CHN1,PLK2,EPHA4,TIAM1,DPYSL2,CDKL3,ISLR2,OLFM1,MAP1B,PLXNA4,RAP2A,NRP1,RAPGEF1,DCC,CTTN,DBN1,VEGFA,WNT5A,MAGI2,MUL1,KALRN,SPOCK1,SLIT2,DVL2,SEZ6,MEF2C,DGKG,NGEF,HECW1,NEDD4L,YWHAH,CAMK2B,ENC1,FBXO7,PPFIA2,DAB1,SYT1,FES,SNAP25,NEGR1,VLDLR,CAMK1D,SRCIN1,TRIM67,PLXNA2…	AD.Ex	1	0.1	60
axonogenesis	3.3e-14	8.9e-12	1144	368	56	STMN1,MAP1B,CHL1,PLXNA4,NRP1,EXT1,DCC,ROBO3,VEGFA,WNT5A,KALRN,CDH11,NRXN3,SLIT2,TRIO,PTCH1,KLF7,CTNNA2,MAPK7,PTEN,DCLK1,MAP1A,STXBP1,SPTAN1,MYOT,SLIT1,NFASC,GRB2,DSCAML1,C9orf72,BAIAP2,DAB1,CCK,RNF165,RPS6KA5,CRMP1,AMIGO1,UNC5D,IRS2,SLIT3,BOC,DPYSL5,VLDLR,ATL1,CHN1,SHC3,NPTX1,FLRT3,B4GALT5,LGI1,EPHA4,PLXNA2,PLXNA1,NFIB,DPYSL2,GPC1	AD.Ex	1	0.1	60
cell morphogenesis involved in neuron differentiation	4.9e-14	1.3e-11	1144	428	61	PHACTR1,TRIO,PTCH1,KLF7,CTNNA2,PTEN,DCLK1,SPTAN1,MYOT,CTNND2,NFASC,GRB2,DSCAML1,BTBD3,CCK,RPS6KA5,CRMP1,AMIGO1,UNC5D,BOC,DPYSL5,ATL1,CHN1,SHC3,NPTX1,B4GALT5,LGI1,EPHA4,NFIB,DPYSL2,GPC1,STMN1,MAP1B,CHL1,PLXNA4,NRP1,EXT1,DCC,ROBO3,VEGFA,WNT5A,KALRN,CDH11,NRXN3,SLIT2,MAPK7,MEF2C,MAP1A,STXBP1,SLIT1,C9orf72,BAIAP2,DAB1,RNF165,MYO7A,IRS2,SLIT3,VLDLR,FLRT3,PLXNA2,PLXNA1	AD.Ex	1	0.1	60
axon development	4.2e-13	9.4e-11	1144	402	57	TRIO,PTCH1,KLF7,CTNNA2,PTEN,DCLK1,SPTAN1,MYOT,NFASC,GRB2,DSCAML1,RTN4RL2,CCK,RPS6KA5,CRMP1,AMIGO1,UNC5D,BOC,DPYSL5,ATL1,CHN1,SHC3,NPTX1,B4GALT5,LGI1,EPHA4,NFIB,DPYSL2,GPC1,STMN1,MAP1B,CHL1,PLXNA4,NRP1,EXT1,DCC,ROBO3,VEGFA,WNT5A,KALRN,CDH11,NRXN3,SLIT2,MAPK7,MAP1A,STXBP1,SLIT1,C9orf72,BAIAP2,DAB1,RNF165,IRS2,SLIT3,VLDLR,FLRT3,PLXNA2,PLXNA1	AD.Ex	1	0.1	60
negative regulation of protein phosphorylation	9.6e-13	2.1e-10	1144	410	57	SH3GL2,CAMK2N1,RPTOR,SPRED1,NCK2,NTRK3,TRIB2,SH2B3,LRRK2,PTEN,PDE4D,PPP5C,CDKN1B,ITGB1BP1,TMED2,TRIB3,SPRY2,CDK5RAP3,PRKAR1A,MYOCD,SLC8A3,CALM3,CALM1,DUSP4,PRKAR1B,DUSP8,RAPGEF1,PPM1E,SH3BP5,PEBP1,IGF1R,TSG101,SLIT2,LMO3,SMAD7,DUSP10,DACT1,DUSP16,PRKAR2B,PTPN1,SPRED2,UBASH3B,CORO1C,YWHAB,PLK1,PARVA,C9orf72,UCHL1,FBXO7,CIT,SORL1,PKIA,PRKAG2,SOCS4,DUSP6,DUSP7,SRCIN1	AD.Ex	1	0.1	60
negative regulation of protein kinase activity	1.2e-12	2.6e-10	1144	236	41	DUSP4,PRKAR1B,DUSP8,PPM1E,SH3BP5,IGF1R,CAMK2N1,TSG101,RPTOR,SPRED1,DUSP10,DUSP16,PRKAR2B,PTPN1,TRIB2,SH2B3,SPRED2,PTEN,UBASH3B,CDKN1B,ITGB1BP1,CORO1C,YWHAB,PLK1,PARVA,UCHL1,TRIB3,SPRY2,FBXO7,CIT,SORL1,CDK5RAP3,PRKAR1A,MYOCD,PKIA,PRKAG2,SOCS4,SLC8A3,DUSP6,DUSP7,SRCIN1	AD.Ex	1	0.1	60
positive regulation of neuron differentiation	1.6e-12	3.3e-10	1144	357	52	CDKL3,SCARB2,ISLR2,MAP1B,CNTN1,PLXNA4,NRP1,RAPGEF1,DBN1,PACSIN1,VEGFA,GPRC5B,DPYSL3,SS18L2,WNT5A,MAGI2,MUL1,KALRN,SLIT2,DVL2,BMP6,TIAM2,NTRK3,MEF2C,BCL6,CUX1,PTEN,DLX1,DLX2,NEDD4L,TUBB2B,CAMK2B,ENC1,DAB1,SYT1,ZMYND8,BRINP1,FES,NEGR1,AMIGO1,TCF4,CSNK1E,BRINP2,PTPRD,LRRC7,VLDLR,CAMK1D,TRIM67,EPHA4,PLXNA2,PLXNA1,TIAM1	AD.Ex	1	0.1	60
negative regulation of kinase activity	1.7e-12	3.4e-10	1144	259	43	DUSP4,PRKAR1B,DUSP8,PPM1E,SH3BP5,IGF1R,CAMK2N1,TSG101,RPTOR,SPRED1,DUSP10,DUSP16,PRKAR2B,PTPN1,TRIB2,SH2B3,SPRED2,PTEN,PIK3IP1,UBASH3B,CDKN1B,ITGB1BP1,CORO1C,YWHAB,PLK1,PARVA,UCHL1,TRIB3,SPRY2,FBXO7,CIT,SORL1,CDK5RAP3,PRKAR1A,MYOCD,IRS2,PKIA,PRKAG2,SOCS4,SLC8A3,DUSP6,DUSP7,SRCIN1	AD.Ex	1	0.1	60
negative regulation of phosphorylation	5.1e-12	9.8e-10	1144	451	59	SH3GL2,CAMK2N1,RPTOR,SPRED1,NCK2,NTRK3,TRIB2,SH2B3,LRRK2,PTEN,PDE4D,PPP5C,CDKN1B,ITGB1BP1,TMED2,TRIB3,SPRY2,CDK5RAP3,PRKAR1A,MYOCD,SLC8A3,CALM3,CALM1,DUSP4,PRKAR1B,DUSP8,RAPGEF1,PPM1E,SH3BP5,PEBP1,IGF1R,TSG101,SLIT2,LMO3,SMAD7,DUSP10,DACT1,DUSP16,PRKAR2B,PTPN1,SPRED2,PIK3IP1,UBASH3B,CORO1C,YWHAB,PLK1,PARVA,C9orf72,UCHL1,FBXO7,CIT,SORL1,IRS2,PKIA,PRKAG2,SOCS4,DUSP6,DUSP7,SRCIN1	AD.Ex	1	0.1	60
negative regulation of transferase activity	1.9e-11	3.2e-09	1144	289	44	DUSP4,PRKAR1B,DUSP8,PPM1E,SH3BP5,IGF1R,CAMK2N1,TSG101,RPTOR,SPRED1,SMAD7,DUSP10,DUSP16,PRKAR2B,PTPN1,TRIB2,SH2B3,SPRED2,PTEN,PIK3IP1,UBASH3B,CDKN1B,ITGB1BP1,CORO1C,YWHAB,PLK1,PARVA,UCHL1,TRIB3,SPRY2,FBXO7,CIT,SORL1,CDK5RAP3,PRKAR1A,MYOCD,IRS2,PKIA,PRKAG2,SOCS4,SLC8A3,DUSP6,DUSP7,SRCIN1	AD.Ex	1	0.1	60
regulation of membrane potential	4.1e-11	6.9e-09	1144	425	55	CHRNA1,GLRX,TMEM108,ATP1B1,CACNA1A,AKT2,GRM5,SSH1,RGS7BP,LRRK2,PTEN,KCNH1,PANK2,CCK,KCNC2,ZMYND8,RNF207,KCNA1,KCNJ2,SLC8A3,CALM3,CALM1,ATP1A1,GABRG3,GABRB1,KCND3,POPDC3,MUL1,KCNJ11,CELF4,SMAD7,SEZ6,KCNK9,CACNA1C,KCNK1,MEF2C,KCNQ3,GRIA1,KCNA2,GABRD,SLC4A3,NEDD4L,YWHAH,CACNB2,CACNG2,CTNS,FGF12,GRM1,HTR3B,NOS1AP,GRIK3,GRIN2B,IFI6,SLC4A8,GABRB2	AD.Ex	1	0.1	60
axon guidance	7.8e-11	1.2e-08	1144	268	41	CHL1,PLXNA4,NRP1,EXT1,DCC,ROBO3,VEGFA,WNT5A,KALRN,NRXN3,SLIT2,TRIO,PTCH1,KLF7,MAPK7,SPTAN1,MYOT,SLIT1,NFASC,GRB2,DSCAML1,DAB1,RNF165,RPS6KA5,CRMP1,UNC5D,IRS2,SLIT3,BOC,DPYSL5,VLDLR,CHN1,SHC3,FLRT3,LGI1,EPHA4,PLXNA2,PLXNA1,NFIB,DPYSL2,GPC1	AD.Ex	1	0.1	60
neuron projection guidance	8.8e-11	1.4e-08	1144	269	41	CHL1,PLXNA4,NRP1,EXT1,DCC,ROBO3,VEGFA,WNT5A,KALRN,NRXN3,SLIT2,TRIO,PTCH1,KLF7,MAPK7,SPTAN1,MYOT,SLIT1,NFASC,GRB2,DSCAML1,DAB1,RNF165,RPS6KA5,CRMP1,UNC5D,IRS2,SLIT3,BOC,DPYSL5,VLDLR,CHN1,SHC3,FLRT3,LGI1,EPHA4,PLXNA2,PLXNA1,NFIB,DPYSL2,GPC1	AD.Ex	1	0.1	60
anterograde trans-synaptic signaling	3.3e-10	4.3e-08	1144	399	51	CHRNA1,CACNA1A,SST,GRM5,SSH1,AKAP5,LRRK2,SLC17A7,PTEN,KCNA1,GABARAP,CHRM3,NPY,BSN,NPTX1,APBA2,DLGAP1,GABRG3,GABRB1,EXT1,GABBR2,DTNA,SEZ6,MEF2C,KCNQ3,STXBP1,GRIA1,GABRD,SYN3,HTR6,NQO1,RPH3A,PPFIA2,CACNB2,CPLX2,DRD1,HSPA8,SYT1,FGF12,HTR1A,SNAP25,GRIA2,GRM1,HTR3B,ERC2,GRIK3,GRIN2B,CADPS,ATXN3,GABRB2,EXOC4	AD.Ex	1	0.1	60
chemical synaptic transmission	3.3e-10	4.3e-08	1144	399	51	CHRNA1,CACNA1A,SST,GRM5,SSH1,AKAP5,LRRK2,SLC17A7,PTEN,KCNA1,GABARAP,CHRM3,NPY,BSN,NPTX1,APBA2,DLGAP1,GABRG3,GABRB1,EXT1,GABBR2,DTNA,SEZ6,MEF2C,KCNQ3,STXBP1,GRIA1,GABRD,SYN3,HTR6,NQO1,RPH3A,PPFIA2,CACNB2,CPLX2,DRD1,HSPA8,SYT1,FGF12,HTR1A,SNAP25,GRIA2,GRM1,HTR3B,ERC2,GRIK3,GRIN2B,CADPS,ATXN3,GABRB2,EXOC4	AD.Ex	1	0.1	60
trans-synaptic signaling	4.2e-10	5.4e-08	1144	414	52	CHRNA1,CACNA1A,SST,GRM5,SSH1,AKAP5,LRRK2,SLC17A7,PTEN,KCNA1,GABARAP,CHRM3,NPY,PTPRD,BSN,NPTX1,APBA2,DLGAP1,GABRG3,GABRB1,EXT1,GABBR2,DTNA,SEZ6,MEF2C,KCNQ3,STXBP1,GRIA1,GABRD,SYN3,HTR6,NQO1,RPH3A,PPFIA2,CACNB2,CPLX2,DRD1,HSPA8,SYT1,FGF12,HTR1A,SNAP25,GRIA2,GRM1,HTR3B,ERC2,GRIK3,GRIN2B,CADPS,ATXN3,GABRB2,EXOC4	AD.Ex	1	0.1	60
negative regulation of protein serine/threonine kinase activity	4.6e-10	5.9e-08	1144	137	27	DUSP4,PRKAR1B,DUSP8,PLK1,UCHL1,SPRY2,FBXO7,CIT,RPTOR,SPRED1,SORL1,CDK5RAP3,DUSP10,PRKAR1A,MYOCD,DUSP16,PRKAR2B,PTPN1,PKIA,PRKAG2,SH2B3,SLC8A3,SPRED2,PTEN,DUSP6,DUSP7,CDKN1B	AD.Ex	1	0.1	60
positive regulation of neuron projection development	5e-10	6.3e-08	1144	273	40	CDKL3,SCARB2,ISLR2,MAP1B,CNTN1,PLXNA4,NRP1,RAPGEF1,DBN1,PACSIN1,VEGFA,DPYSL3,SS18L2,WNT5A,MAGI2,MUL1,KALRN,SLIT2,DVL2,TIAM2,NTRK3,CUX1,NEDD4L,TUBB2B,CAMK2B,ENC1,SYT1,ZMYND8,FES,NEGR1,AMIGO1,PTPRD,LRRC7,VLDLR,CAMK1D,TRIM67,EPHA4,PLXNA2,PLXNA1,TIAM1	AD.Ex	1	0.1	60
regulation of synapse structure or activity	6.4e-10	7.8e-08	1144	220	35	DBN1,LRRTM3,C1QL3,WNT5A,KALRN,SSH1,CLSTN1,CTNNA2,LRRK2,MEF2C,SLC17A7,IL10RA,PTEN,TUBA1A,LRRTM1,SLIT1,NGEF,CAMK2B,MAPK14,PPFIA2,LINGO2,HSPA8,GPM6A,ZMYND8,AMIGO1,LRFN2,LRRN3,LRRN1,PTPRD,GRIN2B,FLRT3,SRCIN1,EPHA4,TIAM1,SYNDIG1	AD.Ex	1	0.1	60
regulation of synapse organization	7e-10	8.4e-08	1144	210	34	DBN1,LRRTM3,C1QL3,WNT5A,KALRN,SSH1,CLSTN1,CTNNA2,LRRK2,MEF2C,IL10RA,PTEN,TUBA1A,LRRTM1,SLIT1,NGEF,CAMK2B,MAPK14,PPFIA2,LINGO2,HSPA8,GPM6A,ZMYND8,AMIGO1,LRFN2,LRRN3,LRRN1,PTPRD,GRIN2B,FLRT3,SRCIN1,EPHA4,TIAM1,SYNDIG1	AD.Ex	1	0.1	60
regulation of ion transmembrane transport	8.4e-10	9.9e-08	1144	473	56	TMEM109,GLRX,ATP1B1,CACNA1A,AKT2,GRM5,ACTN4,PTEN,PDE4D,KCNH1,KCNG1,KCNC2,KCNAB3,RNF207,KCNA1,AMIGO1,KCNJ2,CHRM3,KCNIP4,NETO2,LRRC7,CALM3,CALM1,SHISA9,CACNA2D3,KCNC1,KCND3,KCNA3,KCNB2,KCNJ11,PRKCE,CACNA1C,KCNJ4,MEF2C,KCNQ3,KCNQ5,UBASH3B,GRIA1,KCNA2,CORO1A,HECW1,NEDD4L,YWHAH,CACNB2,CACNG8,CACNG2,DRD1,FGF12,GRIA2,ADRA2A,IRS2,NOS1AP,GRIN2B,SLC43A1,CLCN2,CEMIP	AD.Ex	1	0.1	60
synaptic signaling	1.2e-09	1.3e-07	1144	426	52	CHRNA1,CACNA1A,SST,GRM5,SSH1,AKAP5,LRRK2,SLC17A7,PTEN,KCNA1,GABARAP,CHRM3,NPY,PTPRD,BSN,NPTX1,APBA2,DLGAP1,GABRG3,GABRB1,EXT1,GABBR2,DTNA,SEZ6,MEF2C,KCNQ3,STXBP1,GRIA1,GABRD,SYN3,HTR6,NQO1,RPH3A,PPFIA2,CACNB2,CPLX2,DRD1,HSPA8,SYT1,FGF12,HTR1A,SNAP25,GRIA2,GRM1,HTR3B,ERC2,GRIK3,GRIN2B,CADPS,ATXN3,GABRB2,EXOC4	AD.Ex	1	0.1	60
telencephalon development	1.2e-09	1.4e-07	1144	236	36	PHACTR1,ZMIZ1,PLXNA4,PLCB1,EXT1,TMEM108,SKI,WNT5A,SLIT2,KIRREL3,KDM2B,EMX1,AGTPBP1,KDM6B,NRG3,LRRK2,MBOAT7,PTEN,POU3F3,TBR1,SLIT1,DLX1,DLX2,HTR6,BTBD3,NRGN,DRD1,CCDC85C,DAB1,SRD5A1,KCNA1,NPY,SLIT3,SLC8A3,NEUROD6,NFIB	AD.Ex	1	0.1	60
synapse organization	1.4e-09	1.5e-07	1144	271	39	CHRNA1,MAP1B,CTTN,DBN1,LRRTM3,TMEM108,IGF1R,FNTA,WNT5A,KALRN,APBB2,KIRREL3,GRM5,SEZ6,SPOCK2,LRRK2,PTEN,INSR,MYOT,PDZRN3,IGSF21,LRRTM1,CTNND2,NFASC,SYNPO,PPFIA2,CACNB2,CACNG2,DRD1,GPM6A,ERC2,PTPRD,BSN,NOS1AP,SDK2,SLC8A3,FLRT3,GABRB2,EPHA4	AD.Ex	1	0.1	60
positive regulation of neurogenesis	1.4e-09	1.5e-07	1144	454	54	SCARB2,CNTN1,PACSIN1,GPRC5B,DPYSL3,SS18L2,TIAM2,NTRK3,BCL6,CUX1,PTEN,DLX1,DLX2,TUBB2B,ZMYND8,BRINP1,AMIGO1,TCF4,BRINP2,PTPRD,LRRC7,MAN2A1,EPHA4,TIAM1,CDKL3,ISLR2,MAP1B,PLXNA4,NRP1,RAPGEF1,DBN1,TENM4,VEGFA,WNT5A,MAGI2,MUL1,KALRN,SLIT2,DVL2,BMP6,MEF2C,NEDD4L,CAMK2B,ENC1,DAB1,SYT1,FES,NEGR1,CSNK1E,VLDLR,CAMK1D,TRIM67,PLXNA2,PLXNA1	AD.Ex	1	0.1	60
regulation of dendrite development	2.8e-09	2.8e-07	1144	148	27	CDKL3,NGEF,HECW1,RAP2A,NEDD4L,DCC,DBN1,PACSIN1,YWHAH,CAMK2B,SS18L2,PPFIA2,KALRN,ZMYND8,SEZ6,PTPRD,LRRK2,VLDLR,MEF2C,CUX1,PLK2,PTEN,DGKG,CAMK1D,SRCIN1,EPHA4,TIAM1	AD.Ex	1	0.1	60
regulation of cell morphogenesis involved in differentiation	8.1e-09	7.6e-07	1144	300	40	CDKL3,ISLR2,OLFM1,MAP1B,PLXNA4,RAP2A,NRP1,DCC,CTTN,DBN1,VEGFA,SS18L2,WNT5A,KALRN,SLIT2,TIAM2,ACTN4,LRRK2,CUX1,PTEN,ITGB1BP1,CORO1C,TBR1,NGEF,HECW1,NEDD4L,TUBB2B,YWHAH,CAMK2B,PPFIA2,DAB1,AMIGO1,PTPRD,CHN1,SRCIN1,EPHA4,PLXNA2,PLXNA1,TIAM1,DPYSL2	AD.Ex	1	0.1	60
regulation of cell morphogenesis	1.3e-08	1.2e-06	1144	483	54	SS18L2,TIAM2,ACTN4,LRRK2,CUX1,PTEN,TBCCD1,ITGB1BP1,TBR1,TUBB2B,AMIGO1,PTPRD,CHN1,EPHA4,TIAM1,DPYSL2,CDKL3,ISLR2,OLFM1,MAP1B,PLXNA4,RAP2A,NRP1,DCC,CTTN,DBN1,VEGFA,WNT5A,MUL1,KALRN,SLIT2,DVL2,CDC42EP3,CORO1A,RHOBTB2,CORO1C,CAPZB,NGEF,HECW1,NEDD4L,PARVA,YWHAH,CAMK2B,PPFIA2,BAIAP2,DAB1,SYT1,FES,HEXB,RHOU,SRCIN1,PLXNA2,PLXNA1,ZMYM4	AD.Ex	1	0.1	60
positive regulation of cell projection organization	2.8e-08	2.4e-06	1144	376	45	CDKL3,SCARB2,CCP110,ISLR2,MAP1B,CNTN1,PLXNA4,NRP1,RAPGEF1,DBN1,PACSIN1,VEGFA,DPYSL3,SS18L2,WNT5A,MAGI2,MUL1,KALRN,SLIT2,DVL2,TIAM2,NTRK3,CUX1,CDC42EP3,CORO1C,NEDD4L,TUBB2B,CAMK2B,ENC1,GPM6A,SYT1,ZMYND8,FES,NEGR1,AMIGO1,PTPRD,LRRC7,TENM2,VLDLR,CAMK1D,TRIM67,EPHA4,PLXNA2,PLXNA1,TIAM1	AD.Ex	1	0.1	60
cellular potassium ion transport	1.9e-07	1.5e-05	1144	158	25	SLC24A2,ABCC8,KCNH1,KCNC1,KCND3,KCNA3,KCNB2,ATP1B1,KCNJ11,SLC9A8,KCNG1,KCNC2,KCNAB3,KCNK9,SNAP25,KCNA1,KCNJ2,KCNIP4,KCNJ4,SLC12A2,KCNK1,KCNQ3,KCNQ5,ATP1A1,KCNA2	AD.Ex	1	0.1	60
potassium ion transmembrane transport	1.9e-07	1.5e-05	1144	158	25	SLC24A2,ABCC8,KCNH1,KCNC1,KCND3,KCNA3,KCNB2,ATP1B1,KCNJ11,SLC9A8,KCNG1,KCNC2,KCNAB3,KCNK9,SNAP25,KCNA1,KCNJ2,KCNIP4,KCNJ4,SLC12A2,KCNK1,KCNQ3,KCNQ5,ATP1A1,KCNA2	AD.Ex	1	0.1	60
cellular response to peptide	2.3e-07	1.8e-05	1144	326	39	MAP1B,PRKAR1B,HDAC5,HDAC9,ADCY2,TRIM41,SMPD3,IGF1R,CACNA1A,AKT2,SORBS1,GRM5,KLF3,PRKAR2B,PRKACB,DENND4C,PTPN1,LPIN3,PTEN,MYO5A,CDC6,CPEB2,INSR,ZFP36L1,GRB2,SREBF1,CDC5L,SMARCC1,TRIB3,BAIAP2,SRD5A1,PRKAR1A,KLF10,IRS1,IRS2,ASS1,APEX1,SRSF5,EPHA4	AD.Ex	1	0.1	60
developmental growth involved in morphogenesis	2.4e-07	1.8e-05	1144	108	20	CDKL3,MAP1B,SLIT1,SH3GL2,NRP1,EXT1,C9orf72,TMEM108,SPRY2,WNT5A,MAGI2,SLIT2,BIN3,EMX1,KDM5B,SLIT3,FLRT3,DCLK1,PLXNA1,TIAM1	AD.Ex	1	0.1	60
regulation of dendrite morphogenesis	2.4e-07	1.8e-05	1144	89	18	CDKL3,NGEF,HECW1,RAP2A,NEDD4L,DBN1,PTPRD,YWHAH,CAMK2B,LRRK2,SS18L2,PPFIA2,CUX1,PTEN,SRCIN1,KALRN,EPHA4,TIAM1	AD.Ex	1	0.1	60
central nervous system neuron differentiation	3.6e-07	2.7e-05	1144	174	26	GBA2,TBR1,SLIT1,DLX1,ZMIZ1,DLX2,PLXNA4,GABRB1,DCC,SOX4,WNT5A,CDH11,SPOCK1,SLIT2,DRD1,LMO4,PTCH1,EMX1,AGTPBP1,NPY,SLIT3,PTEN,DCLK1,B4GALT5,EPHA4,NFIB	AD.Ex	1	0.1	60
regulation of cation transmembrane transport	4e-07	3e-05	1144	333	39	SHISA9,GLRX,ATP1B1,KCNJ11,PRKCE,CACNA1C,ACTN4,MEF2C,PTEN,PDE4D,UBASH3B,GRIA1,CORO1A,HECW1,NEDD4L,YWHAH,CACNB2,CACNG8,CACNG2,DRD1,KCNG1,KCNC2,FGF12,KCNAB3,RNF207,KCNA1,AMIGO1,GRIA2,KCNJ2,KCNIP4,NETO2,ADRA2A,LRRC7,NOS1AP,GRIN2B,SLC43A1,CALM3,CALM1,CEMIP	AD.Ex	1	0.1	60
protein localization to cell periphery	4.3e-07	3.2e-05	1144	222	30	RAP2A,PACSIN1,KCNB2,ATP1B1,OPTN,PACS1,AKT2,TTC7A,PTCH1,GOLPH3,CLSTN1,DENND4C,BLZF1,ANK1,TMEM88,MYO5A,STXBP1,RAB3C,ITGB1BP1,NFASC,MAP7,TMED2,GPR158,CACNB2,PREPL,SNAP25,KCNIP4,RILPL2,ROCK2,LGI1	AD.Ex	1	0.1	60
potassium ion transport	4.5e-07	3.4e-05	1144	165	25	SLC24A2,ABCC8,KCNH1,KCNC1,KCND3,KCNA3,KCNB2,ATP1B1,KCNJ11,SLC9A8,KCNG1,KCNC2,KCNAB3,KCNK9,SNAP25,KCNA1,KCNJ2,KCNIP4,KCNJ4,SLC12A2,KCNK1,KCNQ3,KCNQ5,ATP1A1,KCNA2	AD.Ex	1	0.1	60
central nervous system neuron development	5.1e-07	3.7e-05	1144	84	17	GBA2,SLIT1,ZMIZ1,PLXNA4,NPY,GABRB1,DCC,SLIT3,PTEN,B4GALT5,DCLK1,WNT5A,CDH11,EPHA4,SLIT2,NFIB,DRD1	AD.Ex	1	0.1	60
peptidyl-threonine dephosphorylation	6.6e-07	4.8e-05	1144	23	9	PPP5C,PPM1B,DUSP4,PPM1E,DUSP8,DUSP10,DUSP16,DUSP6,DUSP7	AD.Ex	1	0.1	60
neuron projection extension	6.7e-07	4.8e-05	1144	59	14	CDKL3,MAP1B,SLIT1,SH3GL2,EMX1,NRP1,SLIT3,C9orf72,TMEM108,FLRT3,DCLK1,PLXNA1,TIAM1,SLIT2	AD.Ex	1	0.1	60
heart development	6.8e-07	4.9e-05	1144	489	50	ZFPM2,SOX4,PDE2A,AXIN2,SPRED1,PTCH1,NTRK3,PTEN,CDKN1B,ZFP36L1,TBR1,HEY2,NRG1,TMED2,RBM15,LUZP1,PRKAR1A,MYOCD,ECE1,DAND5,OLFM1,ZMIZ1,HDAC9,ACVR1,NRP1,EXT1,TENM4,POPDC3,VEGFA,SORBS2,PTCD2,WNT5A,MDM4,SLIT2,DVL2,LMO4,SMAD7,CACNA1C,CBY1,KDM6B,MEF2C,INSR,PARVA,RBM24,CDKL1,FGF12,ROCK2,SLIT3,FLRT3,DHRS3	AD.Ex	1	0.1	60
protein localization to plasma membrane	8.1e-07	5.7e-05	1144	193	27	RAB3C,ITGB1BP1,NFASC,MAP7,RAP2A,TMED2,PACSIN1,KCNB2,GPR158,CACNB2,PREPL,ATP1B1,OPTN,PACS1,AKT2,TTC7A,PTCH1,GOLPH3,KCNIP4,DENND4C,RILPL2,ROCK2,BLZF1,ANK1,TMEM88,MYO5A,STXBP1	AD.Ex	1	0.1	60
regulation of ion transmembrane transporter activity	8.9e-07	6.2e-05	1144	254	32	SHISA9,GLRX,ATP1B1,KCNJ11,PRKCE,GRM5,ACTN4,MEF2C,PTEN,PDE4D,GRIA1,HECW1,NEDD4L,YWHAH,CACNB2,CACNG8,CACNG2,KCNG1,KCNC2,FGF12,RNF207,KCNA1,AMIGO1,GRIA2,CHRM3,NETO2,ADRA2A,LRRC7,NOS1AP,GRIN2B,CALM3,CALM1	AD.Ex	1	0.1	60
forebrain development	9.8e-07	6.7e-05	1144	358	40	PHACTR1,ZMIZ1,PLXNA4,PLCB1,EXT1,TMEM108,SKI,WNT5A,SLIT2,KIRREL3,KDM2B,EMX1,AGTPBP1,KDM6B,NRG3,LRRK2,MBOAT7,PTEN,DCLK1,POU3F3,TBR1,SLIT1,DLX1,DLX2,HTR6,BTBD3,NRGN,DRD1,CCDC85C,PCDH9,GNAO1,DAB1,KCNC2,SRD5A1,KCNA1,NPY,SLIT3,SLC8A3,NEUROD6,NFIB	AD.Ex	1	0.1	60
regulation of postsynapse organization	1.1e-06	7.3e-05	1144	98	18	LRRTM1,NGEF,DBN1,CAMK2B,PPFIA2,WNT5A,KALRN,HSPA8,ZMYND8,SSH1,LRFN2,PTPRD,GRIN2B,LRRK2,PTEN,SRCIN1,EPHA4,TIAM1	AD.Ex	1	0.1	60
protein localization to membrane	1.2e-06	7.8e-05	1144	498	50	PACSIN1,ATP1B1,PACS1,AKT2,PTCH1,GOLPH3,CLSTN1,RPL31,DENND4C,RPL37,RPL22,ANK1,TMEM88,MYO5A,ITGB1BP1,NFASC,MAP7,TMED2,KCNIP4,LRRC7,RILPL2,TIMM22,TIMM10,MOAP1,CALM3,CALM1,LGI1,TIAM1,HSPA4,EMC3,RAP2A,KCNB2,FNTA,MAGI2,OPTN,RPS14,TTC7A,ZDHHC14,BLZF1,STXBP1,RAB3C,SRP72,GPR158,EMC6,CACNB2,PREPL,CACNG2,SNAP25,ROCK2,EXOC4	AD.Ex	1	0.1	60
regulation of MAP kinase activity	1.2e-06	7.8e-05	1144	334	38	DUSP4,DUSP8,RAPGEF1,MAP4K5,CD40,VEGFA,IGF1R,TSG101,MAP3K4,WNT5A,MUL1,SPRED1,DVL2,LAMTOR3,DUSP10,DUSP16,PTPN1,NTRK3,TRIB2,SH2B3,LRRK2,SPRED2,INSR,DIRAS2,NRG1,UCHL1,TRIB3,SPRY2,MAPK14,SORL1,CDK5RAP3,GRM1,ADRA2A,UBC,DUSP6,DUSP7,EPHA4,TIAM1	AD.Ex	1	0.1	60
positive regulation of catabolic process	1.4e-06	9.3e-05	1144	459	47	USP13,TRIM8,MYLIP,AKT2,SESN3,TRIB2,LRRK2,PTEN,ABCD2,CDKN1B,ZFP36L1,TRIB3,CDK5RAP3,PLK2,VPS13D,WNT5A,MUL1,OPTN,CELF1,PRKCE,SMAD7,DACT1,FURIN,PTPN1,HSPB8,INSR,KAT5,HECW1,NEDD4L,PLK1,EDEM2,CLU,C9orf72,PAFAH1B2,RBM24,FBXO7,SORL1,PSMC3,CSNK1E,IRS1,ADRA2A,FOXO3,IRS2,ROCK2,SOCS4,ATXN3,TRIM67	AD.Ex	1	0.1	60
response to peptide	1.6e-06	0.0001	1144	461	47	TRIM41,CD40,CACNA1A,AKT2,GRM5,KLF3,SESN3,DENND4C,PTEN,MYO5A,CDC6,CPEB2,ZFP36L1,GCNT1,GRB2,SREBF1,CDC5L,SMARCC1,TRIB3,MAPK14,PRKAR1A,EPHA4,MAP1B,PRKAR1B,HDAC5,HDAC9,ADCY2,EGR1,SMPD3,EIF2B1,IGF1R,SORBS1,PRKAR2B,PRKACB,PTPN1,LPIN3,INSR,BAIAP2,SRD5A1,KLF10,GNAI1,IRS1,IRS2,ROCK2,ASS1,APEX1,SRSF5	AD.Ex	1	0.1	60
ventricular septum development	1.6e-06	0.0001	1144	63	14	SMAD7,ACVR1,HEY2,RBM15,SLIT3,ZFPM2,SOX4,PDE2A,DAND5,WNT5A,MDM4,LUZP1,SLIT2,LMO4	AD.Ex	1	0.1	60
cellular response to peptide hormone stimulus	1.9e-06	0.00012	1144	263	32	MAP1B,PRKAR1B,HDAC5,HDAC9,ADCY2,IGF1R,AKT2,SORBS1,PRKAR2B,PRKACB,DENND4C,PTPN1,LPIN3,PTEN,MYO5A,CDC6,CPEB2,INSR,ZFP36L1,GRB2,SREBF1,CDC5L,SMARCC1,TRIB3,BAIAP2,SRD5A1,PRKAR1A,IRS1,IRS2,ASS1,APEX1,SRSF5	AD.Ex	1	0.1	60
negative regulation of cell projection organization	1.9e-06	0.00012	1144	178	25	CDKL3,CCP110,CAPZB,NGEF,NRP1,DCC,YWHAH,SPRY2,DPYSL3,MYLIP,WNT5A,SPOCK1,SLIT2,RTN4RL2,DAB1,CRMP1,PFN2,GRIN2B,LRRK2,PLK2,PTEN,PTPRG,EPHA4,ARHGAP24,TCHP	AD.Ex	1	0.1	60
cell growth	2.2e-06	0.00014	1144	83	16	CDKL3,MAP1B,SLIT1,SH3GL2,EMX1,NRP1,SLIT3,SORBS2,C9orf72,TMEM108,FLRT3,DCLK1,PLXNA1,TIAM1,SLIT2,BIN3	AD.Ex	1	0.1	60
regulation of transporter activity	2.3e-06	0.00014	1144	278	33	SHISA9,NDFIP2,GLRX,ATP1B1,KCNJ11,PRKCE,GRM5,ACTN4,MEF2C,PTEN,PDE4D,GRIA1,HECW1,NEDD4L,YWHAH,CACNB2,CACNG8,CACNG2,KCNG1,KCNC2,FGF12,RNF207,KCNA1,AMIGO1,GRIA2,CHRM3,NETO2,ADRA2A,LRRC7,NOS1AP,GRIN2B,CALM3,CALM1	AD.Ex	1	0.1	60
regulation of transmembrane transporter activity	2.3e-06	0.00014	1144	265	32	SHISA9,GLRX,ATP1B1,KCNJ11,PRKCE,GRM5,ACTN4,MEF2C,PTEN,PDE4D,GRIA1,HECW1,NEDD4L,YWHAH,CACNB2,CACNG8,CACNG2,KCNG1,KCNC2,FGF12,RNF207,KCNA1,AMIGO1,GRIA2,CHRM3,NETO2,ADRA2A,LRRC7,NOS1AP,GRIN2B,CALM3,CALM1	AD.Ex	1	0.1	60
cardiac septum development	2.7e-06	0.00016	1144	94	17	SMAD7,ACVR1,NRP1,HEY2,RBM15,PARVA,SLIT3,ZFPM2,SOX4,PDE2A,DAND5,WNT5A,DHRS3,MDM4,LUZP1,SLIT2,LMO4	AD.Ex	1	0.1	60
cellular response to growth factor stimulus	3.4e-06	0.0002	1144	488	48	SH3GL2,TMEM108,PDE2A,SPRED1,NTRK3,PTEN,ITGB1BP1,ZFP36L1,DLX1,GRB2,GTF2F1,GTF2F2,CDC5L,DSTYK,SPRY2,MAPK14,NR3C1,MAP1B,ZMIZ1,ACVR1,HIVEP1,EGR1,NRP1,RAPGEF1,EXT1,PTPRK,SMPD3,VEGFA,SKI,FNTA,WNT5A,MAGI2,GAS1,FUT8,BMP6,SMAD7,FURIN,KDM5B,MAPK7,MEF2C,SPRED2,ACVR2A,CORO1A,RAB35,FGF12,SRD5A1,FLRT3,UBC	AD.Ex	1	0.1	60
regulation of axonogenesis	4.2e-06	0.00025	1144	174	24	CDKL3,TBR1,ISLR2,OLFM1,MAP1B,PLXNA4,NRP1,TUBB2B,DCC,CTTN,DBN1,VEGFA,WNT5A,SLIT2,DAB1,AMIGO1,TIAM2,CHN1,PTEN,EPHA4,PLXNA2,PLXNA1,TIAM1,DPYSL2	AD.Ex	1	0.1	60
olfactory bulb development	6.2e-06	0.00036	1144	29	9	SLIT3,LRRK2,SLIT1,DLX2,SKI,WNT5A,AGTPBP1,EXT1,SLIT2	AD.Ex	1	0.1	60
dephosphorylation	6.9e-06	0.00039	1144	319	35	DUSP4,DUSP8,PTPN21,DUSP23,PPP2R2A,PPM1E,PTPRK,FIG4,SACM1L,INPP4A,PLPP6,SSH1,DUSP10,DUSP16,ARMT1,PTPN1,LRRK2,LPIN3,PTEN,PTP4A2,PPP5C,PTPRG,UBASH3B,PPP6C,G6PC3,THTPA,SSH2,PPP1R3E,PTPRD,PPM1B,DUSP6,DUSP7,APEX1,FRA10AC1,ATP1A1	AD.Ex	1	0.1	60
developmental cell growth	7.5e-06	0.00043	1144	81	15	CDKL3,MAP1B,SLIT1,SH3GL2,EMX1,NRP1,SLIT3,SORBS2,C9orf72,TMEM108,FLRT3,DCLK1,PLXNA1,TIAM1,SLIT2	AD.Ex	1	0.1	60
positive regulation of glycogen biosynthetic process	8.1e-06	0.00046	1144	17	7	PPP1R3E,IRS1,IRS2,AKT2,INSR,DYRK2,SORBS1	AD.Ex	1	0.1	60
cardiac ventricle development	8.8e-06	0.00049	1144	113	18	ACVR1,HEY2,NRG1,RBM15,ZFPM2,SOX4,PDE2A,PTCD2,WNT5A,MDM4,LUZP1,SLIT2,LMO4,SMAD7,MYOCD,SLIT3,MEF2C,DAND5	AD.Ex	1	0.1	60
regulation of blood circulation	1e-05	0.00058	1144	285	32	CORIN,CACNA2D3,KCND3,ATP1B1,KCNJ11,SMAD7,CACNA1C,KCNJ4,KCNK1,PDE4D,DOCK4,SLC4A3,NPPC,HEY2,SREBF1,CACNB2,CACNG8,CELF2,CACNG2,GNAO1,HTR1A,RNF207,KCNJ2,CHRM3,KCNIP4,ECE1,ADRA2A,NOS1AP,SLC8A3,CALM3,CALM1,ATP1A1	AD.Ex	1	0.1	60
olfactory lobe development	1.1e-05	0.00062	1144	31	9	SLIT3,LRRK2,SLIT1,DLX2,SKI,WNT5A,AGTPBP1,EXT1,SLIT2	AD.Ex	1	0.1	60
positive regulation of cellular catabolic process	1.1e-05	0.0006	1144	395	40	USP13,TRIM8,AKT2,SESN3,TRIB2,LRRK2,PTEN,ABCD2,ZFP36L1,TRIB3,CDK5RAP3,PLK2,VPS13D,MUL1,OPTN,CELF1,SMAD7,DACT1,FURIN,PTPN1,HSPB8,INSR,KAT5,PLK1,EDEM2,CLU,C9orf72,PAFAH1B2,RBM24,FBXO7,PSMC3,CSNK1E,IRS1,ADRA2A,FOXO3,IRS2,ROCK2,SOCS4,ATXN3,TRIM67	AD.Ex	1	0.1	60
pallium development	1.1e-05	0.0006	1144	160	22	TBR1,PHACTR1,DLX1,ZMIZ1,DLX2,PLCB1,HTR6,TMEM108,BTBD3,SLIT2,CCDC85C,KIRREL3,DAB1,SRD5A1,KCNA1,EMX1,NPY,KDM6B,MBOAT7,PTEN,NEUROD6,POU3F3	AD.Ex	1	0.1	60
cardiac chamber development	1.2e-05	0.00063	1144	149	21	ACVR1,NRP1,HEY2,NRG1,RBM15,PARVA,ZFPM2,SOX4,PDE2A,PTCD2,WNT5A,MDM4,LUZP1,SLIT2,LMO4,SMAD7,MYOCD,SLIT3,MEF2C,DAND5,DHRS3	AD.Ex	1	0.1	60
regulation of peptidyl-threonine phosphorylation	1.2e-05	0.00065	1144	47	11	SMAD7,PRKAG2,CALM3,SPRY2,CALM1,SPRED2,RPTOR,WNT5A,CEMIP,SPRED1,PLK1	AD.Ex	1	0.1	60
peptidyl-tyrosine dephosphorylation	1.2e-05	0.00067	1144	105	17	DUSP4,DUSP8,PTPN21,DUSP23,PTPRK,SSH2,SSH1,DUSP10,DUSP16,PTPRD,PTPN1,PTEN,PTP4A2,DUSP6,DUSP7,PTPRG,UBASH3B	AD.Ex	1	0.1	60
regulation of synaptic plasticity	1.3e-05	0.00072	1144	174	23	SLC24A2,SHISA9,MAP1B,DBN1,YWHAH,CAMK2B,TSHZ3,NRGN,CPLX2,GRM5,SNAP25,SSH1,SORCS2,AKAP5,GRIN2B,MEF2C,SLC8A3,PLK2,PTEN,MAP1A,STXBP1,EPHA4,GRIA1	AD.Ex	1	0.1	60
regulation of mRNA processing	1.4e-05	0.00076	1144	151	21	ZFP36L1,RBM15,ZC3H14,RBM24,MBNL2,SRRM4,PTCD2,RBM5,CELF2,CELF5,HNRNPA2B1,CELF1,CELF4,SAFB2,KHDRBS3,HSPA8,RBFOX1,SRPK1,SAFB,DDX17,SRSF5	AD.Ex	1	0.1	60
regulation of synaptic vesicle cycle	1.5e-05	0.0008	1144	96	16	SYT1,PRKAR1B,ADRA2A,BSN,LRRK2,PRKCB,SLC17A7,SLC4A8,CALM3,CALM1,PPFIA2,PTEN,CACNB2,PREPL,STXBP1,CPLX2	AD.Ex	1	0.1	60
negative regulation of MAP kinase activity	1.6e-05	0.00084	1144	76	14	DUSP4,CDK5RAP3,DUSP8,DUSP10,DUSP16,PTPN1,SH2B3,UCHL1,SPRY2,SPRED2,DUSP6,DUSP7,SPRED1,SORL1	AD.Ex	1	0.1	60
positive regulation of synaptic transmission	1.7e-05	0.00089	1144	141	20	SLC24A2,TSHZ3,CACNB2,CACNG8,CACNG2,NRGN,PRKCE,DRD1,SYT1,SNAP25,SSH1,CLSTN1,AKAP5,GRIN2B,SLC8A3,SLC4A8,PLK2,PTEN,LGI1,STXBP1	AD.Ex	1	0.1	60
regulation of GTPase activity	1.8e-05	0.00095	1144	476	45	ARHGAP29,RIC8A,CD40,AKT2,ABR,TIAM2,NTRK3,LRRK2,BCL6,DEPDC5,DOCK4,GARNL3,CPEB2,ITGB1BP1,TMED2,RASA2,SPRY2,DEPDC1,CHN1,RGP1,TBC1D14,EPHA4,TIAM1,PLXNA4,NRP1,RAPGEF1,PLCB1,WNT5A,KALRN,SLIT2,DVL2,FICD,PDE6D,TAX1BP3,ARHGAP24,CORO1C,NGEF,RGS12,GNAO1,RABGAP1L,RGS6,RGS7,VAV2,PLXNA2,PLXNA1	AD.Ex	1	0.1	60
regulation of developmental growth	1.8e-05	0.00092	1144	306	33	CDKL3,ISLR2,OLFM1,MAP1B,PLXNA4,NRP1,PLCB1,DCC,CTTN,DBN1,VEGFA,ZFPM2,WNT5A,MUL1,MAEL,SMAD7,PTCH1,DUSP10,MEF2C,PTEN,BASP1,INSR,CDKN1B,NPPC,NEDD4L,HEY2,MAPK14,SYT1,PARP2,WWC1,JARID2,DUSP6,DPYSL2	AD.Ex	1	0.1	60
positive regulation of glycogen metabolic process	1.9e-05	0.00098	1144	19	7	PPP1R3E,IRS1,IRS2,AKT2,INSR,DYRK2,SORBS1	AD.Ex	1	0.1	60
regulation of canonical Wnt signaling pathway	2e-05	0.001	1144	281	31	TLE3,EGR1,RAPGEF1,SOX4,GPRC5B,WNT5A,AXIN2,DVL2,DACT1,LRRK2,ZNF703,TMEM88,PSMD6,CTNND2,AMER2,HECW1,TMEM64,LMBR1L,SIAH2,RSPO2,UBR5,MAPK14,DKK3,ARNTL,PSMB2,TMEM198,DACT3,PSMC3,CSNK1E,PSMD12,PPM1B	AD.Ex	1	0.1	60
response to peptide hormone	2.2e-05	0.0011	1144	379	38	MAP1B,PRKAR1B,HDAC5,HDAC9,ADCY2,EGR1,EIF2B1,IGF1R,AKT2,SORBS1,PRKAR2B,PRKACB,SESN3,DENND4C,PTPN1,LPIN3,PTEN,MYO5A,CDC6,CPEB2,INSR,ZFP36L1,GCNT1,GRB2,SREBF1,CDC5L,SMARCC1,TRIB3,BAIAP2,SRD5A1,PRKAR1A,GNAI1,IRS1,IRS2,ROCK2,ASS1,APEX1,SRSF5	AD.Ex	1	0.1	60
negative regulation of MAPK cascade	2.2e-05	0.0011	1144	167	22	ITGB1BP1,DUSP4,DUSP8,RAPGEF1,UCHL1,PEBP1,SPRY2,IGF1R,CAMK2N1,SPRED1,LMO3,SORL1,CDK5RAP3,DUSP10,DACT1,DUSP16,PTPN1,SH2B3,SPRED2,PTEN,DUSP6,DUSP7	AD.Ex	1	0.1	60
cellular response to drug	2.5e-05	0.0012	1144	325	34	ADCY2,EGR1,RAP2A,PLCB1,PPM1E,TRIM41,SMPD3,KCNJ11,PRKCE,SLIT2,SSH1,CBX3,GOLPH3,KDM6B,MAPK7,MAPK13,LRRK2,MEF2C,PTEN,PPP5C,ZNF277,NQO1,REN,NR3C1,DRD1,KCNC2,SRD5A1,ACER2,AMIGO1,CHRM3,GNAI1,ROCK2,ASS1,APEX1	AD.Ex	1	0.1	60
cellular response to insulin stimulus	3.1e-05	0.0015	1144	171	22	ZFP36L1,HDAC5,HDAC9,GRB2,SREBF1,SMARCC1,TRIB3,IGF1R,AKT2,SORBS1,BAIAP2,SRD5A1,IRS1,IRS2,DENND4C,PTPN1,LPIN3,PTEN,MYO5A,SRSF5,CPEB2,INSR	AD.Ex	1	0.1	60
MAPK cascade	3.2e-05	0.0016	1144	371	37	MAP4K5,PEBP1,MAP3K4,WNT5A,MUL1,SPRED1,LAMTOR3,MARK3,PTPN1,MAPK7,MAPK13,LRRK2,MEF2C,PPP5C,SPTAN1,PSMD6,ZFP36L1,GRB2,YWHAB,NRG1,RASA2,MAPK14,PSMB2,PSMC3,RASGEF1A,SRPK1,MAPK6,IRS1,IRS2,LRRC7,GRIN2B,PSMD12,SHC3,CALM1,UBC,DUSP6,DUSP7	AD.Ex	1	0.1	60
signal transduction by protein phosphorylation	3.2e-05	0.0016	1144	371	37	MAP4K5,PEBP1,MAP3K4,WNT5A,MUL1,SPRED1,LAMTOR3,MARK3,PTPN1,MAPK7,MAPK13,LRRK2,MEF2C,PPP5C,SPTAN1,PSMD6,ZFP36L1,GRB2,YWHAB,NRG1,RASA2,MAPK14,PSMB2,PSMC3,RASGEF1A,SRPK1,MAPK6,IRS1,IRS2,LRRC7,GRIN2B,PSMD12,SHC3,CALM1,UBC,DUSP6,DUSP7	AD.Ex	1	0.1	60
multicellular organismal signaling	3.4e-05	0.0016	1144	136	19	CHRNA1,SLC4A3,CACNA2D3,NFASC,KCND3,CACNB2,CACNG8,ATP1B1,CACNG2,DRD1,RNF207,CACNA1C,KCNA1,KCNJ2,KCNIP4,KCNJ4,KCNK1,ATP1A1,KCNA2	AD.Ex	1	0.1	60
positive regulation of dendrite morphogenesis	3.4e-05	0.0016	1144	35	9	CDKL3,SS18L2,CUX1,KALRN,EPHA4,DBN1,PTPRD,TIAM1,CAMK2B	AD.Ex	1	0.1	60
negative regulation of cell development	3.8e-05	0.0018	1144	304	32	CDKL3,NRP1,DCC,VEGFA,DPYSL3,MYLIP,SKI,WNT5A,SPOCK1,SLIT2,S1PR3,DUSP10,NRG3,ACTN4,LRRK2,PTEN,PTPRG,ITGB1BP1,CORO1C,NPPC,NGEF,DLX1,DLX2,YWHAH,RTN4RL2,SORL1,DAB1,BRINP1,CRMP1,PBX1,PLK2,EPHA4	AD.Ex	1	0.1	60
regulation of Wnt signaling pathway	3.9e-05	0.0018	1144	360	36	TLE3,EGR1,RAPGEF1,SOX4,GPRC5B,SKI,WNT5A,AXIN2,DVL2,NXN,DACT1,CBY1,LRRK2,ZNF703,TMEM88,TAX1BP3,PSMD6,CTNND2,AMER2,HECW1,TMEM64,LMBR1L,SIAH2,RSPO2,UBR5,MAPK14,DKK3,ARNTL,PSMB2,TMEM198,DACT3,PSMC3,CSNK1E,PSMD12,PPM1B,TIAM1	AD.Ex	1	0.1	60
inactivation of MAPK activity	4e-05	0.0019	1144	28	8	DUSP4,DUSP8,DUSP10,SPRED2,DUSP16,DUSP6,DUSP7,SPRED1	AD.Ex	1	0.1	60
central nervous system neuron axonogenesis	4.3e-05	0.002	1144	36	9	PTEN,PLXNA4,DCLK1,B4GALT5,DCC,CDH11,EPHA4,SLIT2,NFIB	AD.Ex	1	0.1	60
ventricular septum morphogenesis	4.3e-05	0.002	1144	36	9	SMAD7,SLIT3,ZFPM2,SOX4,ACVR1,WNT5A,HEY2,SLIT2,RBM15	AD.Ex	1	0.1	60
regulation of heart contraction	4.5e-05	0.0021	1144	239	27	CORIN,CACNA2D3,KCND3,ATP1B1,KCNJ11,SMAD7,CACNA1C,KCNJ4,KCNK1,PDE4D,SLC4A3,NPPC,HEY2,SREBF1,CACNB2,CACNG8,CELF2,CACNG2,GNAO1,RNF207,KCNJ2,KCNIP4,NOS1AP,SLC8A3,CALM3,CALM1,ATP1A1	AD.Ex	1	0.1	60
cardiac septum morphogenesis	4.5e-05	0.0021	1144	63	12	SMAD7,ACVR1,NRP1,HEY2,RBM15,PARVA,SLIT3,ZFPM2,SOX4,WNT5A,DHRS3,SLIT2	AD.Ex	1	0.1	60
regulation of anatomical structure size	4.6e-05	0.0021	1144	494	45	RPTOR,SSH1,NCK2,PFN2,CTNNA2,LRRK2,PTEN,DOCK4,SPTAN1,ITGB1BP1,GRB2,SSH2,CHRM3,ECE1,DPYSL2,AQP4,CDKL3,GBA2,ISLR2,OLFM1,MAP1B,PLXNA4,ESAM,NRP1,EXT1,DCC,CTTN,DBN1,VEGFA,WNT5A,PRKCE,SLIT2,SLC12A2,ARPC1A,CAPZA1,CDC42EP3,CORO1A,CAPZB,COTL1,DRD1,BAIAP2,HTR1A,ADRA2A,ROCK2,VAV2	AD.Ex	1	0.1	60
positive regulation of cell morphogenesis involved in differentiation	4.7e-05	0.0022	1144	151	20	CDKL3,ISLR2,MAP1B,PLXNA4,NRP1,TUBB2B,DBN1,CAMK2B,VEGFA,SS18L2,KALRN,SLIT2,AMIGO1,TIAM2,PTPRD,CUX1,EPHA4,PLXNA2,PLXNA1,TIAM1	AD.Ex	1	0.1	60
regulation of dendritic spine morphogenesis	4.9e-05	0.0023	1144	45	10	LRRK2,NGEF,PPFIA2,PTEN,SRCIN1,KALRN,EPHA4,DBN1,TIAM1,CAMK2B	AD.Ex	1	0.1	60
developmental growth	5e-05	0.0023	1144	336	34	CDKL3,CHRNA1,MAP1B,SH3GL2,ZMIZ1,NRP1,EXT1,TENM4,SMPD3,SORBS2,TMEM108,WNT5A,MAGI2,GAS1,SLIT2,BIN3,EMX1,KDM5B,PTEN,DCLK1,ZFP36L1,NPPC,SLIT1,TMED2,ERCC1,RSPO2,C9orf72,SPRY2,PRKAR1A,SLIT3,FLRT3,PLXNA1,TIAM1,RTF1	AD.Ex	1	0.1	60
regulation of potassium ion transport	5.4e-05	0.0025	1144	95	15	KCNG1,KCNC2,KCNAB3,RNF207,KCNA1,AMIGO1,KCNJ2,KCNIP4,NETO2,NEDD4L,ADRA2A,NOS1AP,PTEN,ATP1B1,DRD1	AD.Ex	1	0.1	60
growth	5.6e-05	0.0025	1144	338	34	CDKL3,CHRNA1,MAP1B,SH3GL2,ZMIZ1,NRP1,EXT1,TENM4,SMPD3,SORBS2,TMEM108,WNT5A,MAGI2,GAS1,SLIT2,BIN3,EMX1,KDM5B,PTEN,DCLK1,ZFP36L1,NPPC,SLIT1,TMED2,ERCC1,RSPO2,C9orf72,SPRY2,PRKAR1A,SLIT3,FLRT3,PLXNA1,TIAM1,RTF1	AD.Ex	1	0.1	60
small GTPase mediated signal transduction	5.8e-05	0.0026	1144	256	28	ARHGAP29,ELMO1,RAP2A,RAPGEF1,USP28,ABR,TIAM2,BCL6,TAX1BP3,RAPGEF5,DOCK4,CDC42EP3,RHOBTB2,GRB2,SIAH2,MAPK14,GRAP2,RAB35,DAB1,RASGEF1A,ADRA2A,ROCK2,RASSF1,SHC3,PLK2,VAV2,RHOU,TIAM1	AD.Ex	1	0.1	60
regulation of cellular ketone metabolic process	5.8e-05	0.0026	1144	178	22	STARD4,EGR1,PANK2,PTGS2,NQO1,ERLIN2,SREBF1,TRIB3,DKK3,AKT2,PSMB2,PRKCE,BMP6,PSMC3,IRS1,IRS2,PSMD12,PRKAG2,CLCN2,NCOR2,ABCD2,PSMD6	AD.Ex	1	0.1	60
heart morphogenesis	6.1e-05	0.0027	1144	230	26	OLFM1,ZMIZ1,ACVR1,NRP1,EXT1,VEGFA,ZFPM2,SOX4,PTCD2,WNT5A,AXIN2,MDM4,SLIT2,DVL2,SMAD7,PTCH1,MEF2C,INSR,TBR1,HEY2,NRG1,TMED2,RBM15,PARVA,SLIT3,DHRS3	AD.Ex	1	0.1	60
regulation of dendritic spine development	6.2e-05	0.0028	1144	75	13	ZMYND8,NGEF,DBN1,CAMK2B,LRRK2,MEF2C,PPFIA2,PLK2,PTEN,SRCIN1,KALRN,EPHA4,TIAM1	AD.Ex	1	0.1	60
regulation of alternative mRNA splicing, via spliceosome	6.2e-05	0.0028	1144	75	13	KHDRBS3,RBFOX1,DDX17,RBM15,RBM24,MBNL2,SRRM4,RBM5,CELF2,CELF5,SRSF5,CELF1,CELF4	AD.Ex	1	0.1	60
positive regulation of transmembrane transport	6.6e-05	0.0029	1144	205	24	RNASEL,OSBPL8,GLRX,ATP1B1,AKT2,KCNJ11,SORBS1,ACTN4,INSR,MAPK14,CACNB2,CACNG2,DRD1,KCNC2,RNF207,KCNA1,AMIGO1,KCNJ2,IRS1,IRS2,NOS1AP,CALM3,CALM1,CEMIP	AD.Ex	1	0.1	60
telencephalon cell migration	6.9e-05	0.003	1144	56	11	SLIT1,ZMIZ1,HTR6,NRG3,SLIT3,LRRK2,MBOAT7,POU3F3,SLIT2,DRD1,DAB1	AD.Ex	1	0.1	60
cell-cell signaling by wnt	7e-05	0.0031	1144	342	34	TLE3,PLCB1,EXT1,WNT5A,MAGI2,AXIN2,DVL2,NXN,AMOTL2,DACT1,LRRK2,AP2S1,TMEM88,PTEN,TAX1BP3,PSMD6,CTNND2,AMER2,LMBR1L,LRRFIP2,RSPO2,DKK3,PSMB2,TMEM198,GNAO1,DACT3,PSMC3,CSNK1E,PSMD12,CALM1,UBC,PRICKLE2,TIAM1,RTF1	AD.Ex	1	0.1	60
Wnt signaling pathway	7e-05	0.0031	1144	342	34	TLE3,PLCB1,EXT1,WNT5A,MAGI2,AXIN2,DVL2,NXN,AMOTL2,DACT1,LRRK2,AP2S1,TMEM88,PTEN,TAX1BP3,PSMD6,CTNND2,AMER2,LMBR1L,LRRFIP2,RSPO2,DKK3,PSMB2,TMEM198,GNAO1,DACT3,PSMC3,CSNK1E,PSMD12,CALM1,UBC,PRICKLE2,TIAM1,RTF1	AD.Ex	1	0.1	60
regulation of synaptic vesicle exocytosis	7.3e-05	0.0032	1144	66	12	SYT1,ADRA2A,LRRK2,PRKCB,SLC4A8,CALM3,CALM1,PPFIA2,CACNB2,PREPL,STXBP1,CPLX2	AD.Ex	1	0.1	60
neuron migration	8.5e-05	0.0037	1144	110	16	MAP1B,ZMIZ1,NRP1,TUBB2B,DCC,TUBB2A,VEGFA,SPOCK1,DRD1,KIRREL3,DAB1,CCK,GPM6A,MEF2C,DCLK1,ASTN2	AD.Ex	1	0.1	60
regulation of cation channel activity	8.6e-05	0.0037	1144	170	21	SHISA9,CACNB2,CACNG8,CACNG2,KCNJ11,KCNG1,KCNC2,FGF12,RNF207,KCNA1,AMIGO1,GRIA2,NETO2,LRRC7,NOS1AP,GRIN2B,MEF2C,CALM3,CALM1,PDE4D,GRIA1	AD.Ex	1	0.1	60
substrate-independent telencephalic tangential interneuron migration	9.9e-05	0.0042	1144	11	5	SLIT3,SLIT2,DRD1,NRG3,SLIT1	AD.Ex	1	0.1	60
cell surface receptor signaling pathway involved in cell-cell signaling	9.9e-05	0.0042	1144	406	38	CHRNA1,AXIN2,AMOTL2,LRRK2,TMEM88,PTEN,CTNND2,RSPO2,DACT3,CALM1,PRICKLE2,TIAM1,TLE3,PLCB1,EXT1,WNT5A,MAGI2,DVL2,NXN,SEZ6,DACT1,MEF2C,AP2S1,TAX1BP3,PSMD6,AMER2,LMBR1L,LRRFIP2,DKK3,PSMB2,TMEM198,GNAO1,PSMC3,CSNK1E,GRIN2B,PSMD12,UBC,RTF1	AD.Ex	1	0.1	60
substrate-independent telencephalic tangential migration	9.9e-05	0.0042	1144	11	5	SLIT3,SLIT2,DRD1,NRG3,SLIT1	AD.Ex	1	0.1	60
Golgi vesicle transport	0.00011	0.0048	1144	365	35	ACTR1A,WIPI1,OPTN,GOLPH3,STX6,BLZF1,COG8,COG2,STXBP6,ANK1,CUX1,MCFD2,CD59,MYO5A,CAPZA1,SPTAN1,CYTH3,ATL2,GRIA1,GOLT1A,TRAPPC12,CAPZB,TRAPPC1,TMEM115,RAB6B,PPP6C,PPP6R1,BET1L,TMED2,KIF26A,PREPL,SORL1,VAPA,EXOC4,TBC1D14	AD.Ex	1	0.1	60
forebrain cell migration	0.00011	0.0048	1144	59	11	SLIT1,ZMIZ1,HTR6,NRG3,SLIT3,LRRK2,MBOAT7,POU3F3,SLIT2,DRD1,DAB1	AD.Ex	1	0.1	60
regulation of mRNA splicing, via spliceosome	0.00011	0.0045	1144	112	16	RBM15,RBM24,MBNL2,SRRM4,RBM5,CELF2,CELF5,HNRNPA2B1,CELF1,CELF4,KHDRBS3,HSPA8,RBFOX1,SRPK1,DDX17,SRSF5	AD.Ex	1	0.1	60
regulation of synaptic transmission, glutamatergic	0.00011	0.0048	1144	69	12	SYT1,GRM1,GRIK3,LRRK2,MEF2C,TSHZ3,CACNG8,STXBP1,CACNG2,DGKI,DRD1,GRM5	AD.Ex	1	0.1	60
positive regulation of axonogenesis	0.00012	0.0051	1144	80	13	ISLR2,MAP1B,AMIGO1,PLXNA4,TIAM2,NRP1,TUBB2B,DBN1,VEGFA,PLXNA2,PLXNA1,TIAM1,SLIT2	AD.Ex	1	0.1	60
positive regulation of dendrite development	0.00013	0.0054	1144	70	12	CDKL3,ZMYND8,DBN1,PTPRD,PACSIN1,CAMK2B,VLDLR,SS18L2,CUX1,KALRN,EPHA4,TIAM1	AD.Ex	1	0.1	60
negative regulation of ERK1 and ERK2 cascade	0.00013	0.0054	1144	70	12	ITGB1BP1,DUSP4,DUSP10,RAPGEF1,PTPN1,SPRY2,SPRED2,CAMK2N1,PTEN,DUSP6,SPRED1,LMO3	AD.Ex	1	0.1	60
response to insulin	0.00014	0.0056	1144	228	25	HDAC5,HDAC9,EGR1,IGF1R,AKT2,SORBS1,SESN3,DENND4C,PTPN1,LPIN3,PTEN,MYO5A,CPEB2,INSR,ZFP36L1,GCNT1,GRB2,SREBF1,SMARCC1,TRIB3,BAIAP2,SRD5A1,IRS1,IRS2,SRSF5	AD.Ex	1	0.1	60
protein dephosphorylation	0.00014	0.0057	1144	215	24	DUSP4,DUSP8,PTPN21,DUSP23,PPP2R2A,PPM1E,PTPRK,SSH1,DUSP10,DUSP16,PTPN1,LRRK2,PTEN,PTP4A2,PPP5C,PTPRG,UBASH3B,PPP6C,SSH2,PPP1R3E,PTPRD,PPM1B,DUSP6,DUSP7	AD.Ex	1	0.1	60
regulation of potassium ion transmembrane transport	0.00014	0.0057	1144	81	13	KCNG1,KCNC2,KCNAB3,RNF207,KCNA1,AMIGO1,KCNJ2,KCNIP4,NETO2,NEDD4L,NOS1AP,PTEN,ATP1B1	AD.Ex	1	0.1	60
regulation of activin receptor signaling pathway	0.00014	0.0057	1144	25	7	SMAD7,MAGI2,ACVR2A,ACVR1,SKI,DACT1,DAND5	AD.Ex	1	0.1	60
action potential	0.00014	0.0057	1144	92	14	KCNC2,FGF12,CHRNA1,SLC4A3,CACNA1C,KCNA1,KCNJ2,NEDD4L,KCND3,YWHAH,CACNB2,ATP1B1,ATP1A1,KCNA2	AD.Ex	1	0.1	60
regulation of metal ion transport	0.00014	0.0057	1144	369	35	CNTN1,GLRX,ATP1B1,PRKCE,CACNA1C,ACTN4,PTEN,PDE4D,UBASH3B,CORO1A,HECW1,NEDD4L,NKAIN2,NKAIN1,YWHAH,CAMK2B,CACNB2,DRD1,GNAO1,KCNG1,KCNC2,FGF12,KCNAB3,RNF207,KCNA1,AMIGO1,KCNJ2,KCNIP4,NETO2,ADRA2A,NOS1AP,CALM3,CALM1,CEMIP,ATP1A1	AD.Ex	1	0.1	60
long-term synaptic depression	0.00015	0.0059	1144	18	6	STXBP1,SLC24A2,PLK2,SORCS2,PTEN,GRIA1	AD.Ex	1	0.1	60
response to nerve growth factor	0.00015	0.006	1144	51	10	CORO1A,KCNC2,SH3GL2,RAPGEF1,NTRK3,CDC5L,TMEM108,PTEN,MAGI2,RAB35	AD.Ex	1	0.1	60
positive regulation of protein catabolic process	0.00015	0.0059	1144	229	25	USP13,MYLIP,WNT5A,SMAD7,DACT1,FURIN,TRIB2,LRRK2,PTEN,CDKN1B,HECW1,NEDD4L,PLK1,EDEM2,CLU,TRIB3,SORL1,PSMC3,CDK5RAP3,CSNK1E,ADRA2A,SOCS4,ATXN3,PLK2,TRIM67	AD.Ex	1	0.1	60
regulation of postsynaptic cytosolic calcium ion concentration	0.00016	0.0064	1144	12	5	WNT5A,GRIA1,SLC8A3,GRM5,GRM1	AD.Ex	1	0.1	60
regulation of protein complex assembly	0.00016	0.0064	1144	491	43	SLAIN2,SSH1,NCK2,PFN2,CTNNA2,CAND1,SPTAN1,TRAPPC12,GTF2H3,GRB2,HEY2,NRG1,ERCC1,SSH2,CCK,STMN1,GBA2,MAP1B,ESAM,SUB1,CTTN,DBN1,VEGFA,PRKCE,SLIT2,LMO4,DACT1,ARPC1A,STXBP6,CAPZA1,STXBP1,CDC42EP3,CORO1A,CAPZB,TFIP11,COTL1,CLU,BBS10,BAIAP2,SORL1,HSPA8,PSMC3,FES	AD.Ex	1	0.1	60
regulation of cellular component size	0.00017	0.0065	1144	372	35	CDKL3,GBA2,ISLR2,OLFM1,MAP1B,PLXNA4,ESAM,NRP1,DCC,CTTN,DBN1,VEGFA,RPTOR,WNT5A,PRKCE,SLIT2,SSH1,NCK2,PFN2,SLC12A2,CTNNA2,ARPC1A,PTEN,CAPZA1,SPTAN1,CDC42EP3,CORO1A,CAPZB,GRB2,COTL1,SSH2,BAIAP2,VAV2,DPYSL2,AQP4	AD.Ex	1	0.1	60
regulation of synaptic vesicle transport	0.00017	0.0068	1144	72	12	SYT1,ADRA2A,LRRK2,PRKCB,SLC4A8,CALM3,CALM1,PPFIA2,CACNB2,PREPL,STXBP1,CPLX2	AD.Ex	1	0.1	60
regulation of cell growth	0.00017	0.0067	1144	402	37	RPTOR,CLSTN1,NRG3,BCL6,CDKN1B,DACT3,PARP2,MYOCD,LGI1,DPYSL2,CDKL3,ISLR2,OLFM1,MAP1B,PLXNA4,NRP1,DCC,CTTN,DBN1,VEGFA,TSG101,WNT5A,MUL1,SPOCK1,APBB2,SLIT2,SMAD7,KDM2B,NDUFS3,TCHP,EI24,NEDD4L,KIF26A,DERL2,SYT1,SLIT3,ST7L	AD.Ex	1	0.1	60
regulation of cellular protein catabolic process	0.0002	0.0076	1144	261	27	USP13,MYLIP,SMAD7,DACT1,FURIN,TRIB2,LRRK2,FOXF2,PTEN,MAP1A,PLK1,EDEM2,CLU,SMARCC1,TRIB3,DERL2,PSMC3,CDK5RAP3,CSNK1E,SOCS4,ATXN3,PLK2,UCHL5,RGP1,TRIM67,EPHA4,NELL1	AD.Ex	1	0.1	60
regulation of postsynaptic membrane potential	0.0002	0.0077	1144	95	14	CHRNA1,SEZ6,KCNA1,GABRG3,GRM1,GABRB1,GRIK3,GRIN2B,RGS7BP,LRRK2,MEF2C,GABRB2,GRIA1,GRM5	AD.Ex	1	0.1	60
regulation of actin filament-based process	0.0002	0.0075	1144	390	36	SSH1,NCK2,PFN2,CTNNA2,NTRK3,PDE4D,SPTAN1,ITGB1BP1,GRB2,SSH2,RNF207,KCNJ2,ATP1A1,STMN1,GBA2,ESAM,NRP1,PPM1E,CTTN,DBN1,PRKCE,SLIT2,CACNA1C,ARPC1A,CAPZA1,CDC42EP3,CORO1A,RHOBTB2,CAPZB,COTL1,SYNPO,C9orf72,BAIAP2,FES,NOS1AP,ROCK2	AD.Ex	1	0.1	60
regulation of mRNA metabolic process	0.0002	0.0075	1144	346	33	RNASEL,PTCD2,AXIN2,CELF1,CELF4,SAFB2,YBX1,SAFB,PSMD6,ZFP36L1,YWHAB,RBM15,ZC3H14,RBM24,MBNL2,MAPK14,SRRM4,RBM5,CELF2,CELF5,HNRNPA2B1,PSMB2,KHDRBS3,HSPA8,PSMC3,RBFOX1,SRPK1,DDX17,PSMD12,ROCK2,UBC,APEX1,SRSF5	AD.Ex	1	0.1	60
regulation of neurotransmitter levels	0.00021	0.008	1144	333	32	GLUL,LRRK2,MEF2C,PRKCB,STXBP1,INSR,SYN3,PTGS2,NQO1,CLU,RPH3A,PPFIA2,CACNB2,PREPL,CPLX2,DRD1,HSPA8,SYT1,SRD5A1,HTR1A,SNAP25,GRM1,ERC2,ADRA2A,NOS1AP,ROCK2,CYB5B,CADPS,ASS1,CALM3,SLC4A8,CALM1	AD.Ex	1	0.1	60
regulation of skeletal muscle cell differentiation	0.00021	0.0079	1144	19	6	ARNTL,MEF2C,RBM24,DDX17,MYOCD,GPC1	AD.Ex	1	0.1	60
urogenital system development	0.00023	0.0088	1144	306	30	ZBTB16,FRAS1,EGR1,EXT1,VEGFA,SOX4,PTCD2,WNT5A,MAGI2,SLIT2,KIRREL3,BMP6,SMAD7,PTCH1,NUP133,LRRK2,MEF2C,PTEN,BASP1,IFT27,POU3F3,GCNT1,REN,SMARCC1,MYO1E,SRD5A1,MYOCD,PBX1,ASS1,EPHA4	AD.Ex	1	0.1	60
locomotory behavior	0.00024	0.009	1144	157	19	EGR1,KALRN,CTNS,PRKCE,DRD1,GNAO1,GRM5,DAB1,FGF12,SEZ6,ID2,SNAP25,NEGR1,GRM1,HEXB,LRRK2,PTEN,NCOA2,EPHA4	AD.Ex	1	0.1	60
central nervous system projection neuron axonogenesis	0.00024	0.0091	1144	27	7	PLXNA4,DCLK1,DCC,CDH11,EPHA4,SLIT2,NFIB	AD.Ex	1	0.1	60
negative regulation of Wnt signaling pathway	0.00025	0.0094	1144	210	23	TLE3,EGR1,RAPGEF1,WNT5A,AXIN2,DVL2,NXN,DACT1,CBY1,TMEM88,TAX1BP3,PSMD6,AMER2,HECW1,TMEM64,LMBR1L,SIAH2,MAPK14,DKK3,PSMB2,DACT3,PSMC3,PSMD12	AD.Ex	1	0.1	60
cardiac conduction	0.00025	0.0094	1144	97	14	SLC4A3,RNF207,CACNA2D3,CACNA1C,KCNJ2,KCNIP4,KCNJ4,KCND3,KCNK1,CACNB2,CACNG8,ATP1B1,CACNG2,ATP1A1	AD.Ex	1	0.1	60
commissural neuron axon guidance	0.00025	0.0094	1144	13	5	ROBO3,VEGFA,NRP1,NFIB,PTCH1	AD.Ex	1	0.1	60
regulation of muscle contraction	0.00026	0.0097	1144	158	19	MYL5,CTTN,KCNB2,ATP1B1,SMAD7,RNF207,CACNA1C,KCNA1,MYOCD,KCNJ2,CHRM3,ADRA2A,NOS1AP,SLC8A3,CALM3,CALM1,PDE4D,DOCK4,ATP1A1	AD.Ex	1	0.1	60
regulation of actin filament polymerization	0.00026	0.0098	1144	171	20	CORO1A,GBA2,CAPZB,ESAM,GRB2,COTL1,CTTN,DBN1,PRKCE,SLIT2,SSH2,BAIAP2,SSH1,NCK2,PFN2,CTNNA2,ARPC1A,CAPZA1,SPTAN1,CDC42EP3	AD.Ex	1	0.1	60
[truncated: 53,423 more rows]
