# Supplementary material for: Single-cell network biology characterizes cell type gene regulation for drug repurposing and phenotype prediction in Alzheimer’s disease
Source: PLoS Comput Biol. 2022 Jul 18;18(7):e1010287. doi: 10.1371/journal.pcbi.1010287 (PMC9333448; doi:10.1371/journal.pcbi.1010287)
Supplement: S7 Data — (XLSX) [file pcbi.1010287.s007.xlsx]

## Sheet: M1_candidate_drugs
Data S7: Drug prediction results for modules M1 and M4 in microglia
drugbank_id	drug_name	z_score	p_val	q_val
DB00651	Dyphylline	-3.80422	0	0
DB03909	Adenosine-5'-[Beta, Gamma-Methylene]Triphosphate	-3.7707	0	0
DB00133	Serine	-3.55087	0	0
DB00740	Riluzole	-3.53617	0	0
DB05676	Apremilast	-3.5306	0	0
DB07248	7-PYRIDIN-2-YL-N-(3,4,5-TRIMETHOXYPHENYL)-7H-PYRROLO[2,3-D]PYRIMIDIN-2-AMINE	-3.42766	0	0
DB00308	Ibutilide	-3.36038	0.001	0.00472433
DB00165	Pyridoxine	-3.35797	0	0
DB03963	S-(Dimethylarsenic)Cysteine	-3.24412	0	0
DB07460	2-({5-CHLORO-2-[(2-METHOXY-4-MORPHOLIN-4-YLPHENYL)AMINO]PYRIMIDIN-4-YL}AMINO)-N-METHYLBENZAMIDE	-3.23229	0	0
DB00203	Sildenafil	-3.19847	0.001	0.00472433
DB01915	S-Hydroxycysteine	-3.1904	0	0
DB03088	Pidolic Acid	-3.15364	0	0
DB00321	Amitriptyline	-3.1357	0.006	0.0178619
DB02152	K-252a	-3.11717	0.006	0.0178619
DB08954	Ifenprodil	-3.05075	0	0
DB00903	Etacrynic acid	-3.04224	0.001	0.00472433
DB05018	Migalastat	-3.04082	0	0
DB00419	Miglustat	-3.01829	0	0
DB03754	Tromethamine	-2.9682	0.002	0.00788818
DB03424	Ubenimex	-2.95984	0	0
DB09238	Manidipine	-2.93794	0	0
DB00806	Pentoxifylline	-2.91172	0.002	0.00788818
DB04821	Nomifensine	-2.89649	0.001	0.00472433
DB06834	N-(2-hydroxy-1,1-dimethylethyl)-1-methyl-3-(1H-pyrrolo[2,3-b]pyridin-2-yl)-1H-indole-5-carboxamide	-2.8887	0	0
DB02580	Pentaglyme	-2.88846	0.001	0.00472433
DB05219	Crisaborole	-2.85719	0	0
DB04132	S-Hexylglutathione	-2.84725	0	0
DB01752	S-adenosyl-L-homocysteine	-2.82273	0.001	0.00472433
DB01791	Piclamilast	-2.81483	0	0
DB01250	Olsalazine	-2.81384	0.001	0.00472433
DB01590	Everolimus	-2.80673	0	0
DB00036	Coagulation factor VIIa Recombinant Human	-2.7982	0	0
DB05266	Ibudilast	-2.7803	0	0
DB00134	Methionine	-2.7798	0.002	0.00788818
DB02153	3-sulfino-L-alanine	-2.77912	0.002	0.00788818
DB04083	N'-Pyridoxyl-Lysine-5'-Monophosphate	-2.77578	0	0
DB07954	3-isobutyl-1-methyl-7H-xanthine	-2.71923	0.002	0.00788818
DB00721	Procaine	-2.71232	0.003	0.010723
DB07118	Hymecromone	-2.70545	0	0
DB00404	Alprazolam	-2.70179	0.001	0.00472433
DB00337	Pimecrolimus	-2.68023	0.002	0.00788818
DB01277	Mecasermin	-2.65297	0.002	0.00788818
DB06151	Acetylcysteine	-2.64261	0.003	0.010723
DB04705	(3BETA)-CHOLEST-5-ENE-3,25-DIOL	-2.64162	0	0
DB09283	Trapidil	-2.62101	0.004	0.0133121
DB09462	Glycerin	-2.61389	0.002	0.00788818
DB00972	Azelastine	-2.60228	0.001	0.00472433
DB00136	Calcitriol	-2.6016	0.001	0.00472433
DB04149	(R)-Rolipram	-2.58929	0	0
DB03606	(S)-Rolipram	-2.58929	0	0
DB01656	Roflumilast	-2.58929	0	0
DB06155	Rimonabant	-2.57857	0.001	0.00472433
DB08168	7-AMINO-4-METHYL-CHROMEN-2-ONE	-2.57239	0.002	0.00788818
DB08361	2-{[(1R,2S)-2-aminocyclohexyl]amino}-4-[(3-methylphenyl)amino]pyrimidine-5-carboxamide	-2.53557	0.002	0.00788818
DB00851	Dacarbazine	-2.53302	0.007	0.019305
DB00091	Ciclosporin	-2.53157	0.001	0.00472433
DB01694	D-tartaric acid	-2.52106	0.002	0.00788818
DB08813	Nadroparin	-2.5159	0.015	0.0340626
DB08341	4-{[4-{[(1R,2R)-2-(dimethylamino)cyclopentyl]amino}-5-(trifluoromethyl)pyrimidin-2-yl]amino}-N-methylbenzenesulfonamide	-2.51327	0	0
DB09089	Trimebutine	-2.50932	0.008	0.021332
DB00169	Cholecalciferol	-2.50772	0	0
DB02731	Ethylmercurithiosalicylic acid	-2.50724	0.001	0.00472433
DB00005	Etanercept	-2.49838	0.006	0.0178619
DB01014	Balsalazide	-2.49294	0.004	0.0133121
DB00149	L-Leucine	-2.49246	0	0
DB02621	Latrunculin A	-2.48257	0	0
DB01091	Butenafine	-2.47017	0	0
DB00316	Acetaminophen	-2.46846	0.001	0.00472433
DB00677	Isoflurophate	-2.4586	0.003	0.010723
DB04493	Fructose-6-Phosphate	-2.45849	0	0
DB02587	Colforsin	-2.44806	0	0
DB06287	Temsirolimus	-2.44184	0.003	0.010723
DB04326	Dihydroxyacetone phosphate	-2.42881	0	0
DB08800	Chloropyramine	-2.42145	0	0
DB00641	Simvastatin	-2.41533	0.003	0.010723
DB08910	Pomalidomide	-2.41405	0.001	0.00472433
DB00631	Clofarabine	-2.37818	0.004	0.0133121
DB00808	Indapamide	-2.37537	0.004	0.0133121
DB03796	Palmitic Acid	-2.37002	0.007	0.019305
DB01536	Androstenedione	-2.36566	0	0
DB01029	Irbesartan	-2.36267	0.023	0.0474226
DB00653	Magnesium sulfate	-2.35032	0.001	0.00472433
DB00640	Adenosine	-2.34829	0.012	0.029203
DB00120	L-Phenylalanine	-2.34729	0.004	0.0133121
DB01380	Cortisone acetate	-2.33653	0.007	0.019305
DB07265	3-(9-HYDROXY-1,3-DIOXO-4-PHENYL-2,3-DIHYDROPYRROLO[3,4-C]CARBAZOL-6(1H)-YL)PROPANOIC ACID	-2.33277	0.001	0.00472433
DB07006	9-HYDROXY-6-(3-HYDROXYPROPYL)-4-(2-METHOXYPHENYL)PYRROLO[3,4-C]CARBAZOLE-1,3(2H,6H)-DIONE	-2.33277	0.001	0.00472433
DB00678	Losartan	-2.32948	0.003	0.010723
DB00381	Amlodipine	-2.32441	0.009	0.0235081
DB07194	2-{2-[(3,5-dimethylphenyl)amino]pyrimidin-4-yl}-N-[(1S)-2-hydroxy-1-methylethyl]-4-methyl-1,3-thiazole-5-carboxamide	-2.31555	0.001	0.00472433
DB04447	1,4-Dithiothreitol	-2.30628	0.006	0.0178619
DB04444	Tetrafluoroaluminate Ion	-2.30442	0.001	0.00472433
DB03608	Diminazene	-2.3013	0.007	0.019305
DB00376	Trihexyphenidyl	-2.3009	0.003	0.010723
DB07347	4-(2-Aminoethyl)Benzenesulfonyl Fluoride	-2.29972	0	0
DB02007	alpha-D-glucose 6-phosphate	-2.29938	0.002	0.00788818
DB00987	Cytarabine	-2.29268	0.002	0.00788818
DB00122	Choline	-2.29155	0.007	0.019305
DB00444	Teniposide	-2.2802	0.006	0.0178619
DB00536	Guanidine	-2.27909	0.006	0.0178619
DB01611	Hydroxychloroquine	-2.27011	0.006	0.0178619
DB00800	Fenoldopam	-2.26667	0.008	0.021332
DB03383	5-Chloro-1h-Indole-2-Carboxylic Acid [1-(4-Fluorobenzyl)-2-(4-Hydroxypiperidin-1yl)-2-Oxoethyl]Amide	-2.26451	0	0
DB08378	4-[4-(2,5-DIOXO-PYRROLIDIN-1-YL)-PHENYLAMINO]-4-HYDROXY-BUTYRIC ACID	-2.26246	0	0
DB02235	L-methionine (R)-S-oxide	-2.26142	0.016	0.0359205
DB08674	(20S)-19,20,21,22-TETRAHYDRO-19-OXO-5H-18,20-ETHANO-12,14-ETHENO-6,10-METHENO-18H-BENZ[D]IMIDAZO[4,3-K][1,6,9,12]OXATRIAZA-CYCLOOCTADECOSINE-9-CARBONITRILE	-2.2603	0.001	0.00472433
DB01032	Probenecid	-2.25064	0.008	0.021332
DB01407	Clenbuterol	-2.24983	0.004	0.0133121
DB00897	Triazolam	-2.24112	0.011	0.0272578
DB05260	Gallium nitrate	-2.23897	0	0
DB01364	Ephedrine	-2.23829	0.001	0.00472433
DB00843	Donepezil	-2.22746	0.005	0.015545
DB01156	Bupropion	-2.22475	0	0
DB00176	Fluvoxamine	-2.21791	0.002	0.00788818
DB00943	Zalcitabine	-2.21462	0.002	0.00788818
DB03793	Benzoic Acid	-2.20675	0.006	0.0178619
DB07766	(2Z,3E)-2,3'-BIINDOLE-2',3(1H,1'H)-DIONE 3-{O-[(3R)-3,4-DIHYDROXYBUTYL]OXIME}	-2.20657	0.001	0.00472433
DB07233	N-{[4-(but-2-yn-1-yloxy)phenyl]sulfonyl}-5-methyl-D-tryptophan	-2.20609	0.005	0.015545
DB07013	TERT-BUTYL 4-({[4-(BUT-2-YN-1-YLAMINO)PHENYL]SULFONYL}METHYL)-4-[(HYDROXYAMINO)CARBONYL]PIPERIDINE-1-CARBOXYLATE	-2.20609	0.005	0.015545
DB00123	L-Lysine	-2.20577	0.006	0.0178619
DB07771	[(3,7,11-TRIMETHYL-DODECA-2,6,10-TRIENYLOXYCARBAMOYL)-METHYL]-PHOSPHONIC ACID	-2.20241	0.003	0.010723
DB07162	4-(3-amino-1H-indazol-5-yl)-N-tert-butylbenzenesulfonamide	-2.19886	0	0
DB01812	Adenosine-3'-5'-Diphosphate	-2.1951	0.012	0.029203
DB04566	Inosinic Acid	-2.18932	0.009	0.0235081
DB00533	Rofecoxib	-2.17954	0	0
DB00608	Chloroquine	-2.17741	0.008	0.021332
DB02772	Sucrose	-2.17493	0.002	0.00788818
DB00115	Cyanocobalamin	-2.17255	0.006	0.0178619
DB00391	Sulpiride	-2.16623	0.008	0.021332
DB03367	PF-00356231	-2.16454	0.004	0.0133121
DB01035	Procainamide	-2.16155	0.011	0.0272578
DB03003	Glutathione Sulfonic Acid	-2.15865	0	0
DB00993	Azathioprine	-2.15673	0.015	0.0340626
DB07145	(2R)-N-HYDROXY-2-[(3S)-3-METHYL-3-{4-[(2-METHYLQUINOLIN-4-YL)METHOXY]PHENYL}-2-OXOPYRROLIDIN-1-YL]PROPANAMIDE	-2.15667	0.007	0.019305
DB02367	(1n)-4-N-Butoxyphenylsulfonyl-(2r)-N-Hydroxycarboxamido-(4s)-Methanesulfonylamino-Pyrrolidine	-2.15052	0.009	0.0235081
DB01210	Levobunolol	-2.14135	0.001	0.00472433
DB03128	Acetylcholine	-2.13217	0.012	0.029203
DB01095	Fluvastatin	-2.12923	0.01	0.0252697
DB00150	L-Tryptophan	-2.1286	0.002	0.00788818
DB00360	Sapropterin	-2.12697	0.009	0.0235081
DB00130	L-Glutamine	-2.10286	0	0
DB02210	Hexane-1,6-Diol	-2.10095	0.001	0.00472433
DB06218	Lacosamide	-2.0994	0.009	0.0235081
DB01112	Cefuroxime	-2.09834	0.01	0.0252697
DB04967	Lucanthone	-2.09643	0.016	0.0359205
DB00652	Pentazocine	-2.09229	0.011	0.0272578
DB02071	WAY-151693	-2.08999	0.003	0.010723
DB00351	Megestrol acetate	-2.089	0.007	0.019305
DB01072	Atazanavir	-2.08566	0	0
DB01795	Phenyl Boronic Acid	-2.08525	0	0
DB04205	Thymidine-3',5'-Diphosphate	-2.07712	0	0
DB00744	Zileuton	-2.07268	0.001	0.00472433
DB07213	(5-{3-[5-(PIPERIDIN-1-YLMETHYL)-1H-INDOL-2-YL]-1H-INDAZOL-6-YL}-2H-1,2,3-TRIAZOL-4-YL)METHANOL	-2.06372	0.001	0.00472433
DB08029	N~2~-(biphenyl-4-ylsulfonyl)-N-hydroxy-N~2~-(2-hydroxyethyl)glycinamide	-2.0624	0.008	0.021332
DB03721	N-acetyl-alpha-neuraminic acid	-2.05471	0.007	0.019305
DB00141	N-Acetylglucosamine	-2.05097	0.012	0.029203
DB09298	Silibinin	-2.04182	0.007	0.019305
DB01599	Probucol	-2.03937	0	0
DB00392	Profenamine	-2.0392	0.015	0.0340626
DB09301	Chondroitin sulfate	-2.03546	0.001	0.00472433
DB08213	1-METHYL-5-(2-PHENOXYMETHYL-PYRROLIDINE-1-SULFONYL)-1H-INDOLE-2,3-DIONE	-2.02634	0.005	0.015545
DB07632	5-(2-chlorophenyl)-1,3,4-thiadiazole-2-sulfonamide	-2.02576	0.001	0.00472433
DB00117	Histidine	-2.01938	0	0
DB00746	Deferoxamine	-2.01643	0.022	0.0457953
DB02513	Thymol	-2.01117	0	0
DB00583	Levocarnitine	-2.00794	0.018	0.0395525
DB08348	N~2~,N~2~-DIMETHYL-N~1~-(6-OXO-5,6-DIHYDROPHENANTHRIDIN-2-YL)GLYCINAMIDE	-2.00685	0.011	0.0272578
DB08299	4-[8-(3-nitrophenyl)-1,7-naphthyridin-6-yl]benzoic acid	-2.00285	0	0
DB04552	Niflumic acid	-2.0014	0.02	0.0425699

## Sheet: M1_complete_drug_predictions
drugbank_id	drug_name	z_score	p_val	q_val
DB00001	Lepirudin	2.07224	0.943	0.737431
DB00002	Cetuximab	-1.58151	0.051	0.0863857
DB00004	Denileukin diftitox	-1.28135	0.01	0.0252697
DB00005	Etanercept	-2.49838	0.006	0.0178619
DB00006	Bivalirudin	2.07224	0.943	0.737431
DB00007	Leuprolide	0.706952	0.721	0.598957
DB00008	Peginterferon alfa-2a	-1.76947	0	0
DB00009	Alteplase	-0.669188	0.245	0.252218
DB00010	Sermorelin	2.98901	0.999	0.739684
DB00011	Interferon alfa-n1	-1.76947	0	0
DB00012	Darbepoetin alfa	-0.882165	0.013	0.0307416
DB00013	Urokinase	-0.1164	0.421	0.382809
DB00014	Goserelin	1.62902	0.922	0.728083
DB00015	Reteplase	-0.669188	0.245	0.252218
DB00016	Erythropoietin	-0.882165	0.013	0.0307416
DB00017	Salmon Calcitonin	1.15197	0.804	0.65489
DB00018	Interferon alfa-n3	-1.76947	0	0
DB00019	Pegfilgrastim	-0.917	0.015	0.0340626
DB00020	Sargramostim	-0.511246	0.278	0.277005
DB00022	Peginterferon alfa-2b	-1.76947	0	0
DB00024	Thyrotropin alfa	-0.992333	0.002	0.00788818
DB00025	Antihemophilic factor, human recombinant	0.32062	0.674	0.567726
DB00026	Anakinra	-0.944077	0.01	0.0252697
DB00028	Immune Globulin Human	-0.600259	0.254	0.258302
DB00029	Anistreplase	-0.669188	0.245	0.252218
DB00030	Insulin Human	-1.48072	0.051	0.0863857
DB00031	Tenecteplase	0.453731	0.675	0.568348
DB00032	Menotropins	-0.764799	0.029	0.0561699
DB00033	Interferon gamma-1b	-1.55805	0	0
DB00034	Interferon Alfa-2a, Recombinant	-1.76947	0	0
DB00035	Desmopressin	-0.892782	0.013	0.0307416
DB00036	Coagulation factor VIIa Recombinant Human	-2.7982	0	0
DB00038	Oprelvekin	-0.0861012	0.319	0.310181
DB00039	Palifermin	0.0801009	0.514	0.451322
DB00040	Glucagon	-0.810733	0.017	0.0378527
DB00041	Aldesleukin	-1.28135	0.01	0.0252697
DB00042	Botulinum Toxin Type B	-1.25117	0.002	0.00788818
DB00043	Omalizumab	1.1937	0.81	0.657559
DB00044	Lutropin alfa	1.14517	0.81	0.657559
DB00045	Lyme disease vaccine (recombinant OspA)	1.41857	0.829	0.669482
DB00046	Insulin Lispro	-1.57894	0.005	0.015545
DB00047	Insulin glargine	-1.57894	0.005	0.015545
DB00048	Collagenase clostridium histolyticum	-0.0829104	0.478	0.425209
DB00050	Cetrorelix	1.62902	0.922	0.728083
DB00051	Adalimumab	-1.97736	0.017	0.0378527
DB00052	Somatotropin	-1.00906	0.004	0.0133121
DB00054	Abciximab	-1.1746	0.111	0.149736
DB00055	Drotrecogin alfa	1.87976	0.969	0.739684
DB00056	Gemtuzumab ozogamicin	-1.24168	0.089	0.126996
DB00058	Alpha-1-proteinase inhibitor	1.91319	0.954	0.739684
DB00060	Interferon beta-1a	-1.76947	0	0
DB00061	Pegademase	-1.29856	0.047	0.0813865
DB00062	Human Serum Albumin	-1.47512	0	0
DB00063	Eptifibatide	1.93194	0.905	0.717526
DB00065	Infliximab	-0.923806	0	0
DB00066	Follitropin	-0.841148	0.013	0.0307416
DB00067	Vasopressin	-0.892782	0.013	0.0307416
DB00068	Interferon beta-1b	-1.76947	0	0
DB00069	Interferon alfacon-1	-1.76947	0	0
DB00070	Hyaluronidase (ovine)	-0.899535	0.007	0.019305
DB00071	Insulin Pork	-1.48219	0.062	0.0991449
DB00072	Trastuzumab	-1.22908	0.058	0.0953443
DB00073	Rituximab	-1.40685	0.069	0.107646
DB00074	Basiliximab	-1.32773	0.085	0.123608
DB00075	Muromonab	-0.221101	0.393	0.361127
DB00078	Ibritumomab tiuxetan	-1.40685	0.069	0.107646
DB00081	Tositumomab	-0.984995	0.147	0.182653
DB00082	Pegvisomant	-0.928312	0.003	0.010723
DB00083	Botulinum toxin type A	-1.67537	0	0
DB00086	Streptokinase	-0.752833	0.1	0.138862
DB00087	Alemtuzumab	-0.838502	0.176	0.20399
DB00089	Capromab pendetide	0.583373	0.629	0.534796
DB00091	Ciclosporin	-2.53157	0.001	0.00472433
DB00092	Alefacept	-0.927666	0.164	0.193803
DB00093	Felypressin	0.577368	0.583	0.502368
DB00094	Urofollitropin	-0.841148	0.013	0.0307416
DB00095	Efalizumab	-1.54037	0.054	0.0900632
DB00097	Choriogonadotropin alfa	-0.764799	0.029	0.0561699
DB00098	Antithymocyte immunoglobulin (rabbit)	-0.868952	0.179	0.206148
DB00099	Filgrastim	-0.917	0.015	0.0340626
DB00100	Coagulation Factor IX (Recombinant)	-0.511453	0.275	0.275278
DB00102	Becaplermin	-1.35142	0.078	0.11747
DB00104	Octreotide	-1.38088	0.029	0.0561699
DB00105	Interferon alfa-2b	-1.76947	0	0
DB00106	Abarelix	0.706952	0.721	0.598957
DB00107	Oxytocin	-1.12284	0.005	0.015545
DB00108	Natalizumab	0.104945	0.459	0.41083
DB00110	Palivizumab	-1.01782	0.127	0.16399
DB00111	Daclizumab	-1.06363	0.131	0.168255
DB00112	Bevacizumab	-1.44746	0.058	0.0953443
DB00113	Technetium Tc-99m arcitumomab	0.675177	0.674	0.567726
DB00114	Pyridoxal phosphate	0.160329	0.506	0.445377
DB00115	Cyanocobalamin	-2.17255	0.006	0.0178619
DB00116	Tetrahydrofolic acid	0.0653861	0.374	0.347191
DB00117	Histidine	-2.01938	0	0
DB00118	Ademetionine	-1.96149	0.019	0.0410036
DB00119	Pyruvic acid	-1.12272	0.11	0.148571
DB00120	L-Phenylalanine	-2.34729	0.004	0.0133121
DB00121	Biotin	-0.187863	0.262	0.264826
DB00122	Choline	-2.29155	0.007	0.019305
DB00123	L-Lysine	-2.20577	0.006	0.0178619
DB00125	L-Arginine	-0.674298	0.221	0.234997
DB00126	Ascorbic acid	-0.37988	0.334	0.319475
DB00127	Spermine	-1.7881	0.021	0.0443509
DB00128	Aspartic acid	-0.130607	0.428	0.388362
DB00129	Ornithine	-0.921308	0.155	0.187344
DB00130	L-Glutamine	-2.10286	0	0
DB00131	Adenosine phosphate	-0.736899	0.097	0.136
DB00132	Alpha-Linolenic Acid	-0.728081	0.212	0.229784
DB00133	Serine	-3.55087	0	0
DB00134	Methionine	-2.7798	0.002	0.00788818
DB00135	Tyrosine	-1.90636	0.002	0.00788818
DB00136	Calcitriol	-2.6016	0.001	0.00472433
DB00138	Cystine	-0.929759	0.006	0.0178619
DB00139	Succinic acid	2.55719	0.992	0.739684
DB00140	Riboflavin	-0.231377	0.266	0.268744
DB00141	N-Acetylglucosamine	-2.05097	0.012	0.029203
DB00142	Glutamic Acid	0.978035	0.839	0.67455
DB00143	Glutathione	-1.11861	0.119	0.157593
DB00144	Phosphatidyl serine	-0.102125	0.34	0.324215
DB00145	Glycine	0.176226	0.516	0.452529
DB00146	Calcifediol	-1.10709	0.005	0.015545
DB00147	Pyridoxal	-1.13673	0	0
DB00148	Creatine	-0.300991	0.364	0.34038
DB00149	L-Leucine	-2.49246	0	0
DB00150	L-Tryptophan	-2.1286	0.002	0.00788818
DB00151	L-Cysteine	-1.16427	0.106	0.144335
DB00152	Thiamine	-0.840126	0.076	0.114936
DB00153	Ergocalciferol	-0.535977	0.167	0.196493
DB00154	Dihomo-gamma-linolenic acid	-1.33245	0.016	0.0359205
DB00155	L-Citrulline	-1.78184	0.035	0.0646784
DB00156	L-Threonine	-1.57383	0.004	0.0133121
DB00157	NADH	2.95906	0.999	0.739684
DB00158	Folic acid	-0.775692	0.041	0.0732136
DB00159	Icosapent	-1.34185	0.075	0.113661
DB00160	L-Alanine	-1.43903	0.07	0.108582
DB00161	L-Valine	-1.36334	0.01	0.0252697
DB00162	Vitamin A	-1.11247	0.089	0.126996
DB00163	Vitamin E	0.196953	0.526	0.460556
DB00165	Pyridoxine	-3.35797	0	0
DB00166	Lipoic Acid	-0.816843	0.207	0.227312
DB00167	Isoleucine	-1.72916	0.025	0.0505864
DB00168	Aspartame	1.19116	0.784	0.640761
DB00169	Cholecalciferol	-2.50772	0	0
DB00170	Menadione	-0.739702	0.096	0.135208
DB00171	ATP	0.323834	0.586	0.504553
DB00172	Proline	0.396461	0.637	0.540752
DB00173	Adenine	-0.0640104	0.289	0.285738
DB00174	Asparagine	-1.34921	0.069	0.107646
DB00175	Pravastatin	-0.698958	0.053	0.0890102
DB00176	Fluvoxamine	-2.21791	0.002	0.00788818
DB00177	Valsartan	1.81582	0.874	0.697529
DB00178	Ramipril	-1.11999	0	0
DB00179	Masoprocol	0.164233	0.445	0.400609
DB00180	Flunisolide	-0.290935	0.164	0.193803
DB00181	Baclofen	-0.288356	0.219	0.234563
DB00182	Amphetamine	-1.18952	0.117	0.155323
DB00183	Pentagastrin	1.29836	0.816	0.661195
DB00184	Nicotine	-1.41586	0.066	0.104086
DB00185	Cevimeline	8.42341	1	0.739684
DB00186	Lorazepam	-1.67498	0.041	0.0732136
DB00187	Esmolol	1.07512	0.765	0.628759
DB00188	Bortezomib	0.497395	0.74	0.612633
DB00189	Ethchlorvynol	-1.6333	0.041	0.0732136
DB00190	Carbidopa	0.0175855	0.405	0.370275
DB00191	Phentermine	-1.26924	0.003	0.010723
DB00192	Indecainide	-0.995748	0.008	0.021332
DB00193	Tramadol	0.245329	0.583	0.502368
DB00194	Vidarabine	-0.48718	0.132	0.16944
DB00195	Betaxolol	-1.21689	0.014	0.0323323
DB00196	Fluconazole	-1.33537	0.069	0.107646
DB00197	Troglitazone	-0.0322201	0.345	0.327975
DB00198	Oseltamivir	-0.764709	0.043	0.0759734
DB00199	Erythromycin	-1.22234	0.093	0.131752
DB00200	Hydroxocobalamin	-1.93504	0.008	0.021332
DB00201	Caffeine	0.0037901	0.378	0.349858
DB00202	Succinylcholine	5.64223	0.993	0.739684
DB00203	Sildenafil	-3.19847	0.001	0.00472433
DB00204	Dofetilide	-1.3173	0	0
DB00205	Pyrimethamine	-0.536859	0.143	0.179842
DB00206	Reserpine	-0.721248	0.202	0.223402
DB00207	Azithromycin	-1.95735	0.003	0.010723
DB00208	Ticlopidine	-1.22486	0.101	0.140072
DB00209	Trospium	4.33273	0.982	0.739684
DB00210	Adapalene	0.522556	0.689	0.578566
DB00211	Midodrine	-1.62292	0.058	0.0953443
DB00212	Remikiren	1.49897	0.959	0.739684
DB00213	Pantoprazole	-0.412879	0.324	0.311417
DB00214	Torasemide	0.452478	0.576	0.497124
DB00215	Citalopram	-1.42914	0.061	0.0981961
DB00216	Eletriptan	-0.866491	0.104	0.142057
DB00217	Bethanidine	-1.38473	0.056	0.0927582
DB00218	Moxifloxacin	-1.0692	0.007	0.019305
DB00219	Oxyphenonium	-1.52213	0.007	0.019305
DB00220	Nelfinavir	-0.130184	0.259	0.262772
DB00221	Isoetarine	-1.83717	0.025	0.0505864
DB00222	Glimepiride	-0.725138	0.047	0.0813865
DB00223	Diflorasone	-0.574368	0.133	0.17012
DB00224	Indinavir	-0.731831	0.06	0.0975985
DB00226	Guanadrel	1.07276	0.757	0.624092
DB00227	Lovastatin	-0.424711	0.199	0.22155
DB00228	Enflurane	-1.75663	0.04	0.0721991
DB00229	Cefotiam	4.99251	0.992	0.739684
DB00230	Pregabalin	-1.13122	0.043	0.0759734
DB00231	Temazepam	-1.56493	0.041	0.0732136
DB00232	Methyclothiazide	-0.829272	0.035	0.0646784
DB00233	Aminosalicylic Acid	-0.327237	0.18	0.206534
DB00234	Reboxetine	-1.19369	0.099	0.137738
DB00235	Milrinone	-0.593895	0.187	0.213103
DB00236	Pipobroman	-1.28308	0	0
DB00237	Butabarbital	-0.777625	0.208	0.227491
DB00239	Oxiconazole	-1.25416	0.095	0.134061
DB00240	Alclometasone	-1.22822	0.002	0.00788818
DB00241	Butalbital	-0.777625	0.208	0.227491
DB00242	Cladribine	-1.29839	0.051	0.0863857
DB00243	Ranolazine	-1.47092	0.01	0.0252697
DB00244	Mesalazine	-1.84332	0.029	0.0561699
DB00245	Benzatropine	-0.551675	0.251	0.25609
DB00246	Ziprasidone	-0.470765	0.309	0.302485
DB00247	Methysergide	0.311387	0.599	0.513913
DB00248	Cabergoline	-0.769897	0.205	0.225572
DB00249	Idoxuridine	-1.00917	0.001	0.00472433
DB00250	Dapsone	-1.56196	0.007	0.019305
DB00251	Terconazole	-0.272849	0.219	0.234563
DB00252	Phenytoin	-0.640522	0.243	0.251111
DB00253	Medrysone	-0.290935	0.164	0.193803
DB00254	Doxycycline	-1.18121	0.11	0.148571
DB00255	Diethylstilbestrol	0.30062	0.562	0.4862
DB00257	Clotrimazole	-0.474786	0.185	0.211267
DB00258	Calcium acetate	0.0850465	0.434	0.392495
DB00259	Sulfanilamide	-1.41857	0.061	0.0981961
DB00260	Cycloserine	-0.889539	0.177	0.204713
DB00261	Anagrelide	-0.792276	0.061	0.0981961
DB00262	Carmustine	-1.22151	0	0
DB00263	Sulfisoxazole	-1.06295	0.007	0.019305
DB00264	Metoprolol	-1.33395	0.02	0.0425699
DB00266	Dicoumarol	-0.111975	0.259	0.262772
DB00268	Ropinirole	0.39099	0.625	0.533063
DB00269	Chlorotrianisene	0.0019772	0.348	0.328528
DB00270	Isradipine	-1.40003	0.063	0.100448
DB00272	Betazole	0.481786	0.699	0.584704
DB00273	Topiramate	-0.918382	0.155	0.187344
DB00274	Cefmetazole	-1.26828	0	0
DB00275	Olmesartan	1.81582	0.874	0.697529
DB00276	Amsacrine	-0.0951959	0.301	0.295987
DB00277	Theophylline	-0.240648	0.236	0.246455
DB00278	Argatroban	-0.475553	0.297	0.292583
DB00279	Liothyronine	0.0905955	0.41	0.374688
DB00280	Disopyramide	-0.855533	0.188	0.213906
DB00281	Lidocaine	-1.16995	0.058	0.0953443
DB00282	Pamidronic acid	-1.10705	0	0
DB00283	Clemastine	-0.449482	0.321	0.310181
DB00284	Acarbose	-0.983206	0.024	0.0492044
DB00285	Venlafaxine	-1.07486	0.121	0.158312
DB00286	Conjugated estrogens	-0.971714	0.106	0.144335
DB00287	Travoprost	-0.934198	0.054	0.0900632
DB00288	Amcinonide	-1.86158	0.003	0.010723
DB00289	Atomoxetine	0.122989	0.533	0.465747
DB00290	Bleomycin	-1.68492	0	0
DB00291	Chlorambucil	-0.46599	0.154	0.187344
DB00292	Etomidate	-1.30562	0.085	0.123608
DB00293	Raltitrexed	-1.46167	0.03	0.0575935
DB00294	Etonogestrel	-0.538541	0.153	0.187218
DB00295	Morphine	-0.0413245	0.482	0.426672
DB00296	Ropivacaine	-0.549754	0.235	0.245529
DB00297	Bupivacaine	0.0153297	0.473	0.421452
DB00298	Dapiprazole	-0.285945	0.369	0.343724
DB00301	Flucloxacillin	-0.996507	0	0
DB00302	Tranexamic acid	2.14669	0.926	0.73018
DB00304	Desogestrel	-0.538541	0.153	0.187218
DB00305	Mitomycin	-1.71714	0	0
DB00306	Talbutal	-0.777625	0.208	0.227491
DB00307	Bexarotene	0.359365	0.617	0.527898
DB00308	Ibutilide	-3.36038	0.001	0.00472433
DB00309	Vindesine	-0.507941	0.159	0.189752
DB00310	Chlorthalidone	-1.57945	0.043	0.0759734
DB00311	Ethoxzolamide	-1.41857	0.061	0.0981961
DB00312	Pentobarbital	-0.657846	0.235	0.245529
DB00313	Valproic Acid	0.212493	0.513	0.450626
DB00315	Zolmitriptan	-0.788209	0.026	0.0521727
DB00316	Acetaminophen	-2.46846	0.001	0.00472433
DB00317	Gefitinib	0.70049	0.815	0.661124
DB00318	Codeine	-0.368255	0.322	0.310181
DB00320	Dihydroergotamine	-0.386005	0.333	0.318658
DB00321	Amitriptyline	-3.1357	0.006	0.0178619
DB00322	Floxuridine	-0.822951	0.007	0.019305
DB00323	Tolcapone	-1.10977	0.007	0.019305
DB00324	Fluorometholone	-0.308975	0.209	0.228125
DB00325	Nitroprusside	-1.20929	0	0
DB00327	Hydromorphone	-0.368255	0.322	0.310181
DB00328	Indometacin	-0.231114	0.22	0.234997
DB00330	Ethambutol	-0.783109	0.185	0.211267
DB00331	Metformin	-0.492195	0.137	0.174313
DB00332	Ipratropium	3.99434	0.981	0.739684
DB00333	Methadone	-0.258335	0.389	0.358208
DB00334	Olanzapine	-0.353484	0.341	0.324741
DB00335	Atenolol	-1.31751	0.019	0.0410036
DB00337	Pimecrolimus	-2.68023	0.002	0.00788818
DB00338	Omeprazole	-0.917224	0.172	0.200638
DB00339	Pyrazinamide	-0.953553	0.005	0.015545
DB00340	Metixene	11.4622	1	0.739684
DB00341	Cetirizine	-1.30592	0	0
DB00342	Terfenadine	-0.663139	0.136	0.173346
DB00343	Diltiazem	-0.540495	0.283	0.280828
DB00344	Protriptyline	0.00563788	0.36	0.337511
DB00345	Aminohippuric acid	1.41998	0.845	0.678872
DB00346	Alfuzosin	-1.21704	0.002	0.00788818
DB00347	Trimethadione	-0.0482608	0.36	0.337511
DB00348	Nitisinone	-1.50104	0.004	0.0133121
DB00349	Clobazam	-1.51514	0.05	0.0851565
DB00350	Minoxidil	-0.712391	0.059	0.09655
DB00351	Megestrol acetate	-2.089	0.007	0.019305
DB00353	Methylergometrine	-0.0631672	0.455	0.40809
DB00354	Buclizine	-1.19544	0.001	0.00472433
DB00356	Chlorzoxazone	-1.85658	0.018	0.0395525
DB00357	Aminoglutethimide	-0.885712	0.006	0.0178619
DB00358	Mefloquine	-0.403175	0.196	0.21956
DB00359	Sulfadiazine	0.242291	0.552	0.480033
DB00360	Sapropterin	-2.12697	0.009	0.0235081
DB00361	Vinorelbine	-0.520358	0.166	0.195847
DB00363	Clozapine	-0.565459	0.271	0.272529
DB00364	Sucralfate	1.0239	0.836	0.672885
DB00365	Grepafloxacin	-1.05879	0	0
DB00366	Doxylamine	-1.10367	0.05	0.0851565
DB00367	Levonorgestrel	-0.350762	0.174	0.202428
DB00368	Norepinephrine	-1.12595	0.121	0.158312
DB00370	Mirtazapine	-0.793857	0.201	0.223091
DB00371	Meprobamate	-1.82144	0.029	0.0561699
DB00372	Thiethylperazine	-0.63396	0.221	0.234997
DB00373	Timolol	-1.20462	0.039	0.0706877
DB00374	Treprostinil	-0.870823	0.175	0.203265
DB00376	Trihexyphenidyl	-2.3009	0.003	0.010723
DB00377	Palonosetron	-0.617647	0.14	0.177094
DB00378	Dydrogesterone	-0.441446	0.18	0.206534
DB00379	Mexiletine	-0.0133056	0.364	0.34038
DB00380	Dexrazoxane	-1.30211	0.056	0.0927582
DB00381	Amlodipine	-2.32441	0.009	0.0235081
DB00382	Tacrine	4.54895	1	0.739684
DB00383	Oxyphencyclimine	3.99434	0.981	0.739684
DB00384	Triamterene	0.708014	0.911	0.721231
DB00385	Valrubicin	-0.371311	0.18	0.206534
DB00387	Procyclidine	8.42341	1	0.739684
DB00388	Phenylephrine	-1.84157	0.01	0.0252697
DB00389	Carbimazole	-1.60926	0	0
DB00390	Digoxin	0.0374627	0.391	0.359745
DB00391	Sulpiride	-2.16623	0.008	0.021332
DB00392	Profenamine	-2.0392	0.015	0.0340626
DB00393	Nimodipine	-0.356611	0.211	0.228928
DB00394	Beclomethasone dipropionate	-0.290935	0.164	0.193803
DB00395	Carisoprodol	-1.4729	0.015	0.0340626
DB00396	Progesterone	-0.252028	0.223	0.235711
DB00397	Phenylpropanolamine	-1.6886	0.034	0.0635327
DB00398	Sorafenib	0.600224	0.73	0.605508
DB00399	Zoledronic acid	-0.986703	0.144	0.180577
DB00400	Griseofulvin	-0.617848	0.154	0.187344
DB00401	Nisoldipine	-0.670015	0.222	0.234997
DB00402	Eszopiclone	-1.74511	0.022	0.0457953
DB00403	Ceruletide	0.739788	0.743	0.614415
DB00404	Alprazolam	-2.70179	0.001	0.00472433
DB00405	Dexbrompheniramine	-0.985914	0.003	0.010723
DB00406	Gentian violet cation	-1.74357	0.032	0.0606296
DB00407	Ardeparin	1.33769	0.834	0.671773
DB00408	Loxapine	0.387451	0.627	0.533304
DB00409	Remoxipride	-1.56806	0.037	0.0676836
DB00410	Mupirocin	-1.064	0.001	0.00472433
DB00411	Carbamoylcholine	8.0146	1	0.739684
DB00412	Rosiglitazone	-0.410083	0.335	0.320149
DB00413	Pramipexole	1.07427	0.839	0.67455
DB00414	Acetohexamide	-1.21278	0.004	0.0133121
DB00415	Ampicillin	-1.7558	0.03	0.0575935
DB00416	Metocurine Iodide	2.20273	0.986	0.739684
DB00417	Phenoxymethylpenicillin	-0.712563	0.072	0.110268
DB00418	Secobarbital	0.199699	0.562	0.4862
DB00419	Miglustat	-3.01829	0	0
DB00420	Promazine	-0.46179	0.288	0.285009
DB00421	Spironolactone	0.369813	0.626	0.533304
DB00422	Methylphenidate	-1.08424	0.046	0.0799735
DB00423	Methocarbamol	0.711765	0.705	0.58927
DB00424	Hyoscyamine	-0.338551	0.367	0.342448
DB00425	Zolpidem	-0.934277	0.072	0.110268
DB00427	Triprolidine	-1.04429	0.036	0.066021
DB00428	Streptozocin	-1.4879	0	0
DB00429	Carboprost tromethamine	0.836425	0.764	0.628671
DB00431	Lindane	-0.685469	0.092	0.130676
DB00432	Trifluridine	-0.822951	0.007	0.019305
DB00433	Prochlorperazine	0.00711188	0.397	0.364033
DB00434	Cyproheptadine	0.0574606	0.405	0.370275
DB00435	Nitric Oxide	-1.07186	0	0
DB00436	Bendroflumethiazide	-0.983717	0.04	0.0721991
DB00437	Allopurinol	-1.12067	0.001	0.00472433
DB00439	Cerivastatin	-1.06849	0.003	0.010723
DB00440	Trimethoprim	-1.9696	0.009	0.0235081
DB00441	Gemcitabine	-0.636938	0.124	0.160785
DB00443	Betamethasone	-0.15832	0.307	0.30107
DB00444	Teniposide	-2.2802	0.006	0.0178619
DB00445	Epirubicin	0.394524	0.627	0.533304
DB00446	Chloramphenicol	-1.15171	0	0
DB00448	Lansoprazole	-1.37912	0.061	0.0981961
DB00449	Dipivefrin	-1.81937	0.018	0.0395525
DB00450	Droperidol	0.334052	0.605	0.518856
DB00451	Levothyroxine	-0.558126	0.278	0.277005
DB00452	Framycetin	-1.26692	0.014	0.0323323
DB00454	Meperidine	-0.534177	0.285	0.282555
DB00455	Loratadine	-1.11893	0.125	0.161889
DB00456	Cefalotin	-1.15769	0.104	0.142057
DB00457	Prazosin	-0.638879	0.237	0.246906
DB00458	Imipramine	-0.337695	0.348	0.328528
DB00459	Acitretin	1.38132	0.91	0.720964
DB00461	Nabumetone	-1.59569	0.001	0.00472433
DB00462	Methscopolamine bromide	3.99434	0.981	0.739684
DB00463	Metharbital	-0.777625	0.208	0.227491
DB00464	Sodium Tetradecyl Sulfate	2.51623	0.953	0.739684
DB00465	Ketorolac	-0.141395	0.322	0.310181
DB00466	Picrotoxin	-1.55939	0.006	0.0178619
DB00467	Enoxacin	-1.11082	0.068	0.106698
DB00468	Quinine	-1.29329	0.097	0.136
DB00469	Tenoxicam	-1.05079	0	0
DB00470	Dronabinol	-1.02704	0.071	0.109353
DB00471	Montelukast	-0.581717	0.14	0.177094
DB00472	Fluoxetine	-1.41493	0.042	0.0747536
DB00473	Hexylcaine	-0.93091	0.01	0.0252697
DB00474	Methohexital	1.05327	0.778	0.636575
DB00475	Chlordiazepoxide	-1.39935	0.069	0.107646
DB00476	Duloxetine	-0.487349	0.283	0.280828
DB00477	Chlorpromazine	-0.429581	0.202	0.223402
DB00478	Rimantadine	2.43861	0.929	0.730669
DB00479	Amikacin	0.948317	0.781	0.638549
DB00480	Lenalidomide	-1.81635	0.031	0.0590438
DB00481	Raloxifene	0.144269	0.466	0.416238
DB00482	Celecoxib	-0.125903	0.27	0.271901
DB00483	Gallamine Triethiodide	-1.92614	0.008	0.021332
DB00484	Brimonidine	-1.18196	0.076	0.114936
DB00485	Dicloxacillin	-1.99104	0.016	0.0359205
DB00486	Nabilone	1.41214	0.882	0.703139
DB00487	Pefloxacin	-1.38229	0.005	0.015545
DB00488	Altretamine	0.191278	0.451	0.404837
DB00489	Sotalol	-1.62442	0.018	0.0395525
DB00490	Buspirone	-0.526491	0.286	0.283288
DB00491	Miglitol	-1.11685	0.083	0.122955
DB00492	Fosinopril	-1.38779	0	0
DB00493	Cefotaxime	0.0950345	0.529	0.46281
DB00494	Entacapone	-0.747201	0.084	0.123011
DB00495	Zidovudine	-1.22772	0.099	0.137738
DB00496	Darifenacin	-1.32783	0.067	0.105587
DB00497	Oxycodone	-0.404293	0.328	0.314844
DB00498	Phenindione	-0.954259	0.023	0.0474226
DB00499	Flutamide	-0.498913	0.122	0.158665
DB00500	Tolmetin	-1.88305	0.001	0.00472433
DB00501	Cimetidine	4.19396	0.996	0.739684
DB00502	Haloperidol	-0.34931	0.186	0.212297
DB00503	Ritonavir	-1.09067	0.12	0.158312
DB00504	Levallorphan	-0.652205	0.084	0.123011
DB00505	Tridihexethyl	3.99434	0.981	0.739684
DB00507	Nitazoxanide	-1.2914	0	0
DB00508	Triflupromazine	-1.63481	0.032	0.0606296
DB00509	Dextrothyroxine	-1.50711	0.025	0.0505864
DB00511	Acetyldigitoxin	-0.89653	0.008	0.021332
DB00512	Vancomycin	0.97043	0.749	0.61867
DB00513	Aminocaproic Acid	7.0951	0.996	0.739684
DB00514	Dextromethorphan	-1.76815	0.03	0.0575935
DB00515	Cisplatin	-0.267704	0.196	0.21956
DB00517	Anisotropine methylbromide	3.99434	0.981	0.739684
DB00518	Albendazole	-0.273887	0.2	0.222435
DB00519	Trandolapril	-1.38779	0	0
DB00521	Carteolol	-1.14561	0.019	0.0410036
DB00522	Bentiromide	-1.41909	0.001	0.00472433
DB00523	Alitretinoin	0.609056	0.706	0.589879
DB00524	Metolazone	-1.33096	0.07	0.108582
DB00525	Tolnaftate	-1.17527	0	0
DB00527	Cinchocaine	-0.176594	0.256	0.260214
DB00528	Lercanidipine	0.152072	0.473	0.421452
DB00530	Erlotinib	0.459013	0.684	0.57459
DB00531	Cyclophosphamide	-1.11314	0.101	0.140072
DB00533	Rofecoxib	-2.17954	0	0
DB00534	Chlormerodrin	0.964943	0.742	0.614055
DB00535	Cefdinir	-1.64715	0.038	0.0690479
DB00536	Guanidine	-2.27909	0.006	0.0178619
DB00537	Ciprofloxacin	-1.56874	0.006	0.0178619
DB00539	Toremifene	-1.45455	0.03	0.0575935
DB00540	Nortriptyline	-0.898163	0.167	0.196493
DB00541	Vincristine	-0.142156	0.276	0.275898
DB00542	Benazepril	-1.38779	0	0
DB00543	Amoxapine	-0.128612	0.425	0.385962
DB00544	Fluorouracil	-1.33046	0.046	0.0799735
DB00545	Pyridostigmine	-1.39373	0.06	0.0975985
DB00546	Adinazolam	-1.52428	0.057	0.0942709
DB00547	Desoximetasone	-0.243448	0.239	0.248039
DB00548	Azelaic acid	-1.04459	0	0
DB00549	Zafirlukast	-0.300674	0.21	0.228757
DB00550	Propylthiouracil	1.97849	0.983	0.739684
DB00551	Acetohydroxamic acid	-1.14449	0	0
DB00552	Pentostatin	-1.11846	0.003	0.010723
DB00553	Methoxsalen	-1.13831	0	0
DB00554	Piroxicam	-1.3315	0.047	0.0813865
DB00555	Lamotrigine	-0.31335	0.366	0.341809
DB00557	Hydroxyzine	-0.967521	0.001	0.00472433
DB00558	Zanamivir	-0.905357	0.009	0.0235081
DB00559	Bosentan	-1.16193	0.08	0.119818
DB00560	Tigecycline	-0.996507	0	0
DB00561	Doxapram	1.92493	0.906	0.718057
DB00562	Benzthiazide	-1.79954	0.019	0.0410036
DB00563	Methotrexate	-0.890842	0.056	0.0927582
DB00564	Carbamazepine	-0.420102	0.169	0.197989
DB00565	Cisatracurium	2.20273	0.986	0.739684
DB00566	Succimer	-0.326761	0.238	0.247474
DB00567	Cephalexin	-0.77655	0.062	0.0991449
DB00568	Cinnarizine	-0.784108	0.211	0.228928
DB00569	Fondaparinux	-0.817492	0.023	0.0474226
DB00570	Vinblastine	-0.774889	0.123	0.159774
DB00571	Propranolol	-1.32494	0.097	0.136
DB00572	Atropine	-0.668012	0.243	0.251111
DB00573	Fenoprofen	-1.93199	0.018	0.0395525
DB00574	Fenfluramine	-0.943926	0.161	0.191717
DB00575	Clonidine	-0.65019	0.241	0.249638
DB00578	Carbenicillin	3.38756	0.982	0.739684
DB00579	Mazindol	-1.8023	0.001	0.00472433
DB00580	Valdecoxib	-0.978267	0.15	0.185215
DB00582	Voriconazole	-1.04404	0.002	0.00788818
DB00583	Levocarnitine	-2.00794	0.018	0.0395525
DB00584	Enalapril	-1.32758	0	0
DB00585	Nizatidine	1.0624	0.753	0.621738
DB00586	Diclofenac	0.0822624	0.515	0.452017
DB00587	Cinalukast	1.80232	0.964	0.739684
DB00588	Fluticasone propionate	-1.80851	0.026	0.0521727
DB00589	Lisuride	-0.79617	0.193	0.218565
DB00590	Doxazosin	-1.33507	0.084	0.123011
DB00591	Fluocinolone acetonide	-0.574368	0.133	0.17012
DB00592	Piperazine	-1.26614	0.004	0.0133121
DB00593	Ethosuximide	-0.0482608	0.36	0.337511
DB00594	Amiloride	0.442579	0.67	0.565233
DB00595	Oxytetracycline	0.238714	0.537	0.468865
DB00596	Ulobetasol	-1.22822	0.002	0.00788818
DB00598	Labetalol	-1.81247	0.025	0.0505864
DB00599	Thiopental	-0.646473	0.238	0.247474
DB00600	Monobenzone	-1.22093	0.002	0.00788818
DB00601	Linezolid	-1.11155	0.005	0.015545
DB00602	Ivermectin	-1.55174	0.052	0.087466
DB00603	Medroxyprogesterone acetate	-0.189794	0.224	0.236538
DB00604	Cisapride	-0.0694146	0.435	0.393236
DB00605	Sulindac	-0.101406	0.27	0.271901
DB00606	Cyclothiazide	-0.446582	0.318	0.309622
DB00607	Nafcillin	-1.39948	0.005	0.015545
DB00608	Chloroquine	-2.17741	0.008	0.021332
DB00610	Metaraminol	1.17091	0.872	0.697213
DB00611	Butorphanol	-0.368255	0.322	0.310181
DB00612	Bisoprolol	-1.21689	0.014	0.0323323
DB00613	Amodiaquine	-1.58218	0.025	0.0505864
DB00614	Furazolidone	-1.58873	0.028	0.0554184
DB00615	Rifabutin	-1.1622	0.064	0.10167
DB00616	Candoxatril	-0.811268	0.034	0.0635327
DB00617	Paramethadione	0.882685	0.79	0.645179
DB00618	Demeclocycline	0.0970852	0.43	0.389526
DB00619	Imatinib	-0.406825	0.19	0.215505
DB00620	Triamcinolone	-0.196206	0.238	0.247474
DB00621	Oxandrolone	-0.774269	0.116	0.154089
DB00622	Nicardipine	-0.490155	0.162	0.192276
DB00623	Fluphenazine	-0.101107	0.291	0.287454
DB00624	Testosterone	-0.327449	0.199	0.22155
DB00625	Efavirenz	-0.911986	0.001	0.00472433
DB00626	Bacitracin	-1.22173	0.046	0.0799735
DB00627	Niacin	-1.02934	0	0
DB00628	Clorazepic acid	-1.67498	0.041	0.0732136
DB00629	Guanabenz	-0.228745	0.414	0.377392
DB00630	Alendronic acid	-1.78924	0.027	0.0538314
DB00631	Clofarabine	-2.37818	0.004	0.0133121
DB00633	Dexmedetomidine	5.56387	0.992	0.739684
DB00634	Sulfacetamide	-1.24424	0	0
DB00635	Prednisone	-0.410482	0.157	0.188295
DB00636	Clofibrate	0.939573	0.832	0.670659
DB00637	Astemizole	0.470915	0.711	0.593372
DB00639	Butoconazole	-1.23967	0.051	0.0863857
DB00640	Adenosine	-2.34829	0.012	0.029203
DB00641	Simvastatin	-2.41533	0.003	0.010723
DB00642	Pemetrexed	-1.51644	0.065	0.102733
DB00643	Mebendazole	-0.040179	0.31	0.303191
DB00644	Gonadorelin	0.706952	0.721	0.598957
DB00645	Dyclonine	-0.21262	0.221	0.234997
DB00647	Dextropropoxyphene	-0.349453	0.349	0.329186
DB00648	Mitotane	-0.25295	0.248	0.254647
DB00649	Stavudine	-0.758734	0.058	0.0953443
DB00650	Leucovorin	-1.24751	0.001	0.00472433
DB00651	Dyphylline	-3.80422	0	0
DB00652	Pentazocine	-2.09229	0.011	0.0272578
DB00653	Magnesium sulfate	-2.35032	0.001	0.00472433
DB00654	Latanoprost	-0.942337	0.073	0.111642
DB00655	Estrone	0.0822649	0.395	0.362505
DB00656	Trazodone	-0.457444	0.294	0.290154
DB00657	Mecamylamine	5.7546	0.994	0.739684
DB00659	Acamprosate	-0.668423	0.217	0.233804
DB00661	Verapamil	0.0349491	0.482	0.426672
DB00663	Flumethasone	-1.22822	0.002	0.00788818
DB00665	Nilutamide	-0.539615	0.157	0.188295
DB00666	Nafarelin	0.706952	0.721	0.598957
DB00668	Epinephrine	-1.89684	0.027	0.0538314
DB00669	Sumatriptan	1.45802	0.914	0.722816
DB00670	Pirenzepine	11.0854	1	0.739684
DB00671	Cefixime	-1.81157	0.035	0.0646784
DB00672	Chlorpropamide	-0.570654	0.159	0.189752
DB00673	Aprepitant	-0.546512	0.162	0.192276
DB00674	Galantamine	-0.286452	0.377	0.349379
DB00675	Tamoxifen	0.625345	0.791	0.645269
DB00677	Isoflurophate	-2.4586	0.003	0.010723
DB00678	Losartan	-2.32948	0.003	0.010723
DB00679	Thioridazine	-0.103068	0.298	0.293435
DB00680	Moricizine	-0.995748	0.008	0.021332
DB00682	Warfarin	-1.93358	0.018	0.0395525
DB00683	Midazolam	-1.39928	0.072	0.110268
DB00685	Trovafloxacin	0.19759	0.48	0.426134
DB00686	Pentosan Polysulfate	-1.00203	0.017	0.0378527
DB00687	Fludrocortisone	-0.517982	0.172	0.200638
DB00688	Mycophenolate mofetil	-0.412018	0.205	0.225572
DB00690	Flurazepam	-1.51388	0.054	0.0900632
DB00691	Moexipril	-1.21512	0	0
DB00692	Phentolamine	-1.36355	0.071	0.109353
DB00693	Fluorescein	-1.44672	0	0
DB00694	Daunorubicin	0.174701	0.445	0.400609
DB00695	Furosemide	-0.295995	0.365	0.341168
DB00696	Ergotamine	-0.0649382	0.321	0.310181
DB00697	Tizanidine	-0.695353	0.085	0.123608
DB00698	Nitrofurantoin	-0.721698	0.136	0.173346
DB00699	Nicergoline	1.17091	0.872	0.697213
DB00700	Eplerenone	-1.64596	0.003	0.010723
DB00701	Amprenavir	-1.68689	0.001	0.00472433
DB00703	Methazolamide	-0.75229	0.21	0.228757
DB00704	Naltrexone	-1.2527	0.039	0.0706877
DB00705	Delavirdine	-1.16585	0	0
DB00706	Tamsulosin	-1.03282	0.136	0.173346
DB00707	Porfimer sodium	-0.964795	0.006	0.0178619
DB00708	Sufentanil	-1.13042	0.104	0.142057
DB00709	Lamivudine	-1.39047	0.02	0.0425699
DB00710	Ibandronate	-1.10705	0	0
DB00711	Diethylcarbamazine	-0.805389	0.129	0.166178
DB00712	Flurbiprofen	-1.88934	0.008	0.021332
DB00713	Oxacillin	-1.09713	0.082	0.121972
DB00714	Apomorphine	-0.543073	0.158	0.188766
DB00715	Paroxetine	-0.958033	0.069	0.107646
DB00716	Nedocromil	-1.52217	0.063	0.100448
DB00717	Norethisterone	-0.195477	0.23	0.241466
DB00718	Adefovir dipivoxil	-1.37123	0.037	0.0676836
DB00719	Azatadine	-1.53002	0	0
DB00720	Clodronic acid	-1.45348	0.049	0.0845131
DB00721	Procaine	-2.71232	0.003	0.010723
DB00722	Lisinopril	-1.28116	0.002	0.00788818
DB00723	Methoxamine	1.95584	0.904	0.717257
DB00724	Imiquimod	-1.39409	0.028	0.0554184
DB00725	Homatropine methylbromide	8.42341	1	0.739684
DB00726	Trimipramine	-0.252651	0.385	0.355278
DB00727	Nitroglycerin	-1.42439	0	0
DB00728	Rocuronium	-0.344325	0.19	0.215505
DB00730	Thiabendazole	-0.985282	0.127	0.16399
DB00731	Nateglinide	-1.50476	0.001	0.00472433
DB00732	Atracurium besylate	2.20273	0.986	0.739684
DB00733	Pralidoxime	2.32788	0.931	0.730669
DB00734	Risperidone	-1.26915	0.096	0.135208
DB00735	Naftifine	-1.3266	0	0
DB00736	Esomeprazole	-0.471171	0.324	0.311417
DB00737	Meclizine	-0.972811	0.009	0.0235081
DB00738	Pentamidine	0.142512	0.494	0.436583
DB00739	Hetacillin	-0.928832	0.033	0.062307
DB00740	Riluzole	-3.53617	0	0
DB00741	Hydrocortisone	-0.110194	0.286	0.283288
DB00744	Zileuton	-2.07268	0.001	0.00472433
DB00745	Modafinil	-0.958269	0.054	0.0900632
DB00746	Deferoxamine	-2.01643	0.022	0.0457953
DB00747	Scopolamine	7.55542	0.998	0.739684
DB00748	Carbinoxamine	-1.53002	0	0
DB00749	Etodolac	-1.59631	0.011	0.0272578
DB00750	Prilocaine	-1.14526	0.03	0.0575935
DB00751	Epinastine	-0.761097	0.201	0.223091
DB00752	Tranylcypromine	0.368025	0.657	0.555559
DB00753	Isoflurane	-0.0109882	0.369	0.343724
DB00754	Ethotoin	-0.869456	0.015	0.0340626
DB00755	Tretinoin	0.618251	0.807	0.656596
DB00756	Hexachlorophene	0.0569164	0.402	0.367996
DB00757	Dolasetron	-0.617647	0.14	0.177094
DB00758	Clopidogrel	4.45195	0.984	0.739684
DB00759	Tetracycline	-1.93225	0.009	0.0235081
DB00761	Potassium chloride	-0.835085	0.18	0.206534
DB00762	Irinotecan	0.17745	0.497	0.438521
DB00763	Methimazole	0.401368	0.649	0.550079
DB00764	Mometasone	-1.53746	0.007	0.019305
DB00765	Metyrosine	1.14283	0.762	0.627262
DB00767	Benzquinamide	-0.629432	0.237	0.246906
DB00768	Olopatadine	-1.37891	0.036	0.066021
DB00769	Hydrocortamate	-1.22822	0.002	0.00788818
DB00770	Alprostadil	-0.333156	0.341	0.324741
DB00771	Clidinium	3.99434	0.981	0.739684
DB00772	Malathion	-0.731419	0.202	0.223402
DB00773	Etoposide	-0.27342	0.233	0.244379
DB00774	Hydroflumethiazide	-0.828081	0.2	0.222435
DB00775	Tirofiban	3.24505	0.969	0.739684
DB00776	Oxcarbazepine	-0.995748	0.008	0.021332
DB00777	Propiomazine	-0.325314	0.363	0.339883
DB00778	Roxithromycin	1.0786	0.925	0.73018
DB00779	Nalidixic acid	-0.697016	0.08	0.119818
DB00780	Phenelzine	0.272346	0.558	0.483895
DB00782	Propantheline	-1.97643	0.018	0.0395525
DB00783	Estradiol	0.204627	0.496	0.437816
DB00784	Mefenamic acid	-1.68465	0.036	0.066021
DB00785	Cryptenamine	8.42341	1	0.739684
DB00786	Marimastat	0.0184145	0.465	0.415516
DB00787	Acyclovir	-1.22142	0	0
DB00788	Naproxen	-1.15441	0.107	0.145241
DB00789	Gadopentetic acid	-0.947037	0.002	0.00788818
DB00790	Perindopril	-1.0768	0	0
DB00792	Tripelennamine	-1.53002	0	0
DB00793	Haloprogin	-1.28353	0.084	0.123011
DB00794	Primidone	-0.777625	0.208	0.227491
DB00795	Sulfasalazine	-0.0460886	0.339	0.323687
DB00796	Candesartan cilexetil	-0.927156	0.072	0.110268
DB00797	Tolazoline	-0.704987	0.096	0.135208
DB00798	Gentamicin	-1.43022	0	0
DB00799	Tazarotene	-0.531525	0.277	0.276516
DB00800	Fenoldopam	-2.26667	0.008	0.021332
DB00801	Halazepam	-1.51514	0.05	0.0851565
DB00802	Alfentanil	-1.0116	0.016	0.0359205
DB00803	Colistin	-0.393528	0.179	0.206148
DB00804	Dicyclomine	-0.809035	0.198	0.221003
DB00805	Minaprine	-1.36574	0.071	0.109353
DB00806	Pentoxifylline	-2.91172	0.002	0.00788818
DB00807	Proparacaine	-1.11944	0	0
DB00808	Indapamide	-2.37537	0.004	0.0133121
DB00809	Tropicamide	9.11331	0.999	0.739684
DB00810	Biperiden	7.84873	0.998	0.739684
DB00811	Ribavirin	-1.22611	0.104	0.142057
DB00812	Phenylbutazone	-0.0577099	0.302	0.296702
DB00813	Fentanyl	-1.18715	0.089	0.126996
DB00814	Meloxicam	-1.05079	0	0
DB00816	Orciprenaline	-1.00981	0.006	0.0178619
DB00818	Propofol	-1.33491	0.092	0.130676
DB00819	Acetazolamide	-1.33257	0.072	0.110268
DB00820	Tadalafil	-1.0609	0	0
DB00821	Carprofen	-1.05079	0	0
DB00822	Disulfiram	0.294168	0.554	0.481002
DB00823	Ethynodiol diacetate	-0.492269	0.173	0.201588
DB00824	Enprofylline	-1.77133	0.006	0.0178619
DB00825	Levomenthol	-0.831676	0.016	0.0359205
DB00827	Cinoxacin	-1.1585	0.002	0.00788818
DB00829	Diazepam	-1.6118	0.038	0.0690479
DB00830	Phenmetrazine	-0.927964	0.007	0.019305
DB00831	Trifluoperazine	0.251054	0.541	0.472168
DB00833	Cefaclor	-1.78389	0.005	0.015545
DB00834	Mifepristone	0.359147	0.606	0.519509
DB00835	Brompheniramine	-1.6542	0.035	0.0646784
DB00836	Loperamide	-0.393508	0.151	0.185606
DB00837	Progabide	-0.991258	0.001	0.00472433
DB00838	Clocortolone	-1.22822	0.002	0.00788818
DB00839	Tolazamide	-1.09607	0.007	0.019305
DB00841	Dobutamine	-0.255459	0.21	0.228757
DB00842	Oxazepam	-0.567156	0.145	0.181099
DB00843	Donepezil	-2.22746	0.005	0.015545
DB00844	Nalbuphine	-0.368255	0.322	0.310181
DB00845	Clofazimine	-1.69355	0.025	0.0505864
DB00846	Flurandrenolide	-0.574368	0.133	0.17012
DB00847	Cysteamine	-1.8804	0.001	0.00472433
DB00848	Levamisole	-0.696877	0.082	0.121972
DB00849	Methylphenobarbital	-0.980038	0.144	0.180577
DB00850	Perphenazine	-0.742942	0.093	0.131752
DB00851	Dacarbazine	-2.53302	0.007	0.019305
DB00852	Pseudoephedrine	-0.961755	0.085	0.123608
DB00854	Levorphanol	-0.368255	0.322	0.310181
DB00855	Aminolevulinic acid	-0.962358	0.014	0.0323323
DB00857	Terbinafine	-1.28241	0.002	0.00788818
DB00858	Drostanolone	-0.774269	0.116	0.154089
DB00859	Penicillamine	-1.19914	0	0
DB00860	Prednisolone	-0.397415	0.145	0.181099
DB00861	Diflunisal	-0.578359	0.272	0.273282
DB00862	Vardenafil	-1.88015	0.017	0.0378527
DB00863	Ranitidine	5.23485	0.988	0.739684
DB00864	Tacrolimus	-1.39533	0.082	0.121972
DB00865	Benzphetamine	-0.940049	0.03	0.0575935
DB00866	Alprenolol	-0.0665357	0.282	0.280348
DB00867	Ritodrine	-1.54405	0.01	0.0252697
DB00868	Benzonatate	-0.995748	0.008	0.021332
DB00869	Dorzolamide	-1.41857	0.061	0.0981961
DB00870	Suprofen	-1.27472	0.001	0.00472433
DB00871	Terbutaline	-0.743687	0.208	0.227491
DB00872	Conivaptan	-0.977128	0.001	0.00472433
DB00873	Loteprednol	-1.22822	0.002	0.00788818
DB00875	Flupentixol	-1.58562	0.038	0.0690479
DB00876	Eprosartan	1.81582	0.874	0.697529
DB00877	Sirolimus	-0.625525	0.259	0.262772
DB00878	Chlorhexidine	-0.121221	0.422	0.383558
DB00879	Emtricitabine	-0.758734	0.058	0.0953443
DB00880	Chlorothiazide	-0.819798	0.041	0.0732136
DB00881	Quinapril	-1.0432	0.001	0.00472433
DB00882	Clomifene	-0.178885	0.248	0.254647
DB00883	Isosorbide dinitrate	-1.42439	0	0
DB00884	Risedronic acid	-1.10705	0	0
DB00886	Omapatrilat	-0.811268	0.034	0.0635327
DB00887	Bumetanide	0.350396	0.616	0.527457
DB00888	Mechlorethamine	-0.948024	0.004	0.0133121
DB00889	Granisetron	0.112978	0.547	0.47683
DB00890	Dienestrol	-0.996288	0.077	0.116044
DB00892	Oxybuprocaine	0.0153616	0.415	0.377986
DB00893	Iron Dextran	-1.21025	0.091	0.129764
DB00894	Testolactone	0.675399	0.62	0.529214
DB00895	Benzylpenicilloyl Polylysine	-0.83142	0.015	0.0340626
DB00896	Rimexolone	-1.16942	0.107	0.145241
DB00897	Triazolam	-2.24112	0.011	0.0272578
DB00898	Ethanol	0.11641	0.473	0.421452
DB00899	Remifentanil	-0.368255	0.322	0.310181
DB00900	Didanosine	-0.970694	0.071	0.109353
DB00901	Bitolterol	-1.00981	0.006	0.0178619
DB00902	Methdilazine	-1.53002	0	0
DB00903	Etacrynic acid	-3.04224	0.001	0.00472433
DB00904	Ondansetron	0.316693	0.599	0.513913
DB00905	Bimatoprost	-1.08809	0.093	0.131752
DB00906	Tiagabine	0.337555	0.513	0.450626
DB00907	Cocaine	-1.0106	0.146	0.18193
DB00908	Quinidine	-0.076065	0.431	0.390269
DB00909	Zonisamide	0.0499464	0.474	0.421996
DB00910	Paricalcitol	-1.10709	0.005	0.015545
DB00912	Repaglinide	-1.74764	0.006	0.0178619
DB00913	Anileridine	-0.652205	0.084	0.123011
DB00914	Phenformin	-1.82388	0.025	0.0505864
DB00915	Amantadine	-0.961387	0.149	0.184505
DB00916	Metronidazole	-1.28308	0	0
DB00917	Dinoprostone	-0.790954	0.188	0.213906
DB00918	Almotriptan	1.32833	0.83	0.670041
DB00920	Ketotifen	-1.58357	0.059	0.09655
DB00921	Buprenorphine	-0.718636	0.183	0.209423
DB00922	Levosimendan	-0.53519	0.215	0.231994
DB00923	Ceforanide	-1.18228	0	0
DB00924	Cyclobenzaprine	-1.60835	0.047	0.0813865
DB00925	Phenoxybenzamine	-0.513525	0.143	0.179842
DB00926	Etretinate	0.446467	0.655	0.554516
DB00927	Famotidine	-1.13488	0.076	0.114936
DB00928	Azacitidine	-0.893027	0.089	0.126996
DB00929	Misoprostol	-1.81557	0.008	0.021332
DB00931	Metacycline	-1.23436	0.092	0.130676
DB00932	Tipranavir	-1.7671	0	0
DB00933	Mesoridazine	-1.11041	0.137	0.174313
DB00934	Maprotiline	-1.13302	0.122	0.158665
DB00935	Oxymetazoline	-0.497057	0.289	0.285738
DB00936	Salicylic acid	-1.39786	0.065	0.102733
DB00937	Diethylpropion	-0.974832	0.003	0.010723
DB00938	Salmeterol	-1.55187	0.029	0.0561699
DB00939	Meclofenamic acid	0.0771759	0.38	0.351111
DB00940	Methantheline	1.14782	0.85	0.68188
DB00941	Hexafluronium	2.32788	0.931	0.730669
DB00942	Cycrimine	0.66557	0.658	0.556189
DB00943	Zalcitabine	-2.21462	0.002	0.00788818
DB00944	Demecarium	2.32788	0.931	0.730669
DB00945	Acetylsalicylic acid	-0.275071	0.194	0.218778
DB00946	Phenprocoumon	-0.995169	0.002	0.00788818
DB00947	Fulvestrant	0.0268367	0.357	0.335567
DB00948	Mezlocillin	-0.750507	0.216	0.232842
DB00949	Felbamate	-0.85745	0.048	0.083052
DB00950	Fexofenadine	-1.18021	0.005	0.015545
DB00951	Isoniazid	-0.919849	0.006	0.0178619
DB00952	Naratriptan	-0.788209	0.026	0.0521727
DB00953	Rizatriptan	-0.443679	0.31	0.303191
DB00956	Hydrocodone	-0.368255	0.322	0.310181
DB00957	Norgestimate	-0.524624	0.163	0.193146
DB00959	Methylprednisolone	-0.243448	0.239	0.248039
DB00960	Pindolol	-0.800094	0.184	0.210346
DB00961	Mepivacaine	-0.549754	0.235	0.245529
DB00962	Zaleplon	-1.00872	0.003	0.010723
DB00963	Bromfenac	-1.05079	0	0
DB00964	Apraclonidine	4.30699	0.998	0.739684
DB00966	Telmisartan	-1.33537	0.07	0.108582
DB00967	Desloratadine	-0.609995	0.244	0.251665
DB00968	Methyldopa	-0.488165	0.145	0.181099
DB00969	Alosetron	-1.24944	0.083	0.122955
DB00970	Dactinomycin	-1.06159	0.054	0.0900632
DB00972	Azelastine	-2.60228	0.001	0.00472433
DB00973	Ezetimibe	-0.906832	0.03	0.0575935
DB00974	Edetic Acid	-1.23707	0	0
DB00975	Dipyridamole	-0.764951	0.202	0.223402
DB00976	Telithromycin	-1.05879	0	0
DB00977	Ethinylestradiol	0.250206	0.5	0.44081
DB00978	Lomefloxacin	-1.0692	0.007	0.019305
DB00979	Cyclopentolate	3.38756	0.982	0.739684
DB00980	Ramelteon	7.26411	0.999	0.739684
DB00981	Physostigmine	4.59693	0.984	0.739684
DB00982	Isotretinoin	0.18775	0.472	0.421078
DB00983	Formoterol	-1.23334	0.051	0.0863857
DB00984	Nandrolone phenpropionate	-0.509113	0.162	0.192276
DB00985	Dimenhydrinate	-0.757519	0.219	0.234563
DB00986	Glycopyrronium	8.42341	1	0.739684
DB00987	Cytarabine	-2.29268	0.002	0.00788818
DB00988	Dopamine	-0.0254836	0.458	0.410104
DB00989	Rivastigmine	2.32788	0.931	0.730669
DB00990	Exemestane	-0.565654	0.155	0.187344
DB00991	Oxaprozin	-1.08402	0.004	0.0133121
DB00992	Methyl aminolevulinate	1.92035	0.977	0.739684
DB00993	Azathioprine	-2.15673	0.015	0.0340626
DB00994	Neomycin	-1.67912	0	0
DB00995	Auranofin	-0.529247	0.147	0.182653
DB00996	Gabapentin	0.203702	0.544	0.474595
DB00997	Doxorubicin	0.52821	0.791	0.645269
DB00998	Frovatriptan	-0.891942	0.006	0.0178619
DB00999	Hydrochlorothiazide	-1.19668	0.084	0.123011
DB01001	Salbutamol	-1.75137	0.024	0.0492044
DB01002	Levobupivacaine	-0.29039	0.379	0.350485
DB01003	Cromoglicic acid	-0.891178	0.021	0.0443509
DB01004	Ganciclovir	-0.849678	0.015	0.0340626
DB01005	Hydroxyurea	-1.14999	0	0
DB01006	Letrozole	1.40372	0.831	0.67035
DB01007	Tioconazole	1.14227	0.791	0.645269
DB01008	Busulfan	2.62917	0.959	0.739684
DB01009	Ketoprofen	-1.81826	0.01	0.0252697
DB01010	Edrophonium	2.32788	0.931	0.730669
DB01011	Metyrapone	-0.935027	0.011	0.0272578
DB01012	Cinacalcet	-1.1565	0.003	0.010723
DB01013	Clobetasol propionate	-0.61442	0.145	0.181099
DB01014	Balsalazide	-2.49294	0.004	0.0133121
DB01015	Sulfamethoxazole	-1.02983	0.002	0.00788818
DB01016	Glyburide	-0.0978492	0.436	0.393976
DB01017	Minocycline	-0.739416	0.226	0.238187
DB01018	Guanfacine	-0.789897	0.205	0.225572
DB01019	Bethanechol	8.83215	1	0.739684
DB01020	Isosorbide Mononitrate	-1.04974	0.003	0.010723
DB01021	Trichlormethiazide	-0.893751	0.176	0.20399
DB01022	Phylloquinone	-0.930303	0.003	0.010723
DB01023	Felodipine	-0.100531	0.277	0.276516
DB01024	Mycophenolic acid	-0.171983	0.274	0.274656
DB01025	Amlexanox	-1.81556	0.007	0.019305
DB01026	Ketoconazole	-0.194447	0.252	0.256869
DB01028	Methoxyflurane	-1.22847	0.107	0.145241
DB01029	Irbesartan	-2.36267	0.023	0.0474226
DB01030	Topotecan	0.249867	0.516	0.452529
DB01031	Ethinamate	-0.978415	0.002	0.00788818
DB01032	Probenecid	-2.25064	0.008	0.021332
DB01033	Mercaptopurine	-1.38122	0.043	0.0759734
DB01034	Cerulenin	-1.3757	0.002	0.00788818
DB01035	Procainamide	-2.16155	0.011	0.0272578
DB01036	Tolterodine	-1.478	0.044	0.0774882
DB01037	Selegiline	-0.885617	0.011	0.0272578
DB01038	Carphenazine	4.70573	0.999	0.739684
DB01039	Fenofibrate	-1.10467	0.104	0.142057
DB01041	Thalidomide	-0.149356	0.249	0.254647
DB01042	Melphalan	-1.36488	0.074	0.112774
DB01043	Memantine	0.653677	0.721	0.598957
DB01044	Gatifloxacin	-1.4072	0.027	0.0538314
DB01045	Rifampicin	-0.544334	0.28	0.278742
DB01046	Lubiprostone	-0.982893	0.001	0.00472433
DB01047	Fluocinonide	-0.489117	0.135	0.172476
DB01048	Abacavir	-0.758734	0.058	0.0953443
DB01049	Ergoloid mesylate	0.0417144	0.503	0.443275
DB01050	Ibuprofen	-0.881685	0.17	0.198946
DB01051	Novobiocin	-1.48429	0	0
DB01053	Benzylpenicillin	7.17606	0.999	0.739684
DB01054	Nitrendipine	-1.15256	0.115	0.154089
DB01055	Mimosine	-1.21309	0.001	0.00472433
DB01056	Tocainide	-0.995748	0.008	0.021332
DB01057	Echothiophate	2.32788	0.931	0.730669
DB01058	Praziquantel	-1.10043	0.003	0.010723
DB01059	Norfloxacin	-1.37565	0.069	0.107646
DB01060	Amoxicillin	7.91126	0.998	0.739684
DB01062	Oxybutynin	-1.73657	0.03	0.0575935
DB01063	Acetophenazine	-0.455095	0.168	0.197349
DB01064	Isoprenaline	-0.154348	0.271	0.272529
DB01065	Melatonin	-0.223139	0.222	0.234997
DB01067	Glipizide	-1.76428	0.003	0.010723
DB01068	Clonazepam	-1.51429	0.05	0.0851565
DB01069	Promethazine	0.300549	0.61	0.522732
DB01070	Dihydrotachysterol	-1.10709	0.005	0.015545
DB01071	Mequitazine	-1.15154	0.056	0.0927582
DB01072	Atazanavir	-2.08566	0	0
DB01073	Fludarabine	-0.20768	0.276	0.275898
DB01074	Perhexiline	-0.744648	0.12	0.158312
DB01075	Diphenhydramine	-0.741938	0.209	0.228125
DB01076	Atorvastatin	-0.109815	0.245	0.252218
DB01077	Etidronic acid	-1.14294	0.029	0.0561699
DB01078	Deslanoside	-0.89653	0.008	0.021332
DB01079	Tegaserod	-0.552004	0.274	0.274656
DB01080	Vigabatrin	-0.981501	0.002	0.00788818
DB01081	Diphenoxylate	-0.705319	0.218	0.233954
DB01082	Streptomycin	0.31464	0.559	0.484183
DB01083	Orlistat	-0.861741	0.171	0.199794
DB01084	Emedastine	-1.53002	0	0
DB01085	Pilocarpine	8.42341	1	0.739684
DB01086	Benzocaine	-0.549754	0.235	0.245529
DB01087	Primaquine	-0.215349	0.225	0.237479
DB01088	Iloprost	-1.42762	0.068	0.106698
DB01089	Deserpidine	-0.663325	0.122	0.158665
DB01090	Pentolinium	3.30199	1	0.739684
DB01091	Butenafine	-2.47017	0	0
DB01092	Ouabain	0.26673	0.535	0.467306
DB01094	Hesperetin	-0.133498	0.284	0.281692
DB01095	Fluvastatin	-2.12923	0.01	0.0252697
DB01097	Leflunomide	-0.0248537	0.342	0.325408
DB01098	Rosuvastatin	-1.37238	0.007	0.019305
DB01099	Flucytosine	-0.691375	0.116	0.154089
DB01100	Pimozide	0.0513026	0.427	0.387616
DB01101	Capecitabine	-0.822951	0.007	0.019305
DB01102	Arbutamine	-1.21689	0.014	0.0323323
DB01103	Quinacrine	-1.35066	0.044	0.0774882
DB01104	Sertraline	-0.71132	0.199	0.22155
DB01105	Sibutramine	-1.57644	0.035	0.0646784
DB01106	Levocabastine	-1.06096	0.001	0.00472433
DB01107	Methyprylon	-1.6333	0.041	0.0732136
DB01108	Trilostane	0.0131621	0.367	0.342448
DB01109	Heparin	0.363374	0.594	0.510834
DB01110	Miconazole	-0.3379	0.172	0.200638
DB01112	Cefuroxime	-2.09834	0.01	0.0252697
DB01113	Papaverine	-0.253844	0.223	0.235711
DB01114	Chlorphenamine	-1.12709	0.104	0.142057
DB01115	Nifedipine	0.166035	0.505	0.444677
DB01117	Atovaquone	-1.23148	0.041	0.0732136
DB01118	Amiodarone	0.406522	0.679	0.570831
DB01119	Diazoxide	-1.03497	0.134	0.171299
DB01120	Gliclazide	-0.92169	0.009	0.0235081
DB01121	Phenacemide	0.475596	0.551	0.479355
DB01122	Ambenonium	2.32788	0.931	0.730669
DB01123	Proflavine	2.07224	0.943	0.737431
DB01124	Tolbutamide	-0.888814	0.093	0.131752
DB01125	Anisindione	-1.16121	0.001	0.00472433
DB01126	Dutasteride	0.0189473	0.55	0.478869
DB01127	Econazole	-0.152434	0.283	0.280828
DB01128	Bicalutamide	-0.556484	0.168	0.197349
DB01129	Rabeprazole	0.0239916	0.369	0.343724
DB01130	Prednicarbate	-0.181436	0.243	0.251111
DB01131	Proguanil	-1.24424	0	0
DB01132	Pioglitazone	-1.71066	0.036	0.066021
DB01133	Tiludronic acid	-1.75859	0.012	0.029203
DB01134	Desoxycorticosterone pivalate	-0.563914	0.144	0.180577
DB01135	Doxacurium	0.863287	0.693	0.581252
DB01136	Carvedilol	-1.96333	0.021	0.0443509
DB01137	Levofloxacin	-1.78297	0.033	0.062307
DB01138	Sulfinpyrazone	-0.563123	0.252	0.256869
DB01139	Cefapirin	-0.112678	0.438	0.395454
DB01140	Cefadroxil	8.27369	1	0.739684
DB01142	Doxepin	-0.717446	0.218	0.233954
DB01143	Amifostine	-0.829276	0.032	0.0606296
DB01144	Diclofenamide	-1.41857	0.061	0.0981961
DB01146	Diphenylpyraline	-1.02071	0	0
DB01148	Flavoxate	-1.15057	0.001	0.00472433
DB01149	Nefazodone	-0.255403	0.261	0.264061
DB01151	Desipramine	-0.837721	0.18	0.206534
DB01153	Sertaconazole	-1.31424	0.064	0.10167
DB01154	Thiamylal	-0.574947	0.156	0.187614
DB01156	Bupropion	-2.22475	0	0
DB01157	Trimetrexate	-1.66703	0.028	0.0554184
DB01158	Bretylium	-1.65439	0.025	0.0505864
DB01159	Halothane	-1.38486	0.095	0.134061
DB01160	Dinoprost tromethamine	-1.71135	0.036	0.066021
DB01161	Chloroprocaine	-0.253308	0.415	0.377986
DB01162	Terazosin	-0.15626	0.318	0.309622
DB01164	Calcium Chloride	-1.09455	0	0
DB01165	Ofloxacin	-1.62987	0.012	0.029203
DB01166	Cilostazol	-0.871467	0.041	0.0732136
DB01167	Itraconazole	-0.164761	0.226	0.238187
DB01168	Procarbazine	-0.991824	0.005	0.015545
DB01169	Arsenic trioxide	-0.45806	0.187	0.213103
DB01170	Guanethidine	5.56387	0.992	0.739684
DB01171	Moclobemide	-0.760394	0.123	0.159774
DB01173	Orphenadrine	0.0880179	0.522	0.457422
DB01174	Phenobarbital	0.189728	0.551	0.479355
DB01175	Escitalopram	-1.14617	0.104	0.142057
DB01176	Cyclizine	-0.092001	0.457	0.409715
DB01177	Idarubicin	0.26618	0.55	0.478869
DB01178	Chlormezanone	-1.27453	0	0
DB01179	Podofilox	0.330871	0.617	0.527898
DB01180	Rescinnamine	-1.37373	0.028	0.0554184
DB01181	Ifosfamide	-0.911986	0.001	0.00472433
DB01182	Propafenone	-0.142395	0.417	0.37949
DB01183	Naloxone	-1.14827	0.077	0.116044
DB01184	Domperidone	-0.0506911	0.33	0.316205
DB01185	Fluoxymesterone	-0.514488	0.155	0.187344
DB01186	Pergolide	-1.16405	0.109	0.147404
DB01188	Ciclopirox	-0.514205	0.155	0.187344
DB01189	Desflurane	-1.54429	0.066	0.104086
DB01191	Dexfenfluramine	-0.745401	0.208	0.227491
DB01192	Oxymorphone	-0.368255	0.322	0.310181
DB01193	Acebutolol	-1.14561	0.019	0.0410036
DB01194	Brinzolamide	-1.41857	0.061	0.0981961
DB01195	Flecainide	-1.4844	0.046	0.0799735
DB01196	Estramustine	-0.0224783	0.354	0.333323
DB01197	Captopril	-0.938725	0.148	0.183475
DB01198	Zopiclone	-0.653945	0.107	0.145241
DB01199	Tubocurarine	-1.89802	0.022	0.0457953
DB01200	Bromocriptine	-0.914475	0.169	0.197989
DB01202	Levetiracetam	-0.946736	0.012	0.029203
DB01203	Nadolol	-1.21689	0.014	0.0323323
DB01204	Mitoxantrone	0.538411	0.729	0.60514
DB01205	Flumazenil	-1.78495	0.028	0.0554184
DB01206	Lomustine	1.57594	0.962	0.739684
DB01207	Ridogrel	-1.02722	0.001	0.00472433
DB01208	Sparfloxacin	-1.56874	0.006	0.0178619
DB01209	Dezocine	-0.488513	0.227	0.239009
DB01210	Levobunolol	-2.14135	0.001	0.00472433
DB01211	Clarithromycin	-1.13556	0.002	0.00788818
DB01212	Ceftriaxone	-1.47421	0.055	0.0915905
DB01213	Fomepizole	-1.41223	0	0
DB01214	Metipranolol	-1.14561	0.019	0.0410036
DB01215	Estazolam	-1.51514	0.05	0.0851565
DB01216	Finasteride	1.77692	0.911	0.721231
DB01217	Anastrozole	0.675399	0.62	0.529214
DB01218	Halofantrine	-1.14354	0.054	0.0900632
DB01219	Dantrolene	-1.98016	0.001	0.00472433
DB01220	Rifaximin	-0.911986	0.001	0.00472433
DB01221	Ketamine	1.46836	0.913	0.722551
DB01222	Budesonide	-0.216128	0.247	0.253916
DB01223	Aminophylline	-0.447404	0.148	0.183475
DB01224	Quetiapine	-0.922979	0.169	0.197989
DB01225	Enoxaparin	-0.817492	0.023	0.0474226
DB01226	Mivacurium	7.02184	0.996	0.739684
DB01227	Levacetylmethadol	-1.11578	0.086	0.123608
DB01228	Encainide	-0.44412	0.3	0.295137
DB01229	Paclitaxel	0.681639	0.858	0.687537
DB01230	Pemoline	-1.12869	0.001	0.00472433
DB01231	Diphenidol	-1.97443	0.015	0.0340626
DB01232	Saquinavir	-0.445578	0.307	0.30107
DB01233	Metoclopramide	0.477526	0.665	0.56145
DB01234	Dexamethasone	-0.030583	0.33	0.316205
DB01235	Levodopa	-0.510348	0.184	0.210346
DB01236	Sevoflurane	-1.54429	0.066	0.104086
DB01237	Bromodiphenhydramine	-1.53002	0	0
DB01238	Aripiprazole	-0.428376	0.322	0.310181
DB01239	Chlorprothixene	-0.387507	0.345	0.327975
DB01240	Epoprostenol	-0.925252	0.095	0.134061
DB01241	Gemfibrozil	-1.52192	0.035	0.0646784
DB01242	Clomipramine	-0.759633	0.211	0.228928
DB01243	Chloroxine	3.45167	0.974	0.739684
DB01244	Bepridil	-0.228304	0.268	0.270388
DB01245	Decamethonium	2.06492	0.941	0.736928
DB01246	Alimemazine	-0.954519	0.005	0.015545
DB01247	Isocarboxazid	-1.11155	0.005	0.015545
DB01248	Docetaxel	-0.902329	0.07	0.108582
DB01250	Olsalazine	-2.81384	0.001	0.00472433
DB01251	Gliquidone	3.24127	0.999	0.739684
DB01252	Mitiglinide	-1.50476	0.001	0.00472433
DB01253	Ergometrine	13.9756	1	0.739684
DB01254	Dasatinib	0.927772	0.893	0.710605
DB01255	Lisdexamfetamine	-0.968765	0.007	0.019305
DB01257	Eculizumab	-1.18292	0.011	0.0272578
DB01259	Lapatinib	-0.207258	0.213	0.230294
DB01260	Desonide	-0.574368	0.133	0.17012
DB01261	Sitagliptin	-0.802655	0.18	0.206534
DB01262	Decitabine	-1.49768	0.061	0.0981961
DB01263	Posaconazole	-1.25573	0.005	0.015545
DB01265	Telbivudine	-1.00917	0.001	0.00472433
DB01267	Paliperidone	-0.408801	0.318	0.309622
DB01268	Sunitinib	0.189623	0.496	0.437816
DB01269	Panitumumab	-1.47238	0.036	0.066021
DB01270	Ranibizumab	-0.986422	0.002	0.00788818
DB01271	Idursulfase	-0.864797	0.008	0.021332
DB01272	Alglucosidase alfa	-1.01069	0.001	0.00472433
DB01273	Varenicline	3.48797	0.974	0.739684
DB01274	Arformoterol	-1.21689	0.014	0.0323323
DB01275	Hydralazine	-1.10404	0.052	0.087466
DB01276	Exenatide	-0.822951	0.007	0.019305
DB01277	Mecasermin	-2.65297	0.002	0.00788818
DB01278	Pramlintide	5.09375	0.997	0.739684
DB01279	Galsulfase	-0.864797	0.008	0.021332
DB01280	Nelarabine	-0.960725	0.003	0.010723
DB01281	Abatacept	-1.12296	0	0
DB01282	Carbetocin	-0.918777	0.006	0.0178619
DB01283	Lumiracoxib	-1.05079	0	0
DB01284	Tetracosactide	-0.969712	0.016	0.0359205
DB01285	Corticotropin	-0.712175	0.106	0.144335
DB01288	Fenoterol	-1.14096	0.024	0.0492044
DB01289	Glisoxepide	2.76401	0.996	0.739684
DB01291	Pirbuterol	-1.14561	0.019	0.0410036
DB01294	Bismuth subsalicylate	-1.05079	0	0
DB01295	Bevantolol	-1.39733	0.017	0.0378527
DB01296	Glucosamine	-1.35292	0.075	0.113661
DB01297	Practolol	-1.14561	0.019	0.0410036
DB01301	Rolitetracycline	-1.61289	0.051	0.0863857
DB01303	Oxtriphylline	-0.773327	0.138	0.175073
DB01306	Insulin Aspart	-0.858261	0.013	0.0307416
DB01307	Insulin Detemir	-0.858261	0.013	0.0307416
DB01309	Insulin Glulisine	-0.858261	0.013	0.0307416
DB01320	Fosphenytoin	-0.995748	0.008	0.021332
DB01324	Polythiazide	-1.06704	0.004	0.0133121
DB01325	Quinethazone	-1.42827	0.004	0.0133121
DB01326	Cefamandole	0.137143	0.472	0.421078
DB01327	Cefazolin	-1.13699	0.059	0.09655
DB01328	Cefonicid	-1.31175	0.008	0.021332
DB01329	Cefoperazone	2.27499	0.938	0.734843
DB01330	Cefotetan	-1.96198	0.008	0.021332
DB01331	Cefoxitin	-1.26463	0	0
DB01333	Cefradine	6.06775	0.994	0.739684
DB01336	Metocurine	0.863287	0.693	0.581252
DB01337	Pancuronium	4.15139	0.986	0.739684
DB01338	Pipecuronium	3.53816	0.971	0.739684
DB01339	Vecuronium	3.12547	0.97	0.739684
DB01340	Cilazapril	-1.38779	0	0
DB01345	Potassium cation	-0.89653	0.008	0.021332
DB01346	Quinidine barbiturate	-1.34273	0.074	0.112774
DB01348	Spirapril	-1.38779	0	0
DB01349	Tasosartan	2.87773	0.954	0.739684
DB01351	Amobarbital	-0.657935	0.249	0.254647
DB01352	Aprobarbital	-0.657935	0.249	0.254647
DB01353	Butobarbital	-0.657935	0.249	0.254647
DB01354	Heptabarbital	-0.657935	0.249	0.254647
DB01355	Hexobarbital	-0.657935	0.249	0.254647
DB01356	Lithium cation	-0.522574	0.177	0.204713
DB01357	Mestranol	-1.10644	0.077	0.116044
DB01359	Penbutolol	-1.463	0.021	0.0443509
DB01363	Ephedra sinica root	-0.990043	0.146	0.18193
DB01364	Ephedrine	-2.23829	0.001	0.00472433
DB01365	Mephentermine	-1.74864	0.027	0.0538314
DB01366	Procaterol	-1.97941	0.015	0.0340626
DB01367	Rasagiline	-1.16038	0.007	0.019305
DB01370	Aluminium	-1.82307	0.034	0.0635327
DB01373	Calcium	-0.11795	0.311	0.303759
DB01375	Aluminium monostearate	-1.6466	0.022	0.0457953
DB01380	Cortisone acetate	-2.33653	0.007	0.019305
DB01381	Ginkgo biloba	-1.51884	0.005	0.015545
DB01382	Glymidine	-0.99631	0.01	0.0252697
DB01384	Paramethasone	-1.22822	0.002	0.00788818
DB01388	Mibefradil	0.0726729	0.388	0.357742
DB01392	Yohimbine	-0.350185	0.332	0.317841
DB01393	Bezafibrate	-0.716108	0.233	0.244379
DB01394	Colchicine	-0.260803	0.19	0.215505
DB01395	Drospirenone	-0.401554	0.201	0.223091
DB01396	Digitoxin	0.137764	0.419	0.38115
DB01397	Magnesium salicylate	-1.48096	0.013	0.0307416
DB01399	Salsalate	-1.05079	0	0
DB01400	Neostigmine	-1.71735	0.002	0.00788818
DB01401	Choline magnesium trisalicylate	-1.05079	0	0
DB01403	Methotrimeprazine	-0.554259	0.267	0.269629
DB01404	Ginseng	-1.48568	0.001	0.00472433
DB01406	Danazol	-0.501473	0.138	0.175073
DB01407	Clenbuterol	-2.24983	0.004	0.0133121
DB01408	Bambuterol	-1.5881	0.017	0.0378527
DB01409	Tiotropium	8.42341	1	0.739684
DB01410	Ciclesonide	-0.574368	0.133	0.17012
DB01411	Pranlukast	-0.234464	0.229	0.240532
DB01412	Theobromine	-1.26379	0	0
DB01418	Acenocoumarol	-0.995169	0.002	0.00788818
DB01419	Antrafenine	-1.05079	0	0
DB01420	Testosterone propionate	-0.472777	0.168	0.197349
DB01421	Paromomycin	-0.750803	0.031	0.0590438
DB01422	Nitroxoline	-0.0412683	0.318	0.309622
DB01424	Aminophenazone	-1.05079	0	0
DB01425	Alizapride	2.74255	0.97	0.739684
DB01426	Ajmaline	-1.13106	0.003	0.010723
DB01427	Amrinone	-1.4755	0.062	0.0991449
DB01428	Oxybenzone	0.0459845	0.387	0.356972
DB01429	Aprindine	-0.312605	0.213	0.230294
DB01430	Almitrine	-0.89653	0.008	0.021332
DB01431	Allylestrenol	-0.524624	0.163	0.193146
DB01433	Methadyl acetate	-1.07445	0.014	0.0323323
DB01435	Antipyrine	-1.05079	0	0
DB01436	Alfacalcidol	-1.55962	0.034	0.0635327
DB01437	Glutethimide	-1.6333	0.041	0.0732136
DB01438	Phenazopyridine	-1.17978	0.02	0.0425699
DB01439	3-Methylthiofentanyl	-0.368255	0.322	0.310181
DB01440	gamma-Hydroxybutyric acid	-1.20019	0	0
DB01442	MMDA	-0.832399	0.028	0.0554184
DB01444	Dimethylthiambutene	-0.579376	0.179	0.206148
DB01445	Bufotenine	-0.477151	0.271	0.272529
DB01446	Indopan	-0.254997	0.379	0.350485
DB01452	Diamorphine	-0.350456	0.341	0.324741
DB01454	Midomafetamine	0.0575146	0.498	0.439225
DB01460	Diethyltryptamine	-0.839068	0.021	0.0443509
DB01462	Etonitazene	-0.368255	0.322	0.310181
DB01463	Fencamfamin	-1.12869	0.001	0.00472433
DB01465	2,5-Dimethoxyamphetamine	7.91126	0.998	0.739684
DB01466	Ethylmorphine	-0.652205	0.084	0.123011
DB01472	4-Methoxyamphetamine	-0.911252	0.011	0.0272578
DB01483	Barbital	-0.657935	0.249	0.254647
DB01484	4-Bromo-2,5-dimethoxyamphetamine	8.3206	1	0.739684
DB01488	Dimethyltryptamine	-0.901015	0.151	0.185606
DB01493	Ethylestrenol	-0.518774	0.144	0.180577
DB01496	Barbituric acid derivative	-0.657935	0.249	0.254647
DB01497	Etorphine	-1.68787	0.029	0.0561699
DB01501	Difenoxin	-0.652205	0.084	0.123011
DB01509	Tenamfetamine	-0.99196	0.012	0.029203
DB01516	3,4,5-Trimethoxyamphetamine	7.91126	0.998	0.739684
DB01520	Tenocyclidine	-1.80459	0.031	0.0590438
DB01524	Androstenediol	-0.0782068	0.328	0.314844
DB01528	4-Methyl-2,5-dimethoxyamphetamine	-0.847407	0.029	0.0561699
DB01535	Carfentanil	-0.368255	0.322	0.310181
DB01536	Androstenedione	-2.36566	0	0
DB01537	4-Bromo-2,5-dimethoxyphenethylamine	1.39436	0.902	0.715931
DB01544	Flunitrazepam	-1.44537	0.051	0.0863857
DB01548	Diprenorphine	-0.641704	0.228	0.23983
DB01549	Rolicyclidine	-0.760684	0.062	0.0991449
DB01551	Dihydrocodeine	-0.652205	0.084	0.123011
DB01556	Chlorphentermine	-0.91395	0.003	0.010723
DB01558	Bromazepam	-1.51514	0.05	0.0851565
DB01559	Clotiazepam	-1.46549	0.065	0.102733
DB01565	Dihydromorphine	-1.72052	0.029	0.0561699
DB01567	Fludiazepam	-1.46549	0.065	0.102733
DB01571	3-Methylfentanyl	-0.368255	0.322	0.310181
DB01576	Dextroamphetamine	-1.32854	0.02	0.0425699
DB01577	Metamfetamine	-1.23483	0.097	0.136
DB01579	Phendimetrazine	-0.913191	0.036	0.066021
DB01580	Oxprenolol	-1.15849	0.025	0.0505864
DB01583	Liotrix	-1.13224	0.02	0.0425699
DB01586	Ursodeoxycholic acid	-1.09751	0.002	0.00788818
DB01587	Ketazolam	-1.89773	0.001	0.00472433
DB01588	Prazepam	-1.51514	0.05	0.0851565
DB01589	Quazepam	-1.51514	0.05	0.0851565
DB01590	Everolimus	-2.80673	0	0
DB01591	Solifenacin	-1.33333	0.072	0.110268
DB01592	Iron	-1.35374	0.081	0.120982
DB01593	Zinc	-0.462031	0.19	0.215505
DB01594	Cinolazepam	-1.46549	0.065	0.102733
DB01595	Nitrazepam	-1.44541	0.054	0.0900632
DB01597	Cilastatin	3.46766	0.997	0.739684
DB01599	Probucol	-2.03937	0	0
DB01600	Tiaprofenic acid	-1.05079	0	0
DB01601	Lopinavir	-1.09343	0.001	0.00472433
DB01606	Tazobactam	-0.774269	0.116	0.154089
DB01608	Periciazine	-0.819024	0.12	0.158312
DB01611	Hydroxychloroquine	-2.27011	0.006	0.0178619
DB01612	Amyl Nitrite	-1.42439	0	0
DB01613	Erythrityl tetranitrate	-0.820913	0.011	0.0272578
DB01614	Acepromazine	-1.27025	0.083	0.122955
DB01615	Aceprometazine	-1.53002	0	0
DB01616	Alverine	-0.797481	0.023	0.0474226
DB01618	Molindone	-0.25672	0.378	0.349858
DB01619	Phenindamine	-1.53002	0	0
DB01620	Pheniramine	-1.02472	0	0
DB01621	Pipotiazine	-0.24642	0.397	0.364033
DB01622	Thioproperazine	-0.64474	0.25	0.255309
DB01623	Thiothixene	-0.0631034	0.44	0.39693
DB01624	Zuclopenthixol	-1.25977	0.087	0.124633
DB01625	Isopropamide	-1.46581	0.038	0.0690479
DB01626	Pargyline	-1.11155	0.005	0.015545
DB01628	Etoricoxib	-0.579931	0.157	0.188295
DB01631	Methyl Nonanoate (Ester)	4.14812	0.98	0.739684
DB01632	5-O-phosphono-alpha-D-ribofuranosyl diphosphate	-1.31293	0	0
DB01643	Thymidine monophosphate	-1.9672	0	0
DB01645	Genistein	-0.121855	0.303	0.29755
DB01649	7-methyl-GpppA	-1.45872	0	0
DB01650	trans-2-hydroxycinnamic acid	-0.978415	0.002	0.00788818
DB01656	Roflumilast	-2.58929	0	0
DB01686	N,N-dimethylarginine	-1.72993	0.004	0.0133121
DB01694	D-tartaric acid	-2.52106	0.002	0.00788818
DB01698	Rutin	-1.42256	0.074	0.112774
DB01708	Prasterone	0.0814131	0.424	0.385215
DB01718	Cetrimonium	-0.456914	0.151	0.185606
DB01727	Isocitric Acid	-1.4586	0	0
DB01744	Camphor	-1.16748	0.08	0.119818
DB01752	S-adenosyl-L-homocysteine	-2.82273	0.001	0.00472433
DB01759	Kojic acid	-1.13696	0.001	0.00472433
DB01761	4-[5-[2-(1-Phenyl-Ethylamino)-Pyrimidin-4-Yl]-1-Methyl-4-(3-Trifluoromethylphenyl)-1h-Imidazol-2-Yl]-Piperidine	-0.477588	0.161	0.191717
DB01765	(5-Oxo-5,6-Dihydro-Indolo[1,2-a]Quinazolin-7-Yl)-Acetic Acid	-1.00009	0.071	0.109353
DB01766	Beta-(2-Naphthyl)-Alanine	-0.157002	0.254	0.258302
DB01767	Hemi-Babim	-0.853819	0.122	0.158665
DB01776	M-Cresol	2.14237	0.922	0.728083
DB01782	2,6-Dihydroanthra/1,9-Cd/Pyrazol-6-One	0.477705	0.712	0.59375
DB01783	Pantothenic acid	-0.774269	0.116	0.154089
DB01785	Dimethylallyl Diphosphate	-1.05757	0	0
DB01791	Piclamilast	-2.81483	0	0
DB01795	Phenyl Boronic Acid	-2.08525	0	0
DB01805	Monoisopropylphosphorylserine	-1.66876	0	0
DB01809	1-Ter-Butyl-3-P-Tolyl-1h-Pyrazolo[3,4-D]Pyrimidin-4-Ylamine	-0.800585	0.12	0.158312
DB01812	Adenosine-3'-5'-Diphosphate	-2.1951	0.012	0.029203
DB01819	Phosphoenolpyruvate	-1.13905	0.004	0.0133121
DB01821	L-N(Omega)-Nitroarginine-2,4-L-Diaminobutyric Amide	-1.62208	0	0
DB01834	(9R,10R)-9-(S-glutathionyl)-10-hydroxy-9,10-dihydrophenanthrene	-0.969585	0.011	0.0272578
DB01836	[4-(6-Chloro-Naphthalene-2-Sulfonyl)-Piperazin-1-Yl]-(3,4,5,6-Tetrahydro-2h-[1,4']Bipyridinyl-4-Yl)-Methanone	-0.85369	0.019	0.0410036
DB01839	Propylene glycol	-1.04189	0.009	0.0235081
DB01844	N,N-dimethylformamide	2.93185	0.985	0.739684
DB01852	Kaempherol	-0.16415	0.213	0.230294
DB01858	[1-(4-Fluorobenzyl)Cyclobutyl]Methyl (1s)-1-[Oxo(1h-Pyrazol-5-Ylamino)Acetyl]Pentylcarbamate	-0.567962	0.15	0.185215
DB01861	Uridine diphosphate glucose	-1.30972	0	0
DB01863	Inositol 1,3,4,5-Tetrakisphosphate	-1.04113	0.06	0.0975985
DB01864	5'-Guanosine-Diphosphate-Monothiophosphate	-1.5512	0.004	0.0133121
DB01873	Epothilone D	1.18446	0.995	0.739684
DB01878	Benzophenone	0.0019772	0.348	0.328528
DB01880	3,4-Dihydroxycinnamic Acid	-1.10599	0.122	0.158665
DB01884	2-Amino-3-Methyl-1-Pyrrolidin-1-Yl-Butan-1-One	-0.743869	0.062	0.0991449
DB01890	N,N-Bis(3-(D-gluconamido)propyl)deoxycholamide	1.82773	0.947	0.739684
DB01892	Hyperforin	-1.2864	0.003	0.010723
DB01905	2-(2-Hydroxy-5-Methoxy-Phenyl)-1h-Benzoimidazole-5-Carboxamidine	-0.989098	0.003	0.010723
DB01915	S-Hydroxycysteine	-3.1904	0	0
DB01917	Putrescine	-1.30917	0	0
DB01924	Benzhydroxamic Acid	-0.0636011	0.282	0.280348
DB01929	5-Chloryl-2,4,6-Quinazolinetriamine	-1.08455	0.001	0.00472433
DB01941	6-[1-(3,5,5,8,8-Pentamethyl-5,6,7,8-Tetrahydronaphthalen-2-Yl)Cyclopropyl]Pyridine-3-Carboxylic Acid	-0.0229023	0.488	0.431807
DB01942	Formic acid	-1.10692	0.127	0.16399
DB01946	3-[1-(3-Aminopropyl)-1h-Indol-3-Yl]-4-(1-Methyl-1h-Indol-3-Yl)-1h-Pyrrole-2,5-Dione	-1.65708	0.01	0.0252697
DB01954	Rolipram	-1.58866	0	0
DB01955	1,4-Butanediol	-0.996208	0	0
DB01958	5-[4-Tert-Butylphenylsulfanyl]-2,4-Quinazolinediamine	-1.08455	0.001	0.00472433
DB01959	3,5-Dimethyl-1-(3-Nitrophenyl)-1h-Pyrazole-4-Carboxylic Acid Ethyl Ester	-1.58866	0	0
DB01960	7n-Methyl-8-Hydroguanosine-5'-Diphosphate	-1.45872	0	0
DB01962	Phosphonotyrosine	-1.16957	0.082	0.121972
DB01972	Guanosine-5'-Monophosphate	-1.1862	0.102	0.141278
DB01977	6-(N-Phenylcarbamyl)-2-Naphthalenecarboxamidine	-0.785213	0.205	0.225572
DB01992	Coenzyme A	-1.58745	0.043	0.0759734
DB01996	3-Methylpyridine	3.4074	0.976	0.739684
DB01997	3-Bromo-7-Nitroindazole	-1.82738	0.013	0.0307416
DB02001	5-(4-Morpholin-4-Yl-Phenylsulfanyl)-2,4-Quinazolinediamine	-1.08455	0.001	0.00472433
DB02007	alpha-D-glucose 6-phosphate	-2.29938	0.002	0.00788818
DB02010	Staurosporine	-0.348841	0.162	0.192276
DB02015	Dihydrofolic Acid	-1.24424	0	0
DB02018	Amido Phenyl Pyruvic Acid	-0.502071	0.207	0.227312
DB02027	N-{(4s)-4-Amino-5-[(2-Aminoethyl)Amino]Pentyl}-N'-Nitroguanidine	-1.62208	0	0
DB02044	N-(3-(Aminomethyl)Benzyl)Acetamidine	-1.82738	0.013	0.0307416
DB02049	2-{4-[4-(4-Chloro-Phenoxy)-Benzenesulfonyl]-Tetrahydro-Pyran-4-Yl}-N-Hydroxy-Acetamide	-0.830255	0.022	0.0457953
DB02052	Indirubin-3'-Monoxime	0.168749	0.45	0.404273
DB02054	Gabaculine	-1.40757	0	0
DB02056	Prostaglandin D2	-1.01728	0.004	0.0133121
DB02057	(S)-AMPA	-0.205227	0.411	0.375444
DB02058	SU4984	-0.601981	0.182	0.208608
DB02059	Adenosine-5-Diphosphoribose	-1.79689	0.021	0.0443509
DB02062	N-[3-[(1-Aminoethyl)(Hydroxy)Phosphoryl]-2-(1,1'-Biphenyl-4-Ylmethyl)Propanoyl]Alanine	-1.02965	0.023	0.0474226
DB02068	Delta-Amino Valeric Acid	-0.849767	0.018	0.0395525
DB02071	WAY-151693	-2.08999	0.003	0.010723
DB02073	Biliverdine IX Alpha	-1.07791	0.002	0.00788818
DB02076	6-phospho-D-gluconic acid	-1.03139	0.007	0.019305
DB02077	L-N(omega)-Nitroarginine-(4R)-Amino-L-Proline Amide	-1.62208	0	0
DB02078	Triglyme	-0.34952	0.206	0.226443
DB02091	4-(2,4-Dimethyl-Thiazol-5-Yl)-Pyrimidin-2-Ylamine	-0.962318	0.086	0.123608
DB02095	Isatin	-1.11155	0.005	0.015545
DB02098	Adenosine-2'-5'-Diphosphate	1.798	0.892	0.710069
DB02109	Hadacidin	-0.978966	0	0
DB02110	Protoporphyrin Ix Containing Co	-0.945272	0.008	0.021332
DB02112	Zk-806450	-0.605636	0.121	0.158312
DB02115	Daidzin	-1.36599	0	0
DB02116	Olomoucine	0.120855	0.4	0.366474
DB02123	Glycochenodeoxycholic Acid	-1.07148	0.001	0.00472433
DB02126	4-Carboxycinnamic Acid	-0.967267	0.05	0.0851565
DB02132	Zenarestat	-1.11072	0	0
DB02139	(2e)-N-Allyl-4-{[3-(4-Bromophenyl)-5-Fluoro-1-Methyl-1h-Indazol-6-Yl]Oxy}-N-Methyl-2-Buten-1-Amine	-1.35473	0.004	0.0133121
DB02141	S,S'-(1,4-Phenylene-Bis(1,2-Ethanediyl))Bis-Isothiourea	-1.62208	0	0
DB02142	Pyridoxamine-5'-Phosphate	-1.33161	0	0
DB02152	K-252a	-3.11717	0.006	0.0178619
DB02153	3-sulfino-L-alanine	-2.77912	0.002	0.00788818
DB02161	Hydroxy-Phenyl-Acetic Acid 8-Methyl-8-Aza-Bicyclo[3.2.1]Oct-3-Yl Ester	8.42341	1	0.739684
DB02175	Malonic acid	-1.044	0.075	0.113661
DB02180	Myristoyl-Coa	-0.885563	0.029	0.0561699
DB02187	Equilin	-1.20972	0.077	0.116044
DB02196	Uridine-Diphosphate-N-Acetylgalactosamine	-1.23652	0	0
DB02197	4-[(4-Imidazo[1,2-a]Pyridin-3-Ylpyrimidin-2-Yl)Amino]Benzenesulfonamide	-1.06581	0.07	0.108582
DB02207	7-Nitroindazole	-1.72993	0.004	0.0133121
DB02210	Hexane-1,6-Diol	-2.10095	0.001	0.00472433
DB02211	N-Methyl-N-Propargyl-1(R)-Aminoindan	-1.11155	0.005	0.015545
DB02216	S-Methylcysteine	-1.41986	0	0
DB02234	S-Ethylisothiourea	-1.72993	0.004	0.0133121
DB02235	L-methionine (R)-S-oxide	-2.26142	0.016	0.0359205
DB02255	GM6001	0.189639	0.559	0.484183
DB02258	SR11254	-0.580295	0.261	0.264061
DB02264	O2-Sulfo-Glucuronic Acid	-0.990973	0.01	0.0252697
DB02266	Flufenamic Acid	0.041546	0.384	0.354656
DB02267	Argininosuccinate	-1.21129	0.002	0.00788818
DB02269	[4-({[5-Benzyloxy-1-(3-Carbamimidoyl-Benzyl)-1h-Indole-2-Carbonyl]-Amino}-Methyl)-Phenyl]-Trimethyl-Ammonium	-0.85369	0.019	0.0410036
DB02287	2-(2-Hydroxy-Phenyl)-3h-Benzoimidazole-5-Carboxamidine	-0.645385	0.153	0.187218
DB02292	Irosustat	-1.66039	0.036	0.066021
DB02300	Calcipotriol	-1.71389	0.024	0.0492044
DB02309	5--Monophosphate-9-Beta-D-Ribofuranosyl Xanthine	-1.06968	0.02	0.0425699
DB02315	Cyclic GMP	-1.21849	0	0
DB02320	1-N-Acetyl-Beta-D-Glucosamine	-1.42798	0	0
DB02325	Isopropyl alcohol	-1.10037	0.122	0.158665
DB02329	Carbenoxolone	1.88928	0.932	0.730669
DB02333	Deoxyuridine-5'-Triphosphate	-1.36533	0	0
DB02335	2-Aminothiazoline	-1.82738	0.013	0.0307416
DB02338	Nadph Dihydro-Nicotinamide-Adenine-Dinucleotidephosphate	-1.17866	0	0
DB02339	Allyl-{6-[3-(4-Bromo-Phenyl)-Benzofuran-6-Yloxy]-Hexyl-}-Methyl-Amin	-1.35473	0.004	0.0133121
DB02341	Mdl 101,146	3.454	0.982	0.739684
DB02343	3,6,9,12,15-Pentaoxaheptadecane	-1.1119	0	0
DB02350	N-Hydroxy-4-[(4-Methoxylphenyl)Sulfonyl]-2,2-Dimethyl-Hexahydro-1,4-Thiazepine-3(S)-Carboxamide	-1.56929	0.046	0.0799735
DB02352	3-(Benzyloxy)Pyridin-2-Amine	-0.170323	0.216	0.232842
DB02354	4-{[1-Methyl-5-(2-Methyl-Benzoimidazol-1-Ylmethyl)-1h-Benzoimidazol-2-Ylmethyl]-Amino}-Benzamidine	-1.02565	0.141	0.177841
DB02362	Aminobenzoic acid	-0.978415	0.002	0.00788818
DB02363	2'-Monophosphoadenosine-5'-Diphosphate	-1.14314	0	0
DB02365	1,10-Phenanthroline	6.178	0.998	0.739684
DB02366	CRA_10762	-0.706063	0.081	0.120982
DB02367	(1n)-4-N-Butoxyphenylsulfonyl-(2r)-N-Hydroxycarboxamido-(4s)-Methanesulfonylamino-Pyrrolidine	-2.15052	0.009	0.0235081
DB02375	Myricetin	-0.416778	0.15	0.185215
DB02377	Guanine	-0.991296	0.011	0.0272578
DB02379	Beta-D-Glucose	-1.5743	0.047	0.0813865
DB02383	Tolrestat	-1.02304	0	0
DB02388	Cyclohexyl-{4-[5-(3,4-Dichlorophenyl)-2-Piperidin-4-Yl-3-Propyl-3h-Imidazol-4-Yl]-Pyrimidin-2-Yl}Amine	-1.3138	0.038	0.0690479
DB02398	6-[N-(4-(Aminomethyl)Phenyl)Carbamyl]-2-Naphthalenecarboxamidine	-1.06294	0.007	0.019305
DB02402	5-(4-Methoxyphenoxy)-2,4-Quinazolinediamine	-1.08455	0.001	0.00472433
DB02407	6-O-Cyclohexylmethyl Guanine	-0.266667	0.218	0.233954
DB02424	Geldanamycin	-0.317454	0.222	0.234997
DB02431	Cytidine-5'-Triphosphate	-0.787595	0.026	0.0521727
DB02448	N-Tridecanoic Acid	3.33819	0.985	0.739684
DB02458	S-(2,4-dinitrophenyl)glutathione	-1.08504	0.007	0.019305
DB02459	4-Guanidinobenzoic Acid	-1.72075	0.007	0.019305
DB02463	2-(2-Hydroxy-Phenyl)-1h-Indole-5-Carboxamidine	-0.645385	0.153	0.187218
DB02471	Nojirimycine Tetrazole	-0.898652	0.007	0.019305
DB02473	6-[N-(1-Isopropyl-3,4-Dihydro-7-Isoquinolinyl)Carbamyl]-2-Naphthalenecarboxamidine	-0.303206	0.376	0.34875
DB02475	Deoxyguanidinoproclavaminic acid	-1.67876	0	0
DB02481	N-Benzylformamide	0.631998	0.62	0.529214
DB02482	Phosphonothreonine	0.490162	0.747	0.617253
DB02483	Etheno-Nad	-1.23073	0	0
DB02491	4-[4-(1-Amino-1-Methylethyl)Phenyl]-5-Chloro-N-[4-(2-Morpholin-4-Ylethyl)Phenyl]Pyrimidin-2-Amine	-0.469407	0.201	0.223091
DB02494	Alpha-Hydroxy-Beta-Phenyl-Propionic Acid	4.04743	1	0.739684
DB02504	[3-(1-Benzyl-3-Carbamoylmethyl-2-Methyl-1h-Indol-5-Yloxy)-Propyl-]-Phosphonic Acid	2.83193	0.971	0.739684
DB02506	2,6,8-Trimethyl-3-Amino-9-Benzyl-9-Methoxynonanoic Acid	0.226232	0.553	0.480518
DB02513	Thymol	-2.01117	0	0
DB02515	3-Phosphoglycerol	-1.14845	0.001	0.00472433
DB02517	D-Glutamic Acid	-0.776236	0.195	0.218778
DB02519	Indirubin-5-Sulphonate	-0.578713	0.161	0.191717
DB02526	CRA_10655	-0.989098	0.003	0.010723
DB02530	gamma-Aminobutyric acid	-0.329363	0.374	0.347191
DB02538	N-[4-(2-Methylimidazo[1,2-a]Pyridin-3-Yl)-2-Pyrimidinyl]Acetamide	-0.852304	0.084	0.123011
DB02544	N-(6-{[3-(4-Bromophenyl)-1,2-Benzisothiazol-6-Yl]Oxy}Hexyl)-N-Methylprop-2-En-1-Amine	-1.35473	0.004	0.0133121
DB02546	Vorinostat	0.440313	0.699	0.584704
DB02550	8-(2-Chloro-3,4,5-Trimethoxy-Benzyl)-2-Fluoro-9-Pent-4-Ylnyl-9h-Purin-6-Ylamine	-0.317454	0.222	0.234997
DB02552	Geranyl Diphosphate	-0.962277	0.002	0.00788818
DB02556	D-Phenylalanine	1.44054	0.846	0.679424
DB02567	PD173955	0.606695	0.761	0.626677
DB02580	Pentaglyme	-2.88846	0.001	0.00472433
DB02586	4,7-Dimethyl-[1,10]Phenanthroline	8.61972	1	0.739684
DB02587	Colforsin	-2.44806	0	0
DB02596	Alpha,Beta-Methyleneadenosine-5'-Triphosphate	-1.34754	0.013	0.0307416
DB02597	[2(R,S)-2-Sulfanylheptanoyl]-Phe-Ala	-0.483627	0.254	0.258302
DB02613	Decylamine-N,N-Dimethyl-N-Oxide	-1.04479	0.001	0.00472433
DB02615	Compound 19	-1.04174	0.074	0.112774
DB02621	Latrunculin A	-2.48257	0	0
DB02633	Cibacron Blue	-1.43926	0	0
DB02638	Terlipressin	-0.940678	0.002	0.00788818
DB02639	4-methylumbelliferyl α-D-glucoside	-0.94753	0.014	0.0323323
DB02640	Fumagillin	-1.27718	0	0
DB02643	N-Dodecyl-N,N-Dimethyl-3-Ammonio-1-Propanesulfonate	-1.01546	0.007	0.019305
DB02644	N-Omega-Propyl-L-Arginine	-0.772422	0.122	0.158665
DB02648	(3-Carboxy-2-(R)-Hydroxy-Propyl)-Trimethyl-Ammonium	-1.17163	0	0
DB02656	LY-294002	0.491381	0.713	0.594356
DB02659	Cholic Acid	-0.29728	0.373	0.346855
DB02660	Filaminast	-0.570902	0.158	0.188766
DB02665	(1R,2S)-2-Phenylcyclopropanaminium	0.144778	0.464	0.414964
DB02697	Hydroxyaminovaline	3.4074	0.976	0.739684
DB02701	Nicotinamide	0.524528	0.824	0.666683
DB02703	Fusidic acid	-1.10043	0.003	0.010723
DB02709	Resveratrol	-0.292977	0.203	0.224052
DB02712	Sorbinil	-1.02304	0	0
DB02721	4-Iodopyrazole	1.08247	0.761	0.626677
DB02726	2-Phosphoglycolic Acid	-1.4967	0.037	0.0676836
DB02731	Ethylmercurithiosalicylic acid	-2.50724	0.001	0.00472433
DB02733	Purvalanol	0.310264	0.545	0.475277
DB02740	3-Indolebutyric Acid	-1.82997	0.01	0.0252697
DB02741	CD564	-0.580295	0.261	0.264061
DB02742	Kifunensine	-1.07496	0	0
DB02744	RPR131247	0.0300784	0.495	0.437289
DB02754	9-Butyl-8-(3,4,5-Trimethoxybenzyl)-9h-Purin-6-Amine	-0.317454	0.222	0.234997
DB02761	S-Mercaptocysteine	-0.713432	0.174	0.202428
DB02763	5-Mercapto-2-Nitro-Benzoic Acid	2.85584	0.973	0.739684
DB02767	3-Hydroxy-Myristic Acid	-0.851436	0.019	0.0410036
DB02772	Sucrose	-2.17493	0.002	0.00788818
DB02789	Pregnenolone	2.4254	0.946	0.739245
DB02795	P-Anisic Acid	-0.836364	0.018	0.0395525
DB02818	Iodo-Willardiine	-0.868628	0.092	0.130676
DB02824	N-Pyridoxyl-Glycine-5-Monophosphate	-1.02065	0.002	0.00788818
DB02827	7-(1,1-Dioxo-1h-Benzo[D]Isothiazol-3-Yloxymethyl)-2-(Oxalyl-Amino)-4,7-Dihydro-5h-Thieno[2,3-C]Pyran-3-Carboxylic Acid	-1.37312	0.001	0.00472433
DB02833	[4-(2-Amino-4-Methyl-Thiazol-5-Yl)-Pyrimidin-2-Yl]-(3-Nitro-Phenyl)-Amine	0.377218	0.627	0.533304
DB02836	Guanosine 5'-Diphosphate 2':3'-Cyclic Monophosphate	-0.745326	0.124	0.160785
DB02839	2,4-Dihydroxybenzoic Acid	-0.863818	0.01	0.0252697
DB02840	4-(1,3-Benzodioxol-5-Yl)-5-(5-Ethyl-2,4-Dihydroxyphenyl)-2h-Pyrazole-3-Carboxylic Acid	-0.317454	0.222	0.234997
DB02845	Methylphosphinic Acid	2.32788	0.931	0.730669
DB02848	{4-[3-(6,7-Diethoxy-Quinazolin-4-Ylamino)-Phenyl]-Thiazol-2-Yl}-Methanol	-0.779077	0.032	0.0606296
DB02854	Aetiocholanolone	-1.94217	0.005	0.015545
DB02869	3-amino-5-phenylpentane	-0.720354	0.058	0.0953443
DB02873	1-(2,6-Dichlorophenyl)-5-(2,4-Difluorophenyl)-7-Piperazin-1-Yl-3,4-Dihydroquinazolin-2(1h)-One	-0.487612	0.156	0.187614
DB02877	Arotinoid acid	-0.580295	0.261	0.264061
DB02897	Acetylphosphate	-0.8022	0.019	0.0410036
DB02901	Stanolone	-0.402722	0.146	0.18193
DB02910	Octanoyl-Coenzyme A	-1.39374	0	0
DB02915	4-(2,4-Dimethyl-1,3-thiazol-5-yl)-N-[4-(trifluoromethyl)phenyl]-2-pyrimidinamine	-0.962318	0.086	0.123608
DB02918	Zardaverine	-1.42806	0	0
DB02925	Piretanide	-1.43803	0.026	0.0521727
DB02930	Adenosine 5'-[γ-thio]triphosphate	-1.25052	0	0
DB02950	Hymenialdisine	-0.0395554	0.322	0.310181
DB02952	Alpha-Aminoisobutyric Acid	2.74487	0.989	0.739684
DB02959	Oxitriptan	-0.685868	0.227	0.239009
DB02966	Fluoro-Willardiine	-0.868628	0.092	0.130676
DB02983	Para-Mercury-Benzenesulfonic Acid	-0.117636	0.443	0.399305
DB02984	4-[3-Methylsulfanylanilino]-6,7-Dimethoxyquinazoline	-0.988261	0.086	0.123608
DB02994	Cacodylic acid	-1.87748	0	0
DB02998	Metribolone	-0.466972	0.199	0.22155
DB02999	Quisqualate	0.104026	0.53	0.463498
DB03003	Glutathione Sulfonic Acid	-2.15865	0	0
DB03010	Patupilone	1.18446	0.995	0.739684
DB03023	1-Tert-Butyl-3-(4-Chloro-Phenyl)-1h-Pyrazolo[3,4-D]Pyrimidin-4-Ylamine	-0.373633	0.199	0.22155
DB03026	Phosphoglycolohydroxamic Acid	-1.42681	0.003	0.010723
DB03033	1-Methyloxy-4-Sulfone-Benzene	3.4074	0.976	0.739684
DB03041	UDP-alpha-D-glucuronic acid	-1.25346	0	0
DB03044	1-(5-Tert-Butyl-2-P-Tolyl-2h-Pyrazol-3-Yl)-3-[4-(2-Morpholin-4-Yl-Ethoxy)-Naphthalen-1-Yl]-Urea	-0.120478	0.32	0.310181
DB03046	7-Methoxy-8-[1-(Methylsulfonyl)-1h-Pyrazol-4-Yl]Naphthalene-2-Carboximidamide	-0.893038	0.151	0.185606
DB03052	Dazoxiben	-0.999378	0.001	0.00472433
DB03056	4-Piperidino-Piperidine	-1.09991	0.008	0.021332
DB03059	Acetoacetyl-CoA	-1.17374	0	0
DB03067	4-{2,4-Bis[(3-Nitrobenzoyl)Amino]Phenoxy}Phthalic Acid	-1.42798	0	0
DB03082	6-[(Z)-Amino(Imino)Methyl]-N-[4-(Aminomethyl)Phenyl]-4-(Pyrimidin-2-Ylamino)-2-Naphthamide	-0.419154	0.327	0.314162
DB03083	IC261	-0.141296	0.335	0.320149
DB03084	Cyclopropyl-{4-[5-(3,4-Dichlorophenyl)-2-[(1-Methyl)-Piperidin]-4-Yl-3-Propyl-3h-Imidazol-4-Yl]-Pyrimidin-2-Yl}Amine	-0.501204	0.158	0.188766
DB03088	Pidolic Acid	-3.15364	0	0
DB03092	5-Hydroxymethyl-Chonduritol	2.79286	0.992	0.739684
DB03100	6-Nitroindazole	-1.72993	0.004	0.0133121
DB03106	scyllo-inositol	-1.10729	0.001	0.00472433
DB03109	N-Acetyl-D-Allosamine	2.3819	0.982	0.739684
DB03127	Benzamidine	-1.17324	0.085	0.123608
DB03128	Acetylcholine	-2.13217	0.012	0.029203
DB03136	4-Iodobenzo[B]Thiophene-2-Carboxamidine	-0.852005	0.06	0.0975985
DB03144	N-Omega-Hydroxy-L-Arginine	-1.70191	0.026	0.0521727
DB03147	Flavin adenine dinucleotide	-0.489688	0.287	0.284149
DB03148	Phosphomethylphosphonic Acid Adenosyl Ester	0.728177	0.652	0.552406
DB03152	B-2-Octylglucoside	-0.910329	0.005	0.015545
DB03159	CRA_8696	-0.350779	0.352	0.331728
DB03162	4-Hydroxy-1,2,5-Thiadiazole-3-Carboxylic Acid	-1.23828	0.014	0.0323323
DB03166	Acetic acid	0.0850465	0.434	0.392495
DB03173	CRA_10433	-0.645385	0.153	0.187218
DB03176	KB-141	-1.13224	0.02	0.0425699
DB03193	Stearic acid	-1.24434	0.083	0.122955
DB03203	Sphingosine	-1.0134	0.003	0.010723
DB03209	Oteracil	-1.21176	0	0
DB03226	Trifluoroethanol	-1.1589	0.011	0.0272578
DB03227	Nicotinamide Mononucleotide	-1.2937	0	0
DB03234	(4'-{[Allyl(Methyl)Amino]Methyl}-1,1'-Biphenyl-4-Yl)(4-Bromophenyl)Methanone	-1.35473	0.004	0.0133121
DB03247	Flavin mononucleotide	-1.56668	0.044	0.0774882
DB03255	Phenol	-0.940936	0.166	0.195847
DB03260	1,6-Diaminohexane	-1.59568	0.025	0.0505864
DB03262	Al-6619, [2h-Thieno[3,2-E]-1,2-Thiazine-6-Sulfonamide,2-(3-Hydroxyphenyl)-3-(4-Morpholinyl)-, 1,1-Dioxide]	-0.95156	0.005	0.015545
DB03297	Benzylsulfinic Acid	-1.26733	0	0
DB03310	Glutathione disulfide	-1.1972	0	0
DB03312	Brivudine	-1.00917	0.001	0.00472433
DB03314	5-fluorotryptophan	-1.14986	0	0
DB03316	1,4-Diethylene Dioxide	-1.56373	0	0
DB03317	Heme C	-0.940192	0.005	0.015545
DB03322	Dexpropranolol	0.643734	0.647	0.548598
DB03338	Heptyl-Beta-D-Glucopyranoside	-1.76507	0	0
DB03345	Mercaptoethanol	-1.40177	0.002	0.00788818
DB03349	8-Bromo-Adenosine-5'-Monophosphate	-1.33941	0	0
DB03352	S-Arsonocysteine	-0.665007	0.089	0.126996
DB03365	4-[3-Hydroxyanilino]-6,7-Dimethoxyquinazoline	-0.329111	0.219	0.234563
DB03367	PF-00356231	-2.16454	0.004	0.0133121
DB03368	5-Methyl-5-(4-Phenoxy-Phenyl)-Pyrimidine-2,4,6-Trione	-1.87388	0.013	0.0307416
DB03374	3,5-Diiodotyrosine	-0.501761	0.167	0.196493
DB03380	L-tyrosinamide	-0.973181	0.002	0.00788818
DB03382	S-oxy-L-cysteine	-1.65614	0.024	0.0492044
DB03383	5-Chloro-1h-Indole-2-Carboxylic Acid [1-(4-Fluorobenzyl)-2-(4-Hydroxypiperidin-1yl)-2-Oxoethyl]Amide	-2.26451	0	0
DB03385	4-Methylimidazole	-1.00922	0	0
DB03389	alpha-D-Xylopyranose	1.04654	0.78	0.637972
DB03397	Uridine-Diphosphate-N-Acetylglucosamine	-1.20303	0	0
DB03401	1D-myo-inositol 1,4,5-trisphosphate	-1.37227	0	0
DB03403	Cytidine-5'-Monophosphate	-1.23031	0	0
DB03413	Deoxyuridine-5'-Diphosphate	-0.983591	0.004	0.0133121
DB03424	Ubenimex	-2.95984	0	0
DB03428	SU9516	0.0548853	0.373	0.346855
DB03435	Uridine-5'-Diphosphate	-1.93768	0	0
DB03439	4,6-dideoxy-4-amino-alpha-D-glucose	2.79286	0.992	0.739684
DB03444	(3e)-6'-Bromo-2,3'-Biindole-2',3(1h,1'h)-Dione 3-Oxime	0.649614	0.898	0.713799
DB03448	2'-Deoxyuridine 3'-Monophosphate	0.508733	0.556	0.482546
DB03449	N-(4-(2-((3-Chlorophenylmethyl)Amino)Ethyl)Phenyl)-2-Thiophecarboxamidine	-0.772422	0.122	0.158665
DB03461	2'-Monophosphoadenosine 5'-Diphosphoribose	-1.00302	0.151	0.185606
DB03466	BMS184394	-0.752825	0.064	0.10167
DB03467	Naringenin	-1.95726	0.014	0.0323323
DB03468	1,2,3,4-Tetrahydro-Isoquinoline-7-Sulfonic Acid Amide	1.25637	0.807	0.656596
DB03490	3-Pyridin-4-Yl-2,4-Dihydro-Indeno[1,2-.C.]Pyrazole	-0.381341	0.195	0.218778
DB03496	Alvocidib	0.412985	0.644	0.546267
DB03499	Malate Ion	-0.564667	0.156	0.187614
DB03501	Galactose-uridine-5'-diphosphate	-1.21419	0	0
DB03510	6-O-Phosphoryl Inosine Monophosphate	-0.978966	0	0
DB03535	Z-Pro-Prolinal	-1.03749	0.003	0.010723
DB03541	10-Propargyl-5,8-Dideazafolic Acid	-0.764153	0.032	0.0606296
DB03559	Cyclohexylformamide	-1.12713	0	0
DB03566	Spermidine	-1.73617	0.027	0.0538314
DB03575	Phencyclidine	-1.21391	0.004	0.0133121
DB03585	Oxyphenbutazone	0.14019	0.458	0.410104
DB03597	Gamma-Glutamyl[S-(2-Iodobenzyl)Cysteinyl]Glycine	-1.39908	0	0
DB03598	Al-6629, [2h-Thieno[3,2-E]-1,2-Thiazine-6-Sulfonamide,2-(3-Methoxyphenyl)-3-(4-Morpholinyl)-, 1,1-Dioxide]	-0.95156	0.005	0.015545
DB03600	Capric acid	-0.922912	0.009	0.0235081
DB03602	S-Benzyl-Glutathione	-1.10715	0	0
DB03604	Tiratricol	-1.27194	0.088	0.125982
DB03606	(S)-Rolipram	-2.58929	0	0
DB03608	Diminazene	-2.3013	0.007	0.019305
DB03615	Ribostamycin	-1.00272	0.001	0.00472433
DB03619	Deoxycholic Acid	-1.02373	0.082	0.121972
DB03633	Lpc-Ether	-1.16697	0	0
DB03643	CRA_1144	-0.895601	0.002	0.00788818
DB03649	[{(5-Chloro-2-Pyridinyl)Amino} Methylene]-1,1-Bisphosphonate	-1.41169	0.001	0.00472433
DB03660	4-Iodo-L-phenylalanine	-1.09048	0.001	0.00472433
DB03661	Cysteinesulfonic Acid	-1.82116	0.03	0.0575935
DB03670	2-(Oxalyl-Amino)-4,5,6,7-Tetrahydro-Thieno[2,3-C]Pyridine-3-Carboxylic Acid	-1.37312	0.001	0.00472433
DB03680	Tartronate	-1.05642	0.003	0.010723
DB03685	Uridine monophosphate	-1.9243	0.012	0.029203
DB03693	N-(2-Aminoethyl)-5-Chloroisoquinoline-8-Sulfonamide	-0.0526423	0.312	0.304598
DB03707	S-Ethyl-N-Phenyl-Isothiourea	-1.62208	0	0
DB03721	N-acetyl-alpha-neuraminic acid	-2.05471	0.007	0.019305
DB03728	p-Chlorobenzoic acid	-0.978415	0.002	0.00788818
DB03731	S-2-(Boronoethyl)-L-Cysteine	-0.963906	0.002	0.00788818
DB03740	N-acetyl-alpha-D-glucosamine	-1.74539	0.019	0.0410036
DB03747	3ar,5r,6s,7r,7ar-5-Hydroxymethyl-2-Methyl-5,6,7,7a-Tetrahydro-3ah-Pyrano[3,2-D]Thiazole-6,7-Diol	-1.39897	0	0
DB03748	Methyl-[4-(4-Piperidine-1-Ylmethyl-Phenyl)-Cyclohexyl]-Carbaminic Acid-(4-Chlorophenyl)-Ester	-1.35473	0.004	0.0133121
DB03749	4-(1h-Imidazol-4-Yl)-3-(5-Ethyl-2,4-Dihydroxy-Phenyl)-1h-Pyrazole	-0.317454	0.222	0.234997
DB03754	Tromethamine	-2.9682	0.002	0.00788818
DB03758	Radicicol	-0.892096	0.086	0.123608
DB03759	FG-9041	6.56872	0.999	0.739684
DB03760	Dihydrolipoic Acid	-1.50018	0	0
DB03766	Propanoic acid	-1.45325	0.009	0.0235081
DB03771	Allyl-{4-[3-(4-Bromo-Phenyl)-Benzofuran-6-Yloxy]-but-2-Enyl}-Methyl-Amine	-1.35473	0.004	0.0133121
DB03773	alpha-D-quinovopyranose	1.66941	0.948	0.739684
DB03777	Rbt205 Inhibitor	0.599807	0.839	0.67455
DB03783	Phenacetin	0.759697	0.671	0.565637
DB03785	(3r,5r)-7-((1r,2r,6s,8r,8as)-2,6-Dimethyl-8-{[(2r)-2-Methylbutanoyl]Oxy}-1,2,6,7,8,8a-Hexahydronaphthalen-1-Yl)-3,5-Dihydroxyheptanoic Acid	-0.698958	0.053	0.0890102
DB03793	Benzoic Acid	-2.20675	0.006	0.0178619
DB03796	Palmitic Acid	-2.37002	0.007	0.019305
DB03800	Deoxyuridine monophosphate	-0.822951	0.007	0.019305
DB03801	Lysine Nz-Carboxylic Acid	-1.12276	0.08	0.119818
DB03808	Hexamidine	-0.806546	0.085	0.123608
DB03814	2-(N-Morpholino)-Ethanesulfonic Acid	-1.50915	0.052	0.087466
DB03837	Morpholine-4-Carboxylic Acid (1-(3-Benzenesulfonyl-1-Phenethylallylcarbamoyl)-3-Methylbutyl)-Amide	-0.563494	0.211	0.228928
DB03847	Gamma-Carboxy-Glutamic Acid	-0.464722	0.283	0.280828
DB03849	Cilomilast	-1.58866	0	0
DB03851	Carbazole Butanoic Acid	-0.771179	0.055	0.0915905
DB03854	Pentane-1,5-Diamine	-1.51893	0.035	0.0646784
DB03856	L-Eflornithine	-0.750803	0.031	0.0590438
DB03861	(2r,3r,4s,5r)-2-Acetamido-3,4-Dihydroxy-5-Hydroxymethyl-Piperidinium	-1.0559	0.003	0.010723
DB03865	6-Chloro-2-(2-Hydroxy-Biphenyl-3-Yl)-1h-Indole-5-Carboxamidine	-0.590696	0.269	0.271145
DB03876	Thieno[2,3-B]Pyridine-2-Carboxamidine	-0.989098	0.003	0.010723
DB03880	Batimastat	-0.315177	0.34	0.324215
DB03884	Phenylpyruvic acid	-1.01902	0.002	0.00788818
DB03886	Biopterin	-1.09735	0	0
DB03888	N-Allyl-6-{[3-(4-bromophenyl)-1-methyl-1H-indazol-6-yl]oxy}-N-methyl-1-hexanamine	-1.35473	0.004	0.0133121
DB03900	2-Methyl-2-Propanol	-0.526207	0.147	0.182653
DB03902	Oxalic Acid	0.894954	0.755	0.62268
DB03904	Urea	-0.276103	0.212	0.229784
DB03909	Adenosine-5'-[Beta, Gamma-Methylene]Triphosphate	-3.7707	0	0
DB03910	S,S'-(1,3-Phenylene-Bis(1,2-Ethanediyl))Bis-Isothiourea	-1.82738	0.013	0.0307416
DB03921	4-(3-Pyridin-2-Yl-1h-Pyrazol-4-Yl)Quinoline	-0.173978	0.254	0.258302
DB03925	Freselestat	3.454	0.982	0.739684
DB03929	D-Serine	-1.63011	0	0
DB03940	Oxamic Acid	-1.23828	0.014	0.0323323
DB03946	3,4-Dihydroxybenzoic Acid	-1.24142	0.097	0.136
DB03948	6-Chloropurine Riboside, 5'-Monophosphate	-0.773321	0.079	0.118811
DB03958	7-methyl-guanosine-5'-triphosphate-5'-guanosine	-1.3146	0	0
DB03959	N,O6-Disulfo-Glucosamine	-1.16002	0.04	0.0721991
DB03963	S-(Dimethylarsenic)Cysteine	-3.24412	0	0
DB03975	Mercuribenzoic Acid	-1.21102	0	0
DB03976	Phosphorylisopropane	-0.840611	0.023	0.0474226
DB03977	N-Trimethyllysine	-0.480544	0.183	0.209423
DB03978	Tyrosinal	-1.24168	0	0
DB03981	1,4-Dideoxy-5-Dehydro-O2-Sulfo-Glucuronic Acid	-0.818516	0.014	0.0323323
DB03991	2-Deoxy-2,3-Dehydro-N-Acetyl-Neuraminic Acid	1.26191	0.844	0.678319
DB04000	Bromo-Willardiine	-0.868628	0.092	0.130676
DB04001	6-(Oxalyl-Amino)-1h-Indole-5-Carboxylic Acid	-1.00112	0.02	0.0425699
DB04006	[2-Amino-6-(2,6-Difluoro-Benzoyl)-Imidazo[1,2-a]Pyridin-3-Yl]-Phenyl-Methanone	-0.852304	0.084	0.123011
DB04014	Alsterpaullone	0.298036	0.572	0.494261
DB04016	2-[3-({Methyl[1-(2-Naphthoyl)Piperidin-4-Yl]Amino}Carbonyl)-2-Naphthyl]-1-(1-Naphthyl)-2-Oxoethylphosphonic Acid	3.17541	0.987	0.739684
DB04018	S-Isopropyl-Isothiourea	-1.62208	0	0
DB04020	4-(2-{[4-{[3-(4-Chlorophenyl)Propyl]Sulfanyl}-6-(1-Piperazinyl)-1,3,5-Triazin-2-Yl]Amino}Ethyl)Phenol	0.0019772	0.348	0.328528
DB04044	4-{2-[(3-Nitrobenzoyl)Amino]Phenoxy}Phthalic Acid	-1.42798	0	0
DB04059	8-(Pyrimidin-2-Ylamino)Naphthalene-2-Carboximidamide	-0.828525	0.178	0.20565
DB04066	para-Coumaric Acid	-0.118575	0.34	0.324215
DB04083	N'-Pyridoxyl-Lysine-5'-Monophosphate	-2.77578	0	0
DB04092	Apstatin	-1.75514	0	0
DB04099	Deamido-Nad+	-1.34013	0.002	0.00788818
DB04105	N-Heptylformamide	-1.05836	0.004	0.0133121
DB04107	[(1-{2[(4-Carbamimidoyl-Phenylamino)-Methyl]-1-Methyl-1h-Benzoimidazol-5-Yl}-Cyclopropyl)-Pyridin-2-Yl-Methyleneaminooxy]-Acetic Acid Ethyl Ester	-1.02565	0.141	0.177841
DB04126	N-[1-Hydroxycarboxyethyl-Carbonyl]Leucylamino-2-Methyl-Butane	-0.846305	0.024	0.0492044
DB04129	Willardiine	-0.908958	0.065	0.102733
DB04132	S-Hexylglutathione	-2.84725	0	0
DB04137	Guanosine-5'-Triphosphate	-1.41227	0.061	0.0981961
DB04140	1-Benzyl-3-(4-Methoxy-Benzenesulfonyl)-6-Oxo-Hexahydro-Pyrimidine-4-Carboxylic Acid Hydroxyamide	-1.29679	0.064	0.10167
DB04141	2-Hexyloxy-6-Hydroxymethyl-Tetrahydro-Pyran-3,4,5-Triol	1.98616	0.967	0.739684
DB04147	Lauryl Dimethylamine-N-Oxide	-1.90493	0.019	0.0410036
DB04149	(R)-Rolipram	-2.58929	0	0
DB04152	2-Amino-3-(3-Hydroxy-7,8-Dihydro-6h-Cyclohepta[D]-4-Isoxazolyl)Propionic Acid	-0.582253	0.223	0.235711
DB04160	Pyrophosphoric acid	-1.88953	0.003	0.010723
DB04163	5-Phenylsulfanyl-2,4-Quinazolinediamine	-1.08455	0.001	0.00472433
DB04185	Norvaline	-1.10654	0.002	0.00788818
DB04186	N'-(Pyrrolidino[2,1-B]Isoindolin-4-On-8-Yl)-N-(Pyridin-2-Yl)Urea	-0.301831	0.176	0.20399
DB04200	Matairesinol	-0.776229	0.021	0.0443509
DB04204	[(4-{4-[4-(Difluoro-Phosphono-Methyl)-Phenyl]-Butyl}-Phenyl)-Difluoro-Methyl]-Phosphonic Acid	-1.37312	0.001	0.00472433
DB04205	Thymidine-3',5'-Diphosphate	-2.07712	0	0
DB04209	Dequalinium	-0.737385	0.102	0.141278
DB04214	4-Nitrophenyl Phosphate	-1.85471	0	0
DB04215	CRA_9076	-0.645385	0.153	0.187218
DB04216	Quercetin	0.55132	0.711	0.593372
DB04223	Nitroarginine	-1.82738	0.013	0.0307416
DB04224	Oleic Acid	-0.593477	0.275	0.275278
DB04228	(2r)-Amino(3,5-Dihydroxyphenyl)Acetic Acid	-0.849678	0.015	0.0340626
DB04233	(Hydroxyethyloxy)Tri(Ethyloxy)Octane	-1.83994	0.003	0.010723
DB04242	P-Hydroxybenzoic Acid	-1.57945	0.043	0.0759734
DB04270	(S)-3-(4-(2-Carbazol-9-Yl-Ethoxy)-Phenyl)-2-Ethoxy-Propionic Acid	-1.69361	0.029	0.0561699
DB04272	Citric acid	-0.566644	0.128	0.164987
DB04275	N-acetylserotonin	0.281275	0.636	0.540325
DB04288	2-[Trans-(4-Aminocyclohexyl)Amino]-6-(Benzyl-Amino)-9-Cyclopentylpurine	-0.381341	0.195	0.218778
DB04297	7-[4-(Dimethylamino)Phenyl]-N-Hydroxy-4,6-Dimethyl-7-Oxo-2,4-Heptadienamide	0.310085	0.579	0.499515
DB04299	Maleic Acid	-1.72261	0	0
DB04306	5-[(4-Methylphenyl)Sulfanyl]-2,4-Quinazolinediamine	-1.32461	0.006	0.0178619
DB04307	5-Hydroxy-N-Propargyl-1(R)-Aminoindan	-1.11155	0.005	0.015545
DB04310	2-[(Formyl-Hydroxy-Amino)-Methyl]-Heptanoic Acid [1-(2-Hydroxymethyl-Pyrrolidine-1-Carbonyl)-2-Methyl-Propyl]-Amide	-0.638133	0.242	0.250554
DB04315	Guanosine-5'-Diphosphate	-0.1007	0.297	0.292583
DB04324	Ovalicin	-1.59775	0	0
DB04325	Phenethylamine	-0.97859	0.002	0.00788818
DB04326	Dihydroxyacetone phosphate	-2.42881	0	0
DB04338	SB220025	0.0978067	0.413	0.376954
DB04339	Carbocisteine	-1.02983	0.002	0.00788818
DB04360	Benzo[B]Thiophene-2-Boronic Acid	-1.25935	0	0
DB04365	Arecoline	8.42341	1	0.739684
DB04367	Debromohymenialdisine	-0.357107	0.349	0.329186
DB04368	Bb-3497	-1.65441	0	0
DB04377	Meglutol	-0.892173	0.014	0.0323323
DB04387	1-Hydroxy-2-Amino-3-Cyclohexylpropane	-0.830954	0.018	0.0395525
DB04395	Phosphoaminophosphonic Acid-Adenylate Ester	-0.517206	0.141	0.177841
DB04400	L-erythro-7,8-dihydrobiopterin	-0.84239	0.138	0.175073
DB04404	Allosamizoline	2.3819	0.982	0.739684
DB04407	4-[4-(4-Methyl-2-Methylamino-Thiazol-5-Yl)-Pyrimidin-2-Ylamino]-Phenol	-0.262136	0.226	0.238187
DB04419	D-norleucine	1.24478	0.827	0.668613
DB04424	RPR128515	-0.605636	0.121	0.158312
DB04444	Tetrafluoroaluminate Ion	-2.30442	0.001	0.00472433
DB04447	1,4-Dithiothreitol	-2.30628	0.006	0.0178619
DB04451	4-Methylpiperazin-1-Yl Carbonyl Group	-0.773155	0.041	0.0732136
DB04454	Alpha-Aminobutyric Acid	-0.979927	0.003	0.010723
DB04456	Arsenous acid	-1.09356	0.006	0.0178619
DB04459	3,4-Dichloroisocoumarin	-1.02591	0.016	0.0359205
DB04464	N-Formylmethionine	0.174673	0.504	0.443976
DB04465	Lactose	-0.533229	0.295	0.290877
DB04473	Alpha-L-Fucose	2.56974	0.966	0.739684
DB04474	1-Anilino-8-Naphthalene Sulfonate	-0.792477	0.112	0.150804
DB04480	3-(4-Fluorophenyl)-2-(6-Methylpyridin-2-Yl)-5,6-Dihydro-4h-Pyrrolo[1,2-B]Pyrazole	-1.60281	0.018	0.0395525
DB04491	Diisopropylphosphono Group	-1.44143	0.001	0.00472433
DB04493	Fructose-6-Phosphate	-2.45849	0	0
DB04500	Acedoben	-0.978415	0.002	0.00788818
DB04513	N-(6-Aminohexyl)-5-Chloro-1-Naphthalenesulfonamide	-0.339039	0.202	0.223402
DB04518	3-[4-(2,4-Dimethyl-Thiazol-5-Yl)-Pyrimidin-2-Ylamino]-Phenol	-0.852304	0.084	0.123011
DB04519	Caprylic acid	1.64589	0.883	0.703678
DB04522	Dexfosfoserine	-0.375299	0.155	0.187344
DB04530	S,S-(2-Hydroxyethyl)Thiocysteine	-0.582377	0.131	0.168255
DB04532	Indole	1.45763	0.899	0.714072
DB04534	5-Nitroindazole	-1.72993	0.004	0.0133121
DB04545	Afegostat	-1.2259	0.006	0.0178619
DB04552	Niflumic acid	-2.0014	0.02	0.0425699
DB04555	Cytidine-5'-Diphosphate	-1.13801	0.001	0.00472433
DB04563	CRA_9678	-0.645385	0.153	0.187218
DB04564	Gluconolactone	-0.811643	0.022	0.0457953
DB04566	Inosinic Acid	-2.18932	0.009	0.0235081
DB04571	Trioxsalen	-0.638221	0.157	0.188295
DB04572	Thiotepa	-1.17378	0.022	0.0457953
DB04573	Estriol	0.0471929	0.36	0.337511
DB04574	Estrone sulfate	0.0121944	0.368	0.343234
DB04575	Quinestrol	-1.00697	0.075	0.113661
DB04576	Fleroxacin	-1.0692	0.007	0.019305
DB04581	1-benzylimidazole	-0.851	0.012	0.029203
DB04588	N-[4-(AMINOSULFONYL)BENZYL]-5-(5-CHLORO-2,4-DIHYDROXYPHENYL)-1H-PYRAZOLE-4-CARBOXAMIDE	-0.317454	0.222	0.234997
DB04590	(2R)-({4-[AMINO(IMINO)METHYL]PHENYL}AMINO){5-ETHOXY-2-FLUORO-3-[(3R)-TETRAHYDROFURAN-3-YLOXY]PHENYL}ACETICACID	-0.834402	0.081	0.120982
DB04599	Aniracetam	12.207	1	0.739684
DB04600	4-[(3-BROMO-4-O-SULFAMOYLBENZYL)(4-CYANOPHENYL)AMINO]-4H-[1,2,4]-TRIAZOLE	-0.92555	0.01	0.0252697
DB04601	4-[(4-O-SULFAMOYLBENZYL)(4-CYANOPHENYL)AMINO]-4H-[1,2,4]-TRIAZOLE	-0.92555	0.01	0.0252697
DB04604	5-iodotubercidin	0.349967	0.622	0.530713
DB04608	9-HYDROXY-4-PHENYL-6H-PYRROLO[3,4-C]CARBAZOLE-1,3-DIONE	-1.17587	0.086	0.123608
DB04630	Aldosterone	-1.50638	0.001	0.00472433
DB04639	Biphenylalanine	2.56974	0.966	0.739684
DB04652	Corticosterone	-1.43357	0.049	0.0845131
DB04654	4-PIPERIDIN-4-YLBUTANAL	-0.773986	0.035	0.0646784
DB04665	Coumarin	-1.59568	0.025	0.0505864
DB04674	2-HYDROXY-3,5-DIIODOBENZOIC ACID	-0.884833	0.025	0.0505864
DB04688	Methylecgonine	4.72653	0.992	0.739684
DB04690	Camptothecin	-0.453591	0.179	0.206148
DB04695	Farnesyl thiopyrophosphate	-0.873515	0.022	0.0457953
DB04705	(3BETA)-CHOLEST-5-ENE-3,25-DIOL	-2.64162	0	0
DB04707	Hydroxyfasudil	-0.675895	0.114	0.153212
DB04714	ISOPENTENYL PYROPHOSPHATE	-0.962277	0.002	0.00788818
DB04715	IMIDAZOPYRIDAZIN 1	-1.42902	0	0
DB04716	2-(1,1-DIMETHYLETHYL)9-FLUORO-3,6-DIHYDRO-7H-BENZ[H]-IMIDAZ[4,5-F]ISOQUINOLIN-7-ONE	-0.03683	0.311	0.303759
DB04719	DIMETHYL-(4,5,6,7-TETRABROMO-1H-BENZOIMIDAZOL-2-YL)-AMINE	-0.00833549	0.337	0.321919
DB04725	Licofelone	-1.84003	0	0
DB04739	4-[(4-METHYL-1-PIPERAZINYL)METHYL]-N-[3-[[4-(3-PYRIDINYL)-2-PYRIMIDINYL]AMINO]PHENYL]-BENZAMIDE	-0.90291	0.084	0.123011
DB04743	Nimesulide	-1.42964	0.061	0.0981961
DB04745	2-OXOQUINOLINE	-1.33342	0.06	0.0975985
DB04751	Purvalanol A	-0.304856	0.203	0.224052
DB04763	1-N-(4-SULFAMOYLPHENYL-ETHYL)-2,4,6-TRIMETHYLPYRIDINIUM	-1.22372	0.045	0.0787389
DB04769	5-QUINOXALIN-6-YLMETHYLENE-THIAZOLIDINE-2,4-DIONE	-1.46536	0.059	0.09655
DB04786	Suramin	0.0201321	0.372	0.346222
DB04794	Bifonazole	-0.610057	0.107	0.145241
DB04795	Thenoyltrifluoroacetone	-1.13286	0	0
DB04799	6-Hydroxy-5-undecyl-4,7-benzothiazoledione	0.78757	0.767	0.628759
DB04812	Benoxaprofen	1.15687	0.847	0.679725
DB04813	Bithionol	-0.101113	0.291	0.287454
DB04815	Clioquinol	-0.223453	0.25	0.255309
DB04816	Dantron	-0.750803	0.031	0.0590438
DB04817	Metamizole	-1.31414	0.002	0.00788818
DB04818	Iproniazid	-1.11155	0.005	0.015545
DB04819	Methapyrilene	-1.34366	0.084	0.123011
DB04820	Nialamide	-0.883287	0.145	0.181099
DB04821	Nomifensine	-2.89649	0.001	0.00472433
DB04823	Oxyphenisatin	-0.774269	0.116	0.154089
DB04824	Phenolphthalein	-0.71492	0.104	0.142057
DB04825	Prenylamine	-0.108969	0.281	0.27961
DB04828	Zomepirac	-1.01106	0.001	0.00472433
DB04829	Lysergic acid diethylamide	-0.0291038	0.474	0.421996
DB04832	Zimelidine	-1.18817	0.004	0.0133121
DB04835	Maraviroc	4.54831	0.986	0.739684
DB04837	Clofedanol	-1.53002	0	0
DB04838	Cyclandelate	2.48315	0.963	0.739684
DB04839	Cyproterone acetate	-0.290171	0.202	0.223402
DB04840	Debrisoquine	-0.725123	0.071	0.109353
DB04841	Flunarizine	0.283171	0.598	0.513461
DB04842	Fluspirilene	-1.63643	0.043	0.0759734
DB04843	Mepenzolate	5.38712	0.995	0.739684
DB04844	Tetrabenazine	-0.122784	0.454	0.407362
DB04845	Ixabepilone	-0.882558	0.022	0.0457953
DB04846	Celiprolol	-1.14561	0.019	0.0410036
DB04849	Cediranib	0.41143	0.663	0.559979
DB04853	Binodenoson	4.06404	0.994	0.739684
DB04854	Febuxostat	-0.666518	0.148	0.183475
DB04855	Dronedarone	-1.84306	0.034	0.0635327
DB04856	Dexloxiglumide	0.739788	0.743	0.614415
DB04861	Nebivolol	-1.19522	0.1	0.138862
DB04865	Omacetaxine mepesuccinate	0.0262444	0.354	0.333323
DB04868	Nilotinib	1.10032	0.962	0.739684
DB04871	Lorcaserin	9.36815	0.999	0.739684
DB04875	Pralnacasan	-1.67301	0.016	0.0359205
DB04876	Vildagliptin	-1.02422	0.105	0.143242
DB04878	Voglibose	-0.998814	0	0
DB04879	Vatalanib	-1.12306	0.068	0.106698
DB04880	Enoximone	-0.905318	0.009	0.0235081
DB04881	Elacridar	-1.08518	0.002	0.00788818
DB04883	Darusentan	-0.763072	0.052	0.087466
DB04884	Dapoxetine	1.01391	0.73	0.605508
DB04890	Bepotastine	-1.53002	0	0
DB04892	Phenserine	2.32788	0.931	0.730669
DB04894	Vapreotide	-0.949936	0.018	0.0395525
DB04895	Pegaptanib	-1.29252	0.007	0.019305
DB04896	Milnacipran	-0.610745	0.268	0.270388
DB04898	Ximelagatran	-0.853582	0.174	0.202428
DB04899	Nesiritide	-0.759545	0.03	0.0575935
DB04908	Flibanserin	0.77358	0.776	0.635417
DB04920	Clevidipine	-1.05753	0.002	0.00788818
DB04930	Permethrin	-0.76362	0.121	0.158312
DB04931	Afamelanotide	-0.68946	0.071	0.109353
DB04932	Defibrotide	-0.782461	0.029	0.0561699
DB04933	Eritoran	-0.899578	0.012	0.029203
DB04938	Ospemifene	-1.00697	0.075	0.113661
DB04941	Crofelemer	-0.869055	0.04	0.0721991
DB04942	Tamibarotene	-0.580295	0.261	0.264061
DB04946	Iloperidone	-0.657453	0.237	0.246906
DB04948	Lofexidine	-0.618093	0.116	0.154089
DB04953	Ezogabine	2.69747	0.948	0.739684
DB04954	Tecadenoson	-0.782461	0.029	0.0561699
DB04957	Azimilide	-1.12115	0.002	0.00788818
DB04960	Tipifarnib	-1.14027	0	0
DB04967	Lucanthone	-2.09643	0.016	0.0359205
DB05013	Ingenol mebutate	0.420352	0.698	0.584704
DB05015	Belinostat	0.353434	0.627	0.533304
DB05016	Ataluren	-0.774269	0.116	0.154089
DB05018	Migalastat	-3.04082	0	0
DB05039	Indacaterol	-1.27224	0.082	0.121972
DB05095	Cimicoxib	-1.05079	0	0
DB05105	Pleconaril	-0.950943	0.01	0.0252697
DB05109	Trabectedin	-0.919708	0.087	0.124633
DB05186	SQ-109	-0.895796	0.02	0.0425699
DB05219	Crisaborole	-2.85719	0	0
DB05229	Beraprost	-0.292831	0.366	0.341809
DB05234	LGD2941	-0.487917	0.169	0.197989
DB05239	Cobimetinib	-1.61985	0.004	0.0133121
DB05246	Methsuximide	-0.0482608	0.36	0.337511
DB05258	Interferon alfa	-1.37238	0	0
DB05260	Gallium nitrate	-2.23897	0	0
DB05265	Ecabet	0.386808	0.533	0.465747
DB05266	Ibudilast	-2.7803	0	0
DB05271	Rotigotine	-0.303234	0.374	0.347191
DB05288	Anecortave acetate	-0.774269	0.116	0.154089
DB05294	Vandetanib	0.437264	0.668	0.563764
DB05295	Eldecalcitol	-1.10709	0.005	0.015545
DB05311	Ecallantide	1.46437	0.93	0.730669
DB05316	Pimavanserin	6.25061	0.995	0.739684
DB05332	Romiplostim	0.434355	0.574	0.495792
DB05381	Histamine	-0.784294	0.204	0.224927
DB05389	Tetrachlorodecaoxide	-1.07898	0	0
DB05414	Pipendoxifene	0.0019772	0.348	0.328528
DB05416	Cardarine	-1.69361	0.029	0.0561699
DB05424	Canertinib	0.751472	0.855	0.685385
DB05465	Tandutinib	-1.94535	0.023	0.0474226
DB05482	7-ethyl-10-hydroxycamptothecin	-1.36452	0	0
DB05511	Piclidenoson	-0.782461	0.029	0.0561699
DB05521	Telaprevir	0.227159	0.567	0.49033
DB05578	Ramucirumab	-0.874841	0.005	0.015545
DB05630	Sodium stibogluconate	-1.16074	0	0
DB05676	Apremilast	-3.5306	0	0
DB05679	Ustekinumab	2.05165	0.928	0.730669
DB05773	Trastuzumab emtansine	-1.07343	0.002	0.00788818
DB05777	Thrombomodulin Alfa	3.02986	0.971	0.739684
DB05804	Prasterone sulfate	-1.19681	0.002	0.00788818
DB05829	Parathyroid hormone	-0.97424	0.003	0.010723
DB05990	Obeticholic acid	0.974486	0.785	0.641337
DB06016	Cariprazine	0.0572647	0.507	0.446076
DB06043	Olaratumab	-0.885796	0.011	0.0272578
DB06144	Sertindole	-0.856793	0.165	0.194879
DB06147	Sulfathiazole	-1.06295	0.007	0.019305
DB06148	Mianserin	0.352257	0.618	0.528337
DB06150	Sulfadimethoxine	1.8109	0.869	0.695582
DB06151	Acetylcysteine	-2.64261	0.003	0.010723
DB06155	Rimonabant	-2.57857	0.001	0.00472433
DB06168	Canakinumab	0.158222	0.656	0.555146
DB06176	Romidepsin	0.301164	0.585	0.503891
DB06186	Ipilimumab	0.663832	0.639	0.542238
DB06196	Icatibant	-0.906146	0.004	0.0133121
DB06201	Rufinamide	-1.3136	0	0
DB06202	Lasofoxifene	0.0232988	0.36	0.337511
DB06203	Alogliptin	-1.02926	0.046	0.0799735
DB06204	Tapentadol	0.259564	0.598	0.513461
DB06205	Vorhyaluronidase alfa	-0.899535	0.007	0.019305
DB06207	Silodosin	-1.51543	0.001	0.00472433
DB06209	Prasugrel	2.9542	0.989	0.739684
DB06210	Eltrombopag	-1.38373	0	0
DB06212	Tolvaptan	-0.977128	0.001	0.00472433
DB06213	Regadenoson	-0.803981	0.049	0.0845131
DB06216	Asenapine	-0.455151	0.295	0.290877
DB06218	Lacosamide	-2.0994	0.009	0.0235081
DB06228	Rivaroxaban	-0.957888	0.006	0.0178619
DB06237	Avanafil	-1.31414	0.002	0.00788818
DB06243	Eflornithine	-1.18133	0.001	0.00472433
DB06255	Incadronic acid	-1.10705	0	0
[truncated: 892 more rows]

## Sheet: M4_candidate_drugs
drugbank_id	drug_name	z_score	p_val	q_val
DB05219	Crisaborole	-3.43832	0	0
DB04447	1,4-Dithiothreitol	-3.29526	0	0
DB00122	Choline	-3.17578	0	0
DB01016	Glyburide	-3.16638	0	0
DB00651	Dyphylline	-3.1648	0.001	0.039289
DB05266	Ibudilast	-3.11245	0	0
DB01791	Piclamilast	-3.03603	0	0
DB00308	Ibutilide	-2.89531	0	0
DB01250	Olsalazine	-2.86029	0	0
DB04769	5-QUINOXALIN-6-YLMETHYLENE-THIAZOLIDINE-2,4-DIONE	-2.73118	0.001	0.039289
DB01656	Roflumilast	-2.69009	0	0
DB03606	(S)-Rolipram	-2.69009	0	0
DB04149	(R)-Rolipram	-2.69009	0	0
DB05676	Apremilast	-2.65182	0	0
DB01590	Everolimus	-2.63712	0	0
DB01045	Rifampicin	-2.56419	0	0
DB00167	Isoleucine	-2.53952	0	0
DB00169	Cholecalciferol	-2.49245	0.001	0.039289
DB04233	(Hydroxyethyloxy)Tri(Ethyloxy)Octane	-2.4627	0.001	0.039289
DB01180	Rescinnamine	-2.4434	0	0
DB00847	Cysteamine	-2.26292	0.001	0.039289
DB01067	Glipizide	-2.24671	0	0
DB02139	(2e)-N-Allyl-4-{[3-(4-Bromophenyl)-5-Fluoro-1-Methyl-1h-Indazol-6-Yl]Oxy}-N-Methyl-2-Buten-1-Amine	-2.22699	0	0
DB02339	Allyl-{6-[3-(4-Bromo-Phenyl)-Benzofuran-6-Yloxy]-Hexyl-}-Methyl-Amin	-2.22699	0	0
DB02544	N-(6-{[3-(4-Bromophenyl)-1,2-Benzisothiazol-6-Yl]Oxy}Hexyl)-N-Methylprop-2-En-1-Amine	-2.22699	0	0
DB03234	(4'-{[Allyl(Methyl)Amino]Methyl}-1,1'-Biphenyl-4-Yl)(4-Bromophenyl)Methanone	-2.22699	0	0
DB03748	Methyl-[4-(4-Piperidine-1-Ylmethyl-Phenyl)-Cyclohexyl]-Carbaminic Acid-(4-Chlorophenyl)-Ester	-2.22699	0	0
DB03771	Allyl-{4-[3-(4-Bromo-Phenyl)-Benzofuran-6-Yloxy]-but-2-Enyl}-Methyl-Amine	-2.22699	0	0
DB03888	N-Allyl-6-{[3-(4-bromophenyl)-1-methyl-1H-indazol-6-yl]oxy}-N-methyl-1-hexanamine	-2.22699	0	0
DB08458	(4-BROMOPHENYL)[4-({(2E)-4-[CYCLOPROPYL(METHYL)AMINO]BUT-2-ENYL}OXY)PHENYL]METHANONE	-2.22699	0	0
DB01219	Dantrolene	-2.16669	0	0
DB08299	4-[8-(3-nitrophenyl)-1,7-naphthyridin-6-yl]benzoic acid	-2.15898	0	0
DB00243	Ranolazine	-2.09964	0.001	0.039289
DB07276	5-CYANO-N-(2,5-DIMETHOXYBENZYL)-6-ETHOXYPYRIDINE-2-CARBOXAMIDE	-2.01641	0.001	0.039289

## Sheet: M4_complete_drug_predictions
drug_id	drug_name	z_score	p_val	q_val
DB00001	Lepirudin	2.22072	0.971	0.762245
DB00002	Cetuximab	-0.193982	0.298	0.332187
DB00004	Denileukin diftitox	-0.570529	0.218	0.2855
DB00005	Etanercept	-0.297671	0.333	0.355117
DB00006	Bivalirudin	2.22072	0.971	0.762245
DB00007	Leuprolide	0.807301	0.818	0.683797
DB00008	Peginterferon alfa-2a	-1.09498	0.01	0.106136
DB00009	Alteplase	-0.377087	0.312	0.341504
DB00010	Sermorelin	3.07248	0.998	0.762245
DB00011	Interferon alfa-n1	-1.09498	0.01	0.106136
DB00012	Darbepoetin alfa	-0.815167	0.069	0.198362
DB00013	Urokinase	0.193288	0.514	0.477433
DB00014	Goserelin	1.85735	0.96	0.762245
DB00015	Reteplase	-0.377087	0.312	0.341504
DB00016	Erythropoietin	-0.815167	0.069	0.198362
DB00017	Salmon Calcitonin	1.32287	0.866	0.713571
DB00018	Interferon alfa-n3	-1.09498	0.01	0.106136
DB00019	Pegfilgrastim	-0.747357	0.088	0.210324
DB00020	Sargramostim	-1.57969	0.03	0.159204
DB00022	Peginterferon alfa-2b	-1.09498	0.01	0.106136
DB00024	Thyrotropin alfa	-0.900392	0.023	0.141895
DB00025	Antihemophilic factor, human recombinant	0.791057	0.84	0.697501
DB00026	Anakinra	-0.84791	0.06	0.190594
DB00028	Immune Globulin Human	0.569829	0.653	0.575966
DB00029	Anistreplase	-0.377087	0.312	0.341504
DB00030	Insulin Human	-1.337	0.07	0.198686
DB00031	Tenecteplase	1.28732	0.871	0.716073
DB00032	Menotropins	-0.471416	0.226	0.28806
DB00033	Interferon gamma-1b	-0.753543	0.085	0.207359
DB00034	Interferon Alfa-2a, Recombinant	-1.09498	0.01	0.106136
DB00035	Desmopressin	-0.372812	0.366	0.377718
DB00036	Coagulation factor VIIa Recombinant Human	-0.880363	0.163	0.247649
DB00038	Oprelvekin	0.119242	0.38	0.38823
DB00039	Palifermin	-0.323524	0.331	0.354388
DB00040	Glucagon	-0.583713	0.155	0.24291
DB00041	Aldesleukin	-0.570529	0.218	0.2855
DB00042	Botulinum Toxin Type B	-1.07789	0.045	0.178999
DB00043	Omalizumab	1.13012	0.801	0.676148
DB00044	Lutropin alfa	1.24993	0.86	0.71042
DB00045	Lyme disease vaccine (recombinant OspA)	1.50953	0.844	0.700044
DB00046	Insulin Lispro	-0.906574	0.111	0.223344
DB00047	Insulin glargine	-0.906574	0.111	0.223344
DB00048	Collagenase clostridium histolyticum	0.945776	0.812	0.682603
DB00050	Cetrorelix	1.85735	0.96	0.762245
DB00051	Adalimumab	-0.233163	0.377	0.385517
DB00052	Somatotropin	-1.15311	0.005	0.0817327
DB00054	Abciximab	0.494849	0.636	0.563412
DB00055	Drotrecogin alfa	2.77707	0.998	0.762245
DB00056	Gemtuzumab ozogamicin	0.465389	0.636	0.563412
DB00058	Alpha-1-proteinase inhibitor	1.81667	0.929	0.755163
DB00060	Interferon beta-1a	-1.09498	0.01	0.106136
DB00061	Pegademase	-1.20293	0.053	0.182043
DB00062	Human Serum Albumin	-1.14185	0.019	0.134652
DB00063	Eptifibatide	1.62184	0.873	0.716928
DB00065	Infliximab	-0.886198	0.013	0.112406
DB00066	Follitropin	-0.739139	0.101	0.21993
DB00067	Vasopressin	-0.372812	0.366	0.377718
DB00068	Interferon beta-1b	-1.09498	0.01	0.106136
DB00069	Interferon alfacon-1	-1.09498	0.01	0.106136
DB00070	Hyaluronidase (ovine)	-0.788228	0.052	0.182043
DB00071	Insulin Pork	-0.75192	0.183	0.262461
DB00072	Trastuzumab	-0.200895	0.267	0.309974
DB00073	Rituximab	0.931052	0.79	0.668879
DB00074	Basiliximab	0.261145	0.553	0.504863
DB00075	Muromonab	-0.122625	0.395	0.398465
DB00078	Ibritumomab tiuxetan	0.931052	0.79	0.668879
DB00081	Tositumomab	0.942772	0.778	0.662224
DB00082	Pegvisomant	-1.01167	0.006	0.0907896
DB00083	Botulinum toxin type A	-1.00887	0.022	0.141576
DB00086	Streptokinase	-0.062133	0.529	0.487925
DB00087	Alemtuzumab	1.02493	0.818	0.683797
DB00089	Capromab pendetide	0.507878	0.57	0.51785
DB00091	Ciclosporin	-1.12678	0.091	0.212284
DB00092	Alefacept	0.517394	0.658	0.579008
DB00093	Felypressin	0.651207	0.621	0.552748
DB00094	Urofollitropin	-0.739139	0.101	0.21993
DB00095	Efalizumab	0.44341	0.62	0.552517
DB00097	Choriogonadotropin alfa	-0.471416	0.226	0.28806
DB00098	Antithymocyte immunoglobulin (rabbit)	-0.85916	0.164	0.248662
DB00099	Filgrastim	-0.747357	0.088	0.210324
DB00100	Coagulation Factor IX (Recombinant)	1.08579	0.831	0.691309
DB00102	Becaplermin	-1.3372	0.065	0.194867
DB00104	Octreotide	-0.995433	0.115	0.223948
DB00105	Interferon alfa-2b	-1.09498	0.01	0.106136
DB00106	Abarelix	0.807301	0.818	0.683797
DB00107	Oxytocin	-0.134554	0.487	0.462129
DB00108	Natalizumab	0.392812	0.617	0.55072
DB00110	Palivizumab	0.696373	0.728	0.629961
DB00111	Daclizumab	0.107895	0.49	0.463959
DB00112	Bevacizumab	0.522388	0.655	0.577275
DB00113	Technetium Tc-99m arcitumomab	0.721509	0.693	0.605051
DB00114	Pyridoxal phosphate	1.33813	0.947	0.762245
DB00115	Cyanocobalamin	-0.847592	0.161	0.245945
DB00116	Tetrahydrofolic acid	0.863658	0.853	0.705679
DB00117	Histidine	-0.901468	0.111	0.223344
DB00118	Ademetionine	-0.526118	0.249	0.300933
DB00119	Pyruvic acid	-0.724797	0.199	0.271576
DB00120	L-Phenylalanine	-0.739021	0.193	0.268184
DB00121	Biotin	-1.07331	0.058	0.189068
DB00122	Choline	-3.17578	0	0
DB00123	L-Lysine	-0.0627116	0.427	0.422002
DB00125	L-Arginine	0.647684	0.7	0.610449
DB00126	Ascorbic acid	0.419854	0.63	0.559425
DB00127	Spermine	-1.2799	0.085	0.207359
DB00128	Aspartic acid	0.400121	0.618	0.551393
DB00129	Ornithine	0.226773	0.549	0.503676
DB00130	L-Glutamine	-1.14772	0.08	0.202897
DB00131	Adenosine phosphate	-1.17486	0.063	0.193535
DB00132	Alpha-Linolenic Acid	-2.36265	0.007	0.0944357
DB00133	Serine	-2.43167	0.008	0.0973685
DB00134	Methionine	-1.1527	0.089	0.21105
DB00135	Tyrosine	-1.43893	0.04	0.170302
DB00136	Calcitriol	-0.350622	0.328	0.35417
DB00138	Cystine	-0.761651	0.105	0.22038
DB00139	Succinic acid	2.01247	0.974	0.762245
DB00140	Riboflavin	-0.232899	0.254	0.304788
DB00141	N-Acetylglucosamine	0.173585	0.526	0.485758
DB00142	Glutamic Acid	-1.18254	0.081	0.20336
DB00143	Glutathione	1.52253	0.941	0.762245
DB00144	Phosphatidyl serine	0.0642871	0.424	0.420149
DB00145	Glycine	0.70647	0.805	0.678501
DB00146	Calcifediol	-0.838401	0.048	0.179757
DB00147	Pyridoxal	-0.987765	0.024	0.14371
DB00148	Creatine	-0.380437	0.312	0.341504
DB00149	L-Leucine	-1.54876	0.045	0.178999
DB00150	L-Tryptophan	-1.30181	0.051	0.182043
DB00151	L-Cysteine	-0.301585	0.331	0.354388
DB00152	Thiamine	-0.78299	0.116	0.223948
DB00153	Ergocalciferol	-0.478619	0.167	0.250477
DB00154	Dihomo-gamma-linolenic acid	-0.203012	0.39	0.394844
DB00155	L-Citrulline	0.102512	0.477	0.454566
DB00156	L-Threonine	-0.249624	0.368	0.378909
DB00157	NADH	2.34235	0.999	0.762245
DB00158	Folic acid	-0.547112	0.243	0.297373
DB00159	Icosapent	-1.19201	0.094	0.215466
DB00160	L-Alanine	-1.02243	0.136	0.230559
DB00161	L-Valine	-1.09216	0.078	0.202897
DB00162	Vitamin A	-0.202768	0.277	0.317632
DB00163	Vitamin E	-0.599903	0.16	0.245945
DB00165	Pyridoxine	-0.987405	0.147	0.236837
DB00166	Lipoic Acid	-0.522842	0.254	0.304788
DB00167	Isoleucine	-2.53952	0	0
DB00168	Aspartame	1.21341	0.796	0.672688
DB00169	Cholecalciferol	-2.49245	0.001	0.039289
DB00170	Menadione	-0.113777	0.353	0.369064
DB00171	ATP	-0.270441	0.275	0.315986
DB00172	Proline	0.900682	0.782	0.663863
DB00173	Adenine	-0.459361	0.194	0.268184
DB00174	Asparagine	0.32905	0.571	0.518128
DB00175	Pravastatin	-0.474471	0.305	0.337137
DB00176	Fluvoxamine	-1.31944	0.064	0.194473
DB00177	Valsartan	1.64684	0.867	0.713571
DB00178	Ramipril	-0.937497	0.042	0.173859
DB00179	Masoprocol	0.140721	0.476	0.453999
DB00180	Flunisolide	-0.318619	0.231	0.289245
DB00181	Baclofen	-0.826357	0.123	0.225179
DB00182	Amphetamine	-1.22568	0.085	0.207359
DB00183	Pentagastrin	1.18747	0.781	0.663769
DB00184	Nicotine	-1.27616	0.086	0.208436
DB00185	Cevimeline	6.78017	0.998	0.762245
DB00186	Lorazepam	-1.01017	0.123	0.225179
DB00187	Esmolol	1.12131	0.779	0.662824
DB00188	Bortezomib	0.461451	0.678	0.593807
DB00189	Ethchlorvynol	-0.77277	0.184	0.262461
DB00190	Carbidopa	-0.726802	0.126	0.225179
DB00191	Phentermine	-0.370826	0.319	0.346793
DB00192	Indecainide	-1.01155	0.023	0.141895
DB00193	Tramadol	-0.136184	0.419	0.41704
DB00194	Vidarabine	0.161043	0.501	0.471419
DB00195	Betaxolol	-0.47366	0.267	0.309974
DB00196	Fluconazole	-1.3209	0.048	0.179757
DB00197	Troglitazone	-0.349668	0.231	0.289245
DB00198	Oseltamivir	-0.397035	0.316	0.344535
DB00199	Erythromycin	-1.31821	0.062	0.192844
DB00200	Hydroxocobalamin	-0.478506	0.281	0.321232
DB00201	Caffeine	-0.941744	0.094	0.215466
DB00202	Succinylcholine	4.71434	0.988	0.762245
DB00203	Sildenafil	-2.33061	0.01	0.106136
DB00204	Dofetilide	-1.47631	0.007	0.0944357
DB00205	Pyrimethamine	0.125909	0.455	0.439794
DB00206	Reserpine	-1.23307	0.092	0.212623
DB00207	Azithromycin	-1.79035	0.019	0.134652
DB00208	Ticlopidine	-0.99658	0.177	0.257562
DB00209	Trospium	5.5111	0.994	0.762245
DB00210	Adapalene	-0.955485	0.144	0.234024
DB00211	Midodrine	-1.08038	0.072	0.199311
DB00212	Remikiren	1.34468	0.924	0.751644
DB00213	Pantoprazole	0.749832	0.741	0.638251
DB00214	Torasemide	0.392939	0.52	0.48121
DB00215	Citalopram	-0.500163	0.251	0.302697
DB00216	Eletriptan	-0.957112	0.093	0.214491
DB00217	Bethanidine	-1.59864	0.038	0.166863
DB00218	Moxifloxacin	-1.19485	0.018	0.130878
DB00219	Oxyphenonium	-0.798247	0.127	0.225179
DB00220	Nelfinavir	0.2324	0.514	0.477433
DB00221	Isoetarine	-1.71463	0.034	0.16235
DB00222	Glimepiride	-1.06336	0.003	0.0746492
DB00223	Diflorasone	-0.18283	0.235	0.28996
DB00224	Indinavir	-0.313295	0.375	0.383998
DB00226	Guanadrel	0.933705	0.724	0.627955
DB00227	Lovastatin	0.0959362	0.44	0.432369
DB00228	Enflurane	-1.95596	0.025	0.145044
DB00229	Cefotiam	5.46952	0.994	0.762245
DB00230	Pregabalin	0.166397	0.555	0.506483
DB00231	Temazepam	-1.09376	0.104	0.21993
DB00232	Methyclothiazide	-0.640311	0.131	0.226018
DB00233	Aminosalicylic Acid	-0.0724626	0.338	0.359081
DB00234	Reboxetine	0.519173	0.662	0.581614
DB00235	Milrinone	-0.0112462	0.528	0.487404
DB00236	Pipobroman	-1.2363	0.01	0.106136
DB00237	Butabarbital	-1.76395	0.034	0.16235
DB00239	Oxiconazole	-1.604	0.054	0.182747
DB00240	Alclometasone	-0.906499	0.033	0.16235
DB00241	Butalbital	-1.76395	0.034	0.16235
DB00242	Cladribine	-1.12247	0.055	0.182747
DB00243	Ranolazine	-2.09964	0.001	0.039289
DB00244	Mesalazine	-1.7766	0.028	0.15369
DB00245	Benzatropine	-1.09124	0.1	0.21993
DB00246	Ziprasidone	-1.0934	0.104	0.21993
DB00247	Methysergide	-1.27755	0.092	0.212623
DB00248	Cabergoline	-0.766329	0.183	0.262461
DB00249	Idoxuridine	-0.887908	0.037	0.166863
DB00250	Dapsone	-1.43359	0.017	0.126904
DB00251	Terconazole	-0.906766	0.101	0.21993
DB00252	Phenytoin	-1.09195	0.1	0.21993
DB00253	Medrysone	-0.318619	0.231	0.289245
DB00254	Doxycycline	-1.09756	0.117	0.223948
DB00255	Diethylstilbestrol	0.837086	0.844	0.700044
DB00257	Clotrimazole	-0.554489	0.194	0.268184
DB00258	Calcium acetate	-0.458234	0.148	0.237423
DB00259	Sulfanilamide	-1.08257	0.104	0.21993
DB00260	Cycloserine	-1.30897	0.071	0.199311
DB00261	Anagrelide	-0.160444	0.464	0.445018
DB00262	Carmustine	-1.0744	0.006	0.0907896
DB00263	Sulfisoxazole	-0.857885	0.127	0.225179
DB00264	Metoprolol	-0.393828	0.311	0.341243
DB00266	Dicoumarol	-0.480178	0.166	0.250339
DB00268	Ropinirole	-1.69716	0.036	0.165207
DB00269	Chlorotrianisene	-0.0213678	0.332	0.354388
DB00270	Isradipine	-1.6466	0.039	0.169591
DB00272	Betazole	0.496493	0.728	0.629961
DB00273	Topiramate	-2.12781	0.028	0.15369
DB00274	Cefmetazole	-1.08577	0	0
DB00275	Olmesartan	1.64684	0.867	0.713571
DB00276	Amsacrine	-0.621883	0.203	0.274691
DB00277	Theophylline	0.0461256	0.419	0.41704
DB00278	Argatroban	0.533906	0.72	0.62497
DB00279	Liothyronine	-0.151148	0.31	0.341149
DB00280	Disopyramide	-0.699009	0.192	0.2674
DB00281	Lidocaine	-0.683128	0.103	0.21993
DB00282	Pamidronic acid	-0.918185	0.032	0.16235
DB00283	Clemastine	-0.456694	0.282	0.321554
DB00284	Acarbose	-0.554331	0.195	0.269234
DB00285	Venlafaxine	-0.0989769	0.405	0.406539
DB00286	Conjugated estrogens	-0.777876	0.092	0.212623
DB00287	Travoprost	-0.423723	0.282	0.321554
DB00288	Amcinonide	-1.32733	0.046	0.179757
DB00289	Atomoxetine	-1.69995	0.037	0.166863
DB00290	Bleomycin	-1.39438	0.006	0.0907896
DB00291	Chlorambucil	-0.48939	0.21	0.279768
DB00292	Etomidate	-0.694378	0.207	0.277422
DB00293	Raltitrexed	-0.365002	0.382	0.388854
DB00294	Etonogestrel	-0.218343	0.256	0.304788
DB00295	Morphine	0.431779	0.658	0.579008
DB00296	Ropivacaine	-0.621435	0.194	0.268184
DB00297	Bupivacaine	-0.72397	0.198	0.270871
DB00298	Dapiprazole	0.0228424	0.456	0.439794
DB00301	Flucloxacillin	-0.618541	0.272	0.313665
DB00302	Tranexamic acid	2.58747	0.952	0.762245
DB00304	Desogestrel	-0.218343	0.256	0.304788
DB00305	Mitomycin	-1.63989	0.001	0.039289
DB00306	Talbutal	-1.76395	0.034	0.16235
DB00307	Bexarotene	-1.47102	0.062	0.192844
DB00308	Ibutilide	-2.89531	0	0
DB00309	Vindesine	-0.472468	0.168	0.250477
DB00310	Chlorthalidone	-0.91393	0.165	0.249166
DB00311	Ethoxzolamide	-1.08257	0.104	0.21993
DB00312	Pentobarbital	-2.39461	0.013	0.112406
DB00313	Valproic Acid	-0.269777	0.233	0.289245
DB00315	Zolmitriptan	-0.886137	0.025	0.145044
DB00316	Acetaminophen	-1.01121	0.12	0.225179
DB00317	Gefitinib	-0.685172	0.156	0.243522
DB00318	Codeine	-0.0948216	0.453	0.439794
DB00320	Dihydroergotamine	-1.17483	0.102	0.21993
DB00321	Amitriptyline	-1.93897	0.027	0.149668
DB00322	Floxuridine	-0.630615	0.144	0.234024
DB00323	Tolcapone	-0.671661	0.136	0.230559
DB00324	Fluorometholone	-0.361248	0.235	0.28996
DB00325	Nitroprusside	-0.648861	0.129	0.225697
DB00327	Hydromorphone	-0.0948216	0.453	0.439794
DB00328	Indometacin	-0.360996	0.229	0.289245
DB00330	Ethambutol	0.0300046	0.487	0.462129
DB00331	Metformin	-0.515638	0.195	0.269234
DB00332	Ipratropium	4.02267	0.987	0.762245
DB00333	Methadone	-1.30928	0.08	0.202897
DB00334	Olanzapine	-1.02248	0.129	0.225697
DB00335	Atenolol	-0.965037	0.111	0.223344
DB00337	Pimecrolimus	-2.15995	0.007	0.0944357
DB00338	Omeprazole	-0.393014	0.31	0.341149
DB00339	Pyrazinamide	-0.621238	0.157	0.243522
DB00340	Metixene	7.26135	1	0.762245
DB00341	Cetirizine	-1.54032	0	0
DB00342	Terfenadine	-0.471637	0.19	0.265938
DB00343	Diltiazem	-1.09701	0.117	0.223948
DB00344	Protriptyline	-0.175184	0.328	0.35417
DB00345	Aminohippuric acid	1.3189	0.822	0.686628
DB00346	Alfuzosin	-0.911544	0.069	0.198362
DB00347	Trimethadione	-0.0766719	0.33	0.354388
DB00348	Nitisinone	-1.39951	0.054	0.182747
DB00349	Clobazam	-1.1581	0.103	0.21993
DB00350	Minoxidil	-0.768814	0.062	0.192844
DB00351	Megestrol acetate	-1.31559	0.072	0.199311
DB00353	Methylergometrine	-1.5549	0.053	0.182043
DB00354	Buclizine	-1.02663	0.056	0.184699
DB00356	Chlorzoxazone	-0.391424	0.313	0.342264
DB00357	Aminoglutethimide	-0.802786	0.055	0.182747
DB00358	Mefloquine	-0.558289	0.146	0.235734
DB00359	Sulfadiazine	-0.628914	0.187	0.264216
DB00360	Sapropterin	-2.35729	0.004	0.0814355
DB00361	Vinorelbine	-0.472201	0.169	0.250477
DB00363	Clozapine	-0.626231	0.22	0.28622
DB00364	Sucralfate	1.11348	0.837	0.695525
DB00365	Grepafloxacin	-1.0164	0.014	0.116121
DB00366	Doxylamine	-0.999473	0.091	0.212284
DB00367	Levonorgestrel	-0.128233	0.31	0.341149
DB00368	Norepinephrine	0.932518	0.818	0.683797
DB00370	Mirtazapine	0.00843847	0.456	0.439794
DB00371	Meprobamate	-2.01717	0.018	0.130878
DB00372	Thiethylperazine	-0.932913	0.161	0.245945
DB00373	Timolol	-0.933282	0.102	0.21993
DB00374	Treprostinil	-1.36509	0.071	0.199311
DB00376	Trihexyphenidyl	-0.267453	0.384	0.390004
DB00377	Palonosetron	-0.44384	0.29	0.327013
DB00378	Dydrogesterone	-0.23498	0.263	0.308691
DB00379	Mexiletine	-0.293217	0.257	0.305167
DB00380	Dexrazoxane	-2.00637	0.007	0.0944357
DB00381	Amlodipine	-1.39829	0.075	0.20091
DB00382	Tacrine	3.50936	0.999	0.762245
DB00383	Oxyphencyclimine	4.02267	0.987	0.762245
DB00384	Triamterene	0.467022	0.647	0.572026
DB00385	Valrubicin	-0.38077	0.2	0.272111
DB00387	Procyclidine	6.78017	0.998	0.762245
DB00388	Phenylephrine	-0.540945	0.24	0.294184
DB00389	Carbimazole	-1.40812	0.043	0.175725
DB00390	Digoxin	0.0720579	0.407	0.408363
DB00391	Sulpiride	-1.44042	0.06	0.190594
DB00392	Profenamine	-1.03733	0.112	0.223948
DB00393	Nimodipine	0.149611	0.469	0.449044
DB00394	Beclomethasone dipropionate	-0.318619	0.231	0.289245
DB00395	Carisoprodol	-0.364853	0.341	0.360388
DB00396	Progesterone	0.420966	0.65	0.574451
DB00397	Phenylpropanolamine	-1.05733	0.121	0.225179
DB00398	Sorafenib	-0.850461	0.144	0.234024
DB00399	Zoledronic acid	-0.149454	0.395	0.398465
DB00400	Griseofulvin	-0.788614	0.107	0.222492
DB00401	Nisoldipine	-0.846045	0.168	0.250477
DB00402	Eszopiclone	-0.562838	0.244	0.298108
DB00403	Ceruletide	0.890173	0.866	0.713571
DB00404	Alprazolam	-1.31305	0.086	0.208436
DB00405	Dexbrompheniramine	-0.904346	0.022	0.141576
DB00406	Gentian violet cation	-0.815294	0.118	0.223948
DB00407	Ardeparin	1.49644	0.847	0.701752
DB00408	Loxapine	-0.649565	0.221	0.28622
DB00409	Remoxipride	-0.730964	0.179	0.258957
DB00410	Mupirocin	-1.01818	0.007	0.0944357
DB00411	Carbamoylcholine	3.79298	0.998	0.762245
DB00412	Rosiglitazone	-1.5833	0.045	0.178999
DB00413	Pramipexole	-1.57634	0.042	0.173859
DB00414	Acetohexamide	-1.30083	0.006	0.0907896
DB00415	Ampicillin	-0.213755	0.371	0.380947
DB00416	Metocurine Iodide	2.21759	0.973	0.762245
DB00417	Phenoxymethylpenicillin	-0.0972626	0.478	0.455325
DB00418	Secobarbital	-1.36649	0.07	0.198686
DB00419	Miglustat	-0.291858	0.35	0.367299
DB00420	Promazine	-0.0425817	0.436	0.429192
DB00421	Spironolactone	0.639319	0.748	0.64329
DB00422	Methylphenidate	-0.814283	0.13	0.226018
DB00423	Methocarbamol	0.537773	0.589	0.531661
DB00424	Hyoscyamine	-0.036492	0.431	0.425017
DB00425	Zolpidem	-1.29791	0.048	0.179757
DB00427	Triprolidine	-1.60039	0.009	0.104975
DB00428	Streptozocin	-1.19946	0.001	0.039289
DB00429	Carboprost tromethamine	0.832083	0.741	0.638251
DB00431	Lindane	-0.968217	0.085	0.207359
DB00432	Trifluridine	-0.630615	0.144	0.234024
DB00433	Prochlorperazine	-0.881165	0.128	0.225179
DB00434	Cyproheptadine	-0.940718	0.107	0.222492
DB00435	Nitric Oxide	-0.970478	0.017	0.126904
DB00436	Bendroflumethiazide	-0.791638	0.128	0.225179
DB00437	Allopurinol	-0.845051	0.048	0.179757
DB00439	Cerivastatin	-0.819738	0.054	0.182747
DB00440	Trimethoprim	0.306181	0.586	0.530235
DB00441	Gemcitabine	-0.648985	0.119	0.225179
DB00443	Betamethasone	0.363589	0.602	0.54078
DB00444	Teniposide	-1.52241	0.039	0.169591
DB00445	Epirubicin	-0.829863	0.121	0.225179
DB00446	Chloramphenicol	-0.633354	0.159	0.244726
DB00448	Lansoprazole	-0.981786	0.127	0.225179
DB00449	Dipivefrin	-1.31079	0.069	0.198362
DB00450	Droperidol	-0.958357	0.142	0.234024
DB00451	Levothyroxine	-1.32596	0.077	0.202897
DB00452	Framycetin	-0.70505	0.165	0.249166
DB00454	Meperidine	-1.44226	0.075	0.20091
DB00455	Loratadine	-1.87431	0.024	0.14371
DB00456	Cefalotin	-0.890804	0.162	0.246632
DB00457	Prazosin	-0.663425	0.205	0.276395
DB00458	Imipramine	-0.637991	0.214	0.28191
DB00459	Acitretin	-1.26749	0.084	0.206721
DB00461	Nabumetone	-0.628082	0.194	0.268184
DB00462	Methscopolamine bromide	4.02267	0.987	0.762245
DB00463	Metharbital	-1.76395	0.034	0.16235
DB00464	Sodium Tetradecyl Sulfate	2.90721	0.976	0.762245
DB00465	Ketorolac	0.115033	0.476	0.453999
DB00466	Picrotoxin	-1.04815	0.065	0.194867
DB00467	Enoxacin	-1.26473	0.046	0.179757
DB00468	Quinine	-1.64048	0.05	0.182043
DB00469	Tenoxicam	-0.627938	0.126	0.225179
DB00470	Dronabinol	-0.232449	0.381	0.388543
DB00471	Montelukast	-0.337203	0.226	0.28806
DB00472	Fluoxetine	-0.988985	0.075	0.20091
DB00473	Hexylcaine	-0.916304	0.033	0.16235
DB00474	Methohexital	1.18348	0.82	0.685213
DB00475	Chlordiazepoxide	-1.53604	0.052	0.182043
DB00476	Duloxetine	-1.9868	0.029	0.158402
DB00477	Chlorpromazine	-0.410704	0.21	0.279768
DB00478	Rimantadine	2.44376	0.947	0.762245
DB00479	Amikacin	0.805715	0.803	0.677325
DB00480	Lenalidomide	-1.61374	0.04	0.170302
DB00481	Raloxifene	-0.174236	0.302	0.335477
DB00482	Celecoxib	0.203703	0.511	0.47583
DB00483	Gallamine Triethiodide	-0.972959	0.127	0.225179
DB00484	Brimonidine	-1.24076	0.053	0.182043
DB00485	Dicloxacillin	-0.369291	0.303	0.335921
DB00486	Nabilone	1.40788	0.869	0.714691
DB00487	Pefloxacin	-1.36757	0.013	0.112406
DB00488	Altretamine	0.639937	0.598	0.538483
DB00489	Sotalol	-1.19151	0.067	0.197948
DB00490	Buspirone	-1.89304	0.025	0.145044
DB00491	Miglitol	-1.87242	0.015	0.1187
DB00492	Fosinopril	-1.27896	0.005	0.0817327
DB00493	Cefotaxime	-1.07645	0.11	0.223344
DB00494	Entacapone	-0.763806	0.112	0.223948
DB00495	Zidovudine	-1.51512	0.038	0.166863
DB00496	Darifenacin	-1.36054	0.067	0.197948
DB00497	Oxycodone	0.159748	0.542	0.498479
DB00498	Phenindione	0.524591	0.845	0.700613
DB00499	Flutamide	-1.06539	0.101	0.21993
DB00500	Tolmetin	-0.817147	0.155	0.24291
DB00501	Cimetidine	3.75789	0.988	0.762245
DB00502	Haloperidol	-1.31893	0.06	0.190594
DB00503	Ritonavir	-1.40977	0.059	0.189297
DB00504	Levallorphan	-0.406022	0.36	0.373246
DB00505	Tridihexethyl	4.02267	0.987	0.762245
DB00507	Nitazoxanide	-1.28633	0.018	0.130878
DB00508	Triflupromazine	-1.5318	0.048	0.179757
DB00509	Dextrothyroxine	-1.12281	0.07	0.198686
DB00511	Acetyldigitoxin	-0.790951	0.073	0.199611
DB00512	Vancomycin	0.758533	0.654	0.576621
DB00513	Aminocaproic Acid	6.67289	0.997	0.762245
DB00514	Dextromethorphan	-0.354655	0.311	0.341243
DB00515	Cisplatin	0.249546	0.531	0.489568
DB00517	Anisotropine methylbromide	4.02267	0.987	0.762245
DB00518	Albendazole	-0.438106	0.191	0.267004
DB00519	Trandolapril	-1.27896	0.005	0.0817327
DB00521	Carteolol	-0.505324	0.256	0.304788
DB00522	Bentiromide	-1.19723	0.052	0.182043
DB00523	Alitretinoin	-0.326879	0.336	0.357805
DB00524	Metolazone	-1.41461	0.061	0.191596
DB00525	Tolnaftate	-0.628332	0.149	0.238174
DB00527	Cinchocaine	-0.916353	0.085	0.207359
DB00528	Lercanidipine	0.197173	0.491	0.463959
DB00530	Erlotinib	-1.27585	0.07	0.198686
DB00531	Cyclophosphamide	-1.43467	0.055	0.182747
DB00533	Rofecoxib	-1.1688	0.072	0.199311
DB00534	Chlormerodrin	1.00508	0.749	0.643903
DB00535	Cefdinir	-1.6991	0.034	0.16235
DB00536	Guanidine	-1.13655	0.103	0.21993
DB00537	Ciprofloxacin	-1.57077	0.017	0.126904
DB00539	Toremifene	-0.773313	0.118	0.223948
DB00540	Nortriptyline	-0.914431	0.154	0.241851
DB00541	Vincristine	0.498682	0.692	0.604414
DB00542	Benazepril	-1.27896	0.005	0.0817327
DB00543	Amoxapine	-1.36878	0.066	0.196289
DB00544	Fluorouracil	-1.49312	0.058	0.189068
DB00545	Pyridostigmine	-0.344843	0.315	0.343612
DB00546	Adinazolam	0.0122342	0.448	0.438882
DB00547	Desoximetasone	-0.679884	0.152	0.240226
DB00548	Azelaic acid	-0.883998	0.083	0.205616
DB00549	Zafirlukast	0.219031	0.513	0.477098
DB00550	Propylthiouracil	1.85499	0.977	0.762245
DB00551	Acetohydroxamic acid	-0.895893	0.03	0.159204
DB00552	Pentostatin	-1.07713	0.032	0.16235
DB00553	Methoxsalen	-0.947243	0.034	0.16235
DB00554	Piroxicam	-1.65939	0.022	0.141576
DB00555	Lamotrigine	-0.652391	0.22	0.28622
DB00557	Hydroxyzine	-0.793376	0.079	0.202897
DB00558	Zanamivir	-0.776064	0.081	0.20336
DB00559	Bosentan	-1.59718	0.022	0.141576
DB00560	Tigecycline	-0.618541	0.272	0.313665
DB00561	Doxapram	1.5834	0.867	0.713571
DB00562	Benzthiazide	-1.06306	0.121	0.225179
DB00563	Methotrexate	-0.931879	0.083	0.205616
DB00564	Carbamazepine	-0.708173	0.128	0.225179
DB00565	Cisatracurium	2.21759	0.973	0.762245
DB00566	Succimer	-0.530289	0.137	0.231553
DB00567	Cephalexin	-0.854143	0.053	0.182043
DB00568	Cinnarizine	-0.570635	0.236	0.290873
DB00569	Fondaparinux	-0.486967	0.273	0.314494
DB00570	Vinblastine	0.0181939	0.359	0.373246
DB00571	Propranolol	-1.61443	0.043	0.175725
DB00572	Atropine	-0.302247	0.34	0.35984
DB00573	Fenoprofen	-2.08886	0.016	0.122711
DB00574	Fenfluramine	-1.47676	0.061	0.191596
DB00575	Clonidine	-0.956346	0.138	0.231844
DB00578	Carbenicillin	3.15791	0.971	0.762245
DB00579	Mazindol	-1.04983	0.067	0.197948
DB00580	Valdecoxib	-0.757128	0.196	0.269998
DB00582	Voriconazole	-0.618454	0.159	0.244726
DB00583	Levocarnitine	-1.11695	0.113	0.223948
DB00584	Enalapril	-0.580173	0.197	0.269998
DB00585	Nizatidine	1.18684	0.784	0.664805
DB00586	Diclofenac	-0.540068	0.257	0.305167
DB00587	Cinalukast	1.6618	0.939	0.762245
DB00588	Fluticasone propionate	-0.464383	0.261	0.308001
DB00589	Lisuride	-0.801688	0.164	0.248662
DB00590	Doxazosin	-1.5658	0.047	0.179757
DB00591	Fluocinolone acetonide	-0.18283	0.235	0.28996
DB00592	Piperazine	-1.09801	0.075	0.20091
DB00593	Ethosuximide	-0.0766719	0.33	0.354388
DB00594	Amiloride	0.0810653	0.426	0.421199
DB00595	Oxytetracycline	0.38482	0.632	0.560978
DB00596	Ulobetasol	-0.906499	0.033	0.16235
DB00598	Labetalol	-0.86755	0.167	0.250477
DB00599	Thiopental	-2.65269	0.002	0.0689069
DB00600	Monobenzone	-0.535827	0.213	0.281587
DB00601	Linezolid	-0.92835	0.08	0.202897
DB00602	Ivermectin	-2.65461	0.003	0.0746492
DB00603	Medroxyprogesterone acetate	0.219957	0.494	0.466204
DB00604	Cisapride	-1.24386	0.085	0.207359
DB00605	Sulindac	-0.546646	0.181	0.261344
DB00606	Cyclothiazide	-1.29278	0.08	0.202897
DB00607	Nafcillin	-0.603782	0.153	0.241126
DB00608	Chloroquine	-1.81674	0.025	0.145044
DB00610	Metaraminol	1.07334	0.823	0.686695
DB00611	Butorphanol	-0.0948216	0.453	0.439794
DB00612	Bisoprolol	-0.47366	0.267	0.309974
DB00613	Amodiaquine	-1.87398	0.013	0.112406
DB00614	Furazolidone	-1.50021	0.03	0.159204
DB00615	Rifabutin	-0.701533	0.109	0.223344
DB00616	Candoxatril	-0.745121	0.102	0.21993
DB00617	Paramethadione	0.892375	0.785	0.665401
DB00618	Demeclocycline	-0.051955	0.332	0.354388
DB00619	Imatinib	0.0487073	0.424	0.420149
DB00620	Triamcinolone	0.112511	0.439	0.431765
DB00621	Oxandrolone	-0.707467	0.128	0.225179
DB00622	Nicardipine	-1.1066	0.082	0.205181
DB00623	Fluphenazine	-0.556233	0.192	0.2674
DB00624	Testosterone	-0.149655	0.303	0.335921
DB00625	Efavirenz	-0.939255	0.008	0.0973685
DB00626	Bacitracin	-0.739221	0.092	0.212623
DB00627	Niacin	-0.765725	0.064	0.194473
DB00628	Clorazepic acid	-1.01017	0.123	0.225179
DB00629	Guanabenz	-1.00462	0.117	0.223948
DB00630	Alendronic acid	0.13843	0.496	0.467894
DB00631	Clofarabine	-0.74906	0.207	0.277422
DB00633	Dexmedetomidine	5.25432	0.997	0.762245
DB00634	Sulfacetamide	-0.888604	0.072	0.199311
DB00635	Prednisone	-0.150846	0.299	0.332805
DB00636	Clofibrate	0.819906	0.816	0.683797
DB00637	Astemizole	0.264894	0.552	0.504568
DB00639	Butoconazole	-1.30203	0.048	0.179757
DB00640	Adenosine	-0.600592	0.241	0.295248
DB00641	Simvastatin	-1.43038	0.059	0.189297
DB00642	Pemetrexed	-0.0524147	0.549	0.503676
DB00643	Mebendazole	-0.406183	0.21	0.279768
DB00644	Gonadorelin	0.807301	0.818	0.683797
DB00645	Dyclonine	-0.751083	0.13	0.226018
DB00647	Dextropropoxyphene	-2.09657	0.008	0.0973685
DB00648	Mitotane	-0.282504	0.246	0.299
DB00649	Stavudine	-0.809311	0.055	0.182747
DB00650	Leucovorin	-0.533458	0.197	0.269998
DB00651	Dyphylline	-3.1648	0.001	0.039289
DB00652	Pentazocine	-1.58608	0.032	0.16235
DB00653	Magnesium sulfate	-1.84563	0.011	0.109243
DB00654	Latanoprost	-0.540864	0.218	0.2855
DB00655	Estrone	0.440235	0.652	0.575311
DB00656	Trazodone	-0.982376	0.133	0.22754
DB00657	Mecamylamine	4.37505	0.984	0.762245
DB00659	Acamprosate	-2.73828	0.008	0.0973685
DB00661	Verapamil	-0.188817	0.372	0.381624
DB00663	Flumethasone	-0.906499	0.033	0.16235
DB00665	Nilutamide	-0.440851	0.178	0.258345
DB00666	Nafarelin	0.807301	0.818	0.683797
DB00668	Epinephrine	-0.922077	0.151	0.239152
DB00669	Sumatriptan	-0.103007	0.387	0.391984
DB00670	Pirenzepine	6.83538	1	0.762245
DB00671	Cefixime	-1.42604	0.042	0.173859
DB00672	Chlorpropamide	-0.50928	0.21	0.279768
DB00673	Aprepitant	-0.117808	0.568	0.516662
DB00674	Galantamine	0.389279	0.601	0.540749
DB00675	Tamoxifen	0.393367	0.611	0.547547
DB00677	Isoflurophate	-0.89271	0.147	0.236837
DB00678	Losartan	-1.4762	0.042	0.173859
DB00679	Thioridazine	-0.0689018	0.346	0.363783
DB00680	Moricizine	-1.01155	0.023	0.141895
DB00682	Warfarin	-1.32447	0.07	0.198686
DB00683	Midazolam	-1.63126	0.047	0.179757
DB00685	Trovafloxacin	-0.49782	0.179	0.258957
DB00686	Pentosan Polysulfate	0.00549187	0.532	0.490087
DB00687	Fludrocortisone	-0.138066	0.315	0.343612
DB00688	Mycophenolate mofetil	-0.11099	0.308	0.33995
DB00690	Flurazepam	-1.03407	0.116	0.223948
DB00691	Moexipril	-0.993553	0.025	0.145044
DB00692	Phentolamine	-2.10088	0.015	0.1187
DB00693	Fluorescein	-0.466236	0.246	0.299
DB00694	Daunorubicin	-0.653224	0.133	0.22754
DB00695	Furosemide	-0.361866	0.314	0.34319
DB00696	Ergotamine	-0.936961	0.068	0.198362
DB00697	Tizanidine	-0.938948	0.045	0.178999
DB00698	Nitrofurantoin	-0.499592	0.167	0.250477
DB00699	Nicergoline	1.07334	0.823	0.686695
DB00700	Eplerenone	-0.927291	0.094	0.215466
DB00701	Amprenavir	-1.1996	0.024	0.14371
DB00703	Methazolamide	-1.10693	0.099	0.21993
DB00704	Naltrexone	-1.67024	0.021	0.139139
DB00705	Delavirdine	-0.910599	0.021	0.139139
DB00706	Tamsulosin	-1.07435	0.113	0.223948
DB00707	Porfimer sodium	-0.392217	0.311	0.341243
DB00708	Sufentanil	-1.54139	0.038	0.166863
DB00709	Lamivudine	-1.17453	0.034	0.16235
DB00710	Ibandronate	-0.918185	0.032	0.16235
DB00711	Diethylcarbamazine	-1.07146	0.105	0.22038
DB00712	Flurbiprofen	-0.235032	0.373	0.382125
DB00713	Oxacillin	-0.338379	0.321	0.348459
DB00714	Apomorphine	-0.761579	0.143	0.234024
DB00715	Paroxetine	-1.64584	0.031	0.161827
DB00716	Nedocromil	-0.995292	0.065	0.194867
DB00717	Norethisterone	-0.0573099	0.34	0.35984
DB00718	Adefovir dipivoxil	-1.3295	0.04	0.170302
DB00719	Azatadine	-1.4912	0.012	0.109243
DB00720	Clodronic acid	-0.755753	0.175	0.255481
DB00721	Procaine	-0.0579357	0.413	0.412535
DB00722	Lisinopril	-1.00282	0.053	0.182043
DB00723	Methoxamine	2.6494	0.946	0.762245
DB00724	Imiquimod	-0.817743	0.143	0.234024
DB00725	Homatropine methylbromide	6.78017	0.998	0.762245
DB00726	Trimipramine	-0.00318002	0.457	0.44
DB00727	Nitroglycerin	-1.281	0.038	0.166863
DB00728	Rocuronium	-0.087003	0.303	0.335921
DB00730	Thiabendazole	-0.405224	0.303	0.335921
DB00731	Nateglinide	-1.71273	0.001	0.039289
DB00732	Atracurium besylate	2.21759	0.973	0.762245
DB00733	Pralidoxime	2.5852	0.954	0.762245
DB00734	Risperidone	-1.41932	0.068	0.198362
DB00735	Naftifine	-0.962212	0.066	0.196289
DB00736	Esomeprazole	-0.419436	0.401	0.403428
DB00737	Meclizine	-0.717725	0.105	0.22038
DB00738	Pentamidine	-0.21605	0.304	0.33653
DB00739	Hetacillin	-1.15671	0.021	0.139139
DB00740	Riluzole	-2.33096	0.006	0.0907896
DB00741	Hydrocortisone	0.56644	0.737	0.636028
DB00744	Zileuton	-1.97524	0.004	0.0814355
DB00745	Modafinil	-0.133224	0.455	0.439794
DB00746	Deferoxamine	-1.84962	0.021	0.139139
DB00747	Scopolamine	5.64755	0.998	0.762245
DB00748	Carbinoxamine	-1.4912	0.012	0.109243
DB00749	Etodolac	-0.949765	0.113	0.223948
DB00750	Prilocaine	-1.13452	0.055	0.182747
DB00751	Epinastine	-2.09511	0.012	0.109243
DB00752	Tranylcypromine	0.193605	0.509	0.47456
DB00753	Isoflurane	-1.60885	0.045	0.178999
DB00754	Ethotoin	-1.29752	0.001	0.039289
DB00755	Tretinoin	-0.887422	0.103	0.21993
DB00756	Hexachlorophene	0.388276	0.594	0.535527
DB00757	Dolasetron	-0.44384	0.29	0.327013
DB00758	Clopidogrel	5.37736	0.997	0.762245
DB00759	Tetracycline	-0.0684861	0.52	0.48121
DB00761	Potassium chloride	-0.740462	0.188	0.264793
DB00762	Irinotecan	0.726418	0.757	0.649783
DB00763	Methimazole	0.54638	0.763	0.65368
DB00764	Mometasone	-0.734389	0.151	0.239152
DB00765	Metyrosine	0.557939	0.714	0.620724
DB00767	Benzquinamide	-0.328783	0.321	0.348459
DB00768	Olopatadine	-0.269815	0.358	0.373072
DB00769	Hydrocortamate	-0.906499	0.033	0.16235
DB00770	Alprostadil	-0.353003	0.327	0.353431
DB00771	Clidinium	4.02267	0.987	0.762245
DB00772	Malathion	-1.30569	0.065	0.194867
DB00773	Etoposide	-0.294391	0.279	0.319434
DB00774	Hydroflumethiazide	-1.12545	0.101	0.21993
DB00775	Tirofiban	2.71422	0.958	0.762245
DB00776	Oxcarbazepine	-1.01155	0.023	0.141895
DB00777	Propiomazine	0.373819	0.603	0.541461
DB00778	Roxithromycin	1.22536	0.962	0.762245
DB00779	Nalidixic acid	-0.7505	0.078	0.202897
DB00780	Phenelzine	0.397862	0.639	0.565623
DB00782	Propantheline	-1.67946	0.033	0.16235
DB00783	Estradiol	0.64371	0.751	0.645375
DB00784	Mefenamic acid	0.450999	0.637	0.564075
DB00785	Cryptenamine	6.78017	0.998	0.762245
DB00786	Marimastat	0.727652	0.735	0.634792
DB00787	Acyclovir	-0.928314	0.017	0.126904
DB00788	Naproxen	-1.51654	0.059	0.189297
DB00789	Gadopentetic acid	-0.785157	0.097	0.21854
DB00790	Perindopril	-0.705863	0.084	0.206721
DB00792	Tripelennamine	-1.4912	0.012	0.109243
DB00793	Haloprogin	-0.695922	0.197	0.269998
DB00794	Primidone	-1.76395	0.034	0.16235
DB00795	Sulfasalazine	-0.847773	0.105	0.22038
DB00796	Candesartan cilexetil	-0.897262	0.089	0.21105
DB00797	Tolazoline	-0.850879	0.073	0.199611
DB00798	Gentamicin	-0.847349	0.083	0.205616
DB00799	Tazarotene	-1.13641	0.102	0.21993
DB00800	Fenoldopam	-0.510951	0.265	0.309974
DB00801	Halazepam	-1.1581	0.103	0.21993
DB00802	Alfentanil	-1.08607	0.03	0.159204
DB00803	Colistin	-0.184409	0.262	0.308001
DB00804	Dicyclomine	-0.044087	0.436	0.429192
DB00805	Minaprine	0.913282	0.792	0.670319
DB00806	Pentoxifylline	-0.969381	0.136	0.230559
DB00807	Proparacaine	-0.810419	0.054	0.182747
DB00808	Indapamide	-0.838509	0.161	0.245945
DB00809	Tropicamide	7.21489	1	0.762245
DB00810	Biperiden	6.67152	0.998	0.762245
DB00811	Ribavirin	-0.221434	0.368	0.378909
DB00812	Phenylbutazone	-0.665833	0.14	0.233452
DB00813	Fentanyl	-2.00609	0.013	0.112406
DB00814	Meloxicam	-0.627938	0.126	0.225179
DB00816	Orciprenaline	-0.555677	0.213	0.281587
DB00818	Propofol	-0.805063	0.178	0.258345
DB00819	Acetazolamide	-0.213308	0.367	0.378401
DB00820	Tadalafil	-0.88927	0.023	0.141895
DB00821	Carprofen	-0.627938	0.126	0.225179
DB00822	Disulfiram	-0.485743	0.169	0.250477
DB00823	Ethynodiol diacetate	-0.354677	0.197	0.269998
DB00824	Enprofylline	-1.49249	0.026	0.147036
DB00825	Levomenthol	-0.485305	0.292	0.328277
DB00827	Cinoxacin	-0.957754	0.092	0.212623
DB00829	Diazepam	-0.977752	0.133	0.22754
DB00830	Phenmetrazine	-0.607313	0.146	0.235734
DB00831	Trifluoperazine	-0.34832	0.222	0.28622
DB00833	Cefaclor	-2.14998	0.005	0.0817327
DB00834	Mifepristone	0.381045	0.609	0.546192
DB00835	Brompheniramine	-1.40732	0.055	0.182747
DB00836	Loperamide	-0.81987	0.118	0.223948
DB00837	Progabide	-1.00846	0.009	0.104975
DB00838	Clocortolone	-0.906499	0.033	0.16235
DB00839	Tolazamide	-1.1366	0.019	0.134652
DB00841	Dobutamine	-0.334853	0.268	0.310974
DB00842	Oxazepam	-0.755659	0.135	0.229908
DB00843	Donepezil	-2.03366	0.016	0.122711
DB00844	Nalbuphine	-0.0948216	0.453	0.439794
DB00845	Clofazimine	-0.648724	0.219	0.285974
DB00846	Flurandrenolide	-0.18283	0.235	0.28996
DB00847	Cysteamine	-2.26292	0.001	0.039289
DB00848	Levamisole	-0.106766	0.571	0.518128
DB00849	Methylphenobarbital	-2.63048	0.003	0.0746492
DB00850	Perphenazine	-1.58539	0.038	0.166863
DB00851	Dacarbazine	-0.324882	0.345	0.363073
DB00852	Pseudoephedrine	-0.0950966	0.359	0.373246
DB00854	Levorphanol	-0.0948216	0.453	0.439794
DB00855	Aminolevulinic acid	-0.827049	0.124	0.225179
DB00857	Terbinafine	-1.25924	0.013	0.112406
DB00858	Drostanolone	-0.707467	0.128	0.225179
DB00859	Penicillamine	-0.796919	0.076	0.202138
DB00860	Prednisolone	-0.575255	0.124	0.225179
DB00861	Diflunisal	-0.686429	0.208	0.278429
DB00862	Vardenafil	-2.01541	0.015	0.1187
DB00863	Ranitidine	6.12623	0.997	0.762245
DB00864	Tacrolimus	-1.04395	0.13	0.226018
DB00865	Benzphetamine	-1.20529	0.026	0.147036
DB00866	Alprenolol	-0.536202	0.14	0.233452
DB00867	Ritodrine	-1.36517	0.027	0.149668
DB00868	Benzonatate	-1.01155	0.023	0.141895
DB00869	Dorzolamide	-1.08257	0.104	0.21993
DB00870	Suprofen	-0.413308	0.282	0.321554
DB00871	Terbutaline	-1.0112	0.124	0.225179
DB00872	Conivaptan	-0.663434	0.2	0.272111
DB00873	Loteprednol	-0.906499	0.033	0.16235
DB00875	Flupentixol	-0.508428	0.262	0.308001
DB00876	Eprosartan	1.64684	0.867	0.713571
DB00877	Sirolimus	-0.627354	0.223	0.286355
DB00878	Chlorhexidine	-0.457617	0.286	0.324463
DB00879	Emtricitabine	-0.809311	0.055	0.182747
DB00880	Chlorothiazide	-0.741221	0.081	0.20336
DB00881	Quinapril	-0.918221	0.022	0.141576
DB00882	Clomifene	-0.081622	0.357	0.372203
DB00883	Isosorbide dinitrate	-1.281	0.038	0.166863
DB00884	Risedronic acid	-0.918185	0.032	0.16235
DB00886	Omapatrilat	-0.745121	0.102	0.21993
DB00887	Bumetanide	-0.676032	0.199	0.271576
DB00888	Mechlorethamine	-0.758879	0.049	0.18108
DB00889	Granisetron	0.765503	0.762	0.653574
DB00890	Dienestrol	-1.06322	0.071	0.199311
DB00892	Oxybuprocaine	-0.00237441	0.393	0.397343
DB00893	Iron Dextran	-0.80385	0.173	0.254386
DB00894	Testolactone	0.602648	0.587	0.530283
DB00895	Benzylpenicilloyl Polylysine	-0.674282	0.2	0.272111
DB00896	Rimexolone	-1.39638	0.057	0.18717
DB00897	Triazolam	-1.14399	0.102	0.21993
DB00898	Ethanol	-0.731409	0.161	0.245945
DB00899	Remifentanil	-0.0948216	0.453	0.439794
DB00900	Didanosine	-0.763918	0.125	0.225179
DB00901	Bitolterol	-0.555677	0.213	0.281587
DB00902	Methdilazine	-1.4912	0.012	0.109243
DB00903	Etacrynic acid	0.241302	0.545	0.501032
DB00904	Ondansetron	-0.298282	0.332	0.354388
DB00905	Bimatoprost	-0.328301	0.344	0.362191
DB00906	Tiagabine	0.19957	0.439	0.431765
DB00907	Cocaine	-0.362264	0.297	0.332064
DB00908	Quinidine	-1.68582	0.042	0.173859
DB00909	Zonisamide	0.0741459	0.483	0.459502
DB00910	Paricalcitol	-0.838401	0.048	0.179757
DB00912	Repaglinide	-1.81538	0.004	0.0814355
DB00913	Anileridine	-0.406022	0.36	0.373246
DB00914	Phenformin	-2.04073	0.01	0.106136
DB00915	Amantadine	-0.651834	0.204	0.275379
DB00916	Metronidazole	-1.2363	0.01	0.106136
DB00917	Dinoprostone	-0.266935	0.359	0.373246
DB00918	Almotriptan	1.33065	0.825	0.688107
DB00920	Ketotifen	-1.98247	0.026	0.147036
DB00921	Buprenorphine	-0.793223	0.168	0.250477
DB00922	Levosimendan	-0.439001	0.272	0.313665
DB00923	Ceforanide	-1.00182	0.048	0.179757
DB00924	Cyclobenzaprine	-1.07249	0.122	0.225179
DB00925	Phenoxybenzamine	-0.4261	0.196	0.269998
DB00926	Etretinate	-0.995032	0.138	0.231844
DB00927	Famotidine	-1.15985	0.062	0.192844
DB00928	Azacitidine	-0.314651	0.253	0.304453
DB00929	Misoprostol	-1.16551	0.06	0.190594
DB00931	Metacycline	-0.251778	0.365	0.377034
DB00932	Tipranavir	-1.48999	0.006	0.0907896
DB00933	Mesoridazine	-1.70492	0.044	0.177864
DB00934	Maprotiline	-0.727173	0.191	0.267004
DB00935	Oxymetazoline	-1.46078	0.059	0.189297
DB00936	Salicylic acid	-0.837543	0.174	0.254685
DB00937	Diethylpropion	-0.74301	0.115	0.223948
DB00938	Salmeterol	-0.931481	0.139	0.232999
DB00939	Meclofenamic acid	-0.438731	0.185	0.26305
DB00940	Methantheline	1.23107	0.876	0.719128
DB00941	Hexafluronium	2.5852	0.954	0.762245
DB00942	Cycrimine	0.714004	0.7	0.610449
DB00943	Zalcitabine	-1.39206	0.052	0.182043
DB00944	Demecarium	2.5852	0.954	0.762245
DB00945	Acetylsalicylic acid	-0.0574117	0.36	0.373246
DB00946	Phenprocoumon	-0.333941	0.472	0.451145
DB00947	Fulvestrant	-0.128769	0.29	0.327013
DB00948	Mezlocillin	-1.63002	0.049	0.18108
DB00949	Felbamate	-0.93374	0.065	0.194867
DB00950	Fexofenadine	-1.45476	0.009	0.104975
DB00951	Isoniazid	-0.529705	0.223	0.286355
DB00952	Naratriptan	-0.886137	0.025	0.145044
DB00953	Rizatriptan	-1.22318	0.081	0.20336
DB00956	Hydrocodone	-0.0948216	0.453	0.439794
DB00957	Norgestimate	-0.273193	0.229	0.289245
DB00959	Methylprednisolone	-0.679884	0.152	0.240226
DB00960	Pindolol	-0.824301	0.185	0.26305
DB00961	Mepivacaine	-0.621435	0.194	0.268184
DB00962	Zaleplon	-0.872353	0.064	0.194473
DB00963	Bromfenac	-0.627938	0.126	0.225179
DB00964	Apraclonidine	3.75187	0.987	0.762245
DB00966	Telmisartan	-1.31947	0.075	0.20091
DB00967	Desloratadine	-0.677729	0.22	0.28622
DB00968	Methyldopa	-0.233039	0.332	0.354388
DB00969	Alosetron	0.706827	0.726	0.628959
DB00970	Dactinomycin	-1.42549	0.034	0.16235
DB00972	Azelastine	-1.70338	0.026	0.147036
DB00973	Ezetimibe	-0.392812	0.305	0.337137
DB00974	Edetic Acid	-1.07593	0.021	0.139139
DB00975	Dipyridamole	-1.35987	0.076	0.202138
DB00976	Telithromycin	-1.0164	0.014	0.116121
DB00977	Ethinylestradiol	0.317745	0.596	0.536898
DB00978	Lomefloxacin	-1.19485	0.018	0.130878
DB00979	Cyclopentolate	3.15791	0.971	0.762245
DB00980	Ramelteon	3.69508	0.988	0.762245
DB00981	Physostigmine	5.15036	0.992	0.762245
DB00982	Isotretinoin	-0.233494	0.236	0.290873
DB00983	Formoterol	-1.1989	0.053	0.182043
DB00984	Nandrolone phenpropionate	-0.336279	0.188	0.264793
DB00985	Dimenhydrinate	-1.38478	0.072	0.199311
DB00986	Glycopyrronium	6.78017	0.998	0.762245
DB00987	Cytarabine	-0.756031	0.242	0.296311
DB00988	Dopamine	-0.49569	0.283	0.322038
DB00989	Rivastigmine	2.5852	0.954	0.762245
DB00990	Exemestane	-0.473538	0.18	0.260068
DB00991	Oxaprozin	-0.581743	0.171	0.252606
DB00992	Methyl aminolevulinate	1.76284	0.941	0.762245
DB00993	Azathioprine	-0.783754	0.185	0.26305
DB00994	Neomycin	-0.551578	0.206	0.277422
DB00995	Auranofin	-1.2272	0.06	0.190594
DB00996	Gabapentin	-2.5741	0.008	0.0973685
DB00997	Doxorubicin	-0.311618	0.222	0.28622
DB00998	Frovatriptan	-0.869621	0.044	0.177864
DB00999	Hydrochlorothiazide	-1.10349	0.111	0.223344
DB01001	Salbutamol	-1.15372	0.1	0.21993
DB01002	Levobupivacaine	-1.01849	0.124	0.225179
DB01003	Cromoglicic acid	-0.167547	0.532	0.490087
DB01004	Ganciclovir	-0.740348	0.074	0.200146
DB01005	Hydroxyurea	-0.951135	0.015	0.1187
DB01006	Letrozole	1.37191	0.826	0.688172
DB01007	Tioconazole	0.977152	0.735	0.634792
DB01008	Busulfan	2.73484	0.966	0.762245
DB01009	Ketoprofen	-0.3223	0.34	0.35984
DB01010	Edrophonium	2.5852	0.954	0.762245
DB01011	Metyrapone	-0.804421	0.13	0.226018
DB01012	Cinacalcet	-0.99062	0.068	0.198362
DB01013	Clobetasol propionate	-0.384233	0.209	0.279266
DB01014	Balsalazide	-2.09663	0.013	0.112406
DB01015	Sulfamethoxazole	-0.850527	0.052	0.182043
DB01016	Glyburide	-3.16638	0	0
DB01017	Minocycline	-0.408277	0.283	0.322038
DB01018	Guanfacine	-0.753899	0.188	0.264793
DB01019	Bethanechol	6.53762	1	0.762245
DB01020	Isosorbide Mononitrate	-1.01312	0.026	0.147036
DB01021	Trichlormethiazide	-1.32128	0.074	0.200146
DB01022	Phylloquinone	-0.727468	0.149	0.238174
DB01023	Felodipine	-0.808585	0.142	0.234024
DB01024	Mycophenolic acid	-0.14762	0.318	0.346378
DB01025	Amlexanox	0.359189	0.645	0.570483
DB01026	Ketoconazole	-0.754142	0.128	0.225179
DB01028	Methoxyflurane	-1.79559	0.032	0.16235
DB01029	Irbesartan	-1.03789	0.067	0.197948
DB01030	Topotecan	0.135156	0.471	0.450766
DB01031	Ethinamate	-0.789471	0.09	0.21105
DB01032	Probenecid	-0.830325	0.153	0.241126
DB01033	Mercaptopurine	-0.866278	0.101	0.21993
DB01034	Cerulenin	-1.11791	0.041	0.173242
DB01035	Procainamide	-1.20054	0.087	0.209274
DB01036	Tolterodine	-1.90245	0.017	0.126904
DB01037	Selegiline	-0.839156	0.041	0.173242
DB01038	Carphenazine	4.43115	0.995	0.762245
DB01039	Fenofibrate	-1.51673	0.053	0.182043
DB01041	Thalidomide	-0.311516	0.232	0.289245
DB01042	Melphalan	-0.598511	0.245	0.298353
DB01043	Memantine	0.394498	0.616	0.550266
DB01044	Gatifloxacin	-0.438762	0.285	0.323656
DB01045	Rifampicin	-2.56419	0	0
DB01046	Lubiprostone	-0.757372	0.092	0.212623
DB01047	Fluocinonide	-0.346116	0.228	0.289245
DB01048	Abacavir	-0.809311	0.055	0.182747
DB01049	Ergoloid mesylate	-0.744543	0.202	0.274499
DB01050	Ibuprofen	-2.66255	0.003	0.0746492
DB01051	Novobiocin	-1.29772	0.035	0.163978
DB01053	Benzylpenicillin	6.68539	0.998	0.762245
DB01054	Nitrendipine	-1.16177	0.09	0.21105
DB01055	Mimosine	-0.295713	0.368	0.378909
DB01056	Tocainide	-1.01155	0.023	0.141895
DB01057	Echothiophate	2.5852	0.954	0.762245
DB01058	Praziquantel	-1.12346	0.004	0.0814355
DB01059	Norfloxacin	-2.63067	0.003	0.0746492
DB01060	Amoxicillin	6.44881	0.996	0.762245
DB01062	Oxybutynin	-0.80037	0.165	0.249166
DB01063	Acetophenazine	-0.382023	0.219	0.285974
DB01064	Isoprenaline	-0.577792	0.172	0.253916
DB01065	Melatonin	-0.711732	0.112	0.223948
DB01067	Glipizide	-2.24671	0	0
DB01068	Clonazepam	-1.50734	0.057	0.18717
DB01069	Promethazine	-0.0300343	0.401	0.403428
DB01070	Dihydrotachysterol	-0.838401	0.048	0.179757
DB01071	Mequitazine	-0.481626	0.278	0.318452
DB01072	Atazanavir	-2.00774	0.012	0.109243
DB01073	Fludarabine	-0.945967	0.098	0.219031
DB01074	Perhexiline	-0.516941	0.148	0.237423
DB01075	Diphenhydramine	-1.38949	0.066	0.196289
DB01076	Atorvastatin	-0.101917	0.32	0.347711
DB01077	Etidronic acid	-0.508539	0.245	0.298353
DB01078	Deslanoside	-0.790951	0.073	0.199611
DB01079	Tegaserod	-0.181421	0.381	0.388543
DB01080	Vigabatrin	-0.920921	0.031	0.161827
DB01081	Diphenoxylate	-1.40408	0.049	0.18108
DB01082	Streptomycin	0.369415	0.547	0.502458
DB01083	Orlistat	0.480773	0.643	0.568938
DB01084	Emedastine	-1.4912	0.012	0.109243
DB01085	Pilocarpine	6.78017	0.998	0.762245
DB01086	Benzocaine	-0.621435	0.194	0.268184
DB01087	Primaquine	-0.193589	0.327	0.353431
DB01088	Iloprost	-1.72252	0.036	0.165207
DB01089	Deserpidine	-0.716678	0.124	0.225179
DB01090	Pentolinium	3.44222	0.999	0.762245
DB01091	Butenafine	-2.02769	0.007	0.0944357
DB01092	Ouabain	0.177595	0.491	0.463959
DB01094	Hesperetin	0.388921	0.616	0.550266
DB01095	Fluvastatin	-0.829874	0.171	0.252606
DB01097	Leflunomide	-0.521801	0.177	0.257562
DB01098	Rosuvastatin	-1.25499	0.027	0.149668
DB01099	Flucytosine	-0.708562	0.108	0.223344
DB01100	Pimozide	-0.760626	0.151	0.239152
DB01101	Capecitabine	-0.630615	0.144	0.234024
DB01102	Arbutamine	-0.47366	0.267	0.309974
DB01103	Quinacrine	-0.986478	0.068	0.198362
DB01104	Sertraline	-0.411616	0.295	0.330323
DB01105	Sibutramine	-0.837505	0.174	0.254685
DB01106	Levocabastine	-1.04614	0.008	0.0973685
DB01107	Methyprylon	-0.77277	0.184	0.262461
DB01108	Trilostane	0.126416	0.45	0.439794
DB01109	Heparin	0.875186	0.764	0.653999
DB01110	Miconazole	0.110562	0.475	0.453432
DB01112	Cefuroxime	-0.705281	0.221	0.28622
DB01113	Papaverine	-0.00436934	0.352	0.36819
DB01114	Chlorphenamine	-1.31341	0.08	0.202897
DB01115	Nifedipine	-1.6675	0.037	0.166863
DB01117	Atovaquone	-1.25493	0.063	0.193535
DB01118	Amiodarone	-1.12712	0.068	0.198362
DB01119	Diazoxide	-1.14473	0.102	0.21993
DB01120	Gliclazide	-0.572178	0.184	0.262461
DB01121	Phenacemide	0.530622	0.559	0.509096
DB01122	Ambenonium	2.5852	0.954	0.762245
DB01123	Proflavine	2.22072	0.971	0.762245
DB01124	Tolbutamide	-1.75938	0.007	0.0944357
DB01125	Anisindione	-1.0077	0.061	0.191596
DB01126	Dutasteride	0.121367	0.529	0.487925
DB01127	Econazole	-0.176801	0.307	0.339013
DB01128	Bicalutamide	-0.216756	0.274	0.31516
DB01129	Rabeprazole	-0.175961	0.319	0.346793
DB01130	Prednicarbate	-0.452272	0.167	0.250477
DB01131	Proguanil	-0.888604	0.072	0.199311
DB01132	Pioglitazone	-1.75117	0.031	0.161827
DB01133	Tiludronic acid	-0.145331	0.423	0.420149
DB01134	Desoxycorticosterone pivalate	-0.393405	0.214	0.28191
DB01135	Doxacurium	1.06027	0.748	0.64329
DB01136	Carvedilol	-1.78075	0.021	0.139139
DB01137	Levofloxacin	-2.15431	0.008	0.0973685
DB01138	Sulfinpyrazone	-0.932229	0.129	0.225697
DB01139	Cefapirin	0.280703	0.558	0.508599
DB01140	Cefadroxil	6.7523	0.998	0.762245
DB01142	Doxepin	-1.14729	0.108	0.223344
DB01143	Amifostine	-0.283419	0.413	0.412535
DB01144	Diclofenamide	-1.08257	0.104	0.21993
DB01146	Diphenylpyraline	-0.587141	0.169	0.250477
DB01148	Flavoxate	-0.904681	0.029	0.158402
DB01149	Nefazodone	-1.1111	0.064	0.194473
DB01151	Desipramine	-1.24653	0.087	0.209274
DB01153	Sertaconazole	-1.16312	0.07	0.198686
DB01154	Thiamylal	-0.749667	0.088	0.210324
DB01156	Bupropion	-0.724265	0.194	0.268184
DB01157	Trimetrexate	-1.11353	0.111	0.223344
DB01158	Bretylium	-1.06831	0.106	0.221441
DB01159	Halothane	-1.76002	0.036	0.165207
DB01160	Dinoprost tromethamine	-1.51577	0.047	0.179757
DB01161	Chloroprocaine	0.0531627	0.592	0.533939
DB01162	Terazosin	-0.460536	0.174	0.254685
DB01164	Calcium Chloride	-0.827049	0.124	0.225179
DB01165	Ofloxacin	-1.4612	0.032	0.16235
DB01166	Cilostazol	-0.246286	0.408	0.409
DB01167	Itraconazole	-1.34357	0.077	0.202897
DB01168	Procarbazine	-0.750471	0.173	0.254386
DB01169	Arsenic trioxide	-0.228065	0.247	0.299
DB01170	Guanethidine	5.25432	0.997	0.762245
DB01171	Moclobemide	-1.0199	0.084	0.206721
DB01173	Orphenadrine	-1.705	0.043	0.175725
DB01174	Phenobarbital	-2.26073	0.014	0.116121
DB01175	Escitalopram	0.623377	0.707	0.615355
DB01176	Cyclizine	-0.186616	0.367	0.378401
DB01177	Idarubicin	-0.654937	0.156	0.243522
DB01178	Chlormezanone	-1.14759	0.038	0.166863
DB01179	Podofilox	0.274906	0.559	0.509096
DB01180	Rescinnamine	-2.4434	0	0
DB01181	Ifosfamide	-0.939255	0.008	0.0973685
DB01182	Propafenone	-1.17768	0.099	0.21993
DB01183	Naloxone	-0.942021	0.093	0.214491
DB01184	Domperidone	-0.221673	0.274	0.31516
DB01185	Fluoxymesterone	-0.253089	0.275	0.315986
DB01186	Pergolide	-1.29466	0.081	0.20336
DB01188	Ciclopirox	-0.423054	0.218	0.2855
DB01189	Desflurane	-2.14411	0.024	0.14371
DB01191	Dexfenfluramine	-1.44502	0.067	0.197948
DB01192	Oxymorphone	-0.0948216	0.453	0.439794
DB01193	Acebutolol	-0.505324	0.256	0.304788
DB01194	Brinzolamide	-1.08257	0.104	0.21993
DB01195	Flecainide	-1.81118	0.023	0.141895
DB01196	Estramustine	-0.383477	0.188	0.264793
DB01197	Captopril	0.109188	0.497	0.46864
DB01198	Zopiclone	-0.527301	0.219	0.285974
DB01199	Tubocurarine	-1.32703	0.069	0.198362
DB01200	Bromocriptine	-1.25578	0.084	0.206721
DB01202	Levetiracetam	-1.1683	0.003	0.0746492
DB01203	Nadolol	-0.47366	0.267	0.309974
DB01204	Mitoxantrone	0.736995	0.798	0.674124
DB01205	Flumazenil	-1.45033	0.058	0.189068
DB01206	Lomustine	1.49313	0.945	0.762245
DB01207	Ridogrel	-0.87234	0.027	0.149668
DB01208	Sparfloxacin	-1.57077	0.017	0.126904
DB01209	Dezocine	-0.079742	0.524	0.484111
DB01210	Levobunolol	-1.41239	0.05	0.182043
DB01211	Clarithromycin	-1.18458	0.007	0.0944357
DB01212	Ceftriaxone	-0.0203576	0.463	0.444821
DB01213	Fomepizole	-1.52846	0	0
DB01214	Metipranolol	-0.505324	0.256	0.304788
DB01215	Estazolam	-1.1581	0.103	0.21993
DB01216	Finasteride	2.13777	0.928	0.754624
DB01217	Anastrozole	0.602648	0.587	0.530283
DB01218	Halofantrine	-1.16644	0.055	0.182747
DB01219	Dantrolene	-2.16669	0	0
DB01220	Rifaximin	-0.939255	0.008	0.0973685
DB01221	Ketamine	-0.473563	0.293	0.32907
DB01222	Budesonide	-0.540858	0.151	0.239152
DB01223	Aminophylline	0.0770828	0.429	0.423418
DB01224	Quetiapine	-1.0435	0.126	0.225179
DB01225	Enoxaparin	-0.486967	0.273	0.314494
DB01226	Mivacurium	6.33442	0.998	0.762245
DB01227	Levacetylmethadol	-0.612714	0.217	0.285024
DB01228	Encainide	-0.427192	0.313	0.342264
DB01229	Paclitaxel	-0.444889	0.189	0.265534
DB01230	Pemoline	-0.939478	0.111	0.223344
DB01231	Diphenidol	0.519947	0.671	0.588597
DB01232	Saquinavir	-0.898943	0.14	0.233452
DB01233	Metoclopramide	0.186151	0.522	0.482662
DB01234	Dexamethasone	0.655013	0.784	0.664805
DB01235	Levodopa	0.847957	0.852	0.705112
DB01236	Sevoflurane	-2.14411	0.024	0.14371
DB01237	Bromodiphenhydramine	-1.4912	0.012	0.109243
DB01238	Aripiprazole	-1.3823	0.08	0.202897
DB01239	Chlorprothixene	0.245058	0.535	0.492445
DB01240	Epoprostenol	-0.373186	0.309	0.340886
DB01241	Gemfibrozil	-2.27376	0.008	0.0973685
DB01242	Clomipramine	0.0452594	0.464	0.445018
DB01243	Chloroxine	3.25199	0.978	0.762245
DB01244	Bepridil	-0.422572	0.213	0.281587
DB01245	Decamethonium	3.01809	0.96	0.762245
DB01246	Alimemazine	-0.605374	0.161	0.245945
DB01247	Isocarboxazid	-0.92835	0.08	0.202897
DB01248	Docetaxel	-0.446269	0.19	0.265938
DB01250	Olsalazine	-2.86029	0	0
DB01251	Gliquidone	2.817	0.992	0.762245
DB01252	Mitiglinide	-1.71273	0.001	0.039289
DB01253	Ergometrine	7.7372	1	0.762245
DB01254	Dasatinib	-0.831521	0.145	0.234797
DB01255	Lisdexamfetamine	-0.883375	0.039	0.169591
DB01257	Eculizumab	-1.0305	0.125	0.225179
DB01259	Lapatinib	-0.87972	0.098	0.219031
DB01260	Desonide	-0.18283	0.235	0.28996
DB01261	Sitagliptin	0.390185	0.629	0.558759
DB01262	Decitabine	-1.17914	0.09	0.21105
DB01263	Posaconazole	-1.13176	0.048	0.179757
DB01265	Telbivudine	-0.887908	0.037	0.166863
DB01267	Paliperidone	-1.20173	0.097	0.21854
DB01268	Sunitinib	-1.10189	0.076	0.202138
DB01269	Panitumumab	-1.10384	0.064	0.194473
DB01270	Ranibizumab	-0.639379	0.184	0.262461
DB01271	Idursulfase	-0.790872	0.038	0.166863
DB01272	Alglucosidase alfa	-0.88858	0.024	0.14371
DB01273	Varenicline	2.8751	0.964	0.762245
DB01274	Arformoterol	-0.47366	0.267	0.309974
DB01275	Hydralazine	-0.102203	0.337	0.358699
DB01276	Exenatide	-0.684035	0.097	0.21854
DB01277	Mecasermin	-0.520891	0.25	0.301816
DB01278	Pramlintide	5.02498	0.999	0.762245
DB01279	Galsulfase	-0.790872	0.038	0.166863
DB01280	Nelarabine	-0.844943	0.033	0.16235
DB01281	Abatacept	-0.814993	0.15	0.238581
DB01282	Carbetocin	-0.479858	0.325	0.352119
DB01283	Lumiracoxib	-0.627938	0.126	0.225179
DB01284	Tetracosactide	-0.776987	0.18	0.260068
DB01285	Corticotropin	-0.0379229	0.548	0.50317
DB01288	Fenoterol	-0.4223	0.291	0.327976
DB01289	Glisoxepide	2.49029	0.982	0.762245
DB01291	Pirbuterol	-0.505324	0.256	0.304788
DB01294	Bismuth subsalicylate	-0.627938	0.126	0.225179
DB01295	Bevantolol	-0.405596	0.319	0.346793
DB01296	Glucosamine	-1.32445	0.073	0.199611
DB01297	Practolol	-0.505324	0.256	0.304788
DB01301	Rolitetracycline	-0.406024	0.301	0.334532
DB01303	Oxtriphylline	0.159086	0.5	0.470676
DB01306	Insulin Aspart	-0.64726	0.127	0.225179
DB01307	Insulin Detemir	-0.64726	0.127	0.225179
DB01309	Insulin Glulisine	-0.64726	0.127	0.225179
DB01320	Fosphenytoin	-1.01155	0.023	0.141895
DB01324	Polythiazide	-0.984752	0.053	0.182043
DB01325	Quinethazone	-0.952788	0.086	0.208436
DB01326	Cefamandole	-0.10767	0.35	0.367299
DB01327	Cefazolin	-0.899996	0.116	0.223948
DB01328	Cefonicid	-0.124849	0.45	0.439794
DB01329	Cefoperazone	2.12161	0.924	0.751644
DB01330	Cefotetan	0.556131	0.651	0.574881
DB01331	Cefoxitin	-1.16293	0.015	0.1187
DB01333	Cefradine	6.37663	0.993	0.762245
DB01336	Metocurine	1.06027	0.748	0.64329
DB01337	Pancuronium	3.24508	0.986	0.762245
DB01338	Pipecuronium	3.7035	0.98	0.762245
DB01339	Vecuronium	3.16071	0.974	0.762245
DB01340	Cilazapril	-1.27896	0.005	0.0817327
DB01345	Potassium cation	-0.790951	0.073	0.199611
DB01346	Quinidine barbiturate	-1.7783	0.016	0.122711
DB01348	Spirapril	-1.27896	0.005	0.0817327
DB01349	Tasosartan	2.82012	0.951	0.762245
DB01351	Amobarbital	-1.87475	0.021	0.139139
DB01352	Aprobarbital	-1.87475	0.021	0.139139
DB01353	Butobarbital	-1.87475	0.021	0.139139
DB01354	Heptabarbital	-1.87475	0.021	0.139139
DB01355	Hexobarbital	-1.87475	0.021	0.139139
DB01356	Lithium cation	-0.893806	0.09	0.21105
DB01357	Mestranol	-1.00465	0.065	0.194867
DB01359	Penbutolol	-0.946197	0.149	0.238174
DB01363	Ephedra sinica root	-1.07158	0.119	0.225179
DB01364	Ephedrine	-2.02416	0.005	0.0817327
DB01365	Mephentermine	-0.766837	0.178	0.258345
DB01366	Procaterol	-1.96894	0.009	0.104975
DB01367	Rasagiline	-0.852276	0.095	0.21621
DB01370	Aluminium	-2.04844	0.026	0.147036
DB01373	Calcium	-0.844028	0.111	0.223344
DB01375	Aluminium monostearate	-0.487382	0.278	0.318452
DB01380	Cortisone acetate	-0.125183	0.387	0.391984
DB01381	Ginkgo biloba	-0.353723	0.323	0.350291
DB01382	Glymidine	-1.11622	0.001	0.039289
DB01384	Paramethasone	-0.906499	0.033	0.16235
DB01388	Mibefradil	-0.730721	0.116	0.223948
DB01392	Yohimbine	-2.44412	0.015	0.1187
DB01393	Bezafibrate	-1.90507	0.017	0.126904
DB01394	Colchicine	0.326044	0.567	0.515962
DB01395	Drospirenone	-0.203013	0.271	0.313665
DB01396	Digitoxin	-0.334282	0.239	0.293279
DB01397	Magnesium salicylate	-0.411553	0.299	0.332805
DB01399	Salsalate	-0.627938	0.126	0.225179
DB01400	Neostigmine	-1.13303	0.054	0.182747
DB01401	Choline magnesium trisalicylate	-0.627938	0.126	0.225179
DB01403	Methotrimeprazine	-0.975765	0.134	0.228727
DB01404	Ginseng	-1.79367	0	0
DB01406	Danazol	0.341388	0.587	0.530283
DB01407	Clenbuterol	-2.36838	0.002	0.0689069
DB01408	Bambuterol	-0.892328	0.145	0.234797
DB01409	Tiotropium	6.78017	0.998	0.762245
DB01410	Ciclesonide	-0.18283	0.235	0.28996
DB01411	Pranlukast	-0.154784	0.295	0.330323
DB01412	Theobromine	-1.11134	0.005	0.0817327
DB01418	Acenocoumarol	-0.333941	0.472	0.451145
DB01419	Antrafenine	-0.627938	0.126	0.225179
DB01420	Testosterone propionate	-0.355734	0.209	0.279266
DB01421	Paromomycin	-0.825193	0.042	0.173859
DB01422	Nitroxoline	-0.403738	0.184	0.262461
DB01424	Aminophenazone	-0.627938	0.126	0.225179
DB01425	Alizapride	2.5067	0.946	0.762245
DB01426	Ajmaline	-1.33935	0.005	0.0817327
DB01427	Amrinone	-1.84106	0.025	0.145044
DB01428	Oxybenzone	0.256258	0.521	0.481936
DB01429	Aprindine	-0.642242	0.145	0.234797
DB01430	Almitrine	-0.790951	0.073	0.199611
DB01431	Allylestrenol	-0.273193	0.229	0.289245
DB01433	Methadyl acetate	-0.911314	0.074	0.200146
DB01435	Antipyrine	-0.627938	0.126	0.225179
DB01436	Alfacalcidol	-1.22045	0.076	0.202138
DB01437	Glutethimide	-0.77277	0.184	0.262461
DB01438	Phenazopyridine	-1.2256	0.024	0.14371
DB01439	3-Methylthiofentanyl	-0.0948216	0.453	0.439794
DB01440	gamma-Hydroxybutyric acid	-1.03193	0.015	0.1187
DB01442	MMDA	-0.615452	0.194	0.268184
DB01444	Dimethylthiambutene	-0.386108	0.301	0.334532
DB01445	Bufotenine	-0.122244	0.424	0.420149
DB01446	Indopan	-1.73717	0.037	0.166863
DB01452	Diamorphine	-0.131816	0.426	0.421199
DB01454	Midomafetamine	-0.530931	0.263	0.308691
DB01460	Diethyltryptamine	-0.70126	0.092	0.212623
DB01462	Etonitazene	-0.0948216	0.453	0.439794
DB01463	Fencamfamin	-0.939478	0.111	0.223344
DB01465	2,5-Dimethoxyamphetamine	6.44881	0.996	0.762245
DB01466	Ethylmorphine	-0.406022	0.36	0.373246
DB01472	4-Methoxyamphetamine	-0.932141	0.03	0.159204
DB01483	Barbital	-1.87475	0.021	0.139139
DB01484	4-Bromo-2,5-dimethoxyamphetamine	6.54612	0.998	0.762245
DB01488	Dimethyltryptamine	-0.0658139	0.44	0.432369
DB01493	Ethylestrenol	-0.343808	0.19	0.265938
DB01496	Barbituric acid derivative	-1.87475	0.021	0.139139
DB01497	Etorphine	-0.915559	0.153	0.241126
DB01501	Difenoxin	-0.406022	0.36	0.373246
DB01509	Tenamfetamine	-0.378208	0.343	0.361818
DB01516	3,4,5-Trimethoxyamphetamine	6.44881	0.996	0.762245
DB01520	Tenocyclidine	-0.53149	0.257	0.305167
DB01524	Androstenediol	0.382768	0.602	0.54078
DB01528	4-Methyl-2,5-dimethoxyamphetamine	-0.861871	0.058	0.189068
DB01535	Carfentanil	-0.0948216	0.453	0.439794
DB01536	Androstenedione	-1.03084	0.095	0.21621
DB01537	4-Bromo-2,5-dimethoxyphenethylamine	1.20022	0.826	0.688172
DB01544	Flunitrazepam	-0.693746	0.207	0.277422
DB01548	Diprenorphine	0.356849	0.626	0.556535
DB01549	Rolicyclidine	-0.483572	0.292	0.328277
DB01551	Dihydrocodeine	-0.406022	0.36	0.373246
DB01556	Chlorphentermine	-0.528271	0.264	0.30954
DB01558	Bromazepam	-1.1581	0.103	0.21993
DB01559	Clotiazepam	-0.151337	0.387	0.391984
DB01565	Dihydromorphine	-1.29176	0.066	0.196289
DB01567	Fludiazepam	-0.151337	0.387	0.391984
DB01571	3-Methylfentanyl	-0.0948216	0.453	0.439794
DB01576	Dextroamphetamine	-0.652474	0.189	0.265534
DB01577	Metamfetamine	-0.894768	0.154	0.241851
DB01579	Phendimetrazine	-0.836658	0.102	0.21993
DB01580	Oxprenolol	-0.285811	0.354	0.36942
DB01583	Liotrix	-1.38237	0.027	0.149668
DB01586	Ursodeoxycholic acid	-0.940091	0.036	0.165207
DB01587	Ketazolam	-0.130017	0.429	0.423418
DB01588	Prazepam	-1.1581	0.103	0.21993
DB01589	Quazepam	-1.1581	0.103	0.21993
DB01590	Everolimus	-2.63712	0	0
DB01591	Solifenacin	-1.66672	0.037	0.166863
DB01592	Iron	0.26333	0.553	0.504863
DB01593	Zinc	1.63583	0.976	0.762245
DB01594	Cinolazepam	-0.151337	0.387	0.391984
DB01595	Nitrazepam	-1.12123	0.106	0.221441
DB01597	Cilastatin	3.14264	0.976	0.762245
DB01599	Probucol	-2.01653	0.003	0.0746492
DB01600	Tiaprofenic acid	-0.627938	0.126	0.225179
DB01601	Lopinavir	-1.14491	0.008	0.0973685
DB01606	Tazobactam	-0.707467	0.128	0.225179
DB01608	Periciazine	-0.592999	0.145	0.234797
DB01611	Hydroxychloroquine	-1.97503	0.014	0.116121
DB01612	Amyl Nitrite	-1.281	0.038	0.166863
DB01613	Erythrityl tetranitrate	-0.686259	0.094	0.215466
DB01614	Acepromazine	0.126824	0.514	0.477433
DB01615	Aceprometazine	-1.4912	0.012	0.109243
DB01616	Alverine	-0.722737	0.137	0.231553
DB01618	Molindone	-1.55924	0.05	0.182043
DB01619	Phenindamine	-1.4912	0.012	0.109243
DB01620	Pheniramine	-0.764296	0.074	0.200146
DB01621	Pipotiazine	-0.0913405	0.457	0.44
DB01622	Thioproperazine	-0.431526	0.294	0.329532
DB01623	Thiothixene	-0.905666	0.15	0.238581
DB01624	Zuclopenthixol	-0.962647	0.135	0.229908
DB01625	Isopropamide	-0.644908	0.228	0.289245
DB01626	Pargyline	-0.92835	0.08	0.202897
DB01628	Etoricoxib	-0.109109	0.294	0.329532
DB01631	Methyl Nonanoate (Ester)	4.65176	0.986	0.762245
DB01632	5-O-phosphono-alpha-D-ribofuranosyl diphosphate	-0.927715	0.041	0.173242
DB01643	Thymidine monophosphate	-1.16854	0.063	0.193535
DB01645	Genistein	0.548346	0.705	0.613853
DB01649	7-methyl-GpppA	-0.732496	0.142	0.234024
DB01650	trans-2-hydroxycinnamic acid	-0.789471	0.09	0.21105
DB01656	Roflumilast	-2.69009	0	0
DB01686	N,N-dimethylarginine	-0.600181	0.233	0.289245
DB01694	D-tartaric acid	-2.47969	0.005	0.0817327
DB01698	Rutin	-0.932708	0.157	0.243522
DB01708	Prasterone	-0.255667	0.272	0.313665
DB01718	Cetrimonium	-0.724162	0.114	0.223948
DB01727	Isocitric Acid	-1.10876	0.004	0.0814355
DB01744	Camphor	-1.29323	0.056	0.184699
DB01752	S-adenosyl-L-homocysteine	-1.19149	0.105	0.22038
DB01759	Kojic acid	-0.954216	0.115	0.223948
DB01761	4-[5-[2-(1-Phenyl-Ethylamino)-Pyrimidin-4-Yl]-1-Methyl-4-(3-Trifluoromethylphenyl)-1h-Imidazol-2-Yl]-Piperidine	-0.377499	0.173	0.254386
DB01765	(5-Oxo-5,6-Dihydro-Indolo[1,2-a]Quinazolin-7-Yl)-Acetic Acid	-1.06087	0.074	0.200146
DB01766	Beta-(2-Naphthyl)-Alanine	-0.429821	0.202	0.274499
DB01767	Hemi-Babim	0.269743	0.624	0.554977
DB01776	M-Cresol	2.50715	0.946	0.762245
DB01782	2,6-Dihydroanthra/1,9-Cd/Pyrazol-6-One	-1.37605	0.052	0.182043
DB01783	Pantothenic acid	-0.707467	0.128	0.225179
DB01785	Dimethylallyl Diphosphate	-0.74884	0.071	0.199311
DB01791	Piclamilast	-3.03603	0	0
DB01795	Phenyl Boronic Acid	-1.53879	0.007	0.0944357
DB01805	Monoisopropylphosphorylserine	-1.13701	0.008	0.0973685
DB01809	1-Ter-Butyl-3-P-Tolyl-1h-Pyrazolo[3,4-D]Pyrimidin-4-Ylamine	-0.0353538	0.352	0.36819
DB01812	Adenosine-3'-5'-Diphosphate	-1.95814	0.019	0.134652
DB01819	Phosphoenolpyruvate	-0.316882	0.341	0.360388
DB01821	L-N(Omega)-Nitroarginine-2,4-L-Diaminobutyric Amide	-1.08767	0.012	0.109243
DB01834	(9R,10R)-9-(S-glutathionyl)-10-hydroxy-9,10-dihydrophenanthrene	-0.723355	0.129	0.225697
DB01836	[4-(6-Chloro-Naphthalene-2-Sulfonyl)-Piperazin-1-Yl]-(3,4,5,6-Tetrahydro-2h-[1,4']Bipyridinyl-4-Yl)-Methanone	-0.683662	0.118	0.223948
DB01839	Propylene glycol	-0.819492	0.053	0.182043
DB01844	N,N-dimethylformamide	2.69575	0.98	0.762245
DB01852	Kaempherol	0.0214228	0.382	0.388854
DB01858	[1-(4-Fluorobenzyl)Cyclobutyl]Methyl (1s)-1-[Oxo(1h-Pyrazol-5-Ylamino)Acetyl]Pentylcarbamate	-0.157819	0.508	0.474418
DB01861	Uridine diphosphate glucose	-1.07209	0.004	0.0814355
DB01863	Inositol 1,3,4,5-Tetrakisphosphate	-0.584032	0.132	0.226695
DB01864	5'-Guanosine-Diphosphate-Monothiophosphate	-0.695908	0.177	0.257562
DB01873	Epothilone D	1.4036	0.99	0.762245
DB01878	Benzophenone	-0.0213678	0.332	0.354388
DB01880	3,4-Dihydroxycinnamic Acid	0.6933	0.719	0.624344
DB01884	2-Amino-3-Methyl-1-Pyrrolidin-1-Yl-Butan-1-One	-0.303734	0.396	0.398935
DB01890	N,N-Bis(3-(D-gluconamido)propyl)deoxycholamide	1.94978	0.944	0.762245
DB01892	Hyperforin	-1.93224	0	0
DB01905	2-(2-Hydroxy-5-Methoxy-Phenyl)-1h-Benzoimidazole-5-Carboxamidine	-0.680954	0.124	0.225179
DB01915	S-Hydroxycysteine	-1.38712	0.048	0.179757
DB01917	Putrescine	-0.826144	0.047	0.179757
DB01924	Benzhydroxamic Acid	0.0914089	0.432	0.425628
DB01929	5-Chloryl-2,4,6-Quinazolinetriamine	-0.475638	0.262	0.308001
DB01941	6-[1-(3,5,5,8,8-Pentamethyl-5,6,7,8-Tetrahydronaphthalen-2-Yl)Cyclopropyl]Pyridine-3-Carboxylic Acid	-1.66452	0.03	0.159204
DB01942	Formic acid	-1.11585	0.121	0.225179
DB01946	3-[1-(3-Aminopropyl)-1h-Indol-3-Yl]-4-(1-Methyl-1h-Indol-3-Yl)-1h-Pyrrole-2,5-Dione	-2.24246	0.002	0.0689069
DB01954	Rolipram	-1.85402	0	0
DB01955	1,4-Butanediol	-0.357622	0.387	0.391984
DB01958	5-[4-Tert-Butylphenylsulfanyl]-2,4-Quinazolinediamine	-0.475638	0.262	0.308001
DB01959	3,5-Dimethyl-1-(3-Nitrophenyl)-1h-Pyrazole-4-Carboxylic Acid Ethyl Ester	-1.85402	0	0
DB01960	7n-Methyl-8-Hydroguanosine-5'-Diphosphate	-0.732496	0.142	0.234024
DB01962	Phosphonotyrosine	-0.723552	0.126	0.225179
DB01972	Guanosine-5'-Monophosphate	-0.0198634	0.462	0.444051
DB01977	6-(N-Phenylcarbamyl)-2-Naphthalenecarboxamidine	0.918079	0.794	0.671251
DB01992	Coenzyme A	-0.721939	0.214	0.28191
DB01996	3-Methylpyridine	3.66171	0.983	0.762245
DB01997	3-Bromo-7-Nitroindazole	-0.808427	0.169	0.250477
DB02001	5-(4-Morpholin-4-Yl-Phenylsulfanyl)-2,4-Quinazolinediamine	-0.475638	0.262	0.308001
DB02007	alpha-D-glucose 6-phosphate	-0.675775	0.208	0.278429
DB02010	Staurosporine	-0.527308	0.185	0.26305
DB02015	Dihydrofolic Acid	-0.888604	0.072	0.199311
DB02018	Amido Phenyl Pyruvic Acid	-0.228302	0.399	0.401776
DB02027	N-{(4s)-4-Amino-5-[(2-Aminoethyl)Amino]Pentyl}-N'-Nitroguanidine	-1.08767	0.012	0.109243
DB02044	N-(3-(Aminomethyl)Benzyl)Acetamidine	-0.808427	0.169	0.250477
DB02049	2-{4-[4-(4-Chloro-Phenoxy)-Benzenesulfonyl]-Tetrahydro-Pyran-4-Yl}-N-Hydroxy-Acetamide	-0.478503	0.346	0.363783
DB02052	Indirubin-3'-Monoxime	-0.504741	0.174	0.254685
DB02054	Gabaculine	-0.855723	0.059	0.189297
DB02056	Prostaglandin D2	-0.864175	0.038	0.166863
DB02057	(S)-AMPA	-0.494783	0.26	0.307425
DB02058	SU4984	-1.14659	0.045	0.178999
DB02059	Adenosine-5-Diphosphoribose	-1.41577	0.06	0.190594
DB02062	N-[3-[(1-Aminoethyl)(Hydroxy)Phosphoryl]-2-(1,1'-Biphenyl-4-Ylmethyl)Propanoyl]Alanine	-1.20828	0.007	0.0944357
DB02068	Delta-Amino Valeric Acid	-0.68658	0.166	0.250339
DB02071	WAY-151693	-0.46581	0.284	0.322848
DB02073	Biliverdine IX Alpha	-0.545594	0.215	0.283061
DB02076	6-phospho-D-gluconic acid	-0.718853	0.109	0.223344
DB02077	L-N(omega)-Nitroarginine-(4R)-Amino-L-Proline Amide	-1.08767	0.012	0.109243
DB02078	Triglyme	-0.214334	0.257	0.305167
DB02091	4-(2,4-Dimethyl-Thiazol-5-Yl)-Pyrimidin-2-Ylamine	-0.672228	0.118	0.223948
DB02095	Isatin	-0.92835	0.08	0.202897
DB02098	Adenosine-2'-5'-Diphosphate	2.01607	0.916	0.747308
DB02109	Hadacidin	-0.787901	0.046	0.179757
DB02110	Protoporphyrin Ix Containing Co	-0.639847	0.099	0.21993
DB02112	Zk-806450	-0.232255	0.456	0.439794
DB02115	Daidzin	-0.6858	0.108	0.223344
DB02116	Olomoucine	-0.979814	0.069	0.198362
DB02123	Glycochenodeoxycholic Acid	-1.00713	0.011	0.109243
DB02126	4-Carboxycinnamic Acid	-0.517505	0.222	0.28622
DB02132	Zenarestat	-0.769086	0.097	0.21854
DB02139	(2e)-N-Allyl-4-{[3-(4-Bromophenyl)-5-Fluoro-1-Methyl-1h-Indazol-6-Yl]Oxy}-N-Methyl-2-Buten-1-Amine	-2.22699	0	0
DB02141	S,S'-(1,4-Phenylene-Bis(1,2-Ethanediyl))Bis-Isothiourea	-1.08767	0.012	0.109243
DB02142	Pyridoxamine-5'-Phosphate	-0.634831	0.155	0.24291
DB02152	K-252a	-2.81982	0.005	0.0817327
DB02153	3-sulfino-L-alanine	-0.0974628	0.424	0.420149
DB02161	Hydroxy-Phenyl-Acetic Acid 8-Methyl-8-Aza-Bicyclo[3.2.1]Oct-3-Yl Ester	6.78017	0.998	0.762245
DB02175	Malonic acid	-0.762457	0.105	0.22038
DB02180	Myristoyl-Coa	-0.74967	0.087	0.209274
DB02187	Equilin	-0.906751	0.109	0.223344
DB02196	Uridine-Diphosphate-N-Acetylgalactosamine	-0.961899	0.012	0.109243
DB02197	4-[(4-Imidazo[1,2-a]Pyridin-3-Ylpyrimidin-2-Yl)Amino]Benzenesulfonamide	-1.14022	0.063	0.193535
DB02207	7-Nitroindazole	-0.600181	0.233	0.289245
DB02210	Hexane-1,6-Diol	-1.64921	0.02	0.139098
DB02211	N-Methyl-N-Propargyl-1(R)-Aminoindan	-0.92835	0.08	0.202897
DB02216	S-Methylcysteine	-1.06157	0.032	0.16235
DB02234	S-Ethylisothiourea	-0.600181	0.233	0.289245
DB02235	L-methionine (R)-S-oxide	-2.27581	0.012	0.109243
DB02255	GM6001	0.417393	0.606	0.543719
DB02258	SR11254	-0.860693	0.157	0.243522
DB02264	O2-Sulfo-Glucuronic Acid	-0.357337	0.377	0.385517
DB02266	Flufenamic Acid	-0.0919964	0.335	0.35708
DB02267	Argininosuccinate	-1.04187	0.013	0.112406
DB02269	[4-({[5-Benzyloxy-1-(3-Carbamimidoyl-Benzyl)-1h-Indole-2-Carbonyl]-Amino}-Methyl)-Phenyl]-Trimethyl-Ammonium	-0.683662	0.118	0.223948
DB02287	2-(2-Hydroxy-Phenyl)-3h-Benzoimidazole-5-Carboxamidine	-0.0743555	0.491	0.463959
DB02292	Irosustat	-0.542175	0.267	0.309974
DB02300	Calcipotriol	-0.745999	0.143	0.234024
DB02309	5--Monophosphate-9-Beta-D-Ribofuranosyl Xanthine	-0.996254	0.066	0.196289
DB02315	Cyclic GMP	-0.975715	0.015	0.1187
DB02320	1-N-Acetyl-Beta-D-Glucosamine	-0.725948	0.098	0.219031
DB02325	Isopropyl alcohol	-0.854908	0.175	0.255481
DB02329	Carbenoxolone	1.94204	0.947	0.762245
DB02333	Deoxyuridine-5'-Triphosphate	-0.918254	0.047	0.179757
DB02335	2-Aminothiazoline	-0.808427	0.169	0.250477
DB02338	Nadph Dihydro-Nicotinamide-Adenine-Dinucleotidephosphate	-0.777107	0.074	0.200146
DB02339	Allyl-{6-[3-(4-Bromo-Phenyl)-Benzofuran-6-Yloxy]-Hexyl-}-Methyl-Amin	-2.22699	0	0
DB02341	Mdl 101,146	3.34809	0.973	0.762245
DB02343	3,6,9,12,15-Pentaoxaheptadecane	-0.71811	0.088	0.210324
DB02350	N-Hydroxy-4-[(4-Methoxylphenyl)Sulfonyl]-2,2-Dimethyl-Hexahydro-1,4-Thiazepine-3(S)-Carboxamide	0.272511	0.553	0.504863
DB02352	3-(Benzyloxy)Pyridin-2-Amine	0.371333	0.624	0.554977
DB02354	4-{[1-Methyl-5-(2-Methyl-Benzoimidazol-1-Ylmethyl)-1h-Benzoimidazol-2-Ylmethyl]-Amino}-Benzamidine	-0.275881	0.342	0.361104
DB02362	Aminobenzoic acid	-0.789471	0.09	0.21105
DB02363	2'-Monophosphoadenosine-5'-Diphosphate	-0.667016	0.158	0.243522
DB02365	1,10-Phenanthroline	5.15718	0.996	0.762245
DB02366	CRA_10762	-0.228307	0.423	0.420149
DB02367	(1n)-4-N-Butoxyphenylsulfonyl-(2r)-N-Hydroxycarboxamido-(4s)-Methanesulfonylamino-Pyrrolidine	0.0329627	0.473	0.451908
DB02375	Myricetin	0.266863	0.557	0.507894
DB02377	Guanine	-0.802661	0.07	0.198686
DB02379	Beta-D-Glucose	-1.07898	0.116	0.223948
DB02383	Tolrestat	-0.487701	0.247	0.299
DB02388	Cyclohexyl-{4-[5-(3,4-Dichlorophenyl)-2-Piperidin-4-Yl-3-Propyl-3h-Imidazol-4-Yl]-Pyrimidin-2-Yl}Amine	-1.80512	0.005	0.0817327
DB02398	6-[N-(4-(Aminomethyl)Phenyl)Carbamyl]-2-Naphthalenecarboxamidine	-0.500125	0.222	0.28622
DB02402	5-(4-Methoxyphenoxy)-2,4-Quinazolinediamine	-0.475638	0.262	0.308001
DB02407	6-O-Cyclohexylmethyl Guanine	-0.287101	0.225	0.28744
DB02424	Geldanamycin	-0.231308	0.232	0.289245
DB02431	Cytidine-5'-Triphosphate	-0.570596	0.235	0.28996
DB02448	N-Tridecanoic Acid	3.45577	0.997	0.762245
DB02458	S-(2,4-dinitrophenyl)glutathione	-0.937786	0.09	0.21105
DB02459	4-Guanidinobenzoic Acid	-0.569647	0.225	0.28744
DB02463	2-(2-Hydroxy-Phenyl)-1h-Indole-5-Carboxamidine	-0.0743555	0.491	0.463959
DB02471	Nojirimycine Tetrazole	-0.684018	0.097	0.21854
DB02473	6-[N-(1-Isopropyl-3,4-Dihydro-7-Isoquinolinyl)Carbamyl]-2-Naphthalenecarboxamidine	1.33093	0.896	0.73286
DB02475	Deoxyguanidinoproclavaminic acid	-0.803329	0.108	0.223344
DB02481	N-Benzylformamide	0.475621	0.583	0.527948
DB02482	Phosphonothreonine	-0.75577	0.132	0.226695
DB02483	Etheno-Nad	-1.29608	0.003	0.0746492
DB02491	4-[4-(1-Amino-1-Methylethyl)Phenyl]-5-Chloro-N-[4-(2-Morpholin-4-Ylethyl)Phenyl]Pyrimidin-2-Amine	-0.207452	0.274	0.31516
DB02494	Alpha-Hydroxy-Beta-Phenyl-Propionic Acid	1.00925	0.833	0.692716
DB02504	[3-(1-Benzyl-3-Carbamoylmethyl-2-Methyl-1h-Indol-5-Yloxy)-Propyl-]-Phosphonic Acid	3.08303	0.99	0.762245
DB02506	2,6,8-Trimethyl-3-Amino-9-Benzyl-9-Methoxynonanoic Acid	-0.308312	0.276	0.316809
DB02513	Thymol	-1.77335	0.008	0.0973685
DB02515	3-Phosphoglycerol	-0.946618	0.018	0.130878
DB02517	D-Glutamic Acid	-1.85772	0.025	0.145044
DB02519	Indirubin-5-Sulphonate	-0.565569	0.143	0.234024
DB02526	CRA_10655	-0.680954	0.124	0.225179
DB02530	gamma-Aminobutyric acid	-2.14251	0.007	0.0944357
DB02538	N-[4-(2-Methylimidazo[1,2-a]Pyridin-3-Yl)-2-Pyrimidinyl]Acetamide	-0.672247	0.104	0.21993
DB02544	N-(6-{[3-(4-Bromophenyl)-1,2-Benzisothiazol-6-Yl]Oxy}Hexyl)-N-Methylprop-2-En-1-Amine	-2.22699	0	0
DB02546	Vorinostat	-0.203977	0.317	0.345457
DB02550	8-(2-Chloro-3,4,5-Trimethoxy-Benzyl)-2-Fluoro-9-Pent-4-Ylnyl-9h-Purin-6-Ylamine	-0.231308	0.232	0.289245
DB02552	Geranyl Diphosphate	-0.589924	0.161	0.245945
DB02556	D-Phenylalanine	1.5059	0.84	0.697501
DB02567	PD173955	-0.557428	0.199	0.271576
DB02580	Pentaglyme	-1.92356	0.016	0.122711
DB02586	4,7-Dimethyl-[1,10]Phenanthroline	6.98271	0.998	0.762245
DB02587	Colforsin	-0.719626	0.182	0.26245
DB02596	Alpha,Beta-Methyleneadenosine-5'-Triphosphate	-0.977117	0.084	0.206721
DB02597	[2(R,S)-2-Sulfanylheptanoyl]-Phe-Ala	-0.580277	0.165	0.249166
DB02613	Decylamine-N,N-Dimethyl-N-Oxide	-0.796403	0.123	0.225179
DB02615	Compound 19	-0.587403	0.13	0.226018
DB02621	Latrunculin A	-1.12894	0.079	0.202897
DB02633	Cibacron Blue	-0.81729	0.101	0.21993
DB02638	Terlipressin	-0.54396	0.26	0.307425
DB02639	4-methylumbelliferyl α-D-glucoside	-0.720818	0.091	0.212284
DB02640	Fumagillin	-1.00455	0.005	0.0817327
DB02643	N-Dodecyl-N,N-Dimethyl-3-Ammonio-1-Propanesulfonate	-0.602353	0.271	0.313665
DB02644	N-Omega-Propyl-L-Arginine	-0.829281	0.143	0.234024
DB02648	(3-Carboxy-2-(R)-Hydroxy-Propyl)-Trimethyl-Ammonium	-0.744134	0.127	0.225179
DB02656	LY-294002	0.20925	0.506	0.473142
DB02659	Cholic Acid	-1.0918	0.12	0.225179
DB02660	Filaminast	-0.437499	0.186	0.263801
DB02665	(1R,2S)-2-Phenylcyclopropanaminium	0.27633	0.561	0.51071
DB02697	Hydroxyaminovaline	3.66171	0.983	0.762245
DB02701	Nicotinamide	-0.0478545	0.379	0.387385
DB02703	Fusidic acid	-1.12346	0.004	0.0814355
DB02709	Resveratrol	-0.533415	0.149	0.238174
DB02712	Sorbinil	-0.487701	0.247	0.299
DB02721	4-Iodopyrazole	0.924556	0.725	0.628579
DB02726	2-Phosphoglycolic Acid	-1.3096	0.07	0.198686
DB02731	Ethylmercurithiosalicylic acid	-1.49757	0.053	0.182043
DB02733	Purvalanol	-0.143138	0.284	0.322848
DB02740	3-Indolebutyric Acid	-1.34524	0.044	0.177864
DB02741	CD564	-0.860693	0.157	0.243522
DB02742	Kifunensine	-0.820026	0.059	0.189297
DB02744	RPR131247	0.92704	0.809	0.681104
DB02754	9-Butyl-8-(3,4,5-Trimethoxybenzyl)-9h-Purin-6-Amine	-0.231308	0.232	0.289245
DB02761	S-Mercaptocysteine	-0.942984	0.08	0.202897
DB02763	5-Mercapto-2-Nitro-Benzoic Acid	3.15325	0.983	0.762245
DB02767	3-Hydroxy-Myristic Acid	-0.558912	0.203	0.274691
DB02772	Sucrose	-1.08759	0.088	0.210324
DB02789	Pregnenolone	2.10175	0.935	0.759489
DB02795	P-Anisic Acid	-0.490323	0.298	0.332187
DB02818	Iodo-Willardiine	-0.313253	0.344	0.362191
DB02824	N-Pyridoxyl-Glycine-5-Monophosphate	-0.498769	0.226	0.28806
DB02827	7-(1,1-Dioxo-1h-Benzo[D]Isothiazol-3-Yloxymethyl)-2-(Oxalyl-Amino)-4,7-Dihydro-5h-Thieno[2,3-C]Pyran-3-Carboxylic Acid	-0.708668	0.138	0.231844
DB02833	[4-(2-Amino-4-Methyl-Thiazol-5-Yl)-Pyrimidin-2-Yl]-(3-Nitro-Phenyl)-Amine	-0.177942	0.312	0.341504
DB02836	Guanosine 5'-Diphosphate 2':3'-Cyclic Monophosphate	-0.241371	0.267	0.309974
DB02839	2,4-Dihydroxybenzoic Acid	-0.519714	0.248	0.300049
DB02840	4-(1,3-Benzodioxol-5-Yl)-5-(5-Ethyl-2,4-Dihydroxyphenyl)-2h-Pyrazole-3-Carboxylic Acid	-0.231308	0.232	0.289245
DB02845	Methylphosphinic Acid	2.5852	0.954	0.762245
DB02848	{4-[3-(6,7-Diethoxy-Quinazolin-4-Ylamino)-Phenyl]-Thiazol-2-Yl}-Methanol	-0.758106	0.074	0.200146
DB02854	Aetiocholanolone	-0.813537	0.173	0.254386
DB02869	3-amino-5-phenylpentane	-0.459941	0.403	0.405076
DB02873	1-(2,6-Dichlorophenyl)-5-(2,4-Difluorophenyl)-7-Piperazin-1-Yl-3,4-Dihydroquinazolin-2(1h)-One	-0.270051	0.26	0.307425
DB02877	Arotinoid acid	-0.860693	0.157	0.243522
DB02897	Acetylphosphate	-0.719096	0.154	0.241851
DB02901	Stanolone	-0.218146	0.286	0.324463
DB02910	Octanoyl-Coenzyme A	-1.04704	0.004	0.0814355
DB02915	4-(2,4-Dimethyl-1,3-thiazol-5-yl)-N-[4-(trifluoromethyl)phenyl]-2-pyrimidinamine	-0.672228	0.118	0.223948
DB02918	Zardaverine	-1.5331	0	0
DB02925	Piretanide	-1.11378	0.084	0.206721
DB02930	Adenosine 5'-[γ-thio]triphosphate	-1.0792	0.005	0.0817327
DB02950	Hymenialdisine	-0.336011	0.209	0.279266
DB02952	Alpha-Aminoisobutyric Acid	2.84407	0.992	0.762245
DB02959	Oxitriptan	-1.98922	0.013	0.112406
DB02966	Fluoro-Willardiine	-0.313253	0.344	0.362191
DB02983	Para-Mercury-Benzenesulfonic Acid	-0.196355	0.373	0.382125
DB02984	4-[3-Methylsulfanylanilino]-6,7-Dimethoxyquinazoline	-0.336279	0.188	0.264793
DB02994	Cacodylic acid	-0.826125	0.083	0.205616
DB02998	Metribolone	0.0179564	0.422	0.419653
DB02999	Quisqualate	-1.16851	0.091	0.212284
DB03003	Glutathione Sulfonic Acid	-1.22955	0.038	0.166863
DB03010	Patupilone	1.4036	0.99	0.762245
DB03023	1-Tert-Butyl-3-(4-Chloro-Phenyl)-1h-Pyrazolo[3,4-D]Pyrimidin-4-Ylamine	-0.789768	0.117	0.223948
DB03026	Phosphoglycolohydroxamic Acid	-1.16143	0.026	0.147036
DB03033	1-Methyloxy-4-Sulfone-Benzene	3.66171	0.983	0.762245
DB03041	UDP-alpha-D-glucuronic acid	-1.0578	0.015	0.1187
DB03044	1-(5-Tert-Butyl-2-P-Tolyl-2h-Pyrazol-3-Yl)-3-[4-(2-Morpholin-4-Yl-Ethoxy)-Naphthalen-1-Yl]-Urea	-1.07143	0.081	0.20336
DB03046	7-Methoxy-8-[1-(Methylsulfonyl)-1h-Pyrazol-4-Yl]Naphthalene-2-Carboximidamide	0.634808	0.731	0.632068
DB03052	Dazoxiben	-0.777892	0.083	0.205616
DB03056	4-Piperidino-Piperidine	-0.890835	0.109	0.223344
DB03059	Acetoacetyl-CoA	-0.965012	0.016	0.122711
DB03067	4-{2,4-Bis[(3-Nitrobenzoyl)Amino]Phenoxy}Phthalic Acid	-0.725948	0.098	0.219031
DB03082	6-[(Z)-Amino(Imino)Methyl]-N-[4-(Aminomethyl)Phenyl]-4-(Pyrimidin-2-Ylamino)-2-Naphthamide	1.39259	0.905	0.738603
DB03083	IC261	0.0966237	0.445	0.436708
DB03084	Cyclopropyl-{4-[5-(3,4-Dichlorophenyl)-2-[(1-Methyl)-Piperidin]-4-Yl-3-Propyl-3h-Imidazol-4-Yl]-Pyrimidin-2-Yl}Amine	-0.369463	0.203	0.274691
DB03088	Pidolic Acid	-1.43761	0.044	0.177864
DB03092	5-Hydroxymethyl-Chonduritol	2.47371	0.987	0.762245
DB03100	6-Nitroindazole	-0.600181	0.233	0.289245
DB03106	scyllo-inositol	-0.958267	0.034	0.16235
DB03109	N-Acetyl-D-Allosamine	2.3064	0.979	0.762245
DB03127	Benzamidine	-1.53201	0.046	0.179757
DB03128	Acetylcholine	-2.00607	0.024	0.14371
DB03136	4-Iodobenzo[B]Thiophene-2-Carboxamidine	-0.165541	0.416	0.414792
DB03144	N-Omega-Hydroxy-L-Arginine	-1.1444	0.101	0.21993
DB03147	Flavin adenine dinucleotide	0.889144	0.812	0.682603
DB03148	Phosphomethylphosphonic Acid Adenosyl Ester	0.905072	0.719	0.624344
DB03152	B-2-Octylglucoside	-0.629294	0.163	0.247649
DB03159	CRA_8696	0.800971	0.756	0.649173
DB03162	4-Hydroxy-1,2,5-Thiadiazole-3-Carboxylic Acid	-1.52124	0.008	0.0973685
DB03166	Acetic acid	-0.458234	0.148	0.237423
DB03173	CRA_10433	-0.0743555	0.491	0.463959
DB03176	KB-141	-1.38237	0.027	0.149668
DB03193	Stearic acid	-1.99355	0.021	0.139139
DB03203	Sphingosine	-0.770271	0.049	0.18108
DB03209	Oteracil	-0.907275	0.021	0.139139
DB03226	Trifluoroethanol	-1.65677	0	0
DB03227	Nicotinamide Mononucleotide	-0.910039	0.023	0.141895
DB03234	(4'-{[Allyl(Methyl)Amino]Methyl}-1,1'-Biphenyl-4-Yl)(4-Bromophenyl)Methanone	-2.22699	0	0
DB03247	Flavin mononucleotide	-1.07033	0.126	0.225179
DB03255	Phenol	-1.62263	0.045	0.178999
DB03260	1,6-Diaminohexane	-1.31408	0.073	0.199611
DB03262	Al-6619, [2h-Thieno[3,2-E]-1,2-Thiazine-6-Sulfonamide,2-(3-Hydroxyphenyl)-3-(4-Morpholinyl)-, 1,1-Dioxide]	-0.776064	0.081	0.20336
DB03297	Benzylsulfinic Acid	-0.607785	0.165	0.249166
DB03310	Glutathione disulfide	-0.886308	0.04	0.170302
DB03312	Brivudine	-0.887908	0.037	0.166863
DB03314	5-fluorotryptophan	-1.04106	0.005	0.0817327
DB03316	1,4-Diethylene Dioxide	-0.843647	0.052	0.182043
DB03317	Heme C	-0.70998	0.087	0.209274
DB03322	Dexpropranolol	0.868052	0.735	0.634792
DB03338	Heptyl-Beta-D-Glucopyranoside	-1.62739	0.001	0.039289
DB03345	Mercaptoethanol	-0.989198	0.045	0.178999
DB03349	8-Bromo-Adenosine-5'-Monophosphate	-1.1139	0.003	0.0746492
DB03352	S-Arsonocysteine	-0.332753	0.424	0.420149
DB03365	4-[3-Hydroxyanilino]-6,7-Dimethoxyquinazoline	-0.681547	0.145	0.234797
DB03367	PF-00356231	-0.311305	0.363	0.375834
DB03368	5-Methyl-5-(4-Phenoxy-Phenyl)-Pyrimidine-2,4,6-Trione	-0.158598	0.408	0.409
DB03374	3,5-Diiodotyrosine	-0.921371	0.083	0.205616
DB03380	L-tyrosinamide	-0.639066	0.244	0.298108
DB03382	S-oxy-L-cysteine	-1.75707	0.025	0.145044
DB03383	5-Chloro-1h-Indole-2-Carboxylic Acid [1-(4-Fluorobenzyl)-2-(4-Hydroxypiperidin-1yl)-2-Oxoethyl]Amide	-1.05083	0.074	0.200146
DB03385	4-Methylimidazole	-0.779451	0.117	0.223948
DB03389	alpha-D-Xylopyranose	1.04929	0.767	0.654104
DB03397	Uridine-Diphosphate-N-Acetylglucosamine	-1.01946	0.012	0.109243
DB03401	1D-myo-inositol 1,4,5-trisphosphate	-0.879714	0.028	0.15369
DB03403	Cytidine-5'-Monophosphate	-0.635391	0.144	0.234024
DB03413	Deoxyuridine-5'-Diphosphate	-0.890226	0.044	0.177864
DB03424	Ubenimex	-1.83883	0.007	0.0944357
DB03428	SU9516	-0.00208094	0.382	0.388854
DB03435	Uridine-5'-Diphosphate	-1.20732	0.03	0.159204
DB03439	4,6-dideoxy-4-amino-alpha-D-glucose	2.47371	0.987	0.762245
DB03444	(3e)-6'-Bromo-2,3'-Biindole-2',3(1h,1'h)-Dione 3-Oxime	-0.103922	0.338	0.359081
DB03448	2'-Deoxyuridine 3'-Monophosphate	0.96181	0.747	0.643171
DB03449	N-(4-(2-((3-Chlorophenylmethyl)Amino)Ethyl)Phenyl)-2-Thiophecarboxamidine	-0.829281	0.143	0.234024
DB03461	2'-Monophosphoadenosine 5'-Diphosphoribose	1.19845	0.873	0.716928
DB03466	BMS184394	-0.629729	0.151	0.239152
DB03467	Naringenin	-0.129934	0.414	0.41335
DB03468	1,2,3,4-Tetrahydro-Isoquinoline-7-Sulfonic Acid Amide	1.05763	0.767	0.654104
DB03490	3-Pyridin-4-Yl-2,4-Dihydro-Indeno[1,2-.C.]Pyrazole	-0.441249	0.158	0.243522
DB03496	Alvocidib	-0.631071	0.187	0.264216
DB03499	Malate Ion	-0.700389	0.082	0.205181
DB03501	Galactose-uridine-5'-diphosphate	-1.02671	0.006	0.0907896
DB03510	6-O-Phosphoryl Inosine Monophosphate	-0.787901	0.046	0.179757
DB03535	Z-Pro-Prolinal	-0.822941	0.049	0.18108
DB03541	10-Propargyl-5,8-Dideazafolic Acid	-0.445701	0.256	0.304788
DB03559	Cyclohexylformamide	-1.13062	0.001	0.039289
DB03566	Spermidine	-0.762485	0.183	0.262461
DB03575	Phencyclidine	-0.574056	0.184	0.262461
DB03585	Oxyphenbutazone	-0.291011	0.225	0.28744
DB03597	Gamma-Glutamyl[S-(2-Iodobenzyl)Cysteinyl]Glycine	-0.768495	0.101	0.21993
DB03598	Al-6629, [2h-Thieno[3,2-E]-1,2-Thiazine-6-Sulfonamide,2-(3-Methoxyphenyl)-3-(4-Morpholinyl)-, 1,1-Dioxide]	-0.776064	0.081	0.20336
DB03600	Capric acid	-0.793612	0.049	0.18108
DB03602	S-Benzyl-Glutathione	-0.804481	0.063	0.193535
DB03604	Tiratricol	-1.57575	0.047	0.179757
DB03606	(S)-Rolipram	-2.69009	0	0
DB03608	Diminazene	-0.685715	0.221	0.28622
DB03615	Ribostamycin	-0.788228	0.052	0.182043
DB03619	Deoxycholic Acid	-1.25766	0.08	0.202897
DB03633	Lpc-Ether	-0.584464	0.249	0.300933
DB03643	CRA_1144	-0.711935	0.118	0.223948
DB03649	[{(5-Chloro-2-Pyridinyl)Amino} Methylene]-1,1-Bisphosphonate	-1.19887	0.013	0.112406
DB03660	4-Iodo-L-phenylalanine	-0.365112	0.348	0.365543
DB03661	Cysteinesulfonic Acid	-0.667673	0.207	0.277422
DB03670	2-(Oxalyl-Amino)-4,5,6,7-Tetrahydro-Thieno[2,3-C]Pyridine-3-Carboxylic Acid	-0.708668	0.138	0.231844
DB03680	Tartronate	-1.13651	0.005	0.0817327
DB03685	Uridine monophosphate	-0.681836	0.192	0.2674
DB03693	N-(2-Aminoethyl)-5-Chloroisoquinoline-8-Sulfonamide	-0.342944	0.203	0.274691
DB03707	S-Ethyl-N-Phenyl-Isothiourea	-1.08767	0.012	0.109243
DB03721	N-acetyl-alpha-neuraminic acid	-1.51606	0.048	0.179757
DB03728	p-Chlorobenzoic acid	-0.789471	0.09	0.21105
DB03731	S-2-(Boronoethyl)-L-Cysteine	-0.886308	0.04	0.170302
DB03740	N-acetyl-alpha-D-glucosamine	-0.166501	0.402	0.404252
DB03747	3ar,5r,6s,7r,7ar-5-Hydroxymethyl-2-Methyl-5,6,7,7a-Tetrahydro-3ah-Pyrano[3,2-D]Thiazole-6,7-Diol	-0.811914	0.06	0.190594
DB03748	Methyl-[4-(4-Piperidine-1-Ylmethyl-Phenyl)-Cyclohexyl]-Carbaminic Acid-(4-Chlorophenyl)-Ester	-2.22699	0	0
DB03749	4-(1h-Imidazol-4-Yl)-3-(5-Ethyl-2,4-Dihydroxy-Phenyl)-1h-Pyrazole	-0.231308	0.232	0.289245
DB03754	Tromethamine	-0.696954	0.205	0.276395
DB03758	Radicicol	-0.242568	0.265	0.309974
DB03759	FG-9041	5.61755	0.997	0.762245
DB03760	Dihydrolipoic Acid	-0.89248	0.07	0.198686
DB03766	Propanoic acid	-0.910049	0.122	0.225179
DB03771	Allyl-{4-[3-(4-Bromo-Phenyl)-Benzofuran-6-Yloxy]-but-2-Enyl}-Methyl-Amine	-2.22699	0	0
DB03773	alpha-D-quinovopyranose	1.57676	0.932	0.757326
DB03777	Rbt205 Inhibitor	0.199371	0.499	0.469932
DB03783	Phenacetin	0.739862	0.656	0.577702
DB03785	(3r,5r)-7-((1r,2r,6s,8r,8as)-2,6-Dimethyl-8-{[(2r)-2-Methylbutanoyl]Oxy}-1,2,6,7,8,8a-Hexahydronaphthalen-1-Yl)-3,5-Dihydroxyheptanoic Acid	-0.474471	0.305	0.337137
DB03793	Benzoic Acid	-0.528204	0.259	0.306729
DB03796	Palmitic Acid	-0.809342	0.183	0.262461
DB03800	Deoxyuridine monophosphate	-0.630615	0.144	0.234024
DB03801	Lysine Nz-Carboxylic Acid	-0.713757	0.111	0.223344
DB03808	Hexamidine	0.200015	0.617	0.55072
DB03814	2-(N-Morpholino)-Ethanesulfonic Acid	0.0882855	0.507	0.473879
DB03837	Morpholine-4-Carboxylic Acid (1-(3-Benzenesulfonyl-1-Phenethylallylcarbamoyl)-3-Methylbutyl)-Amide	-0.0535327	0.475	0.453432
DB03847	Gamma-Carboxy-Glutamic Acid	0.659284	0.766	0.653999
DB03849	Cilomilast	-1.85402	0	0
DB03851	Carbazole Butanoic Acid	-0.414444	0.297	0.332064
DB03854	Pentane-1,5-Diamine	-1.21076	0.125	0.225179
DB03856	L-Eflornithine	-0.825193	0.042	0.173859
DB03861	(2r,3r,4s,5r)-2-Acetamido-3,4-Dihydroxy-5-Hydroxymethyl-Piperidinium	-0.915384	0.04	0.170302
DB03865	6-Chloro-2-(2-Hydroxy-Biphenyl-3-Yl)-1h-Indole-5-Carboxamidine	0.977677	0.801	0.676148
DB03876	Thieno[2,3-B]Pyridine-2-Carboxamidine	-0.680954	0.124	0.225179
DB03880	Batimastat	0.695594	0.722	0.626463
DB03884	Phenylpyruvic acid	-0.798317	0.082	0.205181
DB03886	Biopterin	-0.804771	0.054	0.182747
DB03888	N-Allyl-6-{[3-(4-bromophenyl)-1-methyl-1H-indazol-6-yl]oxy}-N-methyl-1-hexanamine	-2.22699	0	0
DB03900	2-Methyl-2-Propanol	-0.277801	0.217	0.285024
DB03902	Oxalic Acid	0.770424	0.681	0.595736
DB03904	Urea	-0.981803	0.059	0.189297
DB03909	Adenosine-5'-[Beta, Gamma-Methylene]Triphosphate	-1.3205	0.064	0.194473
DB03910	S,S'-(1,3-Phenylene-Bis(1,2-Ethanediyl))Bis-Isothiourea	-0.808427	0.169	0.250477
DB03921	4-(3-Pyridin-2-Yl-1h-Pyrazol-4-Yl)Quinoline	-0.554294	0.167	0.250477
DB03925	Freselestat	3.34809	0.973	0.762245
DB03929	D-Serine	-0.84809	0.099	0.21993
DB03940	Oxamic Acid	-1.52124	0.008	0.0973685
DB03946	3,4-Dihydroxybenzoic Acid	-0.719591	0.184	0.262461
DB03948	6-Chloropurine Riboside, 5'-Monophosphate	-0.650238	0.175	0.255481
DB03958	7-methyl-guanosine-5'-triphosphate-5'-guanosine	-0.861889	0.035	0.163978
DB03959	N,O6-Disulfo-Glucosamine	0.197122	0.605	0.543039
DB03963	S-(Dimethylarsenic)Cysteine	-0.976952	0.129	0.225697
DB03975	Mercuribenzoic Acid	-0.833405	0.044	0.177864
DB03976	Phosphorylisopropane	-0.71357	0.133	0.22754
DB03977	N-Trimethyllysine	-0.449228	0.178	0.258345
DB03978	Tyrosinal	-0.804431	0.061	0.191596
DB03981	1,4-Dideoxy-5-Dehydro-O2-Sulfo-Glucuronic Acid	-0.547467	0.231	0.289245
DB03991	2-Deoxy-2,3-Dehydro-N-Acetyl-Neuraminic Acid	1.23433	0.816	0.683797
DB04000	Bromo-Willardiine	-0.313253	0.344	0.362191
DB04001	6-(Oxalyl-Amino)-1h-Indole-5-Carboxylic Acid	-0.503634	0.211	0.280267
DB04006	[2-Amino-6-(2,6-Difluoro-Benzoyl)-Imidazo[1,2-a]Pyridin-3-Yl]-Phenyl-Methanone	-0.672247	0.104	0.21993
DB04014	Alsterpaullone	-0.391969	0.184	0.262461
DB04016	2-[3-({Methyl[1-(2-Naphthoyl)Piperidin-4-Yl]Amino}Carbonyl)-2-Naphthyl]-1-(1-Naphthyl)-2-Oxoethylphosphonic Acid	2.95948	0.978	0.762245
DB04018	S-Isopropyl-Isothiourea	-1.08767	0.012	0.109243
DB04020	4-(2-{[4-{[3-(4-Chlorophenyl)Propyl]Sulfanyl}-6-(1-Piperazinyl)-1,3,5-Triazin-2-Yl]Amino}Ethyl)Phenol	-0.0213678	0.332	0.354388
DB04044	4-{2-[(3-Nitrobenzoyl)Amino]Phenoxy}Phthalic Acid	-0.725948	0.098	0.219031
DB04059	8-(Pyrimidin-2-Ylamino)Naphthalene-2-Carboximidamide	0.98134	0.81	0.681433
DB04066	para-Coumaric Acid	1.01994	0.903	0.737239
DB04083	N'-Pyridoxyl-Lysine-5'-Monophosphate	-1.3634	0.043	0.175725
DB04092	Apstatin	-0.967147	0.037	0.166863
DB04099	Deamido-Nad+	-1.44381	0.014	0.116121
DB04105	N-Heptylformamide	-0.903373	0.047	0.179757
DB04107	[(1-{2[(4-Carbamimidoyl-Phenylamino)-Methyl]-1-Methyl-1h-Benzoimidazol-5-Yl}-Cyclopropyl)-Pyridin-2-Yl-Methyleneaminooxy]-Acetic Acid Ethyl Ester	-0.275881	0.342	0.361104
DB04126	N-[1-Hydroxycarboxyethyl-Carbonyl]Leucylamino-2-Methyl-Butane	-0.517254	0.2	0.272111
DB04129	Willardiine	-0.507836	0.257	0.305167
DB04132	S-Hexylglutathione	-1.17729	0.049	0.18108
DB04137	Guanosine-5'-Triphosphate	-1.83441	0.019	0.134652
DB04140	1-Benzyl-3-(4-Methoxy-Benzenesulfonyl)-6-Oxo-Hexahydro-Pyrimidine-4-Carboxylic Acid Hydroxyamide	0.440668	0.67	0.58795
DB04141	2-Hexyloxy-6-Hydroxymethyl-Tetrahydro-Pyran-3,4,5-Triol	1.84815	0.959	0.762245
DB04147	Lauryl Dimethylamine-N-Oxide	-1.27423	0.086	0.208436
DB04149	(R)-Rolipram	-2.69009	0	0
DB04152	2-Amino-3-(3-Hydroxy-7,8-Dihydro-6h-Cyclohepta[D]-4-Isoxazolyl)Propionic Acid	-0.513509	0.246	0.299
DB04160	Pyrophosphoric acid	-0.00361244	0.484	0.460062
DB04163	5-Phenylsulfanyl-2,4-Quinazolinediamine	-0.475638	0.262	0.308001
DB04185	Norvaline	-0.851415	0.132	0.226695
DB04186	N'-(Pyrrolidino[2,1-B]Isoindolin-4-On-8-Yl)-N-(Pyridin-2-Yl)Urea	-0.587992	0.13	0.226018
DB04200	Matairesinol	-0.604767	0.142	0.234024
DB04204	[(4-{4-[4-(Difluoro-Phosphono-Methyl)-Phenyl]-Butyl}-Phenyl)-Difluoro-Methyl]-Phosphonic Acid	-0.708668	0.138	0.231844
DB04205	Thymidine-3',5'-Diphosphate	-1.19402	0.039	0.169591
DB04209	Dequalinium	-1.22109	0.061	0.191596
DB04214	4-Nitrophenyl Phosphate	-0.313557	0.354	0.36942
DB04215	CRA_9076	-0.0743555	0.491	0.463959
DB04216	Quercetin	0.633182	0.738	0.636646
DB04223	Nitroarginine	-0.808427	0.169	0.250477
DB04224	Oleic Acid	-1.75468	0.034	0.16235
DB04228	(2r)-Amino(3,5-Dihydroxyphenyl)Acetic Acid	-0.740348	0.074	0.200146
DB04233	(Hydroxyethyloxy)Tri(Ethyloxy)Octane	-2.4627	0.001	0.039289
DB04242	P-Hydroxybenzoic Acid	-1.40373	0.05	0.182043
DB04270	(S)-3-(4-(2-Carbazol-9-Yl-Ethoxy)-Phenyl)-2-Ethoxy-Propionic Acid	-2.31792	0.003	0.0746492
DB04272	Citric acid	0.253579	0.546	0.501745
DB04275	N-acetylserotonin	-0.368179	0.31	0.341149
DB04288	2-[Trans-(4-Aminocyclohexyl)Amino]-6-(Benzyl-Amino)-9-Cyclopentylpurine	-0.441249	0.158	0.243522
DB04297	7-[4-(Dimethylamino)Phenyl]-N-Hydroxy-4,6-Dimethyl-7-Oxo-2,4-Heptadienamide	-0.082278	0.336	0.357805
DB04299	Maleic Acid	-1.09321	0.035	0.163978
DB04306	5-[(4-Methylphenyl)Sulfanyl]-2,4-Quinazolinediamine	-0.373753	0.304	0.33653
DB04307	5-Hydroxy-N-Propargyl-1(R)-Aminoindan	-0.92835	0.08	0.202897
DB04310	2-[(Formyl-Hydroxy-Amino)-Methyl]-Heptanoic Acid [1-(2-Hydroxymethyl-Pyrrolidine-1-Carbonyl)-2-Methyl-Propyl]-Amide	0.323777	0.572	0.518825
DB04315	Guanosine-5'-Diphosphate	-1.37932	0.056	0.184699
DB04324	Ovalicin	-1.09937	0.005	0.0817327
DB04325	Phenethylamine	-0.809819	0.065	0.194867
DB04326	Dihydroxyacetone phosphate	-1.52895	0.02	0.139098
DB04338	SB220025	-0.231308	0.232	0.289245
DB04339	Carbocisteine	-0.850527	0.052	0.182043
DB04360	Benzo[B]Thiophene-2-Boronic Acid	-1.12331	0.003	0.0746492
DB04365	Arecoline	6.78017	0.998	0.762245
DB04367	Debromohymenialdisine	-0.531419	0.247	0.299
DB04368	Bb-3497	-0.779443	0.131	0.226018
DB04377	Meglutol	-0.758604	0.137	0.231553
DB04387	1-Hydroxy-2-Amino-3-Cyclohexylpropane	-0.44548	0.404	0.405717
DB04395	Phosphoaminophosphonic Acid-Adenylate Ester	-0.265801	0.29	0.327013
DB04400	L-erythro-7,8-dihydrobiopterin	-0.540438	0.251	0.302697
DB04404	Allosamizoline	2.3064	0.979	0.762245
DB04407	4-[4-(4-Methyl-2-Methylamino-Thiazol-5-Yl)-Pyrimidin-2-Ylamino]-Phenol	-0.225247	0.252	0.303576
DB04419	D-norleucine	1.18091	0.827	0.688749
DB04424	RPR128515	-0.232255	0.456	0.439794
DB04444	Tetrafluoroaluminate Ion	-1.01643	0.101	0.21993
DB04447	1,4-Dithiothreitol	-3.29526	0	0
DB04451	4-Methylpiperazin-1-Yl Carbonyl Group	-0.251085	0.534	0.491727
DB04454	Alpha-Aminobutyric Acid	-0.869168	0.059	0.189297
DB04456	Arsenous acid	-0.574854	0.184	0.262461
DB04459	3,4-Dichloroisocoumarin	-0.486489	0.235	0.28996
DB04464	N-Formylmethionine	0.494584	0.663	0.582035
DB04465	Lactose	0.177403	0.517	0.479226
DB04473	Alpha-L-Fucose	2.89201	0.993	0.762245
DB04474	1-Anilino-8-Naphthalene Sulfonate	-0.658065	0.211	0.280267
DB04480	3-(4-Fluorophenyl)-2-(6-Methylpyridin-2-Yl)-5,6-Dihydro-4h-Pyrrolo[1,2-B]Pyrazole	-1.91451	0.012	0.109243
DB04491	Diisopropylphosphono Group	-0.213299	0.41	0.410454
DB04493	Fructose-6-Phosphate	-0.869521	0.157	0.243522
DB04500	Acedoben	-0.789471	0.09	0.21105
DB04513	N-(6-Aminohexyl)-5-Chloro-1-Naphthalenesulfonamide	-0.660667	0.152	0.240226
DB04518	3-[4-(2,4-Dimethyl-Thiazol-5-Yl)-Pyrimidin-2-Ylamino]-Phenol	-0.672247	0.104	0.21993
DB04519	Caprylic acid	1.47467	0.849	0.703149
DB04522	Dexfosfoserine	-0.849576	0.101	0.21993
DB04530	S,S-(2-Hydroxyethyl)Thiocysteine	-1.15321	0.046	0.179757
DB04532	Indole	1.26321	0.829	0.690158
DB04534	5-Nitroindazole	-0.600181	0.233	0.289245
DB04545	Afegostat	-0.841793	0.08	0.202897
DB04552	Niflumic acid	0.169734	0.503	0.472258
DB04555	Cytidine-5'-Diphosphate	-0.76793	0.071	0.199311
DB04563	CRA_9678	-0.0743555	0.491	0.463959
DB04564	Gluconolactone	-0.771719	0.077	0.202897
DB04566	Inosinic Acid	-1.00686	0.125	0.225179
DB04571	Trioxsalen	0.0852829	0.619	0.551845
DB04572	Thiotepa	-1.7024	0.005	0.0817327
DB04573	Estriol	0.404814	0.634	0.562308
DB04574	Estrone sulfate	0.00415953	0.384	0.390004
DB04575	Quinestrol	-1.20293	0.053	0.182043
DB04576	Fleroxacin	-1.19485	0.018	0.130878
DB04581	1-benzylimidazole	-0.586248	0.162	0.246632
DB04588	N-[4-(AMINOSULFONYL)BENZYL]-5-(5-CHLORO-2,4-DIHYDROXYPHENYL)-1H-PYRAZOLE-4-CARBOXAMIDE	-0.231308	0.232	0.289245
DB04590	(2R)-({4-[AMINO(IMINO)METHYL]PHENYL}AMINO){5-ETHOXY-2-FLUORO-3-[(3R)-TETRAHYDROFURAN-3-YLOXY]PHENYL}ACETICACID	0.373266	0.711	0.618356
DB04599	Aniracetam	9.32926	1	0.762245
DB04600	4-[(3-BROMO-4-O-SULFAMOYLBENZYL)(4-CYANOPHENYL)AMINO]-4H-[1,2,4]-TRIAZOLE	-0.474015	0.267	0.309974
DB04601	4-[(4-O-SULFAMOYLBENZYL)(4-CYANOPHENYL)AMINO]-4H-[1,2,4]-TRIAZOLE	-0.474015	0.267	0.309974
DB04604	5-iodotubercidin	0.0293053	0.372	0.381624
DB04608	9-HYDROXY-4-PHENYL-6H-PYRROLO[3,4-C]CARBAZOLE-1,3-DIONE	-1.46666	0.036	0.165207
DB04630	Aldosterone	-0.668388	0.175	0.255481
DB04639	Biphenylalanine	2.89201	0.993	0.762245
DB04652	Corticosterone	0.319279	0.587	0.530283
DB04654	4-PIPERIDIN-4-YLBUTANAL	-0.704533	0.101	0.21993
DB04665	Coumarin	-1.31408	0.073	0.199611
DB04674	2-HYDROXY-3,5-DIIODOBENZOIC ACID	-0.588477	0.258	0.305868
DB04688	Methylecgonine	4.61814	0.997	0.762245
DB04690	Camptothecin	0.317716	0.579	0.524537
DB04695	Farnesyl thiopyrophosphate	-0.430637	0.285	0.323656
DB04705	(3BETA)-CHOLEST-5-ENE-3,25-DIOL	-1.9106	0.016	0.122711
DB04707	Hydroxyfasudil	-1.12053	0.101	0.21993
DB04714	ISOPENTENYL PYROPHOSPHATE	-0.589924	0.161	0.245945
DB04715	IMIDAZOPYRIDAZIN 1	-1.1841	0.015	0.1187
DB04716	2-(1,1-DIMETHYLETHYL)9-FLUORO-3,6-DIHYDRO-7H-BENZ[H]-IMIDAZ[4,5-F]ISOQUINOLIN-7-ONE	-0.974963	0.095	0.21621
DB04719	DIMETHYL-(4,5,6,7-TETRABROMO-1H-BENZOIMIDAZOL-2-YL)-AMINE	-0.374334	0.207	0.277422
DB04725	Licofelone	-1.15279	0.051	0.182043
DB04739	4-[(4-METHYL-1-PIPERAZINYL)METHYL]-N-[3-[[4-(3-PYRIDINYL)-2-PYRIMIDINYL]AMINO]PHENYL]-BENZAMIDE	-0.684331	0.137	0.231553
DB04743	Nimesulide	0.12999	0.505	0.472997
DB04745	2-OXOQUINOLINE	-0.934536	0.141	0.234024
DB04751	Purvalanol A	-0.768677	0.124	0.225179
DB04763	1-N-(4-SULFAMOYLPHENYL-ETHYL)-2,4,6-TRIMETHYLPYRIDINIUM	-0.598652	0.228	0.289245
DB04769	5-QUINOXALIN-6-YLMETHYLENE-THIAZOLIDINE-2,4-DIONE	-2.73118	0.001	0.039289
DB04786	Suramin	0.17722	0.498	0.469385
DB04794	Bifonazole	-0.738734	0.106	0.221441
DB04795	Thenoyltrifluoroacetone	-0.677047	0.126	0.225179
DB04799	6-Hydroxy-5-undecyl-4,7-benzothiazoledione	0.881741	0.766	0.653999
DB04812	Benoxaprofen	0.967565	0.826	0.688172
DB04813	Bithionol	-0.320382	0.232	0.289245
DB04815	Clioquinol	-0.496289	0.167	0.250477
DB04816	Dantron	-0.825193	0.042	0.173859
DB04817	Metamizole	-1.09192	0.087	0.209274
DB04818	Iproniazid	-0.92835	0.08	0.202897
DB04819	Methapyrilene	-0.737056	0.198	0.270871
DB04820	Nialamide	-1.0382	0.134	0.228727
DB04821	Nomifensine	-2.27113	0.01	0.106136
DB04823	Oxyphenisatin	-0.707467	0.128	0.225179
DB04824	Phenolphthalein	-1.11131	0.071	0.199311
DB04825	Prenylamine	-1.10887	0.09	0.21105
DB04828	Zomepirac	-0.567172	0.176	0.256607
DB04829	Lysergic acid diethylamide	-1.16496	0.094	0.215466
DB04832	Zimelidine	-0.118025	0.488	0.462882
DB04835	Maraviroc	3.98957	0.98	0.762245
DB04837	Clofedanol	-1.4912	0.012	0.109243
DB04838	Cyclandelate	2.97465	0.989	0.762245
DB04839	Cyproterone acetate	0.103831	0.462	0.444051
DB04840	Debrisoquine	-0.824656	0.055	0.182747
DB04841	Flunarizine	-0.78267	0.113	0.223948
DB04842	Fluspirilene	-1.13644	0.11	0.223344
DB04843	Mepenzolate	4.89796	0.995	0.762245
DB04844	Tetrabenazine	-0.273732	0.348	0.365543
DB04845	Ixabepilone	-1.14117	0.011	0.109243
DB04846	Celiprolol	-0.505324	0.256	0.304788
DB04849	Cediranib	-0.745997	0.165	0.249166
DB04853	Binodenoson	3.65762	0.985	0.762245
DB04854	Febuxostat	-0.713978	0.118	0.223948
DB04855	Dronedarone	-0.704803	0.194	0.268184
DB04856	Dexloxiglumide	0.890173	0.866	0.713571
DB04861	Nebivolol	-2.33694	0.004	0.0814355
DB04865	Omacetaxine mepesuccinate	-0.558889	0.142	0.234024
DB04868	Nilotinib	0.412484	0.629	0.558759
DB04871	Lorcaserin	5.59274	0.995	0.762245
DB04875	Pralnacasan	-0.439427	0.29	0.327013
DB04876	Vildagliptin	0.306843	0.576	0.522031
DB04878	Voglibose	-0.693711	0.113	0.223948
DB04879	Vatalanib	0.0384413	0.422	0.419653
DB04880	Enoximone	-0.56064	0.228	0.289245
DB04881	Elacridar	-1.00276	0.011	0.109243
DB04883	Darusentan	-0.502218	0.223	0.286355
DB04884	Dapoxetine	0.957101	0.709	0.616856
DB04890	Bepotastine	-1.4912	0.012	0.109243
DB04892	Phenserine	2.5852	0.954	0.762245
DB04894	Vapreotide	-0.66709	0.131	0.226018
DB04895	Pegaptanib	-0.326921	0.34	0.35984
DB04896	Milnacipran	-0.279236	0.323	0.350291
DB04898	Ximelagatran	0.746815	0.741	0.638251
DB04899	Nesiritide	-0.618694	0.136	0.230559
DB04908	Flibanserin	0.161036	0.513	0.477098
DB04920	Clevidipine	-0.720533	0.086	0.208436
DB04930	Permethrin	-1.16946	0.065	0.194867
DB04931	Afamelanotide	-0.0230439	0.652	0.575311
DB04932	Defibrotide	-0.225112	0.517	0.479226
DB04933	Eritoran	-0.645451	0.171	0.252606
DB04938	Ospemifene	-1.20293	0.053	0.182043
DB04941	Crofelemer	-1.26369	0.005	0.0817327
DB04942	Tamibarotene	-0.860693	0.157	0.243522
DB04946	Iloperidone	-1.00255	0.135	0.229908
DB04948	Lofexidine	-0.895861	0.04	0.170302
DB04953	Ezogabine	2.70289	0.955	0.762245
DB04954	Tecadenoson	-0.225112	0.517	0.479226
DB04957	Azimilide	-0.881279	0.03	0.159204
DB04960	Tipifarnib	-0.418049	0.298	0.332187
DB04967	Lucanthone	-0.888279	0.156	0.243522
DB05013	Ingenol mebutate	0.283717	0.573	0.519522
DB05015	Belinostat	0.142506	0.467	0.447512
DB05016	Ataluren	-0.707467	0.128	0.225179
DB05018	Migalastat	-1.26987	0.078	0.202897
DB05039	Indacaterol	-0.0581419	0.428	0.422804
DB05095	Cimicoxib	-0.627938	0.126	0.225179
DB05105	Pleconaril	-1.03532	0.026	0.147036
DB05109	Trabectedin	-1.00475	0.072	0.199311
DB05186	SQ-109	-0.878508	0.063	0.193535
DB05219	Crisaborole	-3.43832	0	0
DB05229	Beraprost	-0.762401	0.176	0.256607
DB05234	LGD2941	-0.147578	0.327	0.353431
DB05239	Cobimetinib	-2.02883	0.006	0.0907896
DB05246	Methsuximide	-0.0766719	0.33	0.354388
DB05258	Interferon alfa	-1.13193	0.003	0.0746492
DB05260	Gallium nitrate	-1.99286	0.011	0.109243
DB05265	Ecabet	0.365314	0.506	0.473142
DB05266	Ibudilast	-3.11245	0	0
DB05271	Rotigotine	-0.597518	0.227	0.288841
DB05288	Anecortave acetate	-0.707467	0.128	0.225179
DB05294	Vandetanib	-0.857686	0.129	0.225697
DB05295	Eldecalcitol	-0.838401	0.048	0.179757
DB05311	Ecallantide	1.54551	0.968	0.762245
DB05316	Pimavanserin	5.2301	0.992	0.762245
DB05332	Romiplostim	0.183238	0.523	0.483387
DB05381	Histamine	-1.635	0.023	0.141895
DB05389	Tetrachlorodecaoxide	-0.838521	0.038	0.166863
DB05414	Pipendoxifene	-0.0213678	0.332	0.354388
DB05416	Cardarine	-2.31792	0.003	0.0746492
DB05424	Canertinib	-0.125847	0.356	0.371334
DB05465	Tandutinib	-1.4295	0.055	0.182747
DB05482	7-ethyl-10-hydroxycamptothecin	-0.801306	0.059	0.189297
DB05511	Piclidenoson	-0.225112	0.517	0.479226
DB05521	Telaprevir	1.22447	0.88	0.721354
DB05578	Ramucirumab	-0.676238	0.111	0.223344
DB05630	Sodium stibogluconate	-0.81461	0.022	0.141576
DB05676	Apremilast	-2.65182	0	0
DB05679	Ustekinumab	1.90087	0.918	0.74785
DB05773	Trastuzumab emtansine	-1.37537	0.003	0.0746492
DB05777	Thrombomodulin Alfa	3.32329	0.985	0.762245
DB05804	Prasterone sulfate	-1.04109	0.043	0.175725
DB05829	Parathyroid hormone	-0.435169	0.311	0.341243
DB05990	Obeticholic acid	0.688201	0.736	0.63541
DB06016	Cariprazine	-0.662369	0.211	0.280267
DB06043	Olaratumab	-0.958609	0.009	0.104975
DB06144	Sertindole	-1.58116	0.063	0.193535
DB06147	Sulfathiazole	-0.857885	0.127	0.225179
DB06148	Mianserin	-0.298579	0.34	0.35984
DB06150	Sulfadimethoxine	1.64811	0.858	0.709291
DB06151	Acetylcysteine	-1.51111	0.047	0.179757
DB06155	Rimonabant	-1.51526	0.046	0.179757
DB06168	Canakinumab	0.117401	0.66	0.580312
DB06176	Romidepsin	-0.0326351	0.371	0.380947
DB06186	Ipilimumab	0.456683	0.591	0.533251
DB06196	Icatibant	-0.833082	0.045	0.178999
DB06201	Rufinamide	-0.722883	0.127	0.225179
DB06202	Lasofoxifene	-0.0276793	0.339	0.359802
DB06203	Alogliptin	0.0132372	0.506	0.473142
DB06204	Tapentadol	-0.00894744	0.454	0.439794
DB06205	Vorhyaluronidase alfa	-0.788228	0.052	0.182043
DB06207	Silodosin	-1.51659	0.023	0.141895
DB06209	Prasugrel	3.16929	0.995	0.762245
DB06210	Eltrombopag	-1.11462	0.001	0.039289
DB06212	Tolvaptan	-0.663434	0.2	0.272111
DB06213	Regadenoson	-0.287162	0.381	0.388543
DB06216	Asenapine	-0.422447	0.294	0.329532
DB06218	Lacosamide	-1.31686	0.078	0.202897
DB06228	Rivaroxaban	-0.53422	0.216	0.284211
DB06237	Avanafil	-1.09192	0.087	0.209274
DB06243	Eflornithine	-0.993689	0.065	0.194867
DB06255	Incadronic acid	-0.918185	0.032	0.16235
[truncated: 892 more rows]
