# Supplementary material for: Single-cell network biology characterizes cell type gene regulation for drug repurposing and phenotype prediction in Alzheimer’s disease
Source: PLoS Comput Biol. 2022 Jul 18;18(7):e1010287. doi: 10.1371/journal.pcbi.1010287 (PMC9333448; doi:10.1371/journal.pcbi.1010287)
Supplement: S8 Data — (XLSX) [file pcbi.1010287.s008.xlsx]

## Sheet: Ex
Data S8: Predicited probabilities of AD gene classifiers
Gene	probability	prior	Network
MTF1	0.972	0	AD_Ex
TBX15	0.972	0	AD_Ex
NHLH1	0.972	0	AD_Ex
LMX1A	0.972	0	AD_Ex
RXRG	0.972	0	AD_Ex
GRHL1	0.972	0	AD_Ex
TCF7L1	0.972	0	AD_Ex
STAT1	0.972	0	AD_Ex
MITF	0.972	0	AD_Ex
ZIC1	0.972	0	AD_Ex
TP63	0.972	0	AD_Ex
REST	0.972	1	AD_Ex
NFKB1	0.972	0	AD_Ex
LEF1	0.972	0	AD_Ex
IRF1	0.972	0	AD_Ex
EBF1	0.972	0	AD_Ex
RREB1	0.972	0	AD_Ex
SRF	0.972	0	AD_Ex
PRDM1	0.972	0	AD_Ex
HSF2	0.972	0	AD_Ex
MAFK	0.972	0	AD_Ex
TWIST1	0.972	0	AD_Ex
MNX1	0.972	0	AD_Ex
PLAG1	0.972	0	AD_Ex
GRHL2	0.972	0	AD_Ex
HSF1	0.972	1	AD_Ex
PBX3	0.972	0	AD_Ex
LMX1B	0.972	0	AD_Ex
RXRA	0.972	0	AD_Ex
SPI1	0.972	1	AD_Ex
GATA3	0.972	0	AD_Ex
NFKB2	0.972	0	AD_Ex
ZNF384	0.972	0	AD_Ex
VDR	0.972	1	AD_Ex
ZNF740	0.972	0	AD_Ex
SP1	0.972	0	AD_Ex
ASCL1	0.972	0	AD_Ex
TBX5	0.972	0	AD_Ex
HNF1A	0.972	0	AD_Ex
ELF1	0.972	0	AD_Ex
KLF5	0.972	0	AD_Ex
ZNF410	0.972	0	AD_Ex
YY1	0.972	0	AD_Ex
HSF4	0.972	0	AD_Ex
MAF	0.972	0	AD_Ex
BCL6B	0.972	0	AD_Ex
TP53	0.972	1	AD_Ex
HES7	0.972	0	AD_Ex
RARA	0.972	0	AD_Ex
SP2	0.972	0	AD_Ex
MAFG	0.972	0	AD_Ex
GATA6	0.972	0	AD_Ex
ZNF24	0.972	0	AD_Ex
TCF3	0.972	1	AD_Ex
ONECUT3	0.972	0	AD_Ex
JUND	0.972	0	AD_Ex
POU2F2	0.972	0	AD_Ex
RELB	0.972	1	AD_Ex
NR1H2	0.972	0	AD_Ex
MZF1	0.972	0	AD_Ex
SOX10	0.972	0	AD_Ex
MAFF	0.972	0	AD_Ex
ATF4	0.972	0	AD_Ex
PPARA	0.972	1	AD_Ex
HES5	0.972	0	AD_Ex
TP73	0.972	0	AD_Ex
E2F2	0.972	0	AD_Ex
ELF3	0.972	0	AD_Ex
ZNF354C	0.972	0	AD_Ex
IRF4	0.972	0	AD_Ex
NFYA	0.972	0	AD_Ex
IRF5	0.972	0	AD_Ex
GATA1	0.972	1	AD_Ex
ELF4	0.972	0	AD_Ex
HNF4G	0.972	0	AD_Ex
PAX5	0.972	0	AD_Ex
ELF5	0.972	0	AD_Ex
EHF	0.972	0	AD_Ex
EGR2	0.972	0	AD_Ex
FOS	0.972	0	AD_Ex
ONECUT1	0.972	0	AD_Ex
GLIS2	0.972	0	AD_Ex
IRF8	0.972	0	AD_Ex
HNF1B	0.972	0	AD_Ex
CTCFL	0.972	0	AD_Ex
JUNB	0.972	0	AD_Ex
FOSB	0.972	0	AD_Ex
GLIS1	0.972	0	AD_Ex
MEF2D	0.972	0	AD_Ex
EGR4	0.972	0	AD_Ex
SP3	0.972	0	AD_Ex
PPARG	0.972	1	AD_Ex
NR2C2	0.972	0	AD_Ex
PBX2	0.972	0	AD_Ex
ESR1	0.972	1	AD_Ex
SP4	0.972	0	AD_Ex
ZNF282	0.972	0	AD_Ex
RHOXF1	0.972	0	AD_Ex
SNAI2	0.972	0	AD_Ex
SCRT1	0.972	0	AD_Ex
STAT2	0.972	0	AD_Ex
SPIC	0.972	0	AD_Ex
RFX4	0.972	0	AD_Ex
SMAD3	0.972	0	AD_Ex
MEF2A	0.972	0	AD_Ex
SOX8	0.972	0	AD_Ex
ZNF263	0.972	0	AD_Ex
TGIF1	0.972	0	AD_Ex
SMAD2	0.972	0	AD_Ex
SMAD4	0.972	0	AD_Ex
CENPB	0.972	0	AD_Ex
KLF16	0.972	0	AD_Ex
RFX2	0.972	0	AD_Ex
USF2	0.972	0	AD_Ex
IRF3	0.972	0	AD_Ex
RORC	0.972	0	AD_Ex
IRF2	0.972	1	AD_Ex
DLX6	0.972	0	AD_Ex
E2F8	0.972	0	AD_Ex
FLI1	0.972	0	AD_Ex
FOXB1	0.972	0	AD_Ex
SPIB	0.972	0	AD_Ex
TBX19	0.972	0	AD_Ex
E2F3	0.972	0	AD_Ex
RXRB	0.972	0	AD_Ex
GLIS3	0.972	1	AD_Ex
ZNF143	0.972	0	AD_Ex
PKNOX1	0.972	0	AD_Ex
ZBTB7B	0.972	0	AD_Ex
BATF3	0.972	0	AD_Ex
RUNX2	0.972	0	AD_Ex
ETS1	0.972	0	AD_Ex
ZBTB7C	0.972	0	AD_Ex
ONECUT2	0.972	0	AD_Ex
NFATC2	0.972	0	AD_Ex
NFIC	0.972	1	AD_Ex
ZBTB7A	0.972	0	AD_Ex
PROP1	0.972	0	AD_Ex
ID4	0.972	0	AD_Ex
AR	0.972	0	AD_Ex
ZEB1	0.972	0	AD_Ex
NFYB	0.972	0	AD_Ex
HNF4A	0.972	0	AD_Ex
HIC2	0.972	0	AD_Ex
POU3F1	0.972	0	AD_Ex
USF1	0.972	0	AD_Ex
POU2F1	0.972	0	AD_Ex
MEIS1	0.972	0	AD_Ex
CREB1	0.972	1	AD_Ex
NR3C2	0.972	0	AD_Ex
TEAD3	0.972	0	AD_Ex
POU3F2	0.972	0	AD_Ex
TBX20	0.972	0	AD_Ex
FOXP2	0.972	0	AD_Ex
MYC	0.972	0	AD_Ex
NFIL3	0.972	0	AD_Ex
MXI1	0.972	0	AD_Ex
MEIS2	0.972	0	AD_Ex
RORA	0.972	0	AD_Ex
MNT	0.972	0	AD_Ex
MEIS3	0.972	0	AD_Ex
NR4A2	0.972	0	AD_Ex
ESRRB	0.972	0	AD_Ex
MYBL2	0.972	0	AD_Ex
RFX5	0.972	0	AD_Ex
FIGLA	0.972	0	AD_Ex
NOTO	0.972	0	AD_Ex
HESX1	0.972	0	AD_Ex
GCM2	0.972	0	AD_Ex
POU6F2	0.972	0	AD_Ex
ZBTB33	0.972	0	AD_Ex
HMBOX1	0.972	0	AD_Ex
CREB3	0.972	0	AD_Ex
LHX6	0.972	0	AD_Ex
FOSL1	0.972	0	AD_Ex
TCF7L2	0.972	1	AD_Ex
EMX2	0.972	0	AD_Ex
POU6F1	0.972	0	AD_Ex
NR1H4	0.972	0	AD_Ex
JDP2	0.972	0	AD_Ex
BATF	0.972	0	AD_Ex
NR2F2	0.972	0	AD_Ex
SOX15	0.972	0	AD_Ex
STAT3	0.972	0	AD_Ex
MEOX1	0.972	0	AD_Ex
INSM1	0.972	0	AD_Ex
SREBF2	0.972	0	AD_Ex
RUNX1	0.972	0	AD_Ex
ELK1	0.972	0	AD_Ex
ELK3	0.972	0	AD_Ex
NFATC3	0.972	0	AD_Ex
XBP1	0.972	0	AD_Ex
SOX13	0.972	0	AD_Ex
PROX1	0.972	0	AD_Ex
REL	0.972	0	AD_Ex
NFE2L2	0.972	1	AD_Ex
FEV	0.972	0	AD_Ex
NEUROG2	0.972	0	AD_Ex
POU5F1	0.972	0	AD_Ex
MLXIPL	0.972	0	AD_Ex
RELA	0.972	0	AD_Ex
TFCP2	0.972	0	AD_Ex
MAX	0.972	0	AD_Ex
MLX	0.972	0	AD_Ex
TEAD2	0.972	0	AD_Ex
DUXA	0.972	0	AD_Ex
TFEB	0.972	1	AD_Ex
TFE3	0.972	0	AD_Ex
FOXH1	0.972	0	AD_Ex
RORB	0.972	0	AD_Ex
SOX9	0.972	0	AD_Ex
VSX1	0.972	0	AD_Ex
POU3F4	0.972	0	AD_Ex
NKX3-1	0.972	0	AD_Ex
HEY1	0.972	0	AD_Ex
BSX	0.972	0	AD_Ex
BHLHE41	0.972	0	AD_Ex
CEBPA	0.972	0	AD_Ex
MYBL1	0.972	0	AD_Ex
MYB	0.972	0	AD_Ex
MEOX2	0.972	0	AD_Ex
MSC	0.972	1	AD_Ex
ESRRA	0.972	0	AD_Ex
TFAP4	0.972	0	AD_Ex
TBX21	0.972	0	AD_Ex
TBX2	0.972	0	AD_Ex
CLOCK	0.972	1	AD_Ex
NRF1	0.972	0	AD_Ex
E2F1	0.972	0	AD_Ex
CUX2	0.972	0	AD_Ex
NEUROD2	0.972	0	AD_Ex
MIXL1	0.972	0	AD_Ex
E2F4	0.972	0	AD_Ex
TBX1	0.972	0	AD_Ex
ETV3	0.972	0	AD_Ex
ETV1	0.972	0	AD_Ex
GABPA	0.972	1	AD_Ex
ERG	0.972	0	AD_Ex
PRRX1	0.972	0	AD_Ex
CDX1	0.972	0	AD_Ex
TFDP1	0.972	0	AD_Ex
ETV2	0.972	0	AD_Ex
HINFP	0.972	0	AD_Ex
FOXO6	0.972	0	AD_Ex
TEAD4	0.972	0	AD_Ex
FOXK2	0.972	0	AD_Ex
VAX2	0.972	0	AD_Ex
BHLHE22	0.972	0	AD_Ex
OLIG1	0.972	0	AD_Ex
CEBPG	0.972	0	AD_Ex
NFIA	0.972	0	AD_Ex
GLI2	0.972	0	AD_Ex
HLF	0.972	0	AD_Ex
ARNT	0.972	0	AD_Ex
ETV5	0.972	0	AD_Ex
SPDEF	0.972	0	AD_Ex
TFEC	0.972	0	AD_Ex
FOXO4	0.972	0	AD_Ex
DMRT3	0.972	0	AD_Ex
HIF1A	0.972	0	AD_Ex
FOXP3	0.972	0	AD_Ex
ETV4	0.972	0	AD_Ex
PAX7	0.972	0	AD_Ex
PAX3	0.972	0	AD_Ex
MSX1	0.972	0	AD_Ex
TEF	0.972	0	AD_Ex
OLIG2	0.972	0	AD_Ex
DBP	0.972	0	AD_Ex
SHOX	0.972	0	AD_Ex
NKX6-2	0.972	0	AD_Ex
RAX2	0.972	0	AD_Ex
VSX2	0.972	0	AD_Ex
OTX1	0.972	0	AD_Ex
GBX1	0.972	0	AD_Ex
GCM1	0.972	0	AD_Ex
RRM2	0.954	0	AD_Ex
BLOC1S6	0.936	0	AD_Ex
LIPG	0.934	1	AD_Ex
HTR6	0.932	1	AD_Ex
CD40	0.914	1	AD_Ex
SKOR2	0.902	0	AD_Ex
VSNL1	0.9	1	AD_Ex
CALM1	0.898	1	AD_Ex
RBFOX1	0.896	1	AD_Ex
NKAIN2	0.892	1	AD_Ex
FRMD4A	0.89	1	AD_Ex
CLU	0.884	1	AD_Ex
CTNNA2	0.88	1	AD_Ex
PLCB1	0.88	1	AD_Ex
CSMD1	0.876	1	AD_Ex
HEY2	0.868	0	AD_Ex
NR3C1	0.868	1	AD_Ex
PTPRG	0.868	1	AD_Ex
CELF2	0.866	1	AD_Ex
GABRG3	0.864	1	AD_Ex
GABRA2	0.862	1	AD_Ex
DPYSL2	0.86	1	AD_Ex
VSIG2	0.858	0	AD_Ex
MICAL2	0.858	1	AD_Ex
NRGN	0.856	1	AD_Ex
SNAP25	0.854	1	AD_Ex
UCHL1	0.854	1	AD_Ex
PTK2B	0.852	1	AD_Ex
HTR2A	0.852	1	AD_Ex
CUX1	0.85	1	AD_Ex
GRM5	0.85	1	AD_Ex
IGF1R	0.85	1	AD_Ex
TLN2	0.85	1	AD_Ex
ITM2B	0.85	1	AD_Ex
FARP1	0.848	1	AD_Ex
YWHAZ	0.848	1	AD_Ex
NTRK2	0.846	1	AD_Ex
SST	0.846	1	AD_Ex
RUNX1T1	0.846	1	AD_Ex
NPY	0.844	1	AD_Ex
PRKCB	0.844	1	AD_Ex
REN	0.844	1	AD_Ex
BCL2L2	0.844	1	AD_Ex
TMEM151B	0.842	0	AD_Ex
RNF19A	0.836	1	AD_Ex
DSCAML1	0.836	1	AD_Ex
ACTG1	0.836	1	AD_Ex
HDAC9	0.834	1	AD_Ex
PLXNA4	0.832	1	AD_Ex
OSBPL6	0.83	1	AD_Ex
ZNF572	0.83	0	AD_Ex
IRS1	0.826	1	AD_Ex
CYB5R2	0.826	0	AD_Ex
SNCB	0.826	1	AD_Ex
PSIP1	0.822	1	AD_Ex
SORL1	0.822	1	AD_Ex
SYNJ1	0.822	1	AD_Ex
GRIN2B	0.82	1	AD_Ex
GAB2	0.82	1	AD_Ex
BTBD17	0.818	0	AD_Ex
DLX2	0.816	0	AD_Ex
C9orf72	0.816	1	AD_Ex
PHF14	0.814	1	AD_Ex
FMN2	0.81	1	AD_Ex
ACAD11	0.808	0	AD_Ex
ACOT7	0.806	1	AD_Ex
CDC42SE2	0.806	1	AD_Ex
HTR1A	0.804	0	AD_Ex
WWOX	0.802	1	AD_Ex
DAPK1	0.8	1	AD_Ex
EXOC4	0.8	1	AD_Ex
SLC4A8	0.798	1	AD_Ex
SYBU	0.79	1	AD_Ex
MAPK14	0.788	1	AD_Ex
HECW1	0.788	1	AD_Ex
GRAP2	0.788	1	AD_Ex
CELF1	0.786	1	AD_Ex
INSR	0.786	1	AD_Ex
DLG4	0.784	1	AD_Ex
MAPK7	0.782	1	AD_Ex
RNF165	0.778	1	AD_Ex
LIPT2	0.776	0	AD_Ex
NCAPG	0.776	0	AD_Ex
SLC30A4	0.776	1	AD_Ex
DBN1	0.774	1	AD_Ex
WWC1	0.772	1	AD_Ex
ELMO1	0.772	1	AD_Ex
CRMP1	0.768	1	AD_Ex
EDEM2	0.768	1	AD_Ex
DYRK1A	0.766	1	AD_Ex
FAM221B	0.766	0	AD_Ex
SPPL2A	0.766	1	AD_Ex
LRRK2	0.762	1	AD_Ex
DMXL1	0.762	1	AD_Ex
SPRED2	0.762	1	AD_Ex
TSHZ1	0.76	1	AD_Ex
HSPA4	0.756	1	AD_Ex
PTGS2	0.756	1	AD_Ex
ST8SIA2	0.752	0	AD_Ex
FSIP1	0.748	1	AD_Ex
AQP4	0.748	1	AD_Ex
ESR2	0.746	1	AD_Ex
VLDLR	0.746	1	AD_Ex
DLX1	0.742	0	AD_Ex
OLFM1	0.74	0	AD_Ex
HORMAD2	0.74	0	AD_Ex
ZNF385B	0.732	0	AD_Ex
SMUG1	0.732	1	AD_Ex
COX8A	0.728	0	AD_Ex
PHACTR1	0.726	0	AD_Ex
SCARB1	0.726	1	AD_Ex
KLLN	0.724	0	AD_Ex
DAB1	0.724	0	AD_Ex
MSMP	0.724	0	AD_Ex
DGKG	0.716	0	AD_Ex
AHSA1	0.714	1	AD_Ex
VEGFA	0.714	1	AD_Ex
DAND5	0.712	0	AD_Ex
MED18	0.712	0	AD_Ex
DUSP10	0.708	0	AD_Ex
ERC2	0.708	0	AD_Ex
MAP1B	0.708	0	AD_Ex
ZNF217	0.704	0	AD_Ex
ZFPM2	0.702	0	AD_Ex
ADAMTS15	0.7	0	AD_Ex
NRG1	0.7	0	AD_Ex
PDE4D	0.7	0	AD_Ex
CARD6	0.7	0	AD_Ex
LSAMP	0.698	0	AD_Ex
PCDH9	0.698	0	AD_Ex
ATP1B1	0.696	0	AD_Ex
FAM47E	0.694	0	AD_Ex
CHRM3	0.694	0	AD_Ex
PRKCE	0.694	0	AD_Ex
SLC35F3	0.69	0	AD_Ex
TENM2	0.69	0	AD_Ex
TNFAIP8	0.688	0	AD_Ex
NEGR1	0.684	0	AD_Ex
CALM3	0.682	0	AD_Ex
KCNMA1	0.68	0	AD_Ex
TCF4	0.676	0	AD_Ex
CADPS	0.676	0	AD_Ex
STXBP1	0.668	0	AD_Ex
TENM4	0.666	0	AD_Ex
DKK3	0.666	0	AD_Ex
DTNA	0.664	0	AD_Ex
OPCML	0.664	0	AD_Ex
PCDH7	0.664	0	AD_Ex
PTPRD	0.664	0	AD_Ex
SYN3	0.664	0	AD_Ex
ATRNL1	0.662	0	AD_Ex
FRAS1	0.662	0	AD_Ex
PLEKHA5	0.66	0	AD_Ex
GPM6A	0.658	0	AD_Ex
NTM	0.658	0	AD_Ex
NELL1	0.656	0	AD_Ex
CPNE4	0.654	0	AD_Ex
FGL1	0.654	0	AD_Ex
KCNA3	0.654	0	AD_Ex
ACKR3	0.654	0	AD_Ex
KCNIP4	0.654	0	AD_Ex
FGF12	0.652	0	AD_Ex
TUBB2A	0.652	0	AD_Ex
UNC5D	0.65	0	AD_Ex
STMN1	0.65	0	AD_Ex
GPR3	0.648	0	AD_Ex
PDE1A	0.648	0	AD_Ex
PREPL	0.648	0	AD_Ex
PDZRN4	0.646	0	AD_Ex
UBC	0.646	0	AD_Ex
CA10	0.644	0	AD_Ex
INHBE	0.644	0	AD_Ex
CDH12	0.642	0	AD_Ex
GABRB1	0.642	0	AD_Ex
MLLT3	0.642	0	AD_Ex
PTPRK	0.642	0	AD_Ex
KALRN	0.642	0	AD_Ex
MAGI2	0.642	0	AD_Ex
SSBP2	0.64	0	AD_Ex
YWHAH	0.64	0	AD_Ex
TMEM88	0.64	0	AD_Ex
DDX60L	0.638	0	AD_Ex
NGEF	0.636	0	AD_Ex
ATL1	0.636	0	AD_Ex
CACNA2D3	0.636	0	AD_Ex
RGS7	0.636	0	AD_Ex
HOPX	0.636	0	AD_Ex
CCK	0.636	0	AD_Ex
ASTN2	0.634	0	AD_Ex
RGS12	0.634	0	AD_Ex
SIK3	0.632	0	AD_Ex
ANKS1B	0.632	0	AD_Ex
NECAB1	0.632	0	AD_Ex
YWHAB	0.632	0	AD_Ex
LTV1	0.632	0	AD_Ex
DOCK4	0.632	0	AD_Ex
PDZD2	0.63	0	AD_Ex
GALNT18	0.63	0	AD_Ex
SLIT1	0.63	0	AD_Ex
TMEM108	0.63	0	AD_Ex
TMEM132D	0.628	0	AD_Ex
SEZ6L	0.628	0	AD_Ex
CFAP99	0.628	0	AD_Ex
PEX5L	0.628	0	AD_Ex
KCNB2	0.628	0	AD_Ex
CNTNAP5	0.626	0	AD_Ex
XKR4	0.624	0	AD_Ex
KCTD16	0.624	0	AD_Ex
DENND1C	0.624	0	AD_Ex
CPLX2	0.622	0	AD_Ex
CREG2	0.62	0	AD_Ex
NFIB	0.62	0	AD_Ex
CAMK1D	0.62	0	AD_Ex
CCNI	0.618	0	AD_Ex
C1QTNF2	0.618	0	AD_Ex
C9orf50	0.618	0	AD_Ex
CALN1	0.618	0	AD_Ex
PPFIA2	0.618	0	AD_Ex
TSC22D1	0.618	0	AD_Ex
ARHGEF3	0.616	0	AD_Ex
CACNB4	0.616	0	AD_Ex
SSH2	0.616	0	AD_Ex
PEBP1	0.614	0	AD_Ex
HIVEP3	0.614	0	AD_Ex
CHN1	0.612	0	AD_Ex
ATP1A1	0.612	0	AD_Ex
RPL38	0.612	0	AD_Ex
NRXN3	0.612	0	AD_Ex
CTNND2	0.61	0	AD_Ex
NPTX1	0.61	0	AD_Ex
RFC2	0.61	0	AD_Ex
DCLRE1B	0.61	0	AD_Ex
ARPP21	0.608	0	AD_Ex
GABRB2	0.608	0	AD_Ex
KCTD8	0.608	0	AD_Ex
CACNA1A	0.608	0	AD_Ex
DIO1	0.606	0	AD_Ex
RGS4	0.606	0	AD_Ex
CHL1	0.604	0	AD_Ex
GRIN2A	0.604	0	AD_Ex
DEPDC1	0.604	0	AD_Ex
THRB	0.604	0	AD_Ex
PPM1E	0.602	0	AD_Ex
CAMK2B	0.602	0	AD_Ex
LDB2	0.602	0	AD_Ex
DLGAP1	0.602	0	AD_Ex
BAIAP2	0.6	0	AD_Ex
CAMTA1	0.6	0	AD_Ex
GABRA1	0.6	0	AD_Ex
SLC24A2	0.6	0	AD_Ex
CAMK2N1	0.6	0	AD_Ex
ARID1B	0.6	0	AD_Ex
RPS14	0.6	0	AD_Ex
E2F7	0.598	0	AD_Ex
DCC	0.598	0	AD_Ex
NPTN	0.598	0	AD_Ex
PAK1	0.598	0	AD_Ex
SPOCK2	0.598	0	AD_Ex
KCNB1	0.596	0	AD_Ex
CXXC5	0.596	0	AD_Ex
NRP1	0.596	0	AD_Ex
NRXN1	0.596	0	AD_Ex
GABBR2	0.596	0	AD_Ex
CDH18	0.594	0	AD_Ex
CAP2	0.594	0	AD_Ex
LINGO2	0.594	0	AD_Ex
NTRK3	0.594	0	AD_Ex
KIF21A	0.594	0	AD_Ex
TUBA1A	0.594	0	AD_Ex
ST6GALNAC5	0.594	0	AD_Ex
ADCY2	0.592	0	AD_Ex
GNAL	0.592	0	AD_Ex
HINT1	0.592	0	AD_Ex
HSPA8	0.592	0	AD_Ex
DIRAS2	0.592	0	AD_Ex
SHISA9	0.592	0	AD_Ex
LDLRAD4	0.592	0	AD_Ex
KIRREL3	0.592	0	AD_Ex
CDKL1	0.592	0	AD_Ex
RGS6	0.592	0	AD_Ex
SORBS1	0.59	0	AD_Ex
SETBP1	0.59	0	AD_Ex
MEF2C	0.59	0	AD_Ex
PBX1	0.59	0	AD_Ex
PTK2	0.59	0	AD_Ex
RARB	0.59	0	AD_Ex
CCDC15	0.59	0	AD_Ex
KCNH1	0.588	0	AD_Ex
MKLN1	0.588	0	AD_Ex
ASTN1	0.588	0	AD_Ex
ATP2B2	0.588	0	AD_Ex
CACNA1C	0.588	0	AD_Ex
SNX3	0.586	0	AD_Ex
NAV2	0.586	0	AD_Ex
AKAP3	0.584	0	AD_Ex
GABRB3	0.584	0	AD_Ex
KCTD1	0.584	0	AD_Ex
CHSY3	0.584	0	AD_Ex
CELF4	0.584	0	AD_Ex
LIMCH1	0.582	0	AD_Ex
ZDHHC14	0.582	0	AD_Ex
DCLK1	0.582	0	AD_Ex
MBNL2	0.58	0	AD_Ex
ATP8A1	0.58	0	AD_Ex
HECTD4	0.58	0	AD_Ex
NDUFA4	0.58	0	AD_Ex
NRCAM	0.58	0	AD_Ex
TRIM67	0.578	0	AD_Ex
PCSK2	0.578	0	AD_Ex
PRKAR1B	0.578	0	AD_Ex
RPL31	0.578	0	AD_Ex
ZMAT4	0.578	0	AD_Ex
GARNL3	0.578	0	AD_Ex
LMO4	0.578	0	AD_Ex
OLFM2	0.578	0	AD_Ex
BRINP1	0.574	0	AD_Ex
SIK2	0.574	0	AD_Ex
PNMA2	0.572	0	AD_Ex
SCAF8	0.572	0	AD_Ex
TRIM2	0.572	0	AD_Ex
ANK3	0.572	0	AD_Ex
CELF5	0.572	0	AD_Ex
NPPC	0.57	0	AD_Ex
SLIT3	0.57	0	AD_Ex
SYT1	0.57	0	AD_Ex
ARNT2	0.57	0	AD_Ex
TMEM178B	0.568	0	AD_Ex
CBX6	0.568	0	AD_Ex
CTDSPL	0.566	0	AD_Ex
NEBL	0.566	0	AD_Ex
PKIG	0.566	0	AD_Ex
SH3RF3	0.566	0	AD_Ex
MAN1A1	0.566	0	AD_Ex
SLC12A5	0.566	0	AD_Ex
NCAM1	0.564	0	AD_Ex
TIAM1	0.564	0	AD_Ex
TRIM45	0.564	0	AD_Ex
CCDC3	0.564	0	AD_Ex
NFKBIE	0.562	0	AD_Ex
SATB2	0.56	0	AD_Ex
GRIK3	0.56	0	AD_Ex
ATP2B4	0.56	0	AD_Ex
PRKAG2	0.56	0	AD_Ex
LAT2	0.56	0	AD_Ex
CACNB2	0.56	0	AD_Ex
MPHOSPH9	0.558	0	AD_Ex
DENND4A	0.558	0	AD_Ex
GABRA5	0.558	0	AD_Ex
MARK3	0.556	0	AD_Ex
PIK3R1	0.556	0	AD_Ex
BRINP2	0.556	0	AD_Ex
CACNG8	0.556	0	AD_Ex
RPL29	0.556	0	AD_Ex
CMIP	0.556	0	AD_Ex
RAB3C	0.554	0	AD_Ex
GRIA1	0.554	0	AD_Ex
KCNJ6	0.554	0	AD_Ex
CPNE5	0.554	0	AD_Ex
SH3GL2	0.554	0	AD_Ex
SRCIN1	0.554	0	AD_Ex
ESAM	0.554	0	AD_Ex
RTF1	0.552	0	AD_Ex
MYO5A	0.552	0	AD_Ex
NRN1	0.552	0	AD_Ex
CIT	0.55	0	AD_Ex
TRIM9	0.55	0	AD_Ex
ABR	0.55	0	AD_Ex
CCDC177	0.55	0	AD_Ex
NPAS3	0.55	0	AD_Ex
CYTH3	0.55	0	AD_Ex
GNB5	0.548	0	AD_Ex
FMNL2	0.548	0	AD_Ex
UQCR10	0.548	0	AD_Ex
KCNQ3	0.548	0	AD_Ex
LRRC7	0.548	0	AD_Ex
ELAVL2	0.546	0	AD_Ex
TRPM7	0.546	0	AD_Ex
ACTN1	0.546	0	AD_Ex
CLSTN1	0.544	0	AD_Ex
GNG7	0.544	0	AD_Ex
LMO3	0.544	0	AD_Ex
RSRP1	0.544	0	AD_Ex
RAP2A	0.544	0	AD_Ex
SPINK9	0.544	0	AD_Ex
GAS7	0.544	0	AD_Ex
SLIT2	0.544	0	AD_Ex
ZBTB18	0.542	0	AD_Ex
EPHA4	0.542	0	AD_Ex
EML6	0.542	0	AD_Ex
SAMD12	0.542	0	AD_Ex
VPS13D	0.542	0	AD_Ex
SORCS2	0.542	0	AD_Ex
SPOCK1	0.542	0	AD_Ex
ITFG1	0.542	0	AD_Ex
SRGAP3	0.542	0	AD_Ex
EXT1	0.54	0	AD_Ex
FER	0.54	0	AD_Ex
SLCO3A1	0.54	0	AD_Ex
APBA2	0.54	0	AD_Ex
SHC3	0.54	0	AD_Ex
PLK1	0.54	0	AD_Ex
SCAI	0.538	0	AD_Ex
KCND3	0.538	0	AD_Ex
LDHA	0.538	0	AD_Ex
RAB6B	0.538	0	AD_Ex
ZFP36L1	0.538	0	AD_Ex
NREP	0.538	0	AD_Ex
NUAK1	0.538	0	AD_Ex
MYL12A	0.536	0	AD_Ex
SULT4A1	0.536	0	AD_Ex
PARM1	0.536	0	AD_Ex
LRRTM3	0.536	0	AD_Ex
MRPL47	0.536	0	AD_Ex
SNTB2	0.536	0	AD_Ex
BSN	0.536	0	AD_Ex
SV2B	0.536	0	AD_Ex
GNAO1	0.534	0	AD_Ex
INPP4A	0.534	0	AD_Ex
PRKACB	0.534	0	AD_Ex
NUDT4	0.532	0	AD_Ex
NBEA	0.532	0	AD_Ex
C11orf87	0.532	0	AD_Ex
MSRA	0.532	0	AD_Ex
SETD5	0.532	0	AD_Ex
RAN	0.532	0	AD_Ex
ATXN1	0.532	0	AD_Ex
ARL4A	0.53	0	AD_Ex
OSBPL8	0.53	0	AD_Ex
CNGA4	0.53	0	AD_Ex
PDZRN3	0.53	0	AD_Ex
AMPH	0.53	0	AD_Ex
NDUFS1	0.53	0	AD_Ex
SLC4A10	0.53	0	AD_Ex
DSCC1	0.53	0	AD_Ex
TIGD6	0.53	0	AD_Ex
SLC25A12	0.53	0	AD_Ex
KCNMB4	0.528	0	AD_Ex
NFIX	0.528	0	AD_Ex
RASA2	0.528	0	AD_Ex
MED10	0.528	0	AD_Ex
ACYP2	0.528	0	AD_Ex
CEBPD	0.526	0	AD_Ex
DNAH14	0.526	0	AD_Ex
ANKRD12	0.526	0	AD_Ex
TIAM2	0.526	0	AD_Ex
SCD5	0.526	0	AD_Ex
HDAC4	0.526	0	AD_Ex
PDS5B	0.524	0	AD_Ex
GAS1	0.524	0	AD_Ex
ANKRD11	0.524	0	AD_Ex
NPAS2	0.524	0	AD_Ex
STIM1	0.524	0	AD_Ex
R3HDM2	0.522	0	AD_Ex
PITPNC1	0.522	0	AD_Ex
MST1	0.522	0	AD_Ex
BICD1	0.522	0	AD_Ex
LMBRD2	0.522	0	AD_Ex
CACNG2	0.52	0	AD_Ex
NAV1	0.52	0	AD_Ex
CACNG3	0.518	0	AD_Ex
SSBP3	0.518	0	AD_Ex
ZSCAN20	0.518	0	AD_Ex
MYT1L	0.516	0	AD_Ex
LARP1	0.516	0	AD_Ex
GPC1	0.516	0	AD_Ex
REPS1	0.516	0	AD_Ex
KCNJ2	0.514	0	AD_Ex
MAN2A1	0.514	0	AD_Ex
SMARCA2	0.514	0	AD_Ex
MPPED1	0.514	0	AD_Ex
LUZP1	0.514	0	AD_Ex
MAP4K3	0.514	0	AD_Ex
MTURN	0.512	0	AD_Ex
SPATS2L	0.512	0	AD_Ex
APBB2	0.512	0	AD_Ex
SRPK1	0.512	0	AD_Ex
TMOD1	0.512	0	AD_Ex
MAP7	0.512	0	AD_Ex
ZEB2	0.512	0	AD_Ex
SERINC3	0.51	0	AD_Ex
KCNK1	0.51	0	AD_Ex
PACS1	0.51	0	AD_Ex
RCOR3	0.51	0	AD_Ex
DPYSL3	0.508	0	AD_Ex
RPH3A	0.508	0	AD_Ex
GABRA4	0.508	0	AD_Ex
GABRG2	0.508	0	AD_Ex
PDE6D	0.508	0	AD_Ex
CEMIP	0.508	0	AD_Ex
RNF150	0.508	0	AD_Ex
TSHZ3	0.508	0	AD_Ex
FAM227A	0.508	0	AD_Ex
CCDC92	0.508	0	AD_Ex
HS6ST1	0.508	0	AD_Ex
CD47	0.508	0	AD_Ex
TMEM178A	0.506	0	AD_Ex
MDH1B	0.506	0	AD_Ex
FOXF2	0.506	0	AD_Ex
ANKRD10	0.506	0	AD_Ex
ZMYND12	0.506	0	AD_Ex
GSG1L	0.504	0	AD_Ex
PPP1R13B	0.504	0	AD_Ex
FOXP1	0.504	0	AD_Ex
REEP5	0.504	0	AD_Ex
SLC16A11	0.502	0	AD_Ex
S1PR3	0.502	0	AD_Ex
AAK1	0.502	0	AD_Ex
NMNAT2	0.502	0	AD_Ex
KAT6B	0.502	0	AD_Ex
GNG5	0.502	0	AD_Ex
IL10RA	0.502	0	AD_Ex
ZNF706	0.502	0	AD_Ex
TMEM30A	0.502	0	AD_Ex
FAM13A	0.5	0	AD_Ex
ERLIN2	0.5	0	AD_Ex
EPHB6	0.5	0	AD_Ex
TMEM14A	0.5	0	AD_Ex
MYLIP	0.5	0	AD_Ex
LPIN3	0.5	0	AD_Ex
TRIO	0.5	0	AD_Ex
NETO2	0.5	0	AD_Ex
FUT8	0.498	0	AD_Ex
HIVEP1	0.498	0	AD_Ex
KCNC2	0.498	0	AD_Ex
KLHL5	0.498	0	AD_Ex
NWD2	0.498	0	AD_Ex
BACH2	0.498	0	AD_Ex
KDM5B	0.496	0	AD_Ex
PLK2	0.496	0	AD_Ex
FICD	0.496	0	AD_Ex
ETV6	0.496	0	AD_Ex
NTMT1	0.496	0	AD_Ex
TRIM44	0.496	0	AD_Ex
BMP6	0.496	0	AD_Ex
KLHL36	0.496	0	AD_Ex
DCAF11	0.496	0	AD_Ex
CDH10	0.494	0	AD_Ex
LCORL	0.494	0	AD_Ex
ANK1	0.494	0	AD_Ex
GRB2	0.494	0	AD_Ex
HAGH	0.494	0	AD_Ex
FAM89A	0.494	0	AD_Ex
TBRG1	0.494	0	AD_Ex
GLCCI1	0.492	0	AD_Ex
CYB5D1	0.492	0	AD_Ex
TTC14	0.492	0	AD_Ex
JUN	0.492	0	AD_Ex
SERP2	0.492	0	AD_Ex
NDUFB5	0.492	0	AD_Ex
MPP6	0.492	0	AD_Ex
ARMC2	0.492	0	AD_Ex
CMSS1	0.492	0	AD_Ex
ABLIM2	0.492	0	AD_Ex
IGSF21	0.492	0	AD_Ex
MAP4K5	0.49	0	AD_Ex
COL26A1	0.49	0	AD_Ex
KIF3C	0.49	0	AD_Ex
PRELP	0.49	0	AD_Ex
SLC17A7	0.49	0	AD_Ex
GPR158	0.49	0	AD_Ex
PKNOX2	0.49	0	AD_Ex
SYT5	0.49	0	AD_Ex
CHST1	0.49	0	AD_Ex
PUM3	0.49	0	AD_Ex
OPTN	0.488	0	AD_Ex
UBE2QL1	0.488	0	AD_Ex
SEC14L2	0.488	0	AD_Ex
PRPF19	0.488	0	AD_Ex
FRYL	0.488	0	AD_Ex
MAML3	0.488	0	AD_Ex
LRFN2	0.488	0	AD_Ex
CACNA1D	0.488	0	AD_Ex
GALNT14	0.488	0	AD_Ex
TRAPPC9	0.488	0	AD_Ex
WASF3	0.486	0	AD_Ex
SSX2IP	0.486	0	AD_Ex
NQO1	0.486	0	AD_Ex
TNRC6B	0.486	0	AD_Ex
ZNF121	0.486	0	AD_Ex
RHOBTB2	0.484	0	AD_Ex
MYRIP	0.484	0	AD_Ex
GGT7	0.484	0	AD_Ex
NELL2	0.484	0	AD_Ex
ARL8B	0.484	0	AD_Ex
FBXW7	0.484	0	AD_Ex
RBX1	0.484	0	AD_Ex
TTLL11	0.482	0	AD_Ex
HRH2	0.482	0	AD_Ex
MMP16	0.482	0	AD_Ex
NEUROD6	0.482	0	AD_Ex
CACNA1E	0.482	0	AD_Ex
C1orf21	0.482	0	AD_Ex
KHDRBS3	0.48	0	AD_Ex
DVL2	0.48	0	AD_Ex
FAM171A1	0.48	0	AD_Ex
HCN1	0.48	0	AD_Ex
SPEF2	0.48	0	AD_Ex
MEGF11	0.48	0	AD_Ex
SUSD6	0.48	0	AD_Ex
ARL4C	0.478	0	AD_Ex
MAL2	0.478	0	AD_Ex
ETS2	0.478	0	AD_Ex
EFR3B	0.478	0	AD_Ex
LMO7	0.478	0	AD_Ex
PPP1R12A	0.478	0	AD_Ex
CHST15	0.478	0	AD_Ex
PPP2R2C	0.478	0	AD_Ex
PITPNM2	0.478	0	AD_Ex
FAM110C	0.478	0	AD_Ex
KLF9	0.478	0	AD_Ex
FUBP3	0.478	0	AD_Ex
VAPA	0.478	0	AD_Ex
ADAMTS16	0.476	0	AD_Ex
TMCC1	0.476	0	AD_Ex
TAOK3	0.476	0	AD_Ex
YEATS2	0.476	0	AD_Ex
ZFYVE28	0.476	0	AD_Ex
ZBED8	0.476	0	AD_Ex
FBXO11	0.476	0	AD_Ex
CLTC	0.474	0	AD_Ex
ZBTB1	0.474	0	AD_Ex
RPRML	0.474	0	AD_Ex
TMEM150C	0.474	0	AD_Ex
MRPL23	0.474	0	AD_Ex
NR2F1	0.474	0	AD_Ex
STMN4	0.474	0	AD_Ex
TNRC18	0.474	0	AD_Ex
EIF1B	0.472	0	AD_Ex
CHRNA1	0.472	0	AD_Ex
CNTROB	0.472	0	AD_Ex
SPRED1	0.472	0	AD_Ex
RSPO2	0.472	0	AD_Ex
MTHFD1	0.472	0	AD_Ex
PHF21A	0.472	0	AD_Ex
INTS10	0.472	0	AD_Ex
BCL2L2-PABPN1	0.47	0	AD_Ex
CFAP58	0.47	0	AD_Ex
NFASC	0.47	0	AD_Ex
NEDD4L	0.47	0	AD_Ex
NUP133	0.47	0	AD_Ex
JPH3	0.47	0	AD_Ex
NUCKS1	0.47	0	AD_Ex
TERF2	0.47	0	AD_Ex
FIG4	0.47	0	AD_Ex
SLC26A8	0.468	0	AD_Ex
ANKRD28	0.468	0	AD_Ex
ZMYND8	0.468	0	AD_Ex
HMGCS1	0.468	0	AD_Ex
MEX3B	0.468	0	AD_Ex
RSBN1L	0.466	0	AD_Ex
IFI6	0.466	0	AD_Ex
PACSIN1	0.466	0	AD_Ex
ID2	0.466	0	AD_Ex
TBC1D7	0.466	0	AD_Ex
GFOD1	0.466	0	AD_Ex
METTL2B	0.466	0	AD_Ex
SRSF3	0.466	0	AD_Ex
UGDH	0.466	0	AD_Ex
FZD3	0.466	0	AD_Ex
ZC3H14	0.466	0	AD_Ex
TMEM115	0.464	0	AD_Ex
GOLT1A	0.464	0	AD_Ex
ARID3A	0.464	0	AD_Ex
PSMG4	0.464	0	AD_Ex
ZFR	0.464	0	AD_Ex
PPID	0.464	0	AD_Ex
SRGAP1	0.464	0	AD_Ex
LHX2	0.464	0	AD_Ex
NBL1	0.462	0	AD_Ex
AP2S1	0.462	0	AD_Ex
LETM2	0.462	0	AD_Ex
FOXG1	0.462	0	AD_Ex
HIVEP2	0.462	0	AD_Ex
ASAH1	0.462	0	AD_Ex
PLXNA2	0.462	0	AD_Ex
TBCCD1	0.462	0	AD_Ex
RPRM	0.462	0	AD_Ex
TACC1	0.462	0	AD_Ex
TAMM41	0.46	0	AD_Ex
CSNK1E	0.46	0	AD_Ex
BTBD3	0.46	0	AD_Ex
KCNA1	0.46	0	AD_Ex
NDFIP2	0.46	0	AD_Ex
UBE2D2	0.46	0	AD_Ex
MBOAT7	0.46	0	AD_Ex
PGBD5	0.46	0	AD_Ex
DIXDC1	0.46	0	AD_Ex
ROCK2	0.46	0	AD_Ex
CDC6	0.46	0	AD_Ex
ADSL	0.458	0	AD_Ex
NIM1K	0.458	0	AD_Ex
MYL5	0.458	0	AD_Ex
SPTB	0.458	0	AD_Ex
UBE2B	0.458	0	AD_Ex
MOB3B	0.458	0	AD_Ex
MED13L	0.456	0	AD_Ex
C16orf86	0.456	0	AD_Ex
UCHL5	0.456	0	AD_Ex
RHOU	0.456	0	AD_Ex
FEZ1	0.456	0	AD_Ex
SUB1	0.454	0	AD_Ex
JAKMIP1	0.454	0	AD_Ex
DAAM1	0.454	0	AD_Ex
CLASP1	0.454	0	AD_Ex
IFNGR2	0.454	0	AD_Ex
MAP3K9	0.454	0	AD_Ex
GDAP1	0.454	0	AD_Ex
MOB1A	0.454	0	AD_Ex
DDRGK1	0.454	0	AD_Ex
EHHADH	0.452	0	AD_Ex
DIP2C	0.452	0	AD_Ex
YARS2	0.452	0	AD_Ex
RBM26	0.452	0	AD_Ex
ABCC8	0.452	0	AD_Ex
SEC14L5	0.452	0	AD_Ex
CORIN	0.45	0	AD_Ex
RTN4RL1	0.45	0	AD_Ex
ABAT	0.45	0	AD_Ex
ACSL3	0.45	0	AD_Ex
TAX1BP3	0.45	0	AD_Ex
TNPO1	0.45	0	AD_Ex
ZBTB16	0.45	0	AD_Ex
B4GALT5	0.45	0	AD_Ex
NOS1AP	0.45	0	AD_Ex
ADCY5	0.448	0	AD_Ex
B9D1	0.448	0	AD_Ex
HNRNPA2B1	0.448	0	AD_Ex
TUBB2B	0.448	0	AD_Ex
PHKB	0.448	0	AD_Ex
MOAP1	0.448	0	AD_Ex
ST3GAL1	0.448	0	AD_Ex
MKKS	0.448	0	AD_Ex
NCK2	0.448	0	AD_Ex
IRS2	0.448	0	AD_Ex
DDX17	0.446	0	AD_Ex
NCDN	0.446	0	AD_Ex
ANAPC13	0.446	0	AD_Ex
RGS7BP	0.446	0	AD_Ex
ACTR10	0.446	0	AD_Ex
ANKH	0.446	0	AD_Ex
PRMT8	0.446	0	AD_Ex
SCN8A	0.446	0	AD_Ex
ERAP2	0.446	0	AD_Ex
NOL4	0.446	0	AD_Ex
PARP2	0.444	0	AD_Ex
NCOA2	0.444	0	AD_Ex
PHACTR3	0.444	0	AD_Ex
CPEB2	0.444	0	AD_Ex
SESN3	0.444	0	AD_Ex
EPB41L3	0.444	0	AD_Ex
ZCCHC14	0.444	0	AD_Ex
HMGB1	0.444	0	AD_Ex
PTEN	0.444	0	AD_Ex
MAD2L1BP	0.444	0	AD_Ex
TRAPPC6B	0.442	0	AD_Ex
MSI2	0.442	0	AD_Ex
CTTN	0.442	0	AD_Ex
MKX	0.442	0	AD_Ex
PAFAH1B2	0.442	0	AD_Ex
PPP6C	0.442	0	AD_Ex
UBE2H	0.442	0	AD_Ex
PANK2	0.442	0	AD_Ex
SCARB2	0.442	0	AD_Ex
RBM39	0.442	0	AD_Ex
ZBTB24	0.442	0	AD_Ex
ARPC1A	0.44	0	AD_Ex
COPS8	0.44	0	AD_Ex
DDX20	0.44	0	AD_Ex
C1QTNF4	0.44	0	AD_Ex
MTCL1	0.44	0	AD_Ex
RIMBP2	0.44	0	AD_Ex
SSH1	0.44	0	AD_Ex
DCP1A	0.44	0	AD_Ex
TBL1XR1	0.44	0	AD_Ex
SYNDIG1	0.44	0	AD_Ex
FAHD1	0.44	0	AD_Ex
ZC3H8	0.44	0	AD_Ex
CDYL2	0.438	0	AD_Ex
CNIH3	0.438	0	AD_Ex
EEF2	0.438	0	AD_Ex
RFTN1	0.438	0	AD_Ex
TIMM22	0.438	0	AD_Ex
HSPA9	0.438	0	AD_Ex
PDE2A	0.438	0	AD_Ex
PHYH	0.438	0	AD_Ex
SLC38A7	0.438	0	AD_Ex
ZMAT5	0.438	0	AD_Ex
BCR	0.438	0	AD_Ex
COPS3	0.438	0	AD_Ex
GTF2IRD1	0.438	0	AD_Ex
NCOR2	0.438	0	AD_Ex
PLEKHA6	0.436	0	AD_Ex
PRKAR1A	0.436	0	AD_Ex
SRSF5	0.436	0	AD_Ex
RAD51AP2	0.436	0	AD_Ex
EI24	0.436	0	AD_Ex
DUSP4	0.434	0	AD_Ex
ALDH3A2	0.434	0	AD_Ex
FASTKD2	0.434	0	AD_Ex
DZIP1	0.434	0	AD_Ex
KCTD2	0.434	0	AD_Ex
PPM1B	0.434	0	AD_Ex
SLC25A38	0.434	0	AD_Ex
CSGALNACT2	0.434	0	AD_Ex
PGLYRP1	0.434	0	AD_Ex
MTMR4	0.434	0	AD_Ex
GOT2	0.432	0	AD_Ex
JARID2	0.432	0	AD_Ex
NAGPA	0.432	0	AD_Ex
VPS35	0.432	0	AD_Ex
AJAP1	0.432	0	AD_Ex
LRRFIP2	0.432	0	AD_Ex
TSPAN9	0.43	0	AD_Ex
RSPH9	0.43	0	AD_Ex
FOXO3	0.43	0	AD_Ex
C16orf72	0.43	0	AD_Ex
ILDR2	0.43	0	AD_Ex
MMP17	0.43	0	AD_Ex
NRL	0.43	0	AD_Ex
VPS54	0.43	0	AD_Ex
PREP	0.43	0	AD_Ex
ZMIZ1	0.43	0	AD_Ex
RBKS	0.43	0	AD_Ex
ARID5B	0.43	0	AD_Ex
DGKZ	0.43	0	AD_Ex
IGSF8	0.43	0	AD_Ex
CHD2	0.428	0	AD_Ex
E2F6	0.428	0	AD_Ex
GTF2H3	0.428	0	AD_Ex
CYP39A1	0.428	0	AD_Ex
UBR5	0.428	0	AD_Ex
LRRN1	0.428	0	AD_Ex
TEAD1	0.428	0	AD_Ex
GALNT12	0.428	0	AD_Ex
BAALC	0.428	0	AD_Ex
MED28	0.428	0	AD_Ex
BOD1	0.428	0	AD_Ex
CORO1A	0.426	0	AD_Ex
CLTB	0.426	0	AD_Ex
DSTYK	0.426	0	AD_Ex
SND1	0.426	0	AD_Ex
STXBP6	0.426	0	AD_Ex
MYH10	0.426	0	AD_Ex
PODXL2	0.426	0	AD_Ex
ICAM5	0.426	0	AD_Ex
CAMKMT	0.426	0	AD_Ex
KIAA0319L	0.426	0	AD_Ex
LGI1	0.426	0	AD_Ex
SFXN5	0.426	0	AD_Ex
CD59	0.426	0	AD_Ex
MRFAP1L1	0.424	0	AD_Ex
SUFU	0.424	0	AD_Ex
RSBN1	0.424	0	AD_Ex
PPP1R12C	0.424	0	AD_Ex
TMEM200C	0.424	0	AD_Ex
CENPO	0.424	0	AD_Ex
TTPAL	0.424	0	AD_Ex
KDM2B	0.424	0	AD_Ex
DAZAP2	0.424	0	AD_Ex
ADNP	0.422	0	AD_Ex
GABRD	0.422	0	AD_Ex
TIMM10	0.422	0	AD_Ex
FAM184B	0.422	0	AD_Ex
C1QL3	0.422	0	AD_Ex
MRPS18A	0.422	0	AD_Ex
CRYBG3	0.42	0	AD_Ex
FOXK1	0.42	0	AD_Ex
GLRX2	0.42	0	AD_Ex
SLC35C1	0.42	0	AD_Ex
BCAP29	0.42	0	AD_Ex
SPIRE1	0.42	0	AD_Ex
MRPL32	0.42	0	AD_Ex
TPST1	0.42	0	AD_Ex
TAF1B	0.42	0	AD_Ex
HTR3B	0.42	0	AD_Ex
URB2	0.42	0	AD_Ex
GABARAP	0.418	0	AD_Ex
CTNS	0.418	0	AD_Ex
SAMD4A	0.418	0	AD_Ex
LRCH1	0.418	0	AD_Ex
DPY19L1	0.418	0	AD_Ex
SAXO2	0.418	0	AD_Ex
MAP1A	0.418	0	AD_Ex
MAP6	0.418	0	AD_Ex
OAT	0.418	0	AD_Ex
NECAB2	0.418	0	AD_Ex
LRRN3	0.418	0	AD_Ex
SBNO1	0.418	0	AD_Ex
WDR11	0.418	0	AD_Ex
SUDS3	0.418	0	AD_Ex
CEBPB	0.416	0	AD_Ex
IFT27	0.416	0	AD_Ex
ADD2	0.416	0	AD_Ex
CCSAP	0.416	0	AD_Ex
TMEM218	0.416	0	AD_Ex
AAR2	0.416	0	AD_Ex
GNAI1	0.416	0	AD_Ex
MYO7A	0.416	0	AD_Ex
PKIA	0.416	0	AD_Ex
NAA38	0.416	0	AD_Ex
C5orf51	0.414	0	AD_Ex
ARNTL	0.414	0	AD_Ex
CHST11	0.414	0	AD_Ex
NSD1	0.414	0	AD_Ex
THPO	0.414	0	AD_Ex
TSG101	0.414	0	AD_Ex
LBH	0.414	0	AD_Ex
COG8	0.414	0	AD_Ex
DENND3	0.412	0	AD_Ex
EIF4E1B	0.412	0	AD_Ex
TRIB2	0.412	0	AD_Ex
MAP7D1	0.412	0	AD_Ex
UNC45A	0.412	0	AD_Ex
MAPK6	0.412	0	AD_Ex
SRP72	0.412	0	AD_Ex
CCDC61	0.412	0	AD_Ex
ZNF703	0.412	0	AD_Ex
DUSP16	0.412	0	AD_Ex
KCNAB3	0.412	0	AD_Ex
SFXN1	0.412	0	AD_Ex
CDC5L	0.412	0	AD_Ex
RBM5	0.41	0	AD_Ex
PPP1R16B	0.41	0	AD_Ex
AHDC1	0.41	0	AD_Ex
MAN1C1	0.41	0	AD_Ex
PTPRS	0.41	0	AD_Ex
RPF1	0.41	0	AD_Ex
HAT1	0.41	0	AD_Ex
ZNF561	0.41	0	AD_Ex
ZNF721	0.408	0	AD_Ex
PCDH8	0.408	0	AD_Ex
PLEKHG1	0.408	0	AD_Ex
ZFP62	0.408	0	AD_Ex
SKI	0.408	0	AD_Ex
COX7A2L	0.408	0	AD_Ex
SMG7	0.408	0	AD_Ex
RABGAP1L	0.408	0	AD_Ex
CDK8	0.406	0	AD_Ex
CHD3	0.406	0	AD_Ex
SLC35A4	0.406	0	AD_Ex
CRYGS	0.406	0	AD_Ex
ERCC1	0.406	0	AD_Ex
BRD4	0.406	0	AD_Ex
TIPRL	0.406	0	AD_Ex
GTF2F2	0.406	0	AD_Ex
MAP3K4	0.406	0	AD_Ex
MYCN	0.406	0	AD_Ex
CHRAC1	0.406	0	AD_Ex
CRLS1	0.406	0	AD_Ex
GOLPH3	0.406	0	AD_Ex
SQLE	0.406	0	AD_Ex
GPR61	0.406	0	AD_Ex
RNASEH2C	0.406	0	AD_Ex
FAM110B	0.406	0	AD_Ex
SYNPO	0.404	0	AD_Ex
HMGXB3	0.404	0	AD_Ex
FLRT3	0.404	0	AD_Ex
MYH9	0.404	0	AD_Ex
DUSP23	0.404	0	AD_Ex
SULF2	0.404	0	AD_Ex
RPTOR	0.404	0	AD_Ex
COTL1	0.402	0	AD_Ex
NR6A1	0.402	0	AD_Ex
MCM3	0.402	0	AD_Ex
MRPL37	0.402	0	AD_Ex
OSGEP	0.402	0	AD_Ex
RBM15	0.402	0	AD_Ex
CDC73	0.402	0	AD_Ex
CDK5RAP3	0.402	0	AD_Ex
EFCAB11	0.402	0	AD_Ex
LRRN2	0.4	0	AD_Ex
KAT5	0.4	0	AD_Ex
RCBTB2	0.4	0	AD_Ex
AMD1	0.4	0	AD_Ex
GUSB	0.4	0	AD_Ex
SIAH2	0.4	0	AD_Ex
MUL1	0.4	0	AD_Ex
JADE1	0.4	0	AD_Ex
USP13	0.4	0	AD_Ex
BRSK2	0.4	0	AD_Ex
KBTBD11	0.4	0	AD_Ex
ZNF277	0.398	0	AD_Ex
SOCS4	0.398	0	AD_Ex
CRY2	0.398	0	AD_Ex
SPTY2D1	0.398	0	AD_Ex
CTNND1	0.398	0	AD_Ex
MB21D2	0.398	0	AD_Ex
MDM4	0.398	0	AD_Ex
ASS1	0.398	0	AD_Ex
ZCCHC17	0.398	0	AD_Ex
GDE1	0.398	0	AD_Ex
KLF13	0.398	0	AD_Ex
PTCD2	0.398	0	AD_Ex
ZNF782	0.396	0	AD_Ex
EXTL3	0.396	0	AD_Ex
CDK19	0.396	0	AD_Ex
NME7	0.396	0	AD_Ex
PGD	0.396	0	AD_Ex
TMEM132A	0.396	0	AD_Ex
TM9SF3	0.396	0	AD_Ex
GBA2	0.396	0	AD_Ex
PRPH2	0.396	0	AD_Ex
RASL11B	0.396	0	AD_Ex
CAPZA1	0.396	0	AD_Ex
ZMYM4	0.396	0	AD_Ex
G6PC3	0.396	0	AD_Ex
MYOT	0.396	0	AD_Ex
SPRY2	0.394	0	AD_Ex
C1orf216	0.394	0	AD_Ex
SDK2	0.394	0	AD_Ex
N4BP2	0.394	0	AD_Ex
MAPK4	0.394	0	AD_Ex
PSMD12	0.394	0	AD_Ex
AMIGO1	0.394	0	AD_Ex
ATL2	0.394	0	AD_Ex
ST3GAL4	0.394	0	AD_Ex
MTSS1	0.394	0	AD_Ex
DMC1	0.392	0	AD_Ex
EIF2B1	0.392	0	AD_Ex
CRTC2	0.392	0	AD_Ex
ZNF318	0.392	0	AD_Ex
PTRHD1	0.392	0	AD_Ex
MYO1E	0.392	0	AD_Ex
GNB1L	0.392	0	AD_Ex
TDP1	0.392	0	AD_Ex
SEC14L1	0.392	0	AD_Ex
DACT1	0.39	0	AD_Ex
RMND1	0.39	0	AD_Ex
ZNF131	0.39	0	AD_Ex
BBS10	0.39	0	AD_Ex
WDR92	0.388	0	AD_Ex
DHX15	0.388	0	AD_Ex
EEF1B2	0.388	0	AD_Ex
CUL9	0.388	0	AD_Ex
PSME4	0.388	0	AD_Ex
TMEM184B	0.388	0	AD_Ex
GOLGA1	0.388	0	AD_Ex
ZDHHC22	0.388	0	AD_Ex
RILPL1	0.388	0	AD_Ex
SCARA3	0.388	0	AD_Ex
TOLLIP	0.388	0	AD_Ex
DCAF16	0.388	0	AD_Ex
C1R	0.388	0	AD_Ex
NKAIN1	0.388	0	AD_Ex
PPP1R9B	0.388	0	AD_Ex
CARNMT1	0.386	0	AD_Ex
RND1	0.386	0	AD_Ex
ITPA	0.386	0	AD_Ex
MTMR12	0.386	0	AD_Ex
PELI1	0.386	0	AD_Ex
SRD5A1	0.386	0	AD_Ex
DPF1	0.386	0	AD_Ex
ENKD1	0.386	0	AD_Ex
IRF2BP1	0.384	0	AD_Ex
APBA1	0.384	0	AD_Ex
EMC6	0.384	0	AD_Ex
PDIA6	0.382	0	AD_Ex
CORO2B	0.382	0	AD_Ex
ANAPC16	0.382	0	AD_Ex
TMEM132E	0.382	0	AD_Ex
JADE2	0.382	0	AD_Ex
POLN	0.382	0	AD_Ex
IPO5	0.382	0	AD_Ex
YBX1	0.382	0	AD_Ex
DERL2	0.382	0	AD_Ex
PSMC3	0.382	0	AD_Ex
HOMEZ	0.382	0	AD_Ex
ZNF184	0.382	0	AD_Ex
GLB1L3	0.38	0	AD_Ex
KCTD12	0.38	0	AD_Ex
ADRA2A	0.38	0	AD_Ex
ELK4	0.38	0	AD_Ex
ENDOV	0.38	0	AD_Ex
HRH1	0.38	0	AD_Ex
TFAP2E	0.38	0	AD_Ex
ACER2	0.38	0	AD_Ex
FBXO34	0.38	0	AD_Ex
MAPK13	0.38	0	AD_Ex
PSMG2	0.38	0	AD_Ex
SMARCC1	0.38	0	AD_Ex
UBA5	0.38	0	AD_Ex
C6orf62	0.38	0	AD_Ex
SLX4IP	0.378	0	AD_Ex
C18orf25	0.378	0	AD_Ex
PALLD	0.378	0	AD_Ex
OTUB1	0.378	0	AD_Ex
ARRDC3	0.378	0	AD_Ex
PTPN1	0.378	0	AD_Ex
RPL22	0.378	0	AD_Ex
SLC22A23	0.378	0	AD_Ex
TRIM24	0.378	0	AD_Ex
TTYH2	0.378	0	AD_Ex
CCP110	0.378	0	AD_Ex
SNRNP35	0.376	0	AD_Ex
LSM12	0.376	0	AD_Ex
PDZD9	0.376	0	AD_Ex
COA6	0.376	0	AD_Ex
ATF1	0.376	0	AD_Ex
PAFAH2	0.376	0	AD_Ex
MRPS33	0.376	0	AD_Ex
SLAIN2	0.376	0	AD_Ex
PHF12	0.376	0	AD_Ex
PRDM2	0.376	0	AD_Ex
AP4B1	0.374	0	AD_Ex
EGR1	0.374	0	AD_Ex
RILPL2	0.374	0	AD_Ex
TFIP11	0.374	0	AD_Ex
ACADSB	0.374	0	AD_Ex
MIER2	0.374	0	AD_Ex
CYB5B	0.374	0	AD_Ex
UNC5A	0.374	0	AD_Ex
ITGB1BP1	0.374	0	AD_Ex
FRA10AC1	0.372	0	AD_Ex
KIF21B	0.372	0	AD_Ex
CYFIP1	0.372	0	AD_Ex
TMEM50A	0.372	0	AD_Ex
ZADH2	0.372	0	AD_Ex
IFNAR1	0.372	0	AD_Ex
SRRD	0.372	0	AD_Ex
NOL7	0.372	0	AD_Ex
IFT57	0.372	0	AD_Ex
GRAMD1B	0.372	0	AD_Ex
PPDPF	0.372	0	AD_Ex
PTP4A2	0.372	0	AD_Ex
C1orf198	0.372	0	AD_Ex
TTC5	0.372	0	AD_Ex
DHRS3	0.372	0	AD_Ex
LENG8	0.37	0	AD_Ex
NXPH1	0.37	0	AD_Ex
CCDC85C	0.37	0	AD_Ex
C3orf80	0.37	0	AD_Ex
EMC3	0.37	0	AD_Ex
CAND1	0.37	0	AD_Ex
TMEM43	0.37	0	AD_Ex
DYRK2	0.37	0	AD_Ex
TMED2	0.368	0	AD_Ex
WDR47	0.368	0	AD_Ex
APEX1	0.368	0	AD_Ex
NDUFS3	0.368	0	AD_Ex
VIPAS39	0.368	0	AD_Ex
IKZF5	0.368	0	AD_Ex
PLA2G4C	0.368	0	AD_Ex
NUTF2	0.366	0	AD_Ex
SLITRK1	0.366	0	AD_Ex
ERCC4	0.366	0	AD_Ex
ORC6	0.366	0	AD_Ex
CORO1C	0.366	0	AD_Ex
PGLS	0.366	0	AD_Ex
GLRX	0.366	0	AD_Ex
RNF207	0.366	0	AD_Ex
NAB1	0.366	0	AD_Ex
MED31	0.366	0	AD_Ex
WNT5A	0.366	0	AD_Ex
SLC43A1	0.366	0	AD_Ex
PEBP4	0.364	0	AD_Ex
NUDCD3	0.364	0	AD_Ex
ARL4D	0.364	0	AD_Ex
ASCC1	0.364	0	AD_Ex
KLF3	0.364	0	AD_Ex
KCNK9	0.364	0	AD_Ex
PFN2	0.364	0	AD_Ex
RNASEL	0.364	0	AD_Ex
SKP2	0.364	0	AD_Ex
CLCN2	0.362	0	AD_Ex
C2orf50	0.362	0	AD_Ex
METAP1D	0.362	0	AD_Ex
CBY1	0.362	0	AD_Ex
SNX7	0.362	0	AD_Ex
ACSS2	0.362	0	AD_Ex
TBC1D14	0.362	0	AD_Ex
ZCCHC9	0.362	0	AD_Ex
UBASH3B	0.362	0	AD_Ex
FOXJ3	0.36	0	AD_Ex
SLC7A8	0.36	0	AD_Ex
GTPBP2	0.36	0	AD_Ex
DENND4C	0.36	0	AD_Ex
TCHP	0.36	0	AD_Ex
CREG1	0.36	0	AD_Ex
PTPN21	0.358	0	AD_Ex
GSE1	0.358	0	AD_Ex
PRR14L	0.358	0	AD_Ex
SMAD7	0.358	0	AD_Ex
SRBD1	0.358	0	AD_Ex
CNOT6	0.358	0	AD_Ex
RRM2B	0.356	0	AD_Ex
RNF216	0.356	0	AD_Ex
THAP1	0.356	0	AD_Ex
LMBR1L	0.356	0	AD_Ex
SREBF1	0.356	0	AD_Ex
PHF23	0.356	0	AD_Ex
DDX23	0.356	0	AD_Ex
PRELID3A	0.354	0	AD_Ex
FBXO4	0.354	0	AD_Ex
GPRC5B	0.354	0	AD_Ex
PLXNA1	0.354	0	AD_Ex
POU3F3	0.354	0	AD_Ex
LGMN	0.354	0	AD_Ex
ROBO3	0.354	0	AD_Ex
SLC25A27	0.354	0	AD_Ex
CCDC112	0.352	0	AD_Ex
FBXO16	0.352	0	AD_Ex
MRPS27	0.352	0	AD_Ex
FNTA	0.352	0	AD_Ex
FBXO7	0.352	0	AD_Ex
PIGG	0.352	0	AD_Ex
RFK	0.352	0	AD_Ex
RPL37	0.352	0	AD_Ex
SOX4	0.352	0	AD_Ex
TRPC4	0.352	0	AD_Ex
ROPN1L	0.352	0	AD_Ex
FAM160A2	0.352	0	AD_Ex
ARHGAP29	0.352	0	AD_Ex
RASSF1	0.35	0	AD_Ex
AK9	0.35	0	AD_Ex
LRRC6	0.35	0	AD_Ex
SPESP1	0.35	0	AD_Ex
KCNA2	0.35	0	AD_Ex
PPP2R2A	0.35	0	AD_Ex
PPP5C	0.35	0	AD_Ex
PPP4R3A	0.35	0	AD_Ex
RNPEP	0.35	0	AD_Ex
SC5D	0.35	0	AD_Ex
SAFB2	0.35	0	AD_Ex
NUP153	0.35	0	AD_Ex
CITED2	0.348	0	AD_Ex
ETF1	0.348	0	AD_Ex
SIRT5	0.348	0	AD_Ex
IFNAR2	0.348	0	AD_Ex
SS18L2	0.348	0	AD_Ex
RSU1	0.348	0	AD_Ex
UBXN6	0.348	0	AD_Ex
LATS1	0.348	0	AD_Ex
TP53I11	0.348	0	AD_Ex
PSMD6	0.348	0	AD_Ex
DBF4	0.346	0	AD_Ex
SEC61G	0.346	0	AD_Ex
FOSL2	0.346	0	AD_Ex
HUNK	0.346	0	AD_Ex
SDHC	0.346	0	AD_Ex
CD276	0.346	0	AD_Ex
LYRM7	0.346	0	AD_Ex
ACTR1A	0.344	0	AD_Ex
MGAT4A	0.344	0	AD_Ex
PIK3IP1	0.344	0	AD_Ex
CHPF	0.344	0	AD_Ex
GFPT2	0.344	0	AD_Ex
LRRTM2	0.342	0	AD_Ex
ZNF391	0.342	0	AD_Ex
PPP1R3E	0.342	0	AD_Ex
PPARGC1B	0.34	0	AD_Ex
RASGEF1A	0.34	0	AD_Ex
ZDHHC5	0.34	0	AD_Ex
TRAPPC3	0.34	0	AD_Ex
PLPP6	0.34	0	AD_Ex
DDX55	0.34	0	AD_Ex
TSEN34	0.34	0	AD_Ex
KLF7	0.34	0	AD_Ex
SLC25A44	0.34	0	AD_Ex
CDKN1B	0.338	0	AD_Ex
CLP1	0.338	0	AD_Ex
TMEM198	0.338	0	AD_Ex
CHCHD4	0.338	0	AD_Ex
DACT3	0.338	0	AD_Ex
DRD1	0.338	0	AD_Ex
NDUFB1	0.338	0	AD_Ex
NIP7	0.338	0	AD_Ex
FSCN1	0.338	0	AD_Ex
ADARB1	0.336	0	AD_Ex
UBR4	0.336	0	AD_Ex
TMEM184C	0.336	0	AD_Ex
SRA1	0.334	0	AD_Ex
TMEM64	0.334	0	AD_Ex
FES	0.334	0	AD_Ex
RHOBTB3	0.334	0	AD_Ex
BRPF3	0.334	0	AD_Ex
CRTAC1	0.334	0	AD_Ex
SMPD3	0.334	0	AD_Ex
THAP11	0.334	0	AD_Ex
TRIB3	0.334	0	AD_Ex
TMEM109	0.334	0	AD_Ex
HDAC5	0.332	0	AD_Ex
DNAH2	0.332	0	AD_Ex
DUSP6	0.332	0	AD_Ex
DUSP7	0.332	0	AD_Ex
EGFR	0.332	0	AD_Ex
TMEM144	0.332	0	AD_Ex
PIEZO2	0.332	0	AD_Ex
PRPF4B	0.332	0	AD_Ex
DPP9	0.332	0	AD_Ex
RCSD1	0.332	0	AD_Ex
UBE2L6	0.332	0	AD_Ex
CBX3	0.33	0	AD_Ex
KBTBD4	0.33	0	AD_Ex
ATF7IP	0.33	0	AD_Ex
AEN	0.33	0	AD_Ex
LAMTOR3	0.33	0	AD_Ex
CBLN4	0.328	0	AD_Ex
HEXB	0.328	0	AD_Ex
CPSF2	0.328	0	AD_Ex
SLC12A2	0.328	0	AD_Ex
BHLHE40	0.328	0	AD_Ex
SH3BP5	0.328	0	AD_Ex
AP3M2	0.326	0	AD_Ex
MRPS23	0.326	0	AD_Ex
PARVA	0.326	0	AD_Ex
KIAA1614	0.326	0	AD_Ex
VAV2	0.326	0	AD_Ex
ACBD6	0.324	0	AD_Ex
TPRA1	0.324	0	AD_Ex
EGR3	0.324	0	AD_Ex
SLC9A8	0.324	0	AD_Ex
TMEM158	0.324	0	AD_Ex
TAF5L	0.324	0	AD_Ex
RTN4RL2	0.324	0	AD_Ex
IER5	0.324	0	AD_Ex
FGGY	0.324	0	AD_Ex
CCNJL	0.324	0	AD_Ex
PPIH	0.322	0	AD_Ex
SLC39A1	0.322	0	AD_Ex
GTF2F1	0.322	0	AD_Ex
USP28	0.322	0	AD_Ex
SLC4A3	0.322	0	AD_Ex
PITPNM3	0.322	0	AD_Ex
CDC42EP3	0.32	0	AD_Ex
DFFB	0.32	0	AD_Ex
PPP6R1	0.32	0	AD_Ex
GCNT1	0.32	0	AD_Ex
SAFB	0.32	0	AD_Ex
TUB	0.32	0	AD_Ex
DCAKD	0.32	0	AD_Ex
CENPT	0.32	0	AD_Ex
MCFD2	0.32	0	AD_Ex
C12orf65	0.32	0	AD_Ex
MYOCD	0.32	0	AD_Ex
RAB35	0.318	0	AD_Ex
CNN3	0.318	0	AD_Ex
ASB6	0.318	0	AD_Ex
CTCF	0.316	0	AD_Ex
THUMPD3	0.316	0	AD_Ex
BET1L	0.316	0	AD_Ex
MTFR1L	0.316	0	AD_Ex
RIC8A	0.316	0	AD_Ex
IFT22	0.316	0	AD_Ex
PPCS	0.316	0	AD_Ex
HPS4	0.316	0	AD_Ex
PPP5D1	0.314	0	AD_Ex
DNAJC21	0.314	0	AD_Ex
AMER2	0.314	0	AD_Ex
POC1B	0.314	0	AD_Ex
MAN2A2	0.314	0	AD_Ex
BCL6	0.314	0	AD_Ex
NECAB3	0.314	0	AD_Ex
RPAP3	0.314	0	AD_Ex
DUSP8	0.312	0	AD_Ex
FAAP20	0.312	0	AD_Ex
YPEL4	0.312	0	AD_Ex
SEC61A1	0.312	0	AD_Ex
AXIN2	0.312	0	AD_Ex
ACVR1	0.312	0	AD_Ex
CEP104	0.312	0	AD_Ex
NACC1	0.31	0	AD_Ex
KCNJ4	0.31	0	AD_Ex
TTC7A	0.31	0	AD_Ex
COPS7B	0.31	0	AD_Ex
ZMIZ2	0.31	0	AD_Ex
STARD4	0.308	0	AD_Ex
RGP1	0.308	0	AD_Ex
SACM1L	0.306	0	AD_Ex
SH2D5	0.306	0	AD_Ex
CPSF3	0.306	0	AD_Ex
TPST2	0.306	0	AD_Ex
MAEL	0.306	0	AD_Ex
WDHD1	0.304	0	AD_Ex
STK35	0.304	0	AD_Ex
AKT2	0.304	0	AD_Ex
ZNRF2	0.304	0	AD_Ex
RNF44	0.304	0	AD_Ex
KDM6B	0.304	0	AD_Ex
SDCBP2	0.304	0	AD_Ex
NR4A1	0.304	0	AD_Ex
KIF26B	0.304	0	AD_Ex
ALKBH8	0.304	0	AD_Ex
COG2	0.302	0	AD_Ex
KCNJ11	0.302	0	AD_Ex
PTCH1	0.302	0	AD_Ex
JOSD1	0.302	0	AD_Ex
APEH	0.3	0	AD_Ex
PIK3C2B	0.3	0	AD_Ex
NSUN2	0.3	0	AD_Ex
TMEM33	0.3	0	AD_Ex
ISLR2	0.3	0	AD_Ex
IER5L	0.298	0	AD_Ex
JKAMP	0.298	0	AD_Ex
SPATA6L	0.298	0	AD_Ex
FEM1A	0.298	0	AD_Ex
RAB12	0.296	0	AD_Ex
IGSF9B	0.296	0	AD_Ex
FJX1	0.296	0	AD_Ex
DPYSL5	0.296	0	AD_Ex
TRIM41	0.296	0	AD_Ex
CMBL	0.294	0	AD_Ex
GLUL	0.294	0	AD_Ex
AMOTL2	0.294	0	AD_Ex
SLA	0.294	0	AD_Ex
ECE1	0.292	0	AD_Ex
HSPB8	0.292	0	AD_Ex
STX6	0.29	0	AD_Ex
EML4	0.29	0	AD_Ex
NXN	0.29	0	AD_Ex
L3HYPDH	0.288	0	AD_Ex
RBM24	0.288	0	AD_Ex
ZC2HC1A	0.288	0	AD_Ex
TRAPPC12	0.288	0	AD_Ex
TMEM8B	0.288	0	AD_Ex
TNFAIP8L1	0.286	0	AD_Ex
STT3A	0.286	0	AD_Ex
VAC14	0.286	0	AD_Ex
PLXDC1	0.286	0	AD_Ex
BOC	0.286	0	AD_Ex
EFCAB6	0.284	0	AD_Ex
KLF10	0.284	0	AD_Ex
TP53BP1	0.284	0	AD_Ex
TRIM8	0.284	0	AD_Ex
GLRX5	0.282	0	AD_Ex
GALNT10	0.282	0	AD_Ex
POLR3D	0.282	0	AD_Ex
THTPA	0.282	0	AD_Ex
ADAMTS8	0.28	0	AD_Ex
KCNG1	0.28	0	AD_Ex
RNF4	0.28	0	AD_Ex
MAD1L1	0.278	0	AD_Ex
HDDC3	0.276	0	AD_Ex
STAMBP	0.274	0	AD_Ex
WSCD1	0.274	0	AD_Ex
ANGEL1	0.274	0	AD_Ex
BAHCC1	0.274	0	AD_Ex
GOLGA5	0.274	0	AD_Ex
HS3ST1	0.274	0	AD_Ex
BIN3	0.27	0	AD_Ex
OTULIN	0.27	0	AD_Ex
DEPDC5	0.27	0	AD_Ex
EXTL1	0.268	0	AD_Ex
GMEB2	0.268	0	AD_Ex
YIPF1	0.268	0	AD_Ex
ST7L	0.268	0	AD_Ex
TSPAN14	0.268	0	AD_Ex
SEZ6	0.266	0	AD_Ex
TOMM40L	0.266	0	AD_Ex
CREB3L1	0.266	0	AD_Ex
SLC38A10	0.264	0	AD_Ex
TRMT1	0.264	0	AD_Ex
MXD4	0.262	0	AD_Ex
KCNQ5	0.262	0	AD_Ex
IFRD1	0.26	0	AD_Ex
RPS6KA5	0.258	0	AD_Ex
NNMT	0.256	0	AD_Ex
AFAP1	0.256	0	AD_Ex
PPP1R26	0.256	0	AD_Ex
SNRNP40	0.254	0	AD_Ex
AKAP5	0.252	0	AD_Ex
NRG3	0.25	0	AD_Ex
DCP1B	0.25	0	AD_Ex
INHBC	0.248	0	AD_Ex
KIF26A	0.242	0	AD_Ex
ATG16L1	0.242	0	AD_Ex
WIPI1	0.242	0	AD_Ex
ENC1	0.242	0	AD_Ex
GRM1	0.24	0	AD_Ex
CCNB1IP1	0.238	0	AD_Ex
BASP1	0.234	0	AD_Ex
SORBS2	0.234	0	AD_Ex
ZNF496	0.234	0	AD_Ex
RAPGEF5	0.234	0	AD_Ex
ENOX1	0.232	0	AD_Ex
SH2B3	0.23	0	AD_Ex
PNP	0.23	0	AD_Ex
SNX10	0.228	0	AD_Ex
KCNIP1	0.222	0	AD_Ex
CLIP1	0.222	0	AD_Ex
ARHGAP24	0.22	0	AD_Ex
MCM2	0.218	0	AD_Ex
FEM1C	0.218	0	AD_Ex
DGKI	0.216	0	AD_Ex
RFX3	0.212	0	AD_Ex
CNTN1	0.21	0	AD_Ex
RASGRF2	0.21	0	AD_Ex
TSPAN13	0.208	0	AD_Ex
TNR	0.208	0	AD_Ex
SRRM4	0.208	0	AD_Ex
ABHD2	0.206	0	AD_Ex
PRKAR2B	0.204	0	AD_Ex
SYT13	0.204	0	AD_Ex
GRIA2	0.198	0	AD_Ex
AGTPBP1	0.194	0	AD_Ex
DLGAP4	0.192	0	AD_Ex
ATXN3	0.192	0	AD_Ex
SPTBN1	0.192	0	AD_Ex
CAPZB	0.192	0	AD_Ex
SPTAN1	0.19	0	AD_Ex
CDH11	0.188	0	AD_Ex
CNR1	0.186	0	AD_Ex
PRICKLE2	0.186	0	AD_Ex
MGLL	0.184	0	AD_Ex
OSBPL3	0.184	0	AD_Ex
NIN	0.184	0	AD_Ex
ACVR2A	0.184	0	AD_Ex
FAM214A	0.182	0	AD_Ex
YTHDC2	0.182	0	AD_Ex
TRAPPC1	0.178	0	AD_Ex
PHYHIP	0.178	0	AD_Ex
PPP2R2B	0.176	0	AD_Ex
SLC39A10	0.174	0	AD_Ex
NAA30	0.172	0	AD_Ex
ITPK1	0.172	0	AD_Ex
SGTA	0.172	0	AD_Ex
NPL	0.17	0	AD_Ex
BLZF1	0.17	0	AD_Ex
SYT14	0.168	0	AD_Ex
MIS12	0.166	0	AD_Ex
FAP	0.164	0	AD_Ex
SLC25A40	0.164	0	AD_Ex
PNO1	0.162	0	AD_Ex
RBPJ	0.16	0	AD_Ex
FURIN	0.16	0	AD_Ex
USP47	0.156	0	AD_Ex
ZHX3	0.154	0	AD_Ex
KLF6	0.15	0	AD_Ex
MYO3B	0.15	0	AD_Ex
CCDC66	0.15	0	AD_Ex
RAPGEF1	0.148	0	AD_Ex
ZBTB25	0.148	0	AD_Ex
CSRNP2	0.148	0	AD_Ex
PATZ1	0.146	0	AD_Ex
ACTN4	0.146	0	AD_Ex
FAM8A1	0.144	0	AD_Ex
ABCD2	0.142	0	AD_Ex
KCNC1	0.142	0	AD_Ex
CTNNA1	0.14	0	AD_Ex
PISD	0.14	0	AD_Ex
VPS4A	0.14	0	AD_Ex
EMX1	0.134	0	AD_Ex
USPL1	0.132	0	AD_Ex
RNF123	0.132	0	AD_Ex
PSMB2	0.13	0	AD_Ex
ARMT1	0.128	0	AD_Ex
CAMK1G	0.126	0	AD_Ex
POPDC3	0.126	0	AD_Ex
SLC8A3	0.126	0	AD_Ex
THOP1	0.126	0	AD_Ex
TOB2	0.124	0	AD_Ex
CEP63	0.124	0	AD_Ex
APBB3	0.122	0	AD_Ex
SENP2	0.12	0	AD_Ex
MGA	0.118	0	AD_Ex
GPR19	0.116	0	AD_Ex
MEI1	0.114	0	AD_Ex
MED19	0.114	0	AD_Ex
TBR1	0.112	0	AD_Ex
NCKAP5	0.112	0	AD_Ex
ADCYAP1R1	0.11	0	AD_Ex
FAM136A	0.11	0	AD_Ex
DNAJC27	0.108	0	AD_Ex
VIPR1	0.108	0	AD_Ex
CDKL3	0.102	0	AD_Ex
SNRPG	0.1	0	AD_Ex
TLE3	0.098	0	AD_Ex
GGCT	0.098	0	AD_Ex
LRRTM1	0.088	0	AD_Ex
TP73	0.988	0	Ctrl_Ex
MTF1	0.988	0	Ctrl_Ex
TBX15	0.988	0	Ctrl_Ex
NHLH1	0.988	0	Ctrl_Ex
LMX1A	0.988	0	Ctrl_Ex
RXRG	0.988	0	Ctrl_Ex
GRHL1	0.988	0	Ctrl_Ex
STAT1	0.988	0	Ctrl_Ex
MITF	0.988	0	Ctrl_Ex
ZIC1	0.988	0	Ctrl_Ex
TP63	0.988	0	Ctrl_Ex
REST	0.988	1	Ctrl_Ex
NFKB1	0.988	0	Ctrl_Ex
LEF1	0.988	0	Ctrl_Ex
IRF2	0.988	1	Ctrl_Ex
IRF1	0.988	0	Ctrl_Ex
EBF1	0.988	0	Ctrl_Ex
RREB1	0.988	0	Ctrl_Ex
SRF	0.988	0	Ctrl_Ex
PRDM1	0.988	0	Ctrl_Ex
HSF2	0.988	0	Ctrl_Ex
TWIST1	0.988	0	Ctrl_Ex
MNX1	0.988	0	Ctrl_Ex
PLAG1	0.988	0	Ctrl_Ex
GRHL2	0.988	0	Ctrl_Ex
HSF1	0.988	1	Ctrl_Ex
PAX5	0.988	0	Ctrl_Ex
PBX3	0.988	0	Ctrl_Ex
LMX1B	0.988	0	Ctrl_Ex
RXRA	0.988	0	Ctrl_Ex
GATA3	0.988	0	Ctrl_Ex
NFKB2	0.988	0	Ctrl_Ex
TCF7L2	0.988	1	Ctrl_Ex
ZNF384	0.988	0	Ctrl_Ex
VDR	0.988	1	Ctrl_Ex
ZNF740	0.988	0	Ctrl_Ex
SP1	0.988	0	Ctrl_Ex
SPIC	0.988	0	Ctrl_Ex
ASCL1	0.988	0	Ctrl_Ex
TBX5	0.988	0	Ctrl_Ex
HNF1A	0.988	0	Ctrl_Ex
ELF1	0.988	0	Ctrl_Ex
KLF5	0.988	0	Ctrl_Ex
MEF2A	0.988	0	Ctrl_Ex
HSF4	0.988	0	Ctrl_Ex
BCL6B	0.988	0	Ctrl_Ex
TP53	0.988	1	Ctrl_Ex
HES7	0.988	0	Ctrl_Ex
RARA	0.988	0	Ctrl_Ex
SP2	0.988	0	Ctrl_Ex
MAFG	0.988	0	Ctrl_Ex
GATA6	0.988	0	Ctrl_Ex
ZNF24	0.988	0	Ctrl_Ex
ONECUT2	0.988	0	Ctrl_Ex
TCF3	0.988	1	Ctrl_Ex
ONECUT3	0.988	0	Ctrl_Ex
JUND	0.988	0	Ctrl_Ex
RELB	0.988	1	Ctrl_Ex
NR1H2	0.988	0	Ctrl_Ex
SOX10	0.988	0	Ctrl_Ex
MAFF	0.988	0	Ctrl_Ex
ATF4	0.988	0	Ctrl_Ex
PPARA	0.988	1	Ctrl_Ex
E2F2	0.988	0	Ctrl_Ex
TAL1	0.988	0	Ctrl_Ex
ELF3	0.988	0	Ctrl_Ex
TCF7L1	0.988	0	Ctrl_Ex
IRF4	0.988	0	Ctrl_Ex
E2F3	0.988	0	Ctrl_Ex
ZNF282	0.988	0	Ctrl_Ex
GATA1	0.988	1	Ctrl_Ex
ELF4	0.988	0	Ctrl_Ex
IRF7	0.988	0	Ctrl_Ex
ZNF143	0.988	0	Ctrl_Ex
EHF	0.988	0	Ctrl_Ex
EGR2	0.988	0	Ctrl_Ex
FOS	0.988	0	Ctrl_Ex
ONECUT1	0.988	0	Ctrl_Ex
GLIS2	0.988	0	Ctrl_Ex
MAF	0.988	0	Ctrl_Ex
IRF8	0.988	0	Ctrl_Ex
CTCFL	0.988	0	Ctrl_Ex
RFX5	0.988	0	Ctrl_Ex
MEF2D	0.988	0	Ctrl_Ex
EGR4	0.988	0	Ctrl_Ex
SP3	0.988	0	Ctrl_Ex
PPARG	0.988	1	Ctrl_Ex
PBX2	0.988	0	Ctrl_Ex
RXRB	0.988	0	Ctrl_Ex
NFYA	0.988	0	Ctrl_Ex
RUNX2	0.988	0	Ctrl_Ex
ESR1	0.988	1	Ctrl_Ex
MAFK	0.988	0	Ctrl_Ex
SNAI2	0.988	0	Ctrl_Ex
SCRT1	0.988	0	Ctrl_Ex
GLIS3	0.988	1	Ctrl_Ex
SPI1	0.988	1	Ctrl_Ex
ESRRA	0.988	0	Ctrl_Ex
PITX3	0.988	0	Ctrl_Ex
STAT2	0.988	0	Ctrl_Ex
RFX4	0.988	0	Ctrl_Ex
RORA	0.988	0	Ctrl_Ex
SMAD3	0.988	0	Ctrl_Ex
SOX8	0.988	0	Ctrl_Ex
ZNF263	0.988	0	Ctrl_Ex
HNF1B	0.988	0	Ctrl_Ex
TGIF1	0.988	0	Ctrl_Ex
SMAD2	0.988	0	Ctrl_Ex
SMAD4	0.988	0	Ctrl_Ex
CENPB	0.988	0	Ctrl_Ex
KLF16	0.988	0	Ctrl_Ex
RFX2	0.988	0	Ctrl_Ex
USF2	0.988	0	Ctrl_Ex
IRF3	0.988	0	Ctrl_Ex
PKNOX1	0.988	0	Ctrl_Ex
FLI1	0.988	0	Ctrl_Ex
FOXB1	0.988	0	Ctrl_Ex
GLIS1	0.988	0	Ctrl_Ex
TBX19	0.988	0	Ctrl_Ex
BATF3	0.988	0	Ctrl_Ex
NR2C2	0.988	0	Ctrl_Ex
NR3C2	0.988	0	Ctrl_Ex
SP4	0.988	0	Ctrl_Ex
AR	0.988	0	Ctrl_Ex
ZBTB7B	0.988	0	Ctrl_Ex
ZBTB33	0.988	0	Ctrl_Ex
E2F8	0.988	0	Ctrl_Ex
ELF5	0.988	0	Ctrl_Ex
ETS1	0.988	0	Ctrl_Ex
JDP2	0.988	0	Ctrl_Ex
NFATC2	0.988	0	Ctrl_Ex
NFIC	0.988	1	Ctrl_Ex
ZBTB7A	0.988	0	Ctrl_Ex
POU2F2	0.988	0	Ctrl_Ex
PROP1	0.988	0	Ctrl_Ex
ID4	0.988	0	Ctrl_Ex
HNF4G	0.988	0	Ctrl_Ex
NFYB	0.988	0	Ctrl_Ex
YY1	0.988	0	Ctrl_Ex
HNF4A	0.988	0	Ctrl_Ex
MZF1	0.988	0	Ctrl_Ex
HIC2	0.988	0	Ctrl_Ex
POU2F1	0.988	0	Ctrl_Ex
GLI2	0.988	0	Ctrl_Ex
CREB1	0.988	1	Ctrl_Ex
POU3F2	0.988	0	Ctrl_Ex
FOXP2	0.988	0	Ctrl_Ex
MYC	0.988	0	Ctrl_Ex
MXI1	0.988	0	Ctrl_Ex
TEAD4	0.988	0	Ctrl_Ex
MEIS2	0.988	0	Ctrl_Ex
MNT	0.988	0	Ctrl_Ex
VSX1	0.988	0	Ctrl_Ex
MEIS3	0.988	0	Ctrl_Ex
DUXA	0.988	0	Ctrl_Ex
[truncated: 1,695 more rows]

## Sheet: In
Gene	probability	prior	Network
HES5	0.934	0	AD_In
MTF1	0.934	0	AD_In
MEF2D	0.934	0	AD_In
TCF7L1	0.934	0	AD_In
STAT1	0.934	0	AD_In
ZIC1	0.934	0	AD_In
TP63	0.934	0	AD_In
LEF1	0.934	0	AD_In
NR3C2	0.934	0	AD_In
IRF1	0.934	0	AD_In
EBF1	0.934	0	AD_In
RREB1	0.934	0	AD_In
E2F3	0.934	0	AD_In
SOX4	0.934	0	AD_In
NFYA	0.934	0	AD_In
SRF	0.934	0	AD_In
RUNX2	0.934	0	AD_In
PRDM1	0.934	0	AD_In
ESR1	0.934	1	AD_In
ZNF282	0.934	0	AD_In
ZBTB33	0.934	0	AD_In
ELF4	0.934	0	AD_In
PLAG1	0.934	0	AD_In
GRHL2	0.934	0	AD_In
HSF1	0.934	1	AD_In
GLIS3	0.934	1	AD_In
PAX5	0.934	0	AD_In
PBX3	0.934	0	AD_In
RXRA	0.934	0	AD_In
ZNF143	0.934	0	AD_In
CREB3L1	0.934	0	AD_In
SPI1	0.934	1	AD_In
TCF7L2	0.934	1	AD_In
VDR	0.934	1	AD_In
STAT2	0.934	0	AD_In
HNF1A	0.934	0	AD_In
ELF1	0.934	0	AD_In
ESRRB	0.934	0	AD_In
KLF13	0.934	0	AD_In
ZNF263	0.934	0	AD_In
HSF4	0.934	0	AD_In
TP53	0.934	1	AD_In
HES7	0.934	0	AD_In
HNF1B	0.934	0	AD_In
RARA	0.934	0	AD_In
SP2	0.934	0	AD_In
MAFG	0.934	0	AD_In
TGIF1	0.934	0	AD_In
ZNF24	0.934	0	AD_In
NFIC	0.934	1	AD_In
JUND	0.934	0	AD_In
POU2F2	0.934	0	AD_In
IRF3	0.934	0	AD_In
NR1H2	0.934	0	AD_In
MAFF	0.934	0	AD_In
ATF4	0.934	0	AD_In
PKNOX1	0.934	0	AD_In
GLIS1	0.934	0	AD_In
RXRG	0.934	0	AD_In
TBX19	0.934	0	AD_In
PPARG	0.934	1	AD_In
MITF	0.934	0	AD_In
RXRB	0.934	0	AD_In
HSF2	0.934	0	AD_In
MAFK	0.934	0	AD_In
SCRT1	0.934	0	AD_In
JDP2	0.934	0	AD_In
SOX8	0.934	0	AD_In
MAF	0.934	0	AD_In
USF2	0.934	0	AD_In
PPARA	0.934	1	AD_In
TP73	0.934	0	AD_In
NHLH1	0.934	0	AD_In
GRHL1	0.934	0	AD_In
NFE2L2	0.934	1	AD_In
TWIST1	0.934	0	AD_In
ESRRA	0.934	0	AD_In
ZNF384	0.934	0	AD_In
ZNF740	0.934	0	AD_In
SP1	0.934	0	AD_In
ASCL1	0.934	0	AD_In
KLF5	0.934	0	AD_In
YY1	0.934	0	AD_In
ONECUT2	0.934	0	AD_In
TCF3	0.934	1	AD_In
RELB	0.934	1	AD_In
MZF1	0.934	0	AD_In
SOX10	0.934	0	AD_In
JUN	0.934	0	AD_In
RFX5	0.934	0	AD_In
NR4A2	0.934	0	AD_In
SP3	0.934	0	AD_In
NR2C2	0.934	0	AD_In
NFKB1	0.934	0	AD_In
NR2F1	0.934	0	AD_In
PBX2	0.934	0	AD_In
SP8	0.934	0	AD_In
RHOXF1	0.934	0	AD_In
FLI1	0.934	0	AD_In
RFX4	0.934	0	AD_In
RORA	0.934	0	AD_In
TFAP4	0.934	0	AD_In
GLIS2	0.934	0	AD_In
SMAD2	0.934	0	AD_In
SMAD4	0.934	0	AD_In
CENPB	0.934	0	AD_In
INSM1	0.934	0	AD_In
KLF16	0.934	0	AD_In
RFX2	0.934	0	AD_In
DUXA	0.934	0	AD_In
TBX1	0.934	0	AD_In
DLX6	0.934	0	AD_In
FOXB1	0.934	0	AD_In
BATF3	0.934	0	AD_In
PROX1	0.934	0	AD_In
HNF4G	0.934	0	AD_In
POU3F1	0.934	0	AD_In
ZBTB7B	0.934	0	AD_In
USF1	0.934	0	AD_In
POU2F1	0.934	0	AD_In
REL	0.934	0	AD_In
MEIS1	0.934	0	AD_In
CREB1	0.934	1	AD_In
POU3F2	0.934	0	AD_In
FOXP2	0.934	0	AD_In
AR	0.934	0	AD_In
NFIL3	0.934	0	AD_In
ZEB1	0.934	0	AD_In
MXI1	0.934	0	AD_In
TEAD4	0.934	0	AD_In
MEIS2	0.934	0	AD_In
STAT3	0.934	0	AD_In
ZBTB7C	0.934	0	AD_In
VSX1	0.934	0	AD_In
HNF4A	0.934	0	AD_In
ZBTB7A	0.934	0	AD_In
JUNB	0.934	0	AD_In
MEIS3	0.934	0	AD_In
XBP1	0.934	0	AD_In
MYBL2	0.934	0	AD_In
HESX1	0.934	0	AD_In
ZNF354C	0.934	0	AD_In
ID4	0.934	0	AD_In
POU5F1	0.934	0	AD_In
POU6F2	0.934	0	AD_In
POU3F4	0.934	0	AD_In
HMBOX1	0.934	0	AD_In
THAP1	0.934	0	AD_In
CREB3	0.934	0	AD_In
LHX6	0.934	0	AD_In
ETS1	0.934	0	AD_In
EMX2	0.934	0	AD_In
POU6F1	0.934	0	AD_In
NFYB	0.934	0	AD_In
NKX2-8	0.934	0	AD_In
FOS	0.934	0	AD_In
MGA	0.934	0	AD_In
NR2F2	0.934	0	AD_In
SOX15	0.934	0	AD_In
SREBF1	0.934	0	AD_In
MEOX1	0.934	0	AD_In
NFATC2	0.934	0	AD_In
HIC2	0.934	0	AD_In
RUNX1	0.934	0	AD_In
ELK1	0.934	0	AD_In
ELK3	0.934	0	AD_In
NFATC3	0.934	0	AD_In
FOSB	0.934	0	AD_In
SOX13	0.934	0	AD_In
ELK4	0.934	0	AD_In
MLXIPL	0.934	0	AD_In
TFEC	0.934	0	AD_In
RELA	0.934	0	AD_In
MAX	0.934	0	AD_In
MLX	0.934	0	AD_In
CEBPA	0.934	0	AD_In
FOXO6	0.934	0	AD_In
MYC	0.934	0	AD_In
FOXK2	0.934	0	AD_In
NRF1	0.934	0	AD_In
HEY1	0.934	0	AD_In
BHLHE41	0.934	0	AD_In
CLOCK	0.934	1	AD_In
OLIG1	0.934	0	AD_In
NFIA	0.934	0	AD_In
MYB	0.934	0	AD_In
RORB	0.934	0	AD_In
MEOX2	0.934	0	AD_In
TFE3	0.934	0	AD_In
NKX3-1	0.934	0	AD_In
MYBL1	0.934	0	AD_In
CUX2	0.934	0	AD_In
NEUROD2	0.934	0	AD_In
FOXO4	0.934	0	AD_In
LMX1B	0.934	0	AD_In
FOXG1	0.934	0	AD_In
E2F4	0.934	0	AD_In
GABPA	0.934	1	AD_In
ERG	0.934	0	AD_In
BHLHE22	0.934	0	AD_In
NR1H4	0.934	0	AD_In
OLIG2	0.934	0	AD_In
GLI2	0.934	0	AD_In
VAX2	0.934	0	AD_In
VSX2	0.934	0	AD_In
DBP	0.934	0	AD_In
TEF	0.934	0	AD_In
TFDP1	0.934	0	AD_In
SPDEF	0.934	0	AD_In
TFCP2	0.934	0	AD_In
CEBPG	0.934	0	AD_In
ETV4	0.934	0	AD_In
ARNT	0.934	0	AD_In
HIF1A	0.934	0	AD_In
PAX7	0.934	0	AD_In
MSX1	0.934	0	AD_In
MNT	0.934	0	AD_In
E2F1	0.934	0	AD_In
TFEB	0.934	1	AD_In
NKX6-2	0.934	0	AD_In
PRRX1	0.934	0	AD_In
SHOX	0.934	0	AD_In
ETV3	0.934	0	AD_In
VAX1	0.934	0	AD_In
DNM1	0.894	1	AD_In
FAP	0.892	0	AD_In
SNAP25	0.888	1	AD_In
FRMD4A	0.884	1	AD_In
YWHAZ	0.878	1	AD_In
APP	0.876	1	AD_In
NTRK2	0.876	1	AD_In
CDH13	0.872	1	AD_In
PLXNA4	0.872	1	AD_In
PLCB1	0.87	1	AD_In
CALM1	0.87	1	AD_In
CTNNA2	0.868	1	AD_In
DPYSL2	0.868	1	AD_In
GRIN2B	0.868	1	AD_In
HSP90AA1	0.866	1	AD_In
SGK1	0.866	1	AD_In
RBFOX1	0.862	1	AD_In
CRMP1	0.858	1	AD_In
ARHGAP20	0.858	1	AD_In
CELF2	0.856	1	AD_In
NKAIN2	0.852	1	AD_In
MAP2	0.852	1	AD_In
PTPRG	0.852	1	AD_In
GPC6	0.85	1	AD_In
PTK2B	0.848	1	AD_In
SYBU	0.848	1	AD_In
CLU	0.84	1	AD_In
CSMD1	0.84	1	AD_In
VSNL1	0.84	1	AD_In
PRKCB	0.838	1	AD_In
TLN2	0.838	1	AD_In
ACOT7	0.836	1	AD_In
SORCS3	0.836	1	AD_In
GABRG3	0.836	1	AD_In
CADPS2	0.834	1	AD_In
NRGN	0.832	1	AD_In
GABRA2	0.828	1	AD_In
DAPK1	0.826	1	AD_In
UBB	0.826	1	AD_In
HDAC9	0.826	1	AD_In
KAZN	0.824	1	AD_In
DSCAML1	0.824	1	AD_In
PTPRA	0.824	1	AD_In
HECW1	0.822	1	AD_In
ACTB	0.82	1	AD_In
UCHL1	0.82	1	AD_In
NR3C1	0.818	1	AD_In
RPSA	0.818	1	AD_In
FARP1	0.816	1	AD_In
IGF1R	0.816	1	AD_In
CLMN	0.814	1	AD_In
ATXN7L1	0.812	1	AD_In
TNRC6A	0.81	1	AD_In
RNF165	0.81	1	AD_In
ELMO1	0.81	1	AD_In
OSBPL6	0.808	1	AD_In
DYRK1A	0.808	1	AD_In
MICAL2	0.808	1	AD_In
PHF14	0.808	1	AD_In
GAB2	0.808	1	AD_In
PSIP1	0.806	1	AD_In
CUX1	0.806	1	AD_In
MAPK14	0.804	1	AD_In
FSIP1	0.804	1	AD_In
CYP46A1	0.802	1	AD_In
ACTG1	0.802	1	AD_In
DLG4	0.8	1	AD_In
PRKCA	0.798	1	AD_In
THY1	0.796	1	AD_In
EPHX2	0.794	1	AD_In
CHRNA2	0.792	1	AD_In
ITM2B	0.79	1	AD_In
SPRED2	0.788	1	AD_In
SORT1	0.788	1	AD_In
SNCB	0.786	1	AD_In
AHSA1	0.784	1	AD_In
TPP1	0.784	1	AD_In
WWC1	0.784	1	AD_In
CELF1	0.782	1	AD_In
INSIG1	0.782	1	AD_In
IRF2	0.78	1	AD_In
SZT2	0.774	1	AD_In
BACE2	0.774	1	AD_In
VLDLR	0.774	1	AD_In
C9orf72	0.772	1	AD_In
HSPA4	0.77	1	AD_In
BCL2L2	0.77	1	AD_In
IRS1	0.768	1	AD_In
ST6GAL1	0.768	1	AD_In
ESR2	0.766	1	AD_In
SYNJ1	0.766	1	AD_In
TSHZ1	0.764	1	AD_In
INSR	0.762	1	AD_In
MAPK7	0.76	1	AD_In
CASP9	0.76	1	AD_In
SCARB1	0.76	1	AD_In
ANKRD31	0.752	1	AD_In
HTR2A	0.752	1	AD_In
IQCK	0.746	1	AD_In
ANO3	0.746	1	AD_In
AIMP2	0.742	1	AD_In
SLC25A48	0.738	1	AD_In
GRAP2	0.728	1	AD_In
REN	0.726	1	AD_In
VEGFA	0.722	1	AD_In
DLG2	0.714	0	AD_In
MOBP	0.71	1	AD_In
GABBR2	0.71	0	AD_In
TSC22D1	0.708	0	AD_In
ZNF385B	0.706	0	AD_In
SORBS2	0.704	0	AD_In
NEGR1	0.692	0	AD_In
BASP1	0.686	0	AD_In
CTNND2	0.686	0	AD_In
SYT1	0.686	0	AD_In
TCF4	0.678	0	AD_In
GABRB3	0.676	0	AD_In
PTPRD	0.676	0	AD_In
UBC	0.674	0	AD_In
ATP1B1	0.672	0	AD_In
ADCY2	0.67	0	AD_In
MYT1L	0.67	0	AD_In
KALRN	0.67	0	AD_In
NRXN1	0.67	0	AD_In
CHL1	0.668	0	AD_In
NCALD	0.668	0	AD_In
DAAM1	0.664	0	AD_In
INHBE	0.664	0	AD_In
ERC2	0.662	0	AD_In
EML6	0.662	0	AD_In
MEF2C	0.662	0	AD_In
CACNA1C	0.662	0	AD_In
DLGAP1	0.662	0	AD_In
CACNA1A	0.66	0	AD_In
CAMK2B	0.66	0	AD_In
NCAM1	0.658	0	AD_In
PTK2	0.658	0	AD_In
TMEM178B	0.656	0	AD_In
ANKS1B	0.654	0	AD_In
DAB1	0.652	0	AD_In
PDE10A	0.648	0	AD_In
GALNT18	0.648	0	AD_In
SLC24A2	0.644	0	AD_In
C7orf25	0.644	0	AD_In
PPFIA2	0.644	0	AD_In
ZEB2	0.644	0	AD_In
CDHR3	0.642	0	AD_In
CADM1	0.642	0	AD_In
ATRNL1	0.642	0	AD_In
GRIA2	0.642	0	AD_In
TUBB2A	0.642	0	AD_In
RPH3A	0.64	0	AD_In
KCNMA1	0.64	0	AD_In
CADPS	0.64	0	AD_In
RABGAP1L	0.64	0	AD_In
ANK3	0.638	0	AD_In
NTRK3	0.638	0	AD_In
CTNNA1	0.636	0	AD_In
OPCML	0.636	0	AD_In
PBX1	0.636	0	AD_In
CACNA2D3	0.636	0	AD_In
PKNOX2	0.636	0	AD_In
ST6GAL2	0.636	0	AD_In
GRM7	0.634	0	AD_In
KCNQ3	0.634	0	AD_In
PHACTR1	0.63	0	AD_In
CLSTN1	0.63	0	AD_In
GRIN2A	0.63	0	AD_In
NRCAM	0.63	0	AD_In
KCNIP4	0.63	0	AD_In
R3HDM1	0.628	0	AD_In
ZFYVE28	0.626	0	AD_In
BRINP2	0.626	0	AD_In
RARB	0.626	0	AD_In
TNRC6B	0.624	0	AD_In
GABRA1	0.624	0	AD_In
GNAL	0.624	0	AD_In
RTN4	0.624	0	AD_In
STMN1	0.622	0	AD_In
RGS12	0.622	0	AD_In
PDZD2	0.62	0	AD_In
PDE4D	0.62	0	AD_In
INHBA	0.618	0	AD_In
KCNH1	0.618	0	AD_In
C11orf87	0.618	0	AD_In
PPP2R2B	0.618	0	AD_In
GPR158	0.618	0	AD_In
KCNAB1	0.618	0	AD_In
OSBPL8	0.616	0	AD_In
MYRIP	0.616	0	AD_In
SH3RF3	0.616	0	AD_In
CAMK1D	0.616	0	AD_In
TIAM1	0.616	0	AD_In
ABLIM2	0.616	0	AD_In
CAP2	0.614	0	AD_In
CIT	0.614	0	AD_In
OSBP2	0.614	0	AD_In
KIF26B	0.614	0	AD_In
FRY	0.612	0	AD_In
NELL2	0.612	0	AD_In
PPP3CA	0.612	0	AD_In
XKR4	0.61	0	AD_In
NBEA	0.61	0	AD_In
MAP1B	0.61	0	AD_In
PCDH7	0.61	0	AD_In
STXBP1	0.61	0	AD_In
PPFIBP1	0.61	0	AD_In
CHRM3	0.608	0	AD_In
EPHB6	0.608	0	AD_In
CAMTA1	0.608	0	AD_In
ASTN1	0.608	0	AD_In
MYO5A	0.608	0	AD_In
KCNK15	0.608	0	AD_In
ATXN1	0.608	0	AD_In
TRIM9	0.606	0	AD_In
ASTN2	0.606	0	AD_In
KCNC2	0.606	0	AD_In
RASAL2	0.606	0	AD_In
SLC35F3	0.604	0	AD_In
KHDRBS2	0.604	0	AD_In
CHSY3	0.604	0	AD_In
ATP8A2	0.604	0	AD_In
ENOX1	0.604	0	AD_In
KCNQ5	0.604	0	AD_In
LRRC4C	0.604	0	AD_In
BICD1	0.604	0	AD_In
LINGO1	0.604	0	AD_In
SORBS1	0.602	0	AD_In
PTPRO	0.602	0	AD_In
ASXL3	0.602	0	AD_In
NETO2	0.602	0	AD_In
CDH18	0.6	0	AD_In
NRG3	0.6	0	AD_In
RAB3C	0.6	0	AD_In
FGF12	0.6	0	AD_In
MAGI3	0.6	0	AD_In
ADGRB3	0.6	0	AD_In
VAV2	0.6	0	AD_In
EID1	0.598	0	AD_In
TENM4	0.598	0	AD_In
KCTD1	0.598	0	AD_In
NTM	0.598	0	AD_In
LDLRAD4	0.598	0	AD_In
GAS7	0.598	0	AD_In
NAV1	0.598	0	AD_In
EIF1B	0.596	0	AD_In
CPLX2	0.596	0	AD_In
SHPRH	0.596	0	AD_In
ABR	0.596	0	AD_In
CACNB2	0.596	0	AD_In
NFASC	0.594	0	AD_In
KLHL3	0.594	0	AD_In
GPC1	0.594	0	AD_In
GRIA1	0.594	0	AD_In
ABLIM1	0.594	0	AD_In
TINAGL1	0.594	0	AD_In
LINGO2	0.592	0	AD_In
NPTN	0.592	0	AD_In
HECTD4	0.592	0	AD_In
PPP2R2C	0.592	0	AD_In
MAML3	0.592	0	AD_In
CCSAP	0.59	0	AD_In
PRICKLE2	0.59	0	AD_In
SCAI	0.59	0	AD_In
NREP	0.59	0	AD_In
KLHL29	0.588	0	AD_In
HIVEP3	0.588	0	AD_In
LRRTM4	0.588	0	AD_In
SYN3	0.588	0	AD_In
PHYHIP	0.588	0	AD_In
CACNG3	0.586	0	AD_In
USP39	0.586	0	AD_In
TMEM132D	0.586	0	AD_In
ANKRD12	0.586	0	AD_In
IGFBP5	0.586	0	AD_In
FBXW7	0.586	0	AD_In
RGS6	0.586	0	AD_In
DOCK4	0.586	0	AD_In
COG5	0.584	0	AD_In
MAST4	0.584	0	AD_In
BCL11A	0.584	0	AD_In
PLCL1	0.584	0	AD_In
PRKCE	0.584	0	AD_In
RPL29	0.584	0	AD_In
STMN4	0.584	0	AD_In
TTC14	0.582	0	AD_In
DOCK3	0.582	0	AD_In
DIP2C	0.582	0	AD_In
ANKRD28	0.582	0	AD_In
RIMBP2	0.582	0	AD_In
ATP1A1	0.582	0	AD_In
PIK3R1	0.582	0	AD_In
RSRP1	0.582	0	AD_In
BACH2	0.582	0	AD_In
CLSTN3	0.582	0	AD_In
RAPGEF5	0.582	0	AD_In
SRGAP3	0.582	0	AD_In
ME3	0.58	0	AD_In
SEZ6	0.58	0	AD_In
DGKG	0.58	0	AD_In
CCDC66	0.58	0	AD_In
PLXNA2	0.58	0	AD_In
SLC8A1	0.58	0	AD_In
MSI2	0.578	0	AD_In
MED13L	0.578	0	AD_In
PMEPA1	0.578	0	AD_In
THRB	0.578	0	AD_In
NETO1	0.578	0	AD_In
KIRREL3	0.578	0	AD_In
ATP8A1	0.576	0	AD_In
CNTNAP5	0.576	0	AD_In
CCDC88A	0.576	0	AD_In
PTPRS	0.576	0	AD_In
SEC14L1	0.576	0	AD_In
KLLN	0.574	0	AD_In
SESN3	0.574	0	AD_In
LIMCH1	0.574	0	AD_In
ARID1B	0.574	0	AD_In
CACNB4	0.574	0	AD_In
ARID5B	0.574	0	AD_In
SRRM4	0.574	0	AD_In
CADM2	0.572	0	AD_In
HSPA8	0.572	0	AD_In
MOAP1	0.572	0	AD_In
SMARCA2	0.572	0	AD_In
RBM39	0.572	0	AD_In
PEX5L	0.57	0	AD_In
SLC26A4	0.57	0	AD_In
SERPINI1	0.57	0	AD_In
FAM155A	0.57	0	AD_In
CAMK2A	0.57	0	AD_In
UBASH3B	0.57	0	AD_In
PLEKHA6	0.568	0	AD_In
PITPNC1	0.568	0	AD_In
HEXB	0.568	0	AD_In
APBA2	0.568	0	AD_In
ATP2B2	0.568	0	AD_In
CELF4	0.568	0	AD_In
SRCIN1	0.568	0	AD_In
ETV6	0.566	0	AD_In
AMPH	0.566	0	AD_In
TRIO	0.566	0	AD_In
YWHAG	0.566	0	AD_In
CNR1	0.564	0	AD_In
DIO1	0.564	0	AD_In
DYNC1H1	0.564	0	AD_In
SYT14	0.564	0	AD_In
SPATS2L	0.564	0	AD_In
HSPA9	0.564	0	AD_In
JARID2	0.564	0	AD_In
PHIP	0.564	0	AD_In
TENM2	0.564	0	AD_In
EPB41L3	0.562	0	AD_In
MARK3	0.562	0	AD_In
RGS7	0.562	0	AD_In
LRRC4	0.562	0	AD_In
SCG2	0.562	0	AD_In
RERG	0.562	0	AD_In
LAMTOR5	0.56	0	AD_In
SLX4IP	0.56	0	AD_In
UNC5D	0.56	0	AD_In
CBX6	0.56	0	AD_In
NIN	0.56	0	AD_In
FHOD3	0.56	0	AD_In
KCNC1	0.558	0	AD_In
CHN1	0.556	0	AD_In
CPEB2	0.556	0	AD_In
ELAVL2	0.556	0	AD_In
AAK1	0.556	0	AD_In
GNAO1	0.556	0	AD_In
SH3GL2	0.556	0	AD_In
CAMK4	0.556	0	AD_In
CDH11	0.554	0	AD_In
DOCK9	0.554	0	AD_In
ITPK1	0.554	0	AD_In
SLC8A3	0.554	0	AD_In
SPOCK1	0.554	0	AD_In
MPPED1	0.554	0	AD_In
MTMR7	0.554	0	AD_In
RTN4RL1	0.552	0	AD_In
GRIK4	0.552	0	AD_In
HCN1	0.552	0	AD_In
PRKAR1B	0.552	0	AD_In
TOX	0.552	0	AD_In
FOXP1	0.55	0	AD_In
MAN1A1	0.55	0	AD_In
PIK3C2B	0.55	0	AD_In
CALN1	0.55	0	AD_In
PKP4	0.55	0	AD_In
R3HDM2	0.548	0	AD_In
HNRNPA2B1	0.548	0	AD_In
KIF21A	0.548	0	AD_In
STOX2	0.548	0	AD_In
TCF12	0.548	0	AD_In
ZMAT4	0.548	0	AD_In
NAV2	0.548	0	AD_In
CDK8	0.546	0	AD_In
AKAP3	0.546	0	AD_In
GNB5	0.546	0	AD_In
RHOBTB3	0.546	0	AD_In
LDHA	0.546	0	AD_In
PCSK2	0.546	0	AD_In
SIPA1L2	0.546	0	AD_In
RASGRF2	0.546	0	AD_In
EGFR	0.544	0	AD_In
KCND2	0.544	0	AD_In
MKLN1	0.544	0	AD_In
CDH10	0.542	0	AD_In
RCAN2	0.542	0	AD_In
CORO2B	0.542	0	AD_In
STXBP5	0.542	0	AD_In
STXBP6	0.542	0	AD_In
SNX10	0.542	0	AD_In
KIF3C	0.542	0	AD_In
CELF5	0.542	0	AD_In
TUBA1A	0.542	0	AD_In
CEP290	0.542	0	AD_In
DGKI	0.542	0	AD_In
SSBP3	0.54	0	AD_In
APBA1	0.54	0	AD_In
MLLT3	0.54	0	AD_In
OCIAD1	0.54	0	AD_In
HAGH	0.538	0	AD_In
ASIC2	0.538	0	AD_In
SNAI2	0.538	0	AD_In
CACNA1D	0.538	0	AD_In
ZNF385D	0.538	0	AD_In
FZD3	0.538	0	AD_In
ROCK2	0.538	0	AD_In
ADCY9	0.536	0	AD_In
EPB41L1	0.536	0	AD_In
PRKAG2	0.536	0	AD_In
SUSD4	0.536	0	AD_In
VPS35	0.536	0	AD_In
RPL38	0.536	0	AD_In
SRPK1	0.536	0	AD_In
HMGN3	0.536	0	AD_In
OLFM1	0.534	0	AD_In
PPM1L	0.534	0	AD_In
C9orf50	0.534	0	AD_In
PRR16	0.534	0	AD_In
RNF216	0.534	0	AD_In
TNRC18	0.534	0	AD_In
IGSF11	0.532	0	AD_In
GABRG2	0.532	0	AD_In
MSRA	0.532	0	AD_In
MOB3B	0.532	0	AD_In
NOS1AP	0.532	0	AD_In
ESCO2	0.53	0	AD_In
MAP1A	0.53	0	AD_In
FSTL5	0.53	0	AD_In
TARBP1	0.53	0	AD_In
SLC25A12	0.53	0	AD_In
ESAM	0.53	0	AD_In
PREPL	0.53	0	AD_In
SAFB2	0.53	0	AD_In
JAKMIP2	0.53	0	AD_In
NBL1	0.528	0	AD_In
MBNL2	0.528	0	AD_In
TMEM178A	0.528	0	AD_In
CSNK1E	0.528	0	AD_In
GNAQ	0.528	0	AD_In
KCNB1	0.528	0	AD_In
SRRD	0.528	0	AD_In
ARHGEF3	0.528	0	AD_In
SLC4A10	0.528	0	AD_In
TMCC1	0.526	0	AD_In
RFTN1	0.526	0	AD_In
ZBTB38	0.526	0	AD_In
RNF207	0.526	0	AD_In
CHST15	0.526	0	AD_In
ACTN1	0.526	0	AD_In
JAKMIP1	0.524	0	AD_In
FER	0.524	0	AD_In
GRIK3	0.524	0	AD_In
CFAP73	0.524	0	AD_In
LRFN2	0.524	0	AD_In
TANGO6	0.524	0	AD_In
B4GALT5	0.524	0	AD_In
CITED2	0.522	0	AD_In
WWP1	0.522	0	AD_In
AP2S1	0.522	0	AD_In
EPHA4	0.522	0	AD_In
SIK2	0.522	0	AD_In
GFOD1	0.522	0	AD_In
AFAP1	0.522	0	AD_In
RPL22	0.522	0	AD_In
MCTP1	0.522	0	AD_In
PRICKLE1	0.52	0	AD_In
KCNMB4	0.52	0	AD_In
NECAB2	0.52	0	AD_In
IGSF21	0.52	0	AD_In
LDB2	0.52	0	AD_In
STXBP5L	0.52	0	AD_In
TPRA1	0.518	0	AD_In
ZNF318	0.518	0	AD_In
GABRA4	0.518	0	AD_In
DKK3	0.518	0	AD_In
PPHLN1	0.518	0	AD_In
BCAP29	0.518	0	AD_In
SYT13	0.518	0	AD_In
CPNE5	0.518	0	AD_In
RPL37	0.518	0	AD_In
TP53BP1	0.518	0	AD_In
VDAC2	0.518	0	AD_In
CMSS1	0.518	0	AD_In
FMN1	0.516	0	AD_In
ASAH1	0.516	0	AD_In
ARHGAP21	0.516	0	AD_In
TEAD1	0.516	0	AD_In
DCLRE1A	0.516	0	AD_In
EEF2	0.514	0	AD_In
ID2	0.514	0	AD_In
PLK1	0.514	0	AD_In
PHACTR4	0.514	0	AD_In
ACVR2A	0.514	0	AD_In
NCOR2	0.514	0	AD_In
METAP1D	0.512	0	AD_In
HS6ST3	0.512	0	AD_In
ANKRD11	0.512	0	AD_In
RBPJ	0.512	0	AD_In
PLCB4	0.512	0	AD_In
SDK2	0.512	0	AD_In
CMIP	0.512	0	AD_In
CD59	0.512	0	AD_In
RAB11FIP3	0.512	0	AD_In
CDK6	0.51	0	AD_In
FGF14	0.51	0	AD_In
FOSL2	0.51	0	AD_In
FRYL	0.51	0	AD_In
POLN	0.51	0	AD_In
MAN2A1	0.51	0	AD_In
CXXC5	0.51	0	AD_In
CLIP1	0.51	0	AD_In
FZD5	0.51	0	AD_In
PGBD5	0.51	0	AD_In
ENC1	0.51	0	AD_In
DEPDC5	0.51	0	AD_In
RGL1	0.508	0	AD_In
LCORL	0.508	0	AD_In
NUGGC	0.508	0	AD_In
ATL1	0.508	0	AD_In
MPP6	0.508	0	AD_In
YEATS2	0.508	0	AD_In
RAP2A	0.508	0	AD_In
MAP4K3	0.508	0	AD_In
MTCL1	0.506	0	AD_In
BRD4	0.506	0	AD_In
STRBP	0.506	0	AD_In
SLC26A8	0.504	0	AD_In
RRP8	0.504	0	AD_In
NDUFS3	0.504	0	AD_In
PTPN1	0.504	0	AD_In
C6orf62	0.504	0	AD_In
ANAPC16	0.502	0	AD_In
ANKS1A	0.502	0	AD_In
SERINC5	0.502	0	AD_In
ACADSB	0.502	0	AD_In
IFT57	0.502	0	AD_In
CD47	0.502	0	AD_In
CSMD2	0.5	0	AD_In
GOLT1A	0.5	0	AD_In
MYH10	0.5	0	AD_In
TBC1D7	0.5	0	AD_In
AJAP1	0.5	0	AD_In
TGS1	0.5	0	AD_In
ARL4C	0.498	0	AD_In
TMEM132E	0.498	0	AD_In
BRINP1	0.498	0	AD_In
ABAT	0.498	0	AD_In
SLC16A13	0.498	0	AD_In
AGTPBP1	0.498	0	AD_In
LARP1	0.498	0	AD_In
NME7	0.498	0	AD_In
IDH3B	0.498	0	AD_In
ITPR1	0.498	0	AD_In
PPP5C	0.498	0	AD_In
SPTBN1	0.498	0	AD_In
FAM184A	0.498	0	AD_In
BSN	0.498	0	AD_In
GABRB2	0.496	0	AD_In
HUNK	0.496	0	AD_In
KCND3	0.496	0	AD_In
SETD5	0.496	0	AD_In
CADM3	0.496	0	AD_In
BCL2L2-PABPN1	0.494	0	AD_In
MDN1	0.494	0	AD_In
SMG6	0.494	0	AD_In
UBR4	0.494	0	AD_In
SETBP1	0.494	0	AD_In
BRPF3	0.494	0	AD_In
APBB2	0.494	0	AD_In
LSAMP	0.494	0	AD_In
ZNF608	0.494	0	AD_In
DISP1	0.494	0	AD_In
XRRA1	0.492	0	AD_In
GAD1	0.492	0	AD_In
MDGA1	0.492	0	AD_In
UQCR10	0.492	0	AD_In
NOP16	0.492	0	AD_In
SARAF	0.492	0	AD_In
RSBN1	0.492	0	AD_In
CRTAC1	0.492	0	AD_In
SOX9	0.492	0	AD_In
CDKL1	0.492	0	AD_In
ITGB1BP1	0.492	0	AD_In
FEZ1	0.492	0	AD_In
PUM3	0.492	0	AD_In
PDIA6	0.49	0	AD_In
RAPH1	0.49	0	AD_In
NOL4	0.49	0	AD_In
RBM5	0.488	0	AD_In
CACNG2	0.488	0	AD_In
MAP4K5	0.488	0	AD_In
KLF6	0.488	0	AD_In
VSTM2A	0.488	0	AD_In
NUDCD3	0.488	0	AD_In
LRRTM2	0.488	0	AD_In
EML4	0.488	0	AD_In
SLCO3A1	0.488	0	AD_In
KLHL5	0.488	0	AD_In
AKIP1	0.488	0	AD_In
VIPAS39	0.488	0	AD_In
TRPC4	0.488	0	AD_In
EPC1	0.488	0	AD_In
NUAK1	0.488	0	AD_In
MGAT4A	0.486	0	AD_In
SLC9A8	0.486	0	AD_In
PPP1R16B	0.486	0	AD_In
SERP2	0.486	0	AD_In
CENPP	0.486	0	AD_In
MAN1C1	0.486	0	AD_In
YWHAH	0.486	0	AD_In
SMG7	0.486	0	AD_In
CLP1	0.484	0	AD_In
GABRD	0.484	0	AD_In
PSMB2	0.484	0	AD_In
GRAMD1B	0.484	0	AD_In
RALGDS	0.484	0	AD_In
DPF3	0.484	0	AD_In
CHST1	0.484	0	AD_In
HDAC5	0.482	0	AD_In
ACTR1A	0.482	0	AD_In
IRF2BP2	0.482	0	AD_In
CACNG6	0.482	0	AD_In
TNKS	0.482	0	AD_In
HOMER1	0.482	0	AD_In
ADARB1	0.48	0	AD_In
KIF26A	0.48	0	AD_In
MEF2A	0.48	0	AD_In
MAP3K9	0.48	0	AD_In
SMARCC1	0.48	0	AD_In
PRDM2	0.48	0	AD_In
NTPCR	0.48	0	AD_In
ST3GAL5	0.48	0	AD_In
PCDH12	0.478	0	AD_In
LMBRD1	0.478	0	AD_In
DOK5	0.478	0	AD_In
KLHL7	0.478	0	AD_In
RPL19	0.478	0	AD_In
ST8SIA1	0.478	0	AD_In
TSG101	0.478	0	AD_In
KCTD12	0.476	0	AD_In
UBE2QL1	0.476	0	AD_In
CORO1C	0.476	0	AD_In
GRM1	0.476	0	AD_In
RBMS1	0.476	0	AD_In
IKZF5	0.476	0	AD_In
BLCAP	0.474	0	AD_In
DPYSL3	0.474	0	AD_In
AK9	0.474	0	AD_In
TMOD2	0.474	0	AD_In
UBR5	0.474	0	AD_In
PDGFRL	0.474	0	AD_In
SLC17A7	0.474	0	AD_In
GLCCI1	0.472	0	AD_In
CDK19	0.472	0	AD_In
FAM214A	0.472	0	AD_In
TSHZ3	0.472	0	AD_In
FBXL18	0.472	0	AD_In
ZCCHC14	0.47	0	AD_In
FUT8	0.47	0	AD_In
ZNF706	0.47	0	AD_In
KCNK9	0.47	0	AD_In
TRIM44	0.47	0	AD_In
BAHCC1	0.47	0	AD_In
TPBG	0.47	0	AD_In
TTC1	0.47	0	AD_In
CYB5B	0.47	0	AD_In
GABRA5	0.468	0	AD_In
GPR22	0.468	0	AD_In
ILDR2	0.468	0	AD_In
SHISA2	0.468	0	AD_In
STIM1	0.468	0	AD_In
UBE2H	0.468	0	AD_In
MBOAT7	0.468	0	AD_In
HNRNPA0	0.466	0	AD_In
AMD1	0.466	0	AD_In
PODXL2	0.466	0	AD_In
ZCCHC17	0.466	0	AD_In
SUFU	0.466	0	AD_In
LMO3	0.466	0	AD_In
SLC39A10	0.466	0	AD_In
SLC2A3	0.466	0	AD_In
CAPZB	0.466	0	AD_In
RBP5	0.466	0	AD_In
STK24	0.466	0	AD_In
CLTB	0.464	0	AD_In
ZNF721	0.464	0	AD_In
DLX1	0.464	0	AD_In
SBNO1	0.464	0	AD_In
BIN3	0.464	0	AD_In
LRRN1	0.464	0	AD_In
DCAF11	0.464	0	AD_In
PLK2	0.462	0	AD_In
TMEM115	0.462	0	AD_In
SULT4A1	0.462	0	AD_In
C16orf72	0.462	0	AD_In
LINS1	0.462	0	AD_In
PITPNM3	0.462	0	AD_In
WASF3	0.46	0	AD_In
FBXO16	0.46	0	AD_In
KAT6B	0.46	0	AD_In
PCBP1	0.46	0	AD_In
DYNC1LI1	0.46	0	AD_In
MRPS33	0.46	0	AD_In
TDP1	0.46	0	AD_In
AGPAT4	0.46	0	AD_In
MCFD2	0.46	0	AD_In
PDCD10	0.458	0	AD_In
RBM24	0.458	0	AD_In
HIVEP2	0.458	0	AD_In
TMX4	0.458	0	AD_In
RNF6	0.458	0	AD_In
SRD5A1	0.458	0	AD_In
MAP3K7	0.458	0	AD_In
CFAP43	0.458	0	AD_In
TRAPPC9	0.458	0	AD_In
EFCAB11	0.458	0	AD_In
RPS10-NUDT3	0.456	0	AD_In
ZBTB18	0.456	0	AD_In
NUDT3	0.456	0	AD_In
EIF2B1	0.456	0	AD_In
ACSL3	0.456	0	AD_In
ZDHHC17	0.456	0	AD_In
YPEL1	0.456	0	AD_In
IFNAR1	0.456	0	AD_In
NPPC	0.456	0	AD_In
SOBP	0.456	0	AD_In
RSRC2	0.456	0	AD_In
SPTB	0.456	0	AD_In
ZFP36L1	0.456	0	AD_In
TBRG1	0.456	0	AD_In
HPS4	0.456	0	AD_In
CDC6	0.456	0	AD_In
NUP153	0.456	0	AD_In
KAT5	0.454	0	AD_In
AP4B1	0.454	0	AD_In
CBX3	0.454	0	AD_In
METTL21A	0.454	0	AD_In
FOXO3	0.454	0	AD_In
CNOT2	0.454	0	AD_In
ANKRD10	0.454	0	AD_In
RFX3	0.454	0	AD_In
DDRGK1	0.454	0	AD_In
REEP5	0.454	0	AD_In
PHF23	0.454	0	AD_In
CCDC92	0.454	0	AD_In
SRA1	0.452	0	AD_In
DRD1	0.452	0	AD_In
GTF2H3	0.452	0	AD_In
TRMT6	0.452	0	AD_In
LGI1	0.452	0	AD_In
DDX17	0.45	0	AD_In
FOXJ3	0.45	0	AD_In
KCNIP2	0.45	0	AD_In
OGDH	0.45	0	AD_In
PPM1B	0.45	0	AD_In
MAP2K1	0.45	0	AD_In
RHEB	0.45	0	AD_In
TMEM88	0.45	0	AD_In
RPS6KA5	0.45	0	AD_In
ADCY5	0.448	0	AD_In
DVL2	0.448	0	AD_In
FAM171A1	0.448	0	AD_In
KCTD2	0.448	0	AD_In
CNIH3	0.446	0	AD_In
BBS10	0.446	0	AD_In
COPS3	0.446	0	AD_In
SH3BP5	0.446	0	AD_In
HS3ST1	0.446	0	AD_In
SAMD4A	0.444	0	AD_In
CBY1	0.444	0	AD_In
HNRNPA1	0.444	0	AD_In
NDUFB9	0.444	0	AD_In
NPAS2	0.444	0	AD_In
MIS18A	0.444	0	AD_In
GNB4	0.444	0	AD_In
FSCN1	0.444	0	AD_In
CDK5RAP3	0.444	0	AD_In
KCNJ2	0.442	0	AD_In
DNAJC27	0.442	0	AD_In
CAND1	0.442	0	AD_In
AMIGO1	0.442	0	AD_In
SLC22A23	0.442	0	AD_In
FAM227A	0.442	0	AD_In
ELOVL1	0.442	0	AD_In
LHX2	0.442	0	AD_In
CLTC	0.44	0	AD_In
LYSMD2	0.44	0	AD_In
PTRHD1	0.44	0	AD_In
SAFB	0.44	0	AD_In
SLC12A2	0.44	0	AD_In
SCD5	0.44	0	AD_In
CYTH3	0.44	0	AD_In
NMT2	0.44	0	AD_In
HS2ST1	0.44	0	AD_In
VGLL4	0.44	0	AD_In
CREG2	0.438	0	AD_In
SSBP2	0.438	0	AD_In
PABPC1	0.438	0	AD_In
RSPO2	0.438	0	AD_In
ILK	0.438	0	AD_In
NHLRC2	0.438	0	AD_In
KCNK1	0.438	0	AD_In
LSM8	0.438	0	AD_In
PTEN	0.438	0	AD_In
NWD2	0.438	0	AD_In
SIAH2	0.438	0	AD_In
SPCS2	0.438	0	AD_In
TOM1L1	0.436	0	AD_In
CFAP58	0.436	0	AD_In
ECE1	0.436	0	AD_In
ZMYND8	0.436	0	AD_In
GLUL	0.436	0	AD_In
GNG5	0.436	0	AD_In
ABHD5	0.436	0	AD_In
FAM8A1	0.436	0	AD_In
KIAA0319L	0.436	0	AD_In
TATDN1	0.436	0	AD_In
GARNL3	0.436	0	AD_In
PEX3	0.436	0	AD_In
FOXK1	0.434	0	AD_In
TMEM184B	0.434	0	AD_In
KCNF1	0.434	0	AD_In
NEURL1B	0.434	0	AD_In
ATG16L1	0.434	0	AD_In
RANBP10	0.434	0	AD_In
MEX3B	0.434	0	AD_In
LSM11	0.432	0	AD_In
GPR19	0.432	0	AD_In
MRPS28	0.432	0	AD_In
NAA20	0.432	0	AD_In
MOB1A	0.432	0	AD_In
MAPK6	0.432	0	AD_In
PRMT8	0.432	0	AD_In
DPYSL5	0.432	0	AD_In
CACNG8	0.432	0	AD_In
PCP4L1	0.432	0	AD_In
KHDC1	0.432	0	AD_In
NRP1	0.432	0	AD_In
ERLIN1	0.43	0	AD_In
TMED2	0.43	0	AD_In
CRY2	0.43	0	AD_In
CUL9	0.43	0	AD_In
FLRT3	0.43	0	AD_In
TMEM158	0.43	0	AD_In
GNG7	0.43	0	AD_In
RHOT1	0.43	0	AD_In
BMP6	0.43	0	AD_In
TRPM8	0.43	0	AD_In
CTDSPL	0.428	0	AD_In
RCC1	0.428	0	AD_In
WDR92	0.428	0	AD_In
TAMM41	0.428	0	AD_In
EFR3B	0.428	0	AD_In
ASS1	0.428	0	AD_In
PDE6D	0.428	0	AD_In
CPPED1	0.428	0	AD_In
PPP6C	0.428	0	AD_In
STIM2	0.428	0	AD_In
RAB6A	0.428	0	AD_In
NKAIN1	0.428	0	AD_In
MKKS	0.428	0	AD_In
CNTROB	0.426	0	AD_In
GAS1	0.426	0	AD_In
GTF2A1	0.426	0	AD_In
CA10	0.426	0	AD_In
SREBF2	0.426	0	AD_In
TMX1	0.426	0	AD_In
TPST1	0.426	0	AD_In
RNF44	0.424	0	AD_In
CCT5	0.424	0	AD_In
GPR37	0.424	0	AD_In
MYLIP	0.424	0	AD_In
NLGN2	0.424	0	AD_In
SPG7	0.424	0	AD_In
TERF2	0.424	0	AD_In
TCHP	0.424	0	AD_In
IGSF8	0.424	0	AD_In
TMEM59	0.424	0	AD_In
KNTC1	0.424	0	AD_In
EGR3	0.422	0	AD_In
ETF1	0.422	0	AD_In
DLGAP4	0.422	0	AD_In
NGEF	0.422	0	AD_In
SDCBP2	0.422	0	AD_In
OAT	0.422	0	AD_In
ZCCHC8	0.422	0	AD_In
AKR1E2	0.422	0	AD_In
SEMA7A	0.422	0	AD_In
PLXDC2	0.422	0	AD_In
CHD3	0.42	0	AD_In
C1orf194	0.42	0	AD_In
CMBL	0.42	0	AD_In
ALDH1B1	0.42	0	AD_In
C3orf70	0.42	0	AD_In
HIVEP1	0.42	0	AD_In
PCBP2	0.42	0	AD_In
TMEM63B	0.42	0	AD_In
GBA2	0.42	0	AD_In
SLIT3	0.42	0	AD_In
CAMKMT	0.42	0	AD_In
TSPAN14	0.42	0	AD_In
BRSK2	0.42	0	AD_In
CCT4	0.418	0	AD_In
NUDT21	0.418	0	AD_In
ARL14EP	0.418	0	AD_In
EXTL3	0.418	0	AD_In
PSME4	0.418	0	AD_In
IFI6	0.418	0	AD_In
LDLRAP1	0.418	0	AD_In
PLPP6	0.418	0	AD_In
DCAF16	0.418	0	AD_In
SRPK2	0.418	0	AD_In
USP7	0.418	0	AD_In
PDCL3	0.418	0	AD_In
CEP135	0.418	0	AD_In
SLC35B1	0.416	0	AD_In
ETV5	0.416	0	AD_In
LMTK2	0.416	0	AD_In
FAM133B	0.416	0	AD_In
GLRX	0.416	0	AD_In
RC3H2	0.416	0	AD_In
TBL1XR1	0.416	0	AD_In
UBL7	0.416	0	AD_In
FUBP3	0.416	0	AD_In
RBX1	0.416	0	AD_In
NOP56	0.414	0	AD_In
USP12	0.414	0	AD_In
SLC7A8	0.414	0	AD_In
CRLS1	0.414	0	AD_In
WDFY1	0.414	0	AD_In
FAM160B1	0.414	0	AD_In
SDHC	0.414	0	AD_In
IQCH	0.414	0	AD_In
YTHDC2	0.414	0	AD_In
TPP2	0.414	0	AD_In
GPR63	0.414	0	AD_In
ADO	0.414	0	AD_In
NUMB	0.414	0	AD_In
KCNB2	0.414	0	AD_In
ARPP19	0.412	0	AD_In
COPS8	0.412	0	AD_In
METTL6	0.412	0	AD_In
DHX15	0.412	0	AD_In
ZDHHC22	0.412	0	AD_In
TOMM7	0.412	0	AD_In
ANP32A	0.412	0	AD_In
CDS2	0.412	0	AD_In
SNRNP40	0.412	0	AD_In
FRS3	0.41	0	AD_In
MGLL	0.41	0	AD_In
WDR47	0.41	0	AD_In
DPY19L1	0.41	0	AD_In
TIPRL	0.41	0	AD_In
PDGFC	0.41	0	AD_In
ZYX	0.41	0	AD_In
DSCC1	0.41	0	AD_In
SPOP	0.41	0	AD_In
TSPAN9	0.408	0	AD_In
GABARAP	0.408	0	AD_In
STK35	0.408	0	AD_In
IGSF9B	0.408	0	AD_In
TIMM10	0.408	0	AD_In
CCDC85C	0.408	0	AD_In
TBCCD1	0.408	0	AD_In
OGFOD1	0.408	0	AD_In
GEMIN6	0.408	0	AD_In
MED28	0.408	0	AD_In
CCDC3	0.408	0	AD_In
SLC16A6	0.408	0	AD_In
IFT27	0.406	0	AD_In
ZNF277	0.406	0	AD_In
RHEBL1	0.406	0	AD_In
TYW5	0.406	0	AD_In
ERCC1	0.406	0	AD_In
CBX5	0.406	0	AD_In
ATXN3	0.406	0	AD_In
PDE2A	0.406	0	AD_In
POU3F3	0.406	0	AD_In
ZMAT5	0.406	0	AD_In
PLPPR4	0.406	0	AD_In
SGPP2	0.404	0	AD_In
JMY	0.404	0	AD_In
NCOA7	0.404	0	AD_In
COL26A1	0.404	0	AD_In
SIRT5	0.404	0	AD_In
KCNG1	0.404	0	AD_In
DCP1A	0.404	0	AD_In
JPH3	0.404	0	AD_In
DLGAP3	0.404	0	AD_In
ROBO3	0.404	0	AD_In
KLF9	0.404	0	AD_In
TPST2	0.404	0	AD_In
CHST2	0.404	0	AD_In
NUDT4	0.402	0	AD_In
SP7	0.402	0	AD_In
EGR1	0.402	0	AD_In
ENKUR	0.402	0	AD_In
NCDN	0.402	0	AD_In
COTL1	0.402	0	AD_In
FJX1	0.402	0	AD_In
SUN2	0.402	0	AD_In
IFNGR2	0.402	0	AD_In
LMO7	0.402	0	AD_In
GTPBP2	0.402	0	AD_In
ZNHIT6	0.402	0	AD_In
C1orf21	0.402	0	AD_In
CDK5R2	0.402	0	AD_In
TP53I11	0.402	0	AD_In
DBF4	0.4	0	AD_In
DPH1	0.4	0	AD_In
DNAJC16	0.4	0	AD_In
SAXO2	0.4	0	AD_In
NDST1	0.4	0	AD_In
RHOB	0.4	0	AD_In
NPTX1	0.4	0	AD_In
ACTR10	0.4	0	AD_In
SCN8A	0.4	0	AD_In
NXN	0.4	0	AD_In
DCAKD	0.4	0	AD_In
ZNF703	0.4	0	AD_In
G6PC3	0.4	0	AD_In
PGD	0.398	0	AD_In
RNF4	0.398	0	AD_In
SFPQ	0.398	0	AD_In
ST3GAL1	0.398	0	AD_In
ZNF184	0.398	0	AD_In
TRIM45	0.398	0	AD_In
FAM117A	0.398	0	AD_In
FAHD1	0.398	0	AD_In
C18orf25	0.396	0	AD_In
KITLG	0.396	0	AD_In
ORC2	0.396	0	AD_In
BCR	0.396	0	AD_In
SFSWAP	0.396	0	AD_In
SSR3	0.396	0	AD_In
KLF10	0.396	0	AD_In
C11orf49	0.396	0	AD_In
CDKN2D	0.394	0	AD_In
CEBPD	0.394	0	AD_In
MRFAP1L1	0.394	0	AD_In
TMEM196	0.394	0	AD_In
NR4A1	0.394	0	AD_In
NDUFB1	0.394	0	AD_In
NRN1	0.394	0	AD_In
SAMD4B	0.394	0	AD_In
KBTBD4	0.394	0	AD_In
NUP133	0.394	0	AD_In
PSMG2	0.394	0	AD_In
SGTA	0.394	0	AD_In
TTF2	0.394	0	AD_In
SFXN5	0.394	0	AD_In
RGP1	0.394	0	AD_In
SARDH	0.392	0	AD_In
CIZ1	0.392	0	AD_In
LRRTM1	0.392	0	AD_In
ZSCAN20	0.392	0	AD_In
MAPKAPK3	0.392	0	AD_In
CCDC6	0.392	0	AD_In
NPL	0.392	0	AD_In
SDC3	0.392	0	AD_In
NUTF2	0.39	0	AD_In
LENG8	0.39	0	AD_In
UBLCP1	0.39	0	AD_In
ASB7	0.39	0	AD_In
SND1	0.39	0	AD_In
GTF2F2	0.39	0	AD_In
CCDC178	0.39	0	AD_In
WDR11	0.39	0	AD_In
PRDM8	0.39	0	AD_In
CCDC90B	0.39	0	AD_In
COPS7B	0.39	0	AD_In
SKI	0.39	0	AD_In
ABCC8	0.39	0	AD_In
DIXDC1	0.39	0	AD_In
PTBP3	0.39	0	AD_In
GSG1L	0.388	0	AD_In
HTRA2	0.388	0	AD_In
PDCL	0.388	0	AD_In
ZNF691	0.388	0	AD_In
ELP6	0.388	0	AD_In
TMEM30A	0.388	0	AD_In
PNO1	0.388	0	AD_In
EFHD2	0.388	0	AD_In
KMT2D	0.388	0	AD_In
ZBTB24	0.388	0	AD_In
FAAP20	0.386	0	AD_In
EMX1	0.386	0	AD_In
ORC6	0.386	0	AD_In
ELMO2	0.386	0	AD_In
GOLPH3	0.386	0	AD_In
SLIT1	0.386	0	AD_In
ASAP2	0.386	0	AD_In
DUS4L	0.384	0	AD_In
AKT2	0.384	0	AD_In
ETV1	0.384	0	AD_In
TMEM50A	0.384	0	AD_In
HRH2	0.384	0	AD_In
SLC29A3	0.384	0	AD_In
RBM22	0.384	0	AD_In
CD276	0.384	0	AD_In
KAT7	0.382	0	AD_In
CHRM1	0.382	0	AD_In
ADRB1	0.382	0	AD_In
ADGRF3	0.382	0	AD_In
DNMT3A	0.382	0	AD_In
ALDH3A2	0.382	0	AD_In
MRPS27	0.382	0	AD_In
NOL11	0.382	0	AD_In
GMEB2	0.382	0	AD_In
MXD1	0.382	0	AD_In
MTHFD1	0.382	0	AD_In
SLC12A5	0.382	0	AD_In
PGLYRP1	0.382	0	AD_In
SERTAD2	0.382	0	AD_In
ABI1	0.38	0	AD_In
RALBP1	0.38	0	AD_In
PHF21B	0.38	0	AD_In
ARSG	0.38	0	AD_In
AHDC1	0.38	0	AD_In
TFAP2E	0.38	0	AD_In
SMAD7	0.38	0	AD_In
MYO1E	0.38	0	AD_In
TBC1D14	0.38	0	AD_In
DCLRE1B	0.38	0	AD_In
STK10	0.38	0	AD_In
CCDC61	0.38	0	AD_In
ZBED3	0.38	0	AD_In
BAIAP2	0.378	0	AD_In
RTN4RL2	0.378	0	AD_In
MYL5	0.378	0	AD_In
NFKBIE	0.378	0	AD_In
SCARA3	0.378	0	AD_In
CPSF3	0.378	0	AD_In
CCDC25	0.378	0	AD_In
GJD2	0.378	0	AD_In
RIC8A	0.378	0	AD_In
MRPL23	0.378	0	AD_In
ERAP2	0.378	0	AD_In
FAM131B	0.378	0	AD_In
RCBTB2	0.376	0	AD_In
DUSP6	0.376	0	AD_In
ETS2	0.376	0	AD_In
AMER2	0.376	0	AD_In
YPEL4	0.376	0	AD_In
SEC61G	0.376	0	AD_In
ENDOV	0.376	0	AD_In
KNOP1	0.376	0	AD_In
MGST2	0.376	0	AD_In
IFT22	0.376	0	AD_In
THPO	0.376	0	AD_In
ZBTB25	0.376	0	AD_In
MAP3K12	0.376	0	AD_In
BTBD10	0.376	0	AD_In
CCDC148	0.374	0	AD_In
KIF21B	0.374	0	AD_In
KDM6B	0.374	0	AD_In
GPR3	0.374	0	AD_In
BET1L	0.374	0	AD_In
DUSP23	0.374	0	AD_In
ZMIZ2	0.374	0	AD_In
CHCHD4	0.372	0	AD_In
NQO1	0.372	0	AD_In
ZBTB1	0.372	0	AD_In
ZIM2	0.372	0	AD_In
SMPD3	0.372	0	AD_In
TTC7A	0.372	0	AD_In
DUSP8	0.37	0	AD_In
IRF2BPL	0.37	0	AD_In
CDH22	0.37	0	AD_In
THNSL1	0.37	0	AD_In
NAA15	0.37	0	AD_In
KDM4A	0.37	0	AD_In
APBB3	0.368	0	AD_In
SPTY2D1	0.368	0	AD_In
PRICKLE4	0.368	0	AD_In
RIMKLB	0.368	0	AD_In
PRPF4B	0.368	0	AD_In
SPRED1	0.366	0	AD_In
SEC14L2	0.366	0	AD_In
TFIP11	0.366	0	AD_In
SLC25A40	0.366	0	AD_In
C1orf50	0.366	0	AD_In
TRIM24	0.366	0	AD_In
SFXN1	0.366	0	AD_In
SOCS5	0.366	0	AD_In
SLC35A4	0.364	0	AD_In
RABGAP1	0.364	0	AD_In
TNPO1	0.364	0	AD_In
SRSF3	0.364	0	AD_In
CDC73	0.364	0	AD_In
TLE6	0.364	0	AD_In
ADAMTS15	0.362	0	AD_In
LEMD2	0.362	0	AD_In
ZADH2	0.362	0	AD_In
MMP17	0.362	0	AD_In
NAB1	0.362	0	AD_In
VAC14	0.362	0	AD_In
N4BP2	0.362	0	AD_In
TSNAXIP1	0.362	0	AD_In
PLEKHG1	0.362	0	AD_In
THOP1	0.362	0	AD_In
SESN2	0.362	0	AD_In
MYOCD	0.362	0	AD_In
CTCF	0.36	0	AD_In
DCTN6	0.36	0	AD_In
RBM15B	0.36	0	AD_In
PMS2	0.36	0	AD_In
ATF7IP	0.36	0	AD_In
TRAPPC1	0.36	0	AD_In
UNC5A	0.36	0	AD_In
ARL4A	0.358	0	AD_In
SPRY2	0.358	0	AD_In
AP3M2	0.358	0	AD_In
WDHD1	0.358	0	AD_In
NAA30	0.358	0	AD_In
DFFB	0.358	0	AD_In
CTTN	0.358	0	AD_In
PHLDB1	0.358	0	AD_In
LEPROTL1	0.358	0	AD_In
YIPF1	0.358	0	AD_In
GNB1L	0.358	0	AD_In
AUP1	0.358	0	AD_In
RPTOR	0.358	0	AD_In
BBS2	0.358	0	AD_In
TADA2B	0.358	0	AD_In
NDRG1	0.356	0	AD_In
MXD4	0.356	0	AD_In
TMEM68	0.356	0	AD_In
CPSF2	0.356	0	AD_In
SPIRE1	0.356	0	AD_In
THAP11	0.356	0	AD_In
MRPL32	0.356	0	AD_In
KRI1	0.356	0	AD_In
TCOF1	0.356	0	AD_In
RPF1	0.356	0	AD_In
C1orf198	0.356	0	AD_In
KCNAB3	0.356	0	AD_In
ATP2C2	0.356	0	AD_In
CRYGS	0.354	0	AD_In
AHCY	0.354	0	AD_In
HACD2	0.354	0	AD_In
EHD2	0.354	0	AD_In
NDUFC1	0.354	0	AD_In
TUB	0.354	0	AD_In
ULK1	0.354	0	AD_In
ZMYND12	0.354	0	AD_In
RIMS3	0.354	0	AD_In
CEBPB	0.352	0	AD_In
LACTB	0.352	0	AD_In
FAT1	0.352	0	AD_In
BBC3	0.352	0	AD_In
RILPL1	0.352	0	AD_In
TRIM67	0.352	0	AD_In
UBE2D2	0.352	0	AD_In
MANF	0.352	0	AD_In
ARSJ	0.352	0	AD_In
LZTS2	0.352	0	AD_In
ZC3H8	0.352	0	AD_In
C2CD2L	0.352	0	AD_In
MAL2	0.35	0	AD_In
GREM1	0.35	0	AD_In
IFNAR2	0.35	0	AD_In
GPR153	0.35	0	AD_In
MCAM	0.35	0	AD_In
SULF2	0.35	0	AD_In
PIAS1	0.35	0	AD_In
OLFM2	0.35	0	AD_In
CDC5L	0.35	0	AD_In
MED8	0.348	0	AD_In
C2orf50	0.348	0	AD_In
ADRA1D	0.348	0	AD_In
E2F6	0.348	0	AD_In
RAB12	0.348	0	AD_In
FABP3	0.348	0	AD_In
KCNA1	0.348	0	AD_In
FAM89A	0.348	0	AD_In
ARL4D	0.348	0	AD_In
FAM221B	0.348	0	AD_In
RRM2B	0.348	0	AD_In
MRPS23	0.348	0	AD_In
MRPS18A	0.348	0	AD_In
ARL8B	0.348	0	AD_In
LYRM4	0.348	0	AD_In
DPP9	0.348	0	AD_In
CFAP36	0.346	0	AD_In
EXTL1	0.346	0	AD_In
IER5L	0.346	0	AD_In
UCHL5	0.346	0	AD_In
RASD1	0.346	0	AD_In
TMEM161A	0.346	0	AD_In
SORCS2	0.346	0	AD_In
PRPH2	0.346	0	AD_In
DUSP16	0.346	0	AD_In
GLYR1	0.346	0	AD_In
BLZF1	0.346	0	AD_In
FIG4	0.346	0	AD_In
ADAT2	0.344	0	AD_In
TMTC3	0.344	0	AD_In
IPO5	0.344	0	AD_In
MED31	0.344	0	AD_In
COQ6	0.344	0	AD_In
NOL8	0.344	0	AD_In
PTS	0.344	0	AD_In
THTPA	0.344	0	AD_In
NRIP1	0.344	0	AD_In
CBX4	0.344	0	AD_In
CTNND1	0.342	0	AD_In
RSPH9	0.342	0	AD_In
RAD54L2	0.342	0	AD_In
MYCN	0.342	0	AD_In
NPTX2	0.342	0	AD_In
ZCRB1	0.342	0	AD_In
PEMT	0.34	0	AD_In
SYNPO	0.34	0	AD_In
PISD	0.34	0	AD_In
SH2D5	0.34	0	AD_In
KLF3	0.34	0	AD_In
SCAND1	0.34	0	AD_In
SP4	0.34	0	AD_In
TG	0.34	0	AD_In
PTCD2	0.34	0	AD_In
PPP1R9B	0.34	0	AD_In
JADE2	0.338	0	AD_In
EIF4E1B	0.338	0	AD_In
CHTF8	0.338	0	AD_In
CNOT6	0.338	0	AD_In
DDX55	0.338	0	AD_In
RASL11B	0.338	0	AD_In
SOCS4	0.336	0	AD_In
ADSL	0.336	0	AD_In
HTR7	0.336	0	AD_In
KCNJ11	0.336	0	AD_In
WNT5A	0.336	0	AD_In
SEMA3B	0.336	0	AD_In
TMEM43	0.336	0	AD_In
BAALC	0.336	0	AD_In
ROPN1L	0.336	0	AD_In
MEGF11	0.336	0	AD_In
SLC43A1	0.336	0	AD_In
LSM12	0.334	0	AD_In
TNFAIP8L1	0.334	0	AD_In
ADRA2A	0.334	0	AD_In
IRF2BP1	0.334	0	AD_In
SMAD3	0.334	0	AD_In
NAGPA	0.334	0	AD_In
SSH1	0.334	0	AD_In
NXPH3	0.332	0	AD_In
SLC38A10	0.332	0	AD_In
C1QL3	0.332	0	AD_In
OTUB1	0.332	0	AD_In
SIL1	0.332	0	AD_In
PSMD6	0.332	0	AD_In
DTX1	0.33	0	AD_In
TAF5L	0.33	0	AD_In
UBN1	0.33	0	AD_In
RNASEL	0.33	0	AD_In
TSC22D4	0.33	0	AD_In
CREG1	0.33	0	AD_In
PPP1R3E	0.33	0	AD_In
ALKBH8	0.33	0	AD_In
C2orf68	0.328	0	AD_In
LY6E	0.328	0	AD_In
SIAE	0.328	0	AD_In
RBM15	0.328	0	AD_In
CBLL1	0.328	0	AD_In
SFR1	0.326	0	AD_In
THUMPD3	0.326	0	AD_In
HINFP	0.326	0	AD_In
C5orf51	0.326	0	AD_In
MICAL1	0.326	0	AD_In
EFCAB6	0.326	0	AD_In
MCM8	0.326	0	AD_In
ACTR8	0.326	0	AD_In
MYOT	0.326	0	AD_In
GFPT2	0.326	0	AD_In
DUSP7	0.324	0	AD_In
FAM124A	0.324	0	AD_In
TOLLIP	0.324	0	AD_In
PPP4R3A	0.324	0	AD_In
SNTB2	0.324	0	AD_In
TBCC	0.324	0	AD_In
TTYH2	0.324	0	AD_In
MAU2	0.322	0	AD_In
IGFBP3	0.322	0	AD_In
PPCS	0.322	0	AD_In
HTR3B	0.322	0	AD_In
FEM1B	0.32	0	AD_In
DUSP10	0.32	0	AD_In
MEI1	0.32	0	AD_In
SLC35C2	0.32	0	AD_In
DACT1	0.32	0	AD_In
METTL2B	0.32	0	AD_In
KIAA1191	0.32	0	AD_In
HOMEZ	0.32	0	AD_In
MAD1L1	0.32	0	AD_In
UBE2L6	0.32	0	AD_In
NAIF1	0.318	0	AD_In
NNMT	0.318	0	AD_In
PARVA	0.318	0	AD_In
TRIB3	0.318	0	AD_In
TAF11	0.318	0	AD_In
BOC	0.318	0	AD_In
SLC25A44	0.318	0	AD_In
RASSF1	0.316	0	AD_In
EIF2AK1	0.316	0	AD_In
RTCB	0.316	0	AD_In
NSUN2	0.316	0	AD_In
CAMK1G	0.316	0	AD_In
ZBTB26	0.316	0	AD_In
P3H1	0.316	0	AD_In
ST3GAL4	0.316	0	AD_In
SLC3A2	0.316	0	AD_In
TARBP2	0.316	0	AD_In
AXIN2	0.316	0	AD_In
BHLHE40	0.316	0	AD_In
C12orf65	0.316	0	AD_In
ATPAF2	0.316	0	AD_In
SV2B	0.316	0	AD_In
TRIB2	0.314	0	AD_In
AGPAT3	0.314	0	AD_In
AFAP1L2	0.314	0	AD_In
UNC13B	0.312	0	AD_In
PRR14L	0.312	0	AD_In
ARF6	0.312	0	AD_In
VCL	0.312	0	AD_In
CENPT	0.312	0	AD_In
ERMAP	0.31	0	AD_In
CRYBG3	0.31	0	AD_In
COX11	0.31	0	AD_In
SPATA6L	0.31	0	AD_In
MAPK13	0.31	0	AD_In
ARPC1A	0.308	0	AD_In
ARID3A	0.308	0	AD_In
ZNF391	0.308	0	AD_In
IFRD1	0.308	0	AD_In
COA6	0.308	0	AD_In
EAF1	0.308	0	AD_In
STARD4	0.306	0	AD_In
DCP2	0.306	0	AD_In
DCP1B	0.306	0	AD_In
CCNY	0.306	0	AD_In
EMC3	0.306	0	AD_In
TMEM234	0.306	0	AD_In
CACNB1	0.306	0	AD_In
CUL2	0.306	0	AD_In
EI24	0.306	0	AD_In
PRR13	0.304	0	AD_In
SDHAF3	0.304	0	AD_In
CLK3	0.302	0	AD_In
TCEANC2	0.302	0	AD_In
ABTB2	0.302	0	AD_In
ITGB8	0.302	0	AD_In
GPALPP1	0.302	0	AD_In
CWC22	0.302	0	AD_In
MAEL	0.302	0	AD_In
USP2	0.302	0	AD_In
GNPDA1	0.3	0	AD_In
CDC42EP3	0.3	0	AD_In
SMIM12	0.3	0	AD_In
ABCD2	0.3	0	AD_In
C16orf86	0.3	0	AD_In
GGCT	0.3	0	AD_In
HS6ST1	0.3	0	AD_In
RNF14	0.3	0	AD_In
SLC25A25	0.298	0	AD_In
KLHDC8B	0.298	0	AD_In
MRPL37	0.298	0	AD_In
TOR3A	0.298	0	AD_In
MUL1	0.298	0	AD_In
ANGEL2	0.298	0	AD_In
URB2	0.298	0	AD_In
OPTN	0.296	0	AD_In
C1QTNF4	0.296	0	AD_In
DNAH2	0.296	0	AD_In
RTKN2	0.296	0	AD_In
GLRX5	0.296	0	AD_In
TIPIN	0.296	0	AD_In
DDX23	0.296	0	AD_In
CEP104	0.296	0	AD_In
ITPA	0.294	0	AD_In
ICAM5	0.294	0	AD_In
FAM161A	0.294	0	AD_In
DYRK2	0.294	0	AD_In
ARPC5	0.292	0	AD_In
CORIN	0.292	0	AD_In
FAM20B	0.292	0	AD_In
JOSD1	0.292	0	AD_In
GOLGA5	0.292	0	AD_In
ANGEL1	0.29	0	AD_In
CCDC130	0.29	0	AD_In
ABHD13	0.29	0	AD_In
STXBP4	0.288	0	AD_In
SVBP	0.288	0	AD_In
FAM102A	0.288	0	AD_In
SHC4	0.288	0	AD_In
PCNA	0.288	0	AD_In
PDE9A	0.288	0	AD_In
CENPO	0.288	0	AD_In
KLF7	0.288	0	AD_In
FAM161B	0.286	0	AD_In
TIPARP	0.286	0	AD_In
LASP1	0.284	0	AD_In
NECAB3	0.284	0	AD_In
MAD2L1BP	0.284	0	AD_In
GUSB	0.282	0	AD_In
TIMM22	0.282	0	AD_In
FEM1A	0.282	0	AD_In
CASP7	0.282	0	AD_In
RNASEH2C	0.282	0	AD_In
PIGG	0.28	0	AD_In
SEMA4C	0.28	0	AD_In
PARP11	0.28	0	AD_In
ENKD1	0.28	0	AD_In
TRIM41	0.28	0	AD_In
LNX1	0.278	0	AD_In
ZBTB6	0.276	0	AD_In
MTMR12	0.276	0	AD_In
EIF3I	0.276	0	AD_In
SEC14L5	0.276	0	AD_In
LARS2	0.274	0	AD_In
STT3A	0.274	0	AD_In
DONSON	0.272	0	AD_In
LRRC75A	0.272	0	AD_In
TRAPPC12	0.272	0	AD_In
NIP7	0.272	0	AD_In
SPA17	0.272	0	AD_In
KIF17	0.272	0	AD_In
CLCN2	0.27	0	AD_In
NRL	0.27	0	AD_In
LMBR1L	0.27	0	AD_In
MYH9	0.266	0	AD_In
NCK2	0.266	0	AD_In
OTULIN	0.266	0	AD_In
DHRS3	0.266	0	AD_In
ARNT2	0.266	0	AD_In
LIG4	0.264	0	AD_In
RAB4A	0.264	0	AD_In
HDAC4	0.264	0	AD_In
LETM2	0.262	0	AD_In
TRNP1	0.262	0	AD_In
DDX54	0.262	0	AD_In
PNMA2	0.26	0	AD_In
SNRNP35	0.26	0	AD_In
CYB5D1	0.26	0	AD_In
TSEN34	0.26	0	AD_In
ARHGEF2	0.26	0	AD_In
TRUB1	0.258	0	AD_In
CHST11	0.258	0	AD_In
AAGAB	0.258	0	AD_In
ZNRF2	0.256	0	AD_In
TMEM8B	0.256	0	AD_In
SLC25A38	0.256	0	AD_In
RGS4	0.256	0	AD_In
LRTM2	0.254	0	AD_In
ZNF496	0.254	0	AD_In
PIGM	0.254	0	AD_In
TXN2	0.252	0	AD_In
MN1	0.252	0	AD_In
GALNT12	0.252	0	AD_In
STON2	0.25	0	AD_In
HORMAD2	0.248	0	AD_In
OTUD3	0.248	0	AD_In
AMZ2	0.248	0	AD_In
RND1	0.246	0	AD_In
CACNA1E	0.246	0	AD_In
TOMM40L	0.246	0	AD_In
TUBA1B	0.244	0	AD_In
EXT1	0.242	0	AD_In
NRG1	0.242	0	AD_In
RFC5	0.242	0	AD_In
SCG5	0.242	0	AD_In
GLRX2	0.24	0	AD_In
PLXNA1	0.24	0	AD_In
RITA1	0.24	0	AD_In
AKAP5	0.24	0	AD_In
ARID2	0.238	0	AD_In
DIP2B	0.238	0	AD_In
EDIL3	0.236	0	AD_In
NUBP1	0.236	0	AD_In
SYN2	0.236	0	AD_In
NUFIP1	0.234	0	AD_In
NDUFA4	0.23	0	AD_In
SHISA9	0.23	0	AD_In
RNF26	0.23	0	AD_In
SH2B3	0.228	0	AD_In
RILPL2	0.228	0	AD_In
PTP4A2	0.228	0	AD_In
MMD	0.226	0	AD_In
GPM6A	0.222	0	AD_In
PCDH1	0.22	0	AD_In
COG8	0.22	0	AD_In
COX7A2L	0.22	0	AD_In
LRRC7	0.218	0	AD_In
ULBP2	0.218	0	AD_In
DCLK1	0.218	0	AD_In
FAM110C	0.216	0	AD_In
CERS6	0.212	0	AD_In
FBXO11	0.21	0	AD_In
NMNAT2	0.208	0	AD_In
CAMK2N1	0.208	0	AD_In
DPAGT1	0.206	0	AD_In
NYAP1	0.204	0	AD_In
ST8SIA5	0.2	0	AD_In
SCN3A	0.2	0	AD_In
SUB1	0.198	0	AD_In
CNTN1	0.198	0	AD_In
CCDC85A	0.196	0	AD_In
GABRB1	0.196	0	AD_In
PACSIN1	0.192	0	AD_In
RERE	0.192	0	AD_In
MED9	0.192	0	AD_In
DENND4A	0.19	0	AD_In
SUGP1	0.19	0	AD_In
KCNV1	0.188	0	AD_In
FAM184B	0.188	0	AD_In
GUCY1A2	0.188	0	AD_In
TRIM35	0.186	0	AD_In
ZBTB16	0.186	0	AD_In
PSMC3	0.184	0	AD_In
MAP7	0.184	0	AD_In
ERCC4	0.182	0	AD_In
CFAP44	0.18	0	AD_In
TMEM218	0.178	0	AD_In
UNC80	0.178	0	AD_In
NFIX	0.178	0	AD_In
RPS14	0.178	0	AD_In
LMO4	0.178	0	AD_In
CEMIP	0.176	0	AD_In
HRH1	0.174	0	AD_In
ARNTL	0.174	0	AD_In
GPRC5B	0.174	0	AD_In
CREBBP	0.172	0	AD_In
ADNP	0.172	0	AD_In
DDX50	0.172	0	AD_In
CHRAC1	0.17	0	AD_In
MPHOSPH9	0.168	0	AD_In
SEZ6L	0.168	0	AD_In
GALNT10	0.168	0	AD_In
LSMEM2	0.166	0	AD_In
CRYM	0.166	0	AD_In
SNX7	0.166	0	AD_In
DENND1C	0.166	0	AD_In
NAA38	0.166	0	AD_In
GNAI2	0.164	0	AD_In
MAP3K4	0.164	0	AD_In
LGMN	0.164	0	AD_In
MSMO1	0.164	0	AD_In
SNAPC1	0.164	0	AD_In
B9D1	0.16	0	AD_In
KCNK3	0.16	0	AD_In
POLR3D	0.16	0	AD_In
SSX2IP	0.158	0	AD_In
KPNA4	0.158	0	AD_In
SLC6A6	0.158	0	AD_In
PLXDC1	0.156	0	AD_In
ZMIZ1	0.156	0	AD_In
CADM4	0.154	0	AD_In
AAR2	0.154	0	AD_In
CA2	0.154	0	AD_In
USP42	0.154	0	AD_In
FARS2	0.152	0	AD_In
TRAPPC6B	0.152	0	AD_In
PHB2	0.15	0	AD_In
MIPEP	0.15	0	AD_In
PFDN4	0.15	0	AD_In
KLHL36	0.15	0	AD_In
NACC1	0.144	0	AD_In
PRKACB	0.144	0	AD_In
ZFP62	0.144	0	AD_In
PTCH1	0.142	0	AD_In
HLF	0.14	0	AD_In
PPP1R13B	0.138	0	AD_In
TMEM184C	0.136	0	AD_In
MRPL14	0.134	0	AD_In
SCAF8	0.132	0	AD_In
SLC25A16	0.132	0	AD_In
SLC35C1	0.126	0	AD_In
MYL12A	0.122	0	AD_In
RALA	0.12	0	AD_In
DUSP1	0.116	0	AD_In
VPS4A	0.114	0	AD_In
TRMT1	0.114	0	AD_In
ELAC2	0.114	0	AD_In
PGLS	0.11	0	AD_In
TDRD9	0.106	0	AD_In
TMEM33	0.106	0	AD_In
LEKR1	0.104	0	AD_In
DGCR6L	0.1	0	AD_In
UBA5	0.092	0	AD_In
CREM	0.09	0	AD_In
GPR61	0.07	0	AD_In
MTF1	0.93	0	Ctrl_In
MEF2D	0.93	0	Ctrl_In
RXRG	0.93	0	Ctrl_In
TCF7L1	0.93	0	Ctrl_In
STAT1	0.93	0	Ctrl_In
PPARG	0.93	1	Ctrl_In
ZIC1	0.93	0	Ctrl_In
TP63	0.93	0	Ctrl_In
LEF1	0.93	0	Ctrl_In
NR3C2	0.93	0	Ctrl_In
IRF1	0.93	0	Ctrl_In
EBF1	0.93	0	Ctrl_In
RREB1	0.93	0	Ctrl_In
E2F3	0.93	0	Ctrl_In
SOX4	0.93	0	Ctrl_In
NFYA	0.93	0	Ctrl_In
SRF	0.93	0	Ctrl_In
RUNX2	0.93	0	Ctrl_In
POU3F2	0.93	0	Ctrl_In
PRDM1	0.93	0	Ctrl_In
HSF2	0.93	0	Ctrl_In
ZBTB33	0.93	0	Ctrl_In
ELF4	0.93	0	Ctrl_In
PLAG1	0.93	0	Ctrl_In
GRHL2	0.93	0	Ctrl_In
HSF1	0.93	1	Ctrl_In
GLIS3	0.93	1	Ctrl_In
PAX5	0.93	0	Ctrl_In
PBX3	0.93	0	Ctrl_In
RXRA	0.93	0	Ctrl_In
IRF7	0.93	0	Ctrl_In
ZNF143	0.93	0	Ctrl_In
CREB3L1	0.93	0	Ctrl_In
SPI1	0.93	1	Ctrl_In
TCF7L2	0.93	1	Ctrl_In
VDR	0.93	1	Ctrl_In
STAT2	0.93	0	Ctrl_In
E2F7	0.93	0	Ctrl_In
ESRRB	0.93	0	Ctrl_In
KLF13	0.93	0	Ctrl_In
ZNF263	0.93	0	Ctrl_In
HSF4	0.93	0	Ctrl_In
TP53	0.93	1	Ctrl_In
HES7	0.93	0	Ctrl_In
HNF1B	0.93	0	Ctrl_In
RARA	0.93	0	Ctrl_In
SP2	0.93	0	Ctrl_In
MAFG	0.93	0	Ctrl_In
TGIF1	0.93	0	Ctrl_In
ZNF24	0.93	0	Ctrl_In
NFIC	0.93	1	Ctrl_In
JUND	0.93	0	Ctrl_In
IRF3	0.93	0	Ctrl_In
NR1H2	0.93	0	Ctrl_In
MAFF	0.93	0	Ctrl_In
ATF4	0.93	0	Ctrl_In
PKNOX1	0.93	0	Ctrl_In
GLIS1	0.93	0	Ctrl_In
TBX19	0.93	0	Ctrl_In
BATF3	0.93	0	Ctrl_In
RXRB	0.93	0	Ctrl_In
[truncated: 1,891 more rows]

## Sheet: Mic
Gene	probability	prior	Network
MTF1	1	0	AD_Mic
TBX19	1	0	AD_Mic
BATF3	1	0	AD_Mic
ZBTB18	1	0	AD_Mic
PPARG	1	1	AD_Mic
NR2C2	1	0	AD_Mic
MITF	1	0	AD_Mic
FOXP1	1	0	AD_Mic
ZIC1	1	0	AD_Mic
CLOCK	1	1	AD_Mic
REST	1	1	AD_Mic
IRF2	1	1	AD_Mic
IRF1	1	0	AD_Mic
RREB1	1	0	AD_Mic
PBX2	1	0	AD_Mic
RXRB	1	0	AD_Mic
PRDM1	1	0	AD_Mic
HSF2	1	0	AD_Mic
ESR1	1	1	AD_Mic
FOXK1	1	0	AD_Mic
SP4	1	0	AD_Mic
ZNF282	1	0	AD_Mic
EGR3	1	0	AD_Mic
PLAG1	1	0	AD_Mic
HNF4G	1	0	AD_Mic
HSF1	1	1	AD_Mic
KLF4	1	0	AD_Mic
PBX3	1	0	AD_Mic
ZNF143	1	0	AD_Mic
MXI1	1	0	AD_Mic
TCF7L2	1	1	AD_Mic
SP1	1	0	AD_Mic
STAT2	1	0	AD_Mic
NFYB	1	0	AD_Mic
ESR2	1	1	AD_Mic
MAX	1	0	AD_Mic
BATF	1	0	AD_Mic
RORA	1	0	AD_Mic
ZNF263	1	0	AD_Mic
CTCF	1	0	AD_Mic
SREBF1	1	0	AD_Mic
SP2	1	0	AD_Mic
MAFG	1	0	AD_Mic
ZNF24	1	0	AD_Mic
JUNB	1	0	AD_Mic
JUND	1	0	AD_Mic
POU2F2	1	0	AD_Mic
IRF3	1	0	AD_Mic
MZF1	1	0	AD_Mic
ATF4	1	0	AD_Mic
TEF	1	0	AD_Mic
SREBF2	1	0	AD_Mic
PKNOX1	1	0	AD_Mic
NFKB1	1	0	AD_Mic
NR3C2	1	0	AD_Mic
EGR1	1	0	AD_Mic
IRF4	1	0	AD_Mic
BACH2	1	0	AD_Mic
GLIS3	1	1	AD_Mic
SPI1	1	1	AD_Mic
TP53	1	1	AD_Mic
NR1H2	1	0	AD_Mic
MAFF	1	0	AD_Mic
SMAD2	1	0	AD_Mic
SMAD4	1	0	AD_Mic
PBX1	1	0	AD_Mic
FOSL2	1	0	AD_Mic
LEF1	1	0	AD_Mic
EBF1	1	0	AD_Mic
ZNF354C	1	0	AD_Mic
STAT3	1	0	AD_Mic
EOMES	1	0	AD_Mic
KLF9	1	0	AD_Mic
IRF7	1	0	AD_Mic
ZNF384	1	0	AD_Mic
GABPA	1	1	AD_Mic
RFX5	1	0	AD_Mic
PROX1	1	0	AD_Mic
E2F6	1	0	AD_Mic
MEF2C	1	0	AD_Mic
NFKB2	1	0	AD_Mic
TFDP1	1	0	AD_Mic
E2F4	1	0	AD_Mic
NFATC3	1	0	AD_Mic
NFATC2	1	0	AD_Mic
IRF5	1	0	AD_Mic
NFIL3	1	0	AD_Mic
ESRRB	1	0	AD_Mic
TCF7L1	1	0	AD_Mic
ELF1	1	0	AD_Mic
TFAP4	1	0	AD_Mic
CENPB	1	0	AD_Mic
TCF3	1	1	AD_Mic
ZBTB33	1	0	AD_Mic
HSF4	1	0	AD_Mic
ZBTB7B	1	0	AD_Mic
NR4A2	1	0	AD_Mic
FOXP2	1	0	AD_Mic
ESRRA	1	0	AD_Mic
YY1	1	0	AD_Mic
HLF	1	0	AD_Mic
FOXK2	1	0	AD_Mic
RORB	1	0	AD_Mic
TCF4	1	0	AD_Mic
REL	1	0	AD_Mic
SP3	1	0	AD_Mic
NFE2L2	1	1	AD_Mic
FLI1	1	0	AD_Mic
POU2F1	1	0	AD_Mic
HESX1	1	0	AD_Mic
MEOX1	1	0	AD_Mic
CREB1	1	1	AD_Mic
POU6F1	1	0	AD_Mic
NFIA	1	0	AD_Mic
ELF4	1	0	AD_Mic
ZBTB7A	1	0	AD_Mic
RUNX3	1	0	AD_Mic
ELK4	1	0	AD_Mic
ETV1	1	0	AD_Mic
ELK1	1	0	AD_Mic
MYBL1	1	0	AD_Mic
HINFP	1	0	AD_Mic
ETS1	1	0	AD_Mic
ERG	1	0	AD_Mic
ARNT	1	0	AD_Mic
HIF1A	1	0	AD_Mic
MLX	1	0	AD_Mic
MYC	1	0	AD_Mic
POU6F2	1	0	AD_Mic
NRF1	1	0	AD_Mic
CEBPD	1	0	AD_Mic
TEAD1	1	0	AD_Mic
TBX21	1	0	AD_Mic
CEBPA	1	0	AD_Mic
CEBPG	1	0	AD_Mic
MGA	1	0	AD_Mic
RELB	1	1	AD_Mic
HIC2	1	0	AD_Mic
HMBOX1	1	0	AD_Mic
MEIS1	1	0	AD_Mic
TFEB	1	1	AD_Mic
MLXIPL	1	0	AD_Mic
TFEC	1	0	AD_Mic
TFE3	1	0	AD_Mic
MEIS3	1	0	AD_Mic
BHLHE40	1	0	AD_Mic
CUX1	1	1	AD_Mic
MNT	1	0	AD_Mic
OLIG1	1	0	AD_Mic
POU5F1	1	0	AD_Mic
NRL	1	0	AD_Mic
GLI2	1	0	AD_Mic
ETV4	1	0	AD_Mic
GMEB2	1	0	AD_Mic
LMX1B	1	0	AD_Mic
NKX6-2	1	0	AD_Mic
CUX2	1	0	AD_Mic
VENTX	1	0	AD_Mic
TFCP2	1	0	AD_Mic
ETV5	1	0	AD_Mic
CSF1R	0.922	1	AD_Mic
ST6GAL1	0.916	1	AD_Mic
ABCA1	0.904	1	AD_Mic
PLCG2	0.89	1	AD_Mic
HLA-DRB5	0.886	1	AD_Mic
FRMD4A	0.886	1	AD_Mic
ELMO1	0.886	1	AD_Mic
GAB2	0.886	1	AD_Mic
CDKAL1	0.882	1	AD_Mic
CD14	0.882	1	AD_Mic
ITM2B	0.88	1	AD_Mic
AFF1	0.878	1	AD_Mic
ACTB	0.874	1	AD_Mic
TLN2	0.87	1	AD_Mic
TNFRSF1B	0.868	1	AD_Mic
IL6R	0.866	1	AD_Mic
C3	0.864	1	AD_Mic
PRKCB	0.862	1	AD_Mic
SPPL2A	0.862	1	AD_Mic
SLC1A2	0.858	1	AD_Mic
NPC1	0.852	1	AD_Mic
DCTN4	0.852	1	AD_Mic
PRKCA	0.846	1	AD_Mic
CLEC16A	0.844	1	AD_Mic
HSP90AA1	0.844	1	AD_Mic
RAC1	0.842	1	AD_Mic
SORL1	0.842	1	AD_Mic
IKBKB	0.838	1	AD_Mic
SOAT1	0.838	1	AD_Mic
BIN1	0.836	1	AD_Mic
MPZL1	0.834	1	AD_Mic
NR3C1	0.832	1	AD_Mic
APLP2	0.83	1	AD_Mic
NFIC	0.83	1	AD_Mic
GRN	0.828	1	AD_Mic
SGK1	0.828	1	AD_Mic
HSPB1	0.826	1	AD_Mic
CD68	0.82	1	AD_Mic
SORT1	0.818	1	AD_Mic
ADAM9	0.816	1	AD_Mic
KHDRBS1	0.802	1	AD_Mic
ARHGAP20	0.802	1	AD_Mic
CALM1	0.802	1	AD_Mic
DPYSL2	0.796	1	AD_Mic
DNER	0.792	0	AD_Mic
ABI3	0.782	1	AD_Mic
IL1B	0.778	1	AD_Mic
TREM2	0.778	1	AD_Mic
C9orf72	0.776	1	AD_Mic
IGF1R	0.776	1	AD_Mic
PPARA	0.776	1	AD_Mic
ABCA8	0.774	1	AD_Mic
PACS1	0.774	0	AD_Mic
KAT8	0.764	1	AD_Mic
AOAH	0.758	0	AD_Mic
LPL	0.758	1	AD_Mic
PELI1	0.756	0	AD_Mic
CDK5R1	0.752	1	AD_Mic
PSAP	0.742	0	AD_Mic
VLDLR	0.742	1	AD_Mic
CX3CL1	0.74	1	AD_Mic
FCER1G	0.738	0	AD_Mic
CCR5	0.736	1	AD_Mic
BCKDK	0.734	1	AD_Mic
DISC1	0.734	0	AD_Mic
SESN1	0.732	0	AD_Mic
TFAM	0.732	1	AD_Mic
TMC5	0.726	1	AD_Mic
ABCA7	0.72	1	AD_Mic
VEGFA	0.72	1	AD_Mic
PDCD1LG2	0.72	1	AD_Mic
SFMBT2	0.718	0	AD_Mic
SPP1	0.718	0	AD_Mic
MAP4K4	0.712	0	AD_Mic
HS3ST4	0.71	0	AD_Mic
TMEM156	0.706	0	AD_Mic
CX3CR1	0.704	0	AD_Mic
MBNL1	0.704	0	AD_Mic
MYO1F	0.704	0	AD_Mic
RPL13	0.698	0	AD_Mic
TCF12	0.698	0	AD_Mic
PIAS1	0.698	0	AD_Mic
FCHSD2	0.698	0	AD_Mic
UBE2K	0.696	0	AD_Mic
RPL4	0.696	0	AD_Mic
ATP8B4	0.694	0	AD_Mic
PIK3R1	0.692	0	AD_Mic
CHD9	0.692	0	AD_Mic
ZEB2	0.692	0	AD_Mic
CHD7	0.69	0	AD_Mic
CCNY	0.688	0	AD_Mic
PTPRJ	0.688	0	AD_Mic
CAPZB	0.688	0	AD_Mic
FMNL3	0.688	0	AD_Mic
BHLHE41	0.686	0	AD_Mic
DOCK8	0.686	0	AD_Mic
CD84	0.686	0	AD_Mic
LPCAT2	0.684	0	AD_Mic
RPL23A	0.684	0	AD_Mic
TIAM1	0.684	0	AD_Mic
MAML2	0.684	0	AD_Mic
ARRB2	0.682	0	AD_Mic
MEF2A	0.682	0	AD_Mic
PDE3B	0.682	0	AD_Mic
UBA52	0.682	0	AD_Mic
AAK1	0.68	0	AD_Mic
RPL15	0.68	0	AD_Mic
EPB41L2	0.678	0	AD_Mic
IGSF21	0.678	0	AD_Mic
CAP1	0.676	0	AD_Mic
FMN1	0.676	0	AD_Mic
IKZF1	0.674	0	AD_Mic
DSCAM	0.674	0	AD_Mic
ZFP36L2	0.674	0	AD_Mic
SRGAP3	0.674	0	AD_Mic
PPP2R2A	0.672	0	AD_Mic
PTMA	0.672	0	AD_Mic
ATXN1	0.672	0	AD_Mic
PKN2	0.67	0	AD_Mic
RPL18	0.668	0	AD_Mic
CARD11	0.668	0	AD_Mic
SCAF11	0.668	0	AD_Mic
PTPRC	0.666	0	AD_Mic
LY86	0.666	0	AD_Mic
TANC2	0.664	0	AD_Mic
MAML3	0.664	0	AD_Mic
GNAS	0.662	0	AD_Mic
PADI2	0.66	0	AD_Mic
MYCBP2	0.66	0	AD_Mic
FAM126B	0.66	0	AD_Mic
APBA1	0.66	0	AD_Mic
ZNF710	0.66	0	AD_Mic
FNDC3B	0.66	0	AD_Mic
ELF2	0.656	0	AD_Mic
FHIT	0.656	0	AD_Mic
MTSS1	0.656	0	AD_Mic
PALD1	0.654	0	AD_Mic
TNRC18	0.654	0	AD_Mic
SNX29	0.654	0	AD_Mic
GRB2	0.652	0	AD_Mic
TMBIM6	0.652	0	AD_Mic
AXL	0.65	0	AD_Mic
RIN3	0.65	0	AD_Mic
RCSD1	0.65	0	AD_Mic
ETS2	0.648	0	AD_Mic
APBB1IP	0.648	0	AD_Mic
ABR	0.646	0	AD_Mic
RBPJ	0.646	0	AD_Mic
PAFAH2	0.642	0	AD_Mic
WDR70	0.642	0	AD_Mic
KMT2C	0.642	0	AD_Mic
UVRAG	0.642	0	AD_Mic
SDCCAG8	0.64	0	AD_Mic
WDR7	0.64	0	AD_Mic
WASF2	0.638	0	AD_Mic
LYVE1	0.638	0	AD_Mic
KCNMA1	0.638	0	AD_Mic
SYNDIG1	0.638	0	AD_Mic
SBF2	0.638	0	AD_Mic
RPL35	0.636	0	AD_Mic
ELL2	0.636	0	AD_Mic
RUNX1	0.632	0	AD_Mic
FRMD4B	0.632	0	AD_Mic
ITPR2	0.632	0	AD_Mic
STARD13	0.632	0	AD_Mic
DLG2	0.63	0	AD_Mic
IL6ST	0.63	0	AD_Mic
ZFHX3	0.63	0	AD_Mic
ANKRD44	0.628	0	AD_Mic
LPAR6	0.626	0	AD_Mic
ZFP36L1	0.626	0	AD_Mic
LHFPL2	0.624	0	AD_Mic
GNG7	0.624	0	AD_Mic
QKI	0.624	0	AD_Mic
C6orf62	0.622	0	AD_Mic
ANKRD12	0.62	0	AD_Mic
BIN2	0.62	0	AD_Mic
ST3GAL1	0.62	0	AD_Mic
RUNX2	0.618	0	AD_Mic
ANAPC16	0.616	0	AD_Mic
CSNK1A1	0.616	0	AD_Mic
SPRED1	0.616	0	AD_Mic
LPP	0.616	0	AD_Mic
RPL10A	0.616	0	AD_Mic
SARAF	0.616	0	AD_Mic
RASAL2	0.616	0	AD_Mic
SLC38A9	0.614	0	AD_Mic
FAM168A	0.614	0	AD_Mic
SLC9A9	0.614	0	AD_Mic
SRGAP1	0.614	0	AD_Mic
PREX1	0.614	0	AD_Mic
FKBP5	0.612	0	AD_Mic
TRPM7	0.612	0	AD_Mic
ARID4A	0.612	0	AD_Mic
LDLRAD4	0.612	0	AD_Mic
RHBDF2	0.612	0	AD_Mic
INTS6	0.61	0	AD_Mic
ORC2	0.61	0	AD_Mic
GALNT10	0.61	0	AD_Mic
NIPBL	0.608	0	AD_Mic
KCNQ3	0.608	0	AD_Mic
BMP2K	0.608	0	AD_Mic
PTAFR	0.608	0	AD_Mic
S100A11	0.608	0	AD_Mic
TACC1	0.608	0	AD_Mic
BTG1	0.608	0	AD_Mic
TRIO	0.608	0	AD_Mic
HAMP	0.606	0	AD_Mic
APMAP	0.604	0	AD_Mic
SH2B3	0.602	0	AD_Mic
RAB31	0.602	0	AD_Mic
SHPRH	0.602	0	AD_Mic
MAF	0.602	0	AD_Mic
PRPF38B	0.602	0	AD_Mic
RTN4	0.602	0	AD_Mic
SMURF2	0.602	0	AD_Mic
FAM13A	0.6	0	AD_Mic
TAB2	0.6	0	AD_Mic
ATP1B1	0.6	0	AD_Mic
RIN2	0.6	0	AD_Mic
DDIT4	0.6	0	AD_Mic
FOXN3	0.598	0	AD_Mic
ZNRF2	0.598	0	AD_Mic
CIITA	0.598	0	AD_Mic
ITGB2	0.594	0	AD_Mic
UBL3	0.594	0	AD_Mic
TMEM65	0.592	0	AD_Mic
HNRNPK	0.592	0	AD_Mic
IFI16	0.592	0	AD_Mic
IFNGR1	0.592	0	AD_Mic
P2RX7	0.592	0	AD_Mic
LONP2	0.592	0	AD_Mic
LPIN2	0.592	0	AD_Mic
HERPUD1	0.592	0	AD_Mic
LRCH1	0.59	0	AD_Mic
YWHAE	0.59	0	AD_Mic
MGST2	0.588	0	AD_Mic
CALR	0.588	0	AD_Mic
CDYL	0.588	0	AD_Mic
HIPK3	0.586	0	AD_Mic
HECTD1	0.586	0	AD_Mic
ANKRD11	0.586	0	AD_Mic
RGS12	0.586	0	AD_Mic
WNK1	0.586	0	AD_Mic
CMIP	0.586	0	AD_Mic
RBM39	0.586	0	AD_Mic
TTC28	0.584	0	AD_Mic
IFNGR2	0.584	0	AD_Mic
CCND2	0.584	0	AD_Mic
N4BP1	0.584	0	AD_Mic
MAP3K8	0.582	0	AD_Mic
CDC27	0.582	0	AD_Mic
ARID3A	0.58	0	AD_Mic
ETV6	0.58	0	AD_Mic
RICTOR	0.58	0	AD_Mic
LMO2	0.578	0	AD_Mic
CYTH3	0.578	0	AD_Mic
DNM2	0.576	0	AD_Mic
LAIR1	0.576	0	AD_Mic
SLC38A2	0.576	0	AD_Mic
PPP6R2	0.576	0	AD_Mic
PDS5A	0.574	0	AD_Mic
GAK	0.574	0	AD_Mic
HADHA	0.574	0	AD_Mic
ATXN2	0.574	0	AD_Mic
CDK6	0.572	0	AD_Mic
CMTM3	0.572	0	AD_Mic
ATP1B3	0.572	0	AD_Mic
TNFRSF10D	0.572	0	AD_Mic
EPS8	0.57	0	AD_Mic
CPEB4	0.57	0	AD_Mic
MERTK	0.568	0	AD_Mic
TMCC1	0.568	0	AD_Mic
FOXO3	0.568	0	AD_Mic
NDUFB3	0.568	0	AD_Mic
RPL12	0.568	0	AD_Mic
NCOA3	0.568	0	AD_Mic
LAMTOR5	0.566	0	AD_Mic
DUSP1	0.566	0	AD_Mic
JAZF1	0.566	0	AD_Mic
ZHX2	0.566	0	AD_Mic
WDFY3	0.566	0	AD_Mic
GTDC1	0.566	0	AD_Mic
AP3B1	0.566	0	AD_Mic
ATP6V1F	0.566	0	AD_Mic
MED13L	0.564	0	AD_Mic
SLC44A1	0.564	0	AD_Mic
LSM4	0.564	0	AD_Mic
PSMA1	0.564	0	AD_Mic
NAV1	0.564	0	AD_Mic
CTNND1	0.562	0	AD_Mic
RBM47	0.562	0	AD_Mic
TBL1XR1	0.562	0	AD_Mic
B3GNT5	0.562	0	AD_Mic
SH2D3A	0.56	0	AD_Mic
CTSZ	0.56	0	AD_Mic
CEBPB	0.558	0	AD_Mic
IL4R	0.558	0	AD_Mic
GPCPD1	0.558	0	AD_Mic
NAV2	0.558	0	AD_Mic
ABHD12	0.556	0	AD_Mic
SLC2A9	0.556	0	AD_Mic
SLC1A3	0.556	0	AD_Mic
CLIP2	0.556	0	AD_Mic
CCDC85B	0.554	0	AD_Mic
ARHGAP21	0.554	0	AD_Mic
ADCY7	0.552	0	AD_Mic
RBM15B	0.552	0	AD_Mic
JAK2	0.552	0	AD_Mic
BTG2	0.552	0	AD_Mic
AK2	0.548	0	AD_Mic
COTL1	0.548	0	AD_Mic
METTL9	0.548	0	AD_Mic
SERPINB9	0.548	0	AD_Mic
P3H2	0.548	0	AD_Mic
RHOU	0.548	0	AD_Mic
ARHGAP25	0.548	0	AD_Mic
GLCCI1	0.546	0	AD_Mic
ULK4	0.546	0	AD_Mic
ANKH	0.546	0	AD_Mic
IRS2	0.546	0	AD_Mic
VASH1	0.544	0	AD_Mic
KIF16B	0.544	0	AD_Mic
PTEN	0.544	0	AD_Mic
TGFBR2	0.544	0	AD_Mic
BCAT1	0.542	0	AD_Mic
PRAM1	0.542	0	AD_Mic
ADD1	0.54	0	AD_Mic
SMCHD1	0.54	0	AD_Mic
LIMS1	0.54	0	AD_Mic
APPL2	0.54	0	AD_Mic
THEMIS2	0.54	0	AD_Mic
JARID2	0.538	0	AD_Mic
TBC1D14	0.538	0	AD_Mic
DIP2B	0.538	0	AD_Mic
THADA	0.538	0	AD_Mic
CRTC1	0.536	0	AD_Mic
FBXL5	0.536	0	AD_Mic
RASSF3	0.536	0	AD_Mic
VTA1	0.536	0	AD_Mic
SP100	0.536	0	AD_Mic
SP140	0.534	0	AD_Mic
CIRBP	0.534	0	AD_Mic
PHF20	0.534	0	AD_Mic
USP4	0.534	0	AD_Mic
JRKL	0.534	0	AD_Mic
NUDT3	0.532	0	AD_Mic
ID2	0.532	0	AD_Mic
SCIN	0.532	0	AD_Mic
MVB12B	0.532	0	AD_Mic
RGS16	0.53	0	AD_Mic
CFLAR	0.53	0	AD_Mic
MTMR4	0.53	0	AD_Mic
FARS2	0.528	0	AD_Mic
SIRPA	0.528	0	AD_Mic
SAMD4A	0.528	0	AD_Mic
FUS	0.528	0	AD_Mic
SMAP2	0.528	0	AD_Mic
KIAA0319L	0.528	0	AD_Mic
SPOPL	0.526	0	AD_Mic
PDE4B	0.526	0	AD_Mic
INTS10	0.526	0	AD_Mic
REV3L	0.526	0	AD_Mic
VAV1	0.526	0	AD_Mic
SLC4A7	0.526	0	AD_Mic
SESN3	0.524	0	AD_Mic
SPATS2L	0.524	0	AD_Mic
DCP1A	0.524	0	AD_Mic
ATXN7	0.524	0	AD_Mic
UNG	0.524	0	AD_Mic
EXOC8	0.522	0	AD_Mic
R3HCC1	0.522	0	AD_Mic
CDK17	0.522	0	AD_Mic
RALGAPA2	0.522	0	AD_Mic
SDCBP	0.522	0	AD_Mic
SKI	0.522	0	AD_Mic
WNT5A	0.522	0	AD_Mic
RHBDD1	0.522	0	AD_Mic
PDXK	0.522	0	AD_Mic
GIMAP8	0.52	0	AD_Mic
CYTH4	0.52	0	AD_Mic
ANXA4	0.52	0	AD_Mic
CMTM6	0.52	0	AD_Mic
TNS3	0.52	0	AD_Mic
TAL1	0.52	0	AD_Mic
PIK3AP1	0.518	0	AD_Mic
FOS	0.518	0	AD_Mic
IL10RB	0.518	0	AD_Mic
RHOH	0.518	0	AD_Mic
PLEKHO1	0.518	0	AD_Mic
RGS1	0.518	0	AD_Mic
ANTXR1	0.518	0	AD_Mic
PUM3	0.518	0	AD_Mic
CYLD	0.516	0	AD_Mic
CRLF3	0.516	0	AD_Mic
RCC2	0.516	0	AD_Mic
TET3	0.514	0	AD_Mic
FGD2	0.514	0	AD_Mic
SLC11A2	0.514	0	AD_Mic
KLF3	0.514	0	AD_Mic
NBPF1	0.514	0	AD_Mic
FAM120B	0.514	0	AD_Mic
PPP4R1	0.514	0	AD_Mic
SEMA6B	0.512	0	AD_Mic
MNDA	0.512	0	AD_Mic
CPVL	0.512	0	AD_Mic
FBXW7	0.512	0	AD_Mic
FBXO11	0.512	0	AD_Mic
CSK	0.51	0	AD_Mic
E2F3	0.51	0	AD_Mic
EYA3	0.51	0	AD_Mic
SMAD3	0.51	0	AD_Mic
RNF216	0.51	0	AD_Mic
LGMN	0.51	0	AD_Mic
NUFIP2	0.51	0	AD_Mic
RNF38	0.508	0	AD_Mic
AMPD3	0.508	0	AD_Mic
IL1RAP	0.508	0	AD_Mic
MYH9	0.508	0	AD_Mic
SH3TC1	0.508	0	AD_Mic
ZDHHC7	0.508	0	AD_Mic
AGTRAP	0.508	0	AD_Mic
ARID5B	0.508	0	AD_Mic
HNRNPR	0.506	0	AD_Mic
CCDC18	0.506	0	AD_Mic
KIF26B	0.506	0	AD_Mic
RNLS	0.506	0	AD_Mic
PLXNC1	0.504	0	AD_Mic
TBC1D9	0.504	0	AD_Mic
KPNA6	0.504	0	AD_Mic
P2RX4	0.504	0	AD_Mic
TMED5	0.504	0	AD_Mic
RNASE1	0.504	0	AD_Mic
SEC14L1	0.504	0	AD_Mic
AZIN1	0.502	0	AD_Mic
ATP10D	0.502	0	AD_Mic
CDCP1	0.502	0	AD_Mic
RMI1	0.502	0	AD_Mic
PIGO	0.502	0	AD_Mic
RAB12	0.5	0	AD_Mic
CHSY1	0.5	0	AD_Mic
SWAP70	0.5	0	AD_Mic
RANBP2	0.5	0	AD_Mic
DUSP12	0.498	0	AD_Mic
KCTD12	0.498	0	AD_Mic
STT3B	0.498	0	AD_Mic
TACO1	0.498	0	AD_Mic
HSPA8	0.496	0	AD_Mic
ITGAX	0.496	0	AD_Mic
MYO9B	0.496	0	AD_Mic
VPS54	0.496	0	AD_Mic
MBOAT7	0.496	0	AD_Mic
MYO15B	0.496	0	AD_Mic
DGKZ	0.496	0	AD_Mic
SP140L	0.496	0	AD_Mic
NEK6	0.494	0	AD_Mic
ITGAM	0.494	0	AD_Mic
PLOD1	0.494	0	AD_Mic
GPX4	0.492	0	AD_Mic
STMN1	0.492	0	AD_Mic
UBE2E1	0.492	0	AD_Mic
VPS45	0.49	0	AD_Mic
STK38L	0.49	0	AD_Mic
SERINC5	0.49	0	AD_Mic
KLHL5	0.49	0	AD_Mic
SYT17	0.49	0	AD_Mic
NCOR2	0.49	0	AD_Mic
FUT8	0.488	0	AD_Mic
MPI	0.488	0	AD_Mic
KLF13	0.488	0	AD_Mic
PPIL3	0.488	0	AD_Mic
RAB7A	0.488	0	AD_Mic
STK24	0.488	0	AD_Mic
CHEK2	0.486	0	AD_Mic
ELK3	0.486	0	AD_Mic
ZNF438	0.486	0	AD_Mic
UBIAD1	0.486	0	AD_Mic
IL10RA	0.486	0	AD_Mic
DNAJA1	0.484	0	AD_Mic
PFKFB3	0.484	0	AD_Mic
HTRA1	0.484	0	AD_Mic
SRP14	0.484	0	AD_Mic
PRPF4B	0.484	0	AD_Mic
RPS6KA4	0.484	0	AD_Mic
SLC23A2	0.484	0	AD_Mic
TBC1D16	0.482	0	AD_Mic
SGMS1	0.482	0	AD_Mic
SLC25A39	0.482	0	AD_Mic
AIDA	0.482	0	AD_Mic
NICN1	0.482	0	AD_Mic
MOB3A	0.48	0	AD_Mic
KLF6	0.48	0	AD_Mic
NCDN	0.48	0	AD_Mic
GCNT2	0.48	0	AD_Mic
DEF6	0.48	0	AD_Mic
TLN1	0.48	0	AD_Mic
DHX15	0.478	0	AD_Mic
EPB41L3	0.478	0	AD_Mic
STAMBPL1	0.478	0	AD_Mic
STIP1	0.476	0	AD_Mic
POLR2F	0.476	0	AD_Mic
SH3BP2	0.476	0	AD_Mic
RPN1	0.474	0	AD_Mic
MRPL34	0.474	0	AD_Mic
ARID1A	0.474	0	AD_Mic
RANBP9	0.472	0	AD_Mic
SCFD1	0.472	0	AD_Mic
NIN	0.472	0	AD_Mic
TIMMDC1	0.472	0	AD_Mic
FNBP1L	0.472	0	AD_Mic
SPG7	0.472	0	AD_Mic
SRRM1	0.47	0	AD_Mic
PIGN	0.47	0	AD_Mic
FGGY	0.47	0	AD_Mic
RPS27	0.47	0	AD_Mic
CDH23	0.47	0	AD_Mic
STRAP	0.468	0	AD_Mic
EFCAB13	0.468	0	AD_Mic
PLA2G15	0.468	0	AD_Mic
SERPINB6	0.468	0	AD_Mic
RRBP1	0.468	0	AD_Mic
ANP32A	0.468	0	AD_Mic
TMEM107	0.468	0	AD_Mic
CREG1	0.468	0	AD_Mic
GCC2	0.468	0	AD_Mic
ARFGEF2	0.466	0	AD_Mic
CDC37	0.466	0	AD_Mic
SNRNP200	0.466	0	AD_Mic
PTPN1	0.466	0	AD_Mic
TPM1	0.466	0	AD_Mic
TMEM44	0.466	0	AD_Mic
SMG6	0.464	0	AD_Mic
B4GALT1	0.464	0	AD_Mic
LACTB	0.462	0	AD_Mic
RNF166	0.462	0	AD_Mic
SLC7A1	0.462	0	AD_Mic
RBM17	0.462	0	AD_Mic
VAPA	0.462	0	AD_Mic
ERC2	0.46	0	AD_Mic
LEPR	0.46	0	AD_Mic
BORCS6	0.46	0	AD_Mic
PGPEP1	0.46	0	AD_Mic
GAS7	0.46	0	AD_Mic
KIAA0232	0.46	0	AD_Mic
SCAMP2	0.458	0	AD_Mic
STIM2	0.458	0	AD_Mic
HNRNPUL1	0.456	0	AD_Mic
UBAP1	0.456	0	AD_Mic
PLEKHA2	0.456	0	AD_Mic
RIC8A	0.456	0	AD_Mic
NAPB	0.456	0	AD_Mic
OTULIN	0.456	0	AD_Mic
SLC16A13	0.454	0	AD_Mic
FGFR1OP2	0.454	0	AD_Mic
NNAT	0.454	0	AD_Mic
BMI1	0.454	0	AD_Mic
USF2	0.454	0	AD_Mic
PHF23	0.454	0	AD_Mic
THOC7	0.454	0	AD_Mic
JUN	0.452	0	AD_Mic
RILP	0.452	0	AD_Mic
GADD45GIP1	0.452	0	AD_Mic
RCBTB2	0.45	0	AD_Mic
MGRN1	0.45	0	AD_Mic
DNTTIP2	0.45	0	AD_Mic
IFNAR2	0.45	0	AD_Mic
CAMK2G	0.45	0	AD_Mic
DPP9	0.45	0	AD_Mic
ZFYVE16	0.45	0	AD_Mic
ANGEL1	0.448	0	AD_Mic
TPRG1	0.448	0	AD_Mic
PLEKHM3	0.448	0	AD_Mic
HEG1	0.448	0	AD_Mic
NAA15	0.448	0	AD_Mic
SLC7A6	0.448	0	AD_Mic
STK17B	0.448	0	AD_Mic
USP6NL	0.448	0	AD_Mic
NEK7	0.446	0	AD_Mic
FOLR2	0.446	0	AD_Mic
OSBPL3	0.446	0	AD_Mic
ARHGAP5	0.446	0	AD_Mic
NDUFC1	0.446	0	AD_Mic
XYLT1	0.446	0	AD_Mic
TLR1	0.446	0	AD_Mic
SIRT5	0.444	0	AD_Mic
ARRDC2	0.444	0	AD_Mic
RHOA	0.444	0	AD_Mic
AUP1	0.444	0	AD_Mic
EIF2S2	0.444	0	AD_Mic
TRIM22	0.442	0	AD_Mic
LIPA	0.442	0	AD_Mic
TRAPPC2L	0.442	0	AD_Mic
RNF4	0.442	0	AD_Mic
CCDC82	0.442	0	AD_Mic
PPP1R3E	0.442	0	AD_Mic
AP2S1	0.44	0	AD_Mic
GABPB1	0.44	0	AD_Mic
YEATS2	0.44	0	AD_Mic
PAXBP1	0.44	0	AD_Mic
CLTA	0.438	0	AD_Mic
MINK1	0.438	0	AD_Mic
CXCL16	0.438	0	AD_Mic
TFRC	0.438	0	AD_Mic
MOB3B	0.438	0	AD_Mic
CCDC6	0.438	0	AD_Mic
SCRN2	0.438	0	AD_Mic
DHRS3	0.438	0	AD_Mic
CDPF1	0.436	0	AD_Mic
LAP3	0.436	0	AD_Mic
PSMB4	0.436	0	AD_Mic
SLC22A23	0.436	0	AD_Mic
ECHDC3	0.436	0	AD_Mic
FAM126A	0.436	0	AD_Mic
DNMT3A	0.434	0	AD_Mic
MIA3	0.434	0	AD_Mic
MLLT3	0.434	0	AD_Mic
RAP2B	0.434	0	AD_Mic
GMCL1	0.434	0	AD_Mic
TOMM40L	0.434	0	AD_Mic
PARP2	0.432	0	AD_Mic
ARAP1	0.432	0	AD_Mic
NUDCD3	0.432	0	AD_Mic
HK2	0.432	0	AD_Mic
CEP83	0.432	0	AD_Mic
FAM222B	0.432	0	AD_Mic
CCAR2	0.432	0	AD_Mic
WDR20	0.432	0	AD_Mic
GLUL	0.43	0	AD_Mic
ATF1	0.43	0	AD_Mic
NEDD9	0.43	0	AD_Mic
ANAPC1	0.43	0	AD_Mic
UQCRC2	0.43	0	AD_Mic
XBP1	0.43	0	AD_Mic
APOL6	0.43	0	AD_Mic
RAB29	0.43	0	AD_Mic
DLGAP1	0.43	0	AD_Mic
CREM	0.428	0	AD_Mic
DCAF12	0.428	0	AD_Mic
TRAPPC11	0.428	0	AD_Mic
TSG101	0.428	0	AD_Mic
PIP5K1B	0.428	0	AD_Mic
BANF1	0.428	0	AD_Mic
CD302	0.428	0	AD_Mic
ARHGAP30	0.426	0	AD_Mic
PTCD3	0.426	0	AD_Mic
PPT1	0.426	0	AD_Mic
RFX3	0.426	0	AD_Mic
CUL1	0.426	0	AD_Mic
FDPS	0.424	0	AD_Mic
MYLIP	0.424	0	AD_Mic
TM2D1	0.424	0	AD_Mic
TMED10	0.422	0	AD_Mic
DOK1	0.422	0	AD_Mic
CFAP61	0.422	0	AD_Mic
CCNL1	0.422	0	AD_Mic
CCNB1IP1	0.422	0	AD_Mic
SCARB2	0.422	0	AD_Mic
MTMR12	0.42	0	AD_Mic
BASP1	0.418	0	AD_Mic
MTHFD2	0.418	0	AD_Mic
ALKBH2	0.418	0	AD_Mic
SMARCAL1	0.418	0	AD_Mic
NOL7	0.418	0	AD_Mic
PEX13	0.418	0	AD_Mic
NUAK1	0.418	0	AD_Mic
RUNDC3A	0.416	0	AD_Mic
PROX2	0.416	0	AD_Mic
DBNL	0.416	0	AD_Mic
PER1	0.416	0	AD_Mic
PIM1	0.416	0	AD_Mic
ZWILCH	0.416	0	AD_Mic
EZR	0.416	0	AD_Mic
SMG7	0.416	0	AD_Mic
SORBS3	0.414	0	AD_Mic
NDUFV1	0.414	0	AD_Mic
SPRTN	0.414	0	AD_Mic
LRRC28	0.412	0	AD_Mic
RNF19B	0.412	0	AD_Mic
ANKRD54	0.412	0	AD_Mic
SMIM14	0.412	0	AD_Mic
CECR2	0.412	0	AD_Mic
NDUFA2	0.412	0	AD_Mic
OSGEP	0.412	0	AD_Mic
EMC3	0.412	0	AD_Mic
INPPL1	0.41	0	AD_Mic
SH3GL1	0.41	0	AD_Mic
KIAA0100	0.41	0	AD_Mic
EGLN1	0.408	0	AD_Mic
ADGB	0.408	0	AD_Mic
ARSG	0.406	0	AD_Mic
PLXNB2	0.406	0	AD_Mic
GRK4	0.406	0	AD_Mic
COMMD9	0.406	0	AD_Mic
MYO10	0.406	0	AD_Mic
GOLPH3	0.406	0	AD_Mic
KIN	0.404	0	AD_Mic
KLHL24	0.404	0	AD_Mic
ADGRG6	0.404	0	AD_Mic
CCR1	0.402	0	AD_Mic
FAM133B	0.402	0	AD_Mic
HADHB	0.402	0	AD_Mic
MCOLN1	0.402	0	AD_Mic
ARHGEF2	0.402	0	AD_Mic
CCP110	0.402	0	AD_Mic
BRD7	0.4	0	AD_Mic
KCNJ2	0.4	0	AD_Mic
PRTFDC1	0.4	0	AD_Mic
ACSS1	0.4	0	AD_Mic
SCAMP1	0.4	0	AD_Mic
TAGAP	0.398	0	AD_Mic
SHQ1	0.398	0	AD_Mic
DEK	0.398	0	AD_Mic
MAT2A	0.396	0	AD_Mic
PGM2	0.396	0	AD_Mic
STX4	0.396	0	AD_Mic
VRK2	0.396	0	AD_Mic
RUSC2	0.396	0	AD_Mic
TCP1	0.394	0	AD_Mic
SSBP4	0.392	0	AD_Mic
MAP1S	0.392	0	AD_Mic
FEM1A	0.392	0	AD_Mic
STARD7	0.392	0	AD_Mic
GORASP1	0.392	0	AD_Mic
CH25H	0.392	0	AD_Mic
C19orf53	0.39	0	AD_Mic
PSMG4	0.39	0	AD_Mic
FAM118A	0.39	0	AD_Mic
UBE2Q1	0.39	0	AD_Mic
ZSWIM4	0.39	0	AD_Mic
TMUB2	0.39	0	AD_Mic
PIKFYVE	0.388	0	AD_Mic
AHCTF1	0.388	0	AD_Mic
GCDH	0.388	0	AD_Mic
SPCS1	0.388	0	AD_Mic
NFRKB	0.388	0	AD_Mic
TUBD1	0.388	0	AD_Mic
FAM219B	0.388	0	AD_Mic
KLHL8	0.388	0	AD_Mic
NIF3L1	0.388	0	AD_Mic
SLC7A5	0.388	0	AD_Mic
PLVAP	0.388	0	AD_Mic
TMEM175	0.388	0	AD_Mic
FAM110B	0.388	0	AD_Mic
CTR9	0.388	0	AD_Mic
PLIN2	0.386	0	AD_Mic
LRRC25	0.386	0	AD_Mic
ZNF546	0.386	0	AD_Mic
INPP5K	0.386	0	AD_Mic
PSMC3	0.386	0	AD_Mic
SSPN	0.386	0	AD_Mic
SLC38A1	0.386	0	AD_Mic
JDP2	0.384	0	AD_Mic
ACIN1	0.384	0	AD_Mic
POLB	0.384	0	AD_Mic
L3MBTL3	0.384	0	AD_Mic
CUL2	0.384	0	AD_Mic
CDKN2D	0.382	0	AD_Mic
ABCA3	0.382	0	AD_Mic
RXRA	0.382	0	AD_Mic
EEPD1	0.382	0	AD_Mic
ANGPTL6	0.382	0	AD_Mic
BCL7C	0.382	0	AD_Mic
EIF4A3	0.382	0	AD_Mic
RWDD4	0.38	0	AD_Mic
SALL1	0.38	0	AD_Mic
DYNLT1	0.38	0	AD_Mic
UMPS	0.38	0	AD_Mic
CD83	0.38	0	AD_Mic
TOPORS	0.378	0	AD_Mic
AFG3L2	0.378	0	AD_Mic
CKAP4	0.378	0	AD_Mic
OARD1	0.378	0	AD_Mic
MLH3	0.378	0	AD_Mic
NDUFS2	0.378	0	AD_Mic
NELFCD	0.378	0	AD_Mic
POLR2C	0.378	0	AD_Mic
FZD8	0.378	0	AD_Mic
AKAP7	0.378	0	AD_Mic
SPRY2	0.376	0	AD_Mic
BTN2A1	0.376	0	AD_Mic
CDCA2	0.376	0	AD_Mic
ADGRG5	0.376	0	AD_Mic
IGSF6	0.374	0	AD_Mic
MYL12B	0.374	0	AD_Mic
MRPL54	0.374	0	AD_Mic
LYRM4	0.374	0	AD_Mic
ERGIC1	0.374	0	AD_Mic
SIPA1	0.374	0	AD_Mic
KLHL6	0.374	0	AD_Mic
PSMC4	0.372	0	AD_Mic
FSCN1	0.372	0	AD_Mic
UGDH	0.372	0	AD_Mic
ZNF131	0.372	0	AD_Mic
WWC2	0.372	0	AD_Mic
TSSC4	0.37	0	AD_Mic
AZIN2	0.37	0	AD_Mic
CHRNB1	0.37	0	AD_Mic
SNRNP48	0.37	0	AD_Mic
ZDHHC5	0.37	0	AD_Mic
IPCEF1	0.37	0	AD_Mic
SNAPC5	0.368	0	AD_Mic
BROX	0.368	0	AD_Mic
TMEM102	0.368	0	AD_Mic
ARF6	0.368	0	AD_Mic
ACOT13	0.368	0	AD_Mic
IRF2BPL	0.368	0	AD_Mic
STAT1	0.368	0	AD_Mic
VHL	0.368	0	AD_Mic
COX17	0.366	0	AD_Mic
LRRC37A3	0.366	0	AD_Mic
SLC27A1	0.366	0	AD_Mic
SLC17A7	0.366	0	AD_Mic
SNRPB	0.366	0	AD_Mic
COPE	0.364	0	AD_Mic
KDM4C	0.364	0	AD_Mic
CPEB2	0.362	0	AD_Mic
PROCA1	0.362	0	AD_Mic
IFNLR1	0.362	0	AD_Mic
ZNF778	0.362	0	AD_Mic
ERAL1	0.362	0	AD_Mic
SLC39A1	0.362	0	AD_Mic
NFYA	0.362	0	AD_Mic
SPHK2	0.362	0	AD_Mic
TRMT1L	0.362	0	AD_Mic
TMEM51	0.36	0	AD_Mic
CCND1	0.36	0	AD_Mic
TEC	0.36	0	AD_Mic
TLR10	0.36	0	AD_Mic
KLF2	0.358	0	AD_Mic
CYP2R1	0.358	0	AD_Mic
GRAMD4	0.358	0	AD_Mic
ZFYVE26	0.358	0	AD_Mic
HSPA6	0.358	0	AD_Mic
CCDC40	0.358	0	AD_Mic
POLR3B	0.358	0	AD_Mic
FAM20C	0.358	0	AD_Mic
TEP1	0.358	0	AD_Mic
FBXL18	0.358	0	AD_Mic
BCL2L2-PABPN1	0.356	0	AD_Mic
CDS1	0.356	0	AD_Mic
RPP14	0.356	0	AD_Mic
MRPL3	0.356	0	AD_Mic
CNEP1R1	0.356	0	AD_Mic
DDX56	0.356	0	AD_Mic
PLEKHJ1	0.356	0	AD_Mic
ZNF195	0.356	0	AD_Mic
WDR73	0.356	0	AD_Mic
DUSP2	0.354	0	AD_Mic
DAGLB	0.354	0	AD_Mic
IDUA	0.354	0	AD_Mic
PDE2A	0.354	0	AD_Mic
PLCB2	0.354	0	AD_Mic
RCBTB1	0.354	0	AD_Mic
DENND1C	0.354	0	AD_Mic
SCARF1	0.354	0	AD_Mic
ERI1	0.354	0	AD_Mic
LRSAM1	0.354	0	AD_Mic
RGL1	0.352	0	AD_Mic
PLXNA2	0.352	0	AD_Mic
POLR2E	0.352	0	AD_Mic
XKR8	0.352	0	AD_Mic
UBTF	0.352	0	AD_Mic
MANF	0.352	0	AD_Mic
VAMP4	0.352	0	AD_Mic
AP3D1	0.352	0	AD_Mic
MAP3K6	0.352	0	AD_Mic
RALBP1	0.35	0	AD_Mic
ANK3	0.35	0	AD_Mic
ING2	0.35	0	AD_Mic
OAZ2	0.35	0	AD_Mic
METTL2B	0.35	0	AD_Mic
PYGB	0.35	0	AD_Mic
CDC73	0.35	0	AD_Mic
RNF139	0.348	0	AD_Mic
PLEKHH2	0.348	0	AD_Mic
EMP3	0.348	0	AD_Mic
CHTOP	0.348	0	AD_Mic
PCSK5	0.348	0	AD_Mic
PIK3C2B	0.348	0	AD_Mic
NANS	0.348	0	AD_Mic
TRIT1	0.348	0	AD_Mic
N4BP2	0.348	0	AD_Mic
BRK1	0.348	0	AD_Mic
VDAC3	0.348	0	AD_Mic
GABARAP	0.346	0	AD_Mic
C16orf72	0.346	0	AD_Mic
WDR55	0.346	0	AD_Mic
USF1	0.346	0	AD_Mic
METTL22	0.346	0	AD_Mic
SF3A2	0.346	0	AD_Mic
MTMR2	0.346	0	AD_Mic
PLIN3	0.344	0	AD_Mic
BCDIN3D	0.344	0	AD_Mic
APLF	0.344	0	AD_Mic
PARP11	0.344	0	AD_Mic
WDR18	0.344	0	AD_Mic
METTL4	0.344	0	AD_Mic
ARMC5	0.344	0	AD_Mic
GOSR1	0.344	0	AD_Mic
STAMBP	0.342	0	AD_Mic
DNASE2	0.342	0	AD_Mic
GALK2	0.342	0	AD_Mic
ZCCHC4	0.342	0	AD_Mic
LCMT1	0.342	0	AD_Mic
HAUS6	0.342	0	AD_Mic
RAD23A	0.342	0	AD_Mic
PPP1R15B	0.342	0	AD_Mic
PEA15	0.342	0	AD_Mic
PNP	0.34	0	AD_Mic
GIMAP4	0.34	0	AD_Mic
ARPC5L	0.34	0	AD_Mic
GADD45G	0.338	0	AD_Mic
IRAK2	0.338	0	AD_Mic
NPAS1	0.338	0	AD_Mic
RANBP10	0.338	0	AD_Mic
PHF12	0.338	0	AD_Mic
LPCAT1	0.338	0	AD_Mic
KLF16	0.338	0	AD_Mic
FGR	0.336	0	AD_Mic
POLA2	0.336	0	AD_Mic
MTCH1	0.336	0	AD_Mic
THBD	0.336	0	AD_Mic
MPDU1	0.336	0	AD_Mic
FBXO6	0.334	0	AD_Mic
STRN4	0.334	0	AD_Mic
APEX1	0.334	0	AD_Mic
IER5L	0.334	0	AD_Mic
ABHD6	0.334	0	AD_Mic
RAB5A	0.334	0	AD_Mic
UPF1	0.334	0	AD_Mic
TKT	0.334	0	AD_Mic
TLE3	0.334	0	AD_Mic
RELL1	0.334	0	AD_Mic
NOP14	0.334	0	AD_Mic
BLCAP	0.332	0	AD_Mic
DDX52	0.332	0	AD_Mic
UHRF2	0.332	0	AD_Mic
GIMAP7	0.332	0	AD_Mic
WBP2	0.332	0	AD_Mic
SC5D	0.332	0	AD_Mic
ELL	0.332	0	AD_Mic
SEH1L	0.332	0	AD_Mic
CDS2	0.332	0	AD_Mic
CDKN1A	0.33	0	AD_Mic
ANKRD22	0.33	0	AD_Mic
ZNF688	0.33	0	AD_Mic
RNF215	0.33	0	AD_Mic
ETV3	0.33	0	AD_Mic
PHF11	0.33	0	AD_Mic
C9orf64	0.33	0	AD_Mic
TNFSF8	0.33	0	AD_Mic
EZH2	0.328	0	AD_Mic
ZNF740	0.328	0	AD_Mic
P2RY11	0.328	0	AD_Mic
SLC29A3	0.328	0	AD_Mic
FBXO48	0.328	0	AD_Mic
NARS2	0.328	0	AD_Mic
SLC39A13	0.328	0	AD_Mic
PUS10	0.326	0	AD_Mic
EIF2AK1	0.326	0	AD_Mic
TMEM14C	0.326	0	AD_Mic
TMEM127	0.326	0	AD_Mic
RAC2	0.326	0	AD_Mic
CIAO1	0.326	0	AD_Mic
HTRA2	0.324	0	AD_Mic
MR1	0.324	0	AD_Mic
NDUFB4	0.324	0	AD_Mic
TMEM39A	0.324	0	AD_Mic
CENPT	0.324	0	AD_Mic
LMBRD2	0.324	0	AD_Mic
ENTPD6	0.324	0	AD_Mic
IFIT1	0.322	0	AD_Mic
KCNH1	0.322	0	AD_Mic
SERTAD2	0.322	0	AD_Mic
GOLGA5	0.322	0	AD_Mic
CWC15	0.32	0	AD_Mic
FKRP	0.32	0	AD_Mic
FSD1L	0.32	0	AD_Mic
UBE2L6	0.32	0	AD_Mic
MAD2L2	0.318	0	AD_Mic
KAT5	0.318	0	AD_Mic
FOXO1	0.318	0	AD_Mic
TIMM22	0.318	0	AD_Mic
NCBP1	0.318	0	AD_Mic
MAPK11	0.318	0	AD_Mic
ATXN7L3	0.318	0	AD_Mic
NIPAL3	0.318	0	AD_Mic
RAB33B	0.318	0	AD_Mic
ABLIM2	0.318	0	AD_Mic
TP53I11	0.318	0	AD_Mic
EBNA1BP2	0.316	0	AD_Mic
MTURN	0.316	0	AD_Mic
HMGXB3	0.316	0	AD_Mic
TOR3A	0.316	0	AD_Mic
NR1D2	0.316	0	AD_Mic
NADK2	0.314	0	AD_Mic
TICAM1	0.314	0	AD_Mic
SPNS3	0.314	0	AD_Mic
SMIM13	0.314	0	AD_Mic
PLA2R1	0.314	0	AD_Mic
C19orf38	0.314	0	AD_Mic
SWT1	0.314	0	AD_Mic
FIGNL1	0.314	0	AD_Mic
RSPH3	0.314	0	AD_Mic
TM2D2	0.314	0	AD_Mic
EFCAB11	0.314	0	AD_Mic
ACYP1	0.314	0	AD_Mic
MYL12A	0.312	0	AD_Mic
IRF2BP2	0.312	0	AD_Mic
TMCO6	0.312	0	AD_Mic
GLT8D1	0.312	0	AD_Mic
TMEM242	0.312	0	AD_Mic
KXD1	0.312	0	AD_Mic
COPS2	0.312	0	AD_Mic
HMGN4	0.31	0	AD_Mic
SERPINB1	0.31	0	AD_Mic
ICOSLG	0.31	0	AD_Mic
IFI6	0.31	0	AD_Mic
MKNK2	0.31	0	AD_Mic
NPTX1	0.31	0	AD_Mic
DNAJB12	0.31	0	AD_Mic
NELFA	0.31	0	AD_Mic
CAPG	0.31	0	AD_Mic
SF3B2	0.308	0	AD_Mic
NSMCE1	0.308	0	AD_Mic
GALNS	0.308	0	AD_Mic
AHDC1	0.308	0	AD_Mic
MSH6	0.308	0	AD_Mic
COMMD8	0.308	0	AD_Mic
UPP1	0.308	0	AD_Mic
RAB32	0.306	0	AD_Mic
ROMO1	0.306	0	AD_Mic
GADD45B	0.306	0	AD_Mic
MRPS10	0.306	0	AD_Mic
S100A13	0.306	0	AD_Mic
MAGEF1	0.306	0	AD_Mic
PDHX	0.306	0	AD_Mic
RIOK1	0.306	0	AD_Mic
FRS3	0.304	0	AD_Mic
HIVEP1	0.304	0	AD_Mic
NFIX	0.304	0	AD_Mic
RNASEL	0.304	0	AD_Mic
SOX4	0.304	0	AD_Mic
C6orf89	0.302	0	AD_Mic
C19orf54	0.302	0	AD_Mic
UHRF1	0.302	0	AD_Mic
LRRC6	0.3	0	AD_Mic
CHMP5	0.3	0	AD_Mic
EIF1AD	0.3	0	AD_Mic
ST3GAL5	0.3	0	AD_Mic
COQ7	0.298	0	AD_Mic
MTUS2	0.298	0	AD_Mic
ATAD2	0.298	0	AD_Mic
SLC2A8	0.298	0	AD_Mic
HLX	0.298	0	AD_Mic
ANXA2R	0.298	0	AD_Mic
TCTA	0.298	0	AD_Mic
SLIT2	0.298	0	AD_Mic
RLF	0.296	0	AD_Mic
CD164	0.296	0	AD_Mic
ERLIN2	0.294	0	AD_Mic
KCNIP2	0.294	0	AD_Mic
PCNA	0.294	0	AD_Mic
HECA	0.294	0	AD_Mic
PPOX	0.294	0	AD_Mic
LENG1	0.294	0	AD_Mic
GATM	0.292	0	AD_Mic
AK3	0.292	0	AD_Mic
PEX1	0.292	0	AD_Mic
WDR74	0.292	0	AD_Mic
SGTA	0.292	0	AD_Mic
HAUS8	0.292	0	AD_Mic
POFUT2	0.29	0	AD_Mic
LRIG1	0.29	0	AD_Mic
NQO2	0.29	0	AD_Mic
SQLE	0.29	0	AD_Mic
MFSD2A	0.29	0	AD_Mic
PIK3R6	0.288	0	AD_Mic
APCDD1	0.288	0	AD_Mic
PRELID3A	0.286	0	AD_Mic
FAAP20	0.286	0	AD_Mic
TMEM154	0.286	0	AD_Mic
PXDC1	0.286	0	AD_Mic
FAM32A	0.286	0	AD_Mic
IK	0.286	0	AD_Mic
PSMD11	0.286	0	AD_Mic
LRRC4	0.286	0	AD_Mic
RFT1	0.286	0	AD_Mic
RCL1	0.284	0	AD_Mic
NEIL2	0.284	0	AD_Mic
SMAD6	0.284	0	AD_Mic
IL21R	0.284	0	AD_Mic
FKBP14	0.284	0	AD_Mic
C15orf39	0.284	0	AD_Mic
BAG1	0.284	0	AD_Mic
DPF2	0.284	0	AD_Mic
GGCT	0.284	0	AD_Mic
ASPSCR1	0.284	0	AD_Mic
GNAL	0.282	0	AD_Mic
POC1B	0.282	0	AD_Mic
GRPEL1	0.282	0	AD_Mic
CSAD	0.28	0	AD_Mic
GDE1	0.28	0	AD_Mic
MRPL23	0.28	0	AD_Mic
TTC23	0.28	0	AD_Mic
KRI1	0.28	0	AD_Mic
CHID1	0.28	0	AD_Mic
SNRPA	0.28	0	AD_Mic
U2AF1	0.28	0	AD_Mic
DEXI	0.278	0	AD_Mic
ZMYND15	0.278	0	AD_Mic
TMEM170B	0.276	0	AD_Mic
NBL1	0.276	0	AD_Mic
ZMAT2	0.276	0	AD_Mic
GCH1	0.276	0	AD_Mic
MTFR1L	0.276	0	AD_Mic
RAB34	0.276	0	AD_Mic
NKD1	0.276	0	AD_Mic
TXNL1	0.276	0	AD_Mic
SCAMP4	0.274	0	AD_Mic
FAM200B	0.274	0	AD_Mic
UCHL5	0.274	0	AD_Mic
ZNF77	0.274	0	AD_Mic
FAM214B	0.274	0	AD_Mic
QTRT1	0.274	0	AD_Mic
WDR54	0.274	0	AD_Mic
RNASEH2C	0.274	0	AD_Mic
CDC37L1	0.272	0	AD_Mic
TWSG1	0.272	0	AD_Mic
TNFAIP3	0.272	0	AD_Mic
PLA2G4C	0.272	0	AD_Mic
FAM114A1	0.272	0	AD_Mic
CD72	0.272	0	AD_Mic
NUTF2	0.27	0	AD_Mic
SLC25A45	0.27	0	AD_Mic
BTBD2	0.27	0	AD_Mic
DPEP2	0.27	0	AD_Mic
FAHD2A	0.268	0	AD_Mic
COQ9	0.268	0	AD_Mic
DDA1	0.268	0	AD_Mic
TSEN2	0.268	0	AD_Mic
USP42	0.268	0	AD_Mic
MPV17L2	0.268	0	AD_Mic
ZNF337	0.266	0	AD_Mic
AMZ2	0.266	0	AD_Mic
RBM22	0.266	0	AD_Mic
TRIM21	0.266	0	AD_Mic
PSMG3	0.266	0	AD_Mic
POLN	0.264	0	AD_Mic
NAA40	0.264	0	AD_Mic
TUBGCP6	0.264	0	AD_Mic
EIF2B2	0.264	0	AD_Mic
CHAF1A	0.262	0	AD_Mic
CSF2RB	0.262	0	AD_Mic
MED19	0.262	0	AD_Mic
ITGB7	0.262	0	AD_Mic
BPHL	0.262	0	AD_Mic
TRIP10	0.262	0	AD_Mic
COX5A	0.262	0	AD_Mic
DCTN6	0.26	0	AD_Mic
CYB561	0.26	0	AD_Mic
PGP	0.26	0	AD_Mic
NKIRAS1	0.26	0	AD_Mic
BOLA3	0.26	0	AD_Mic
BET1L	0.26	0	AD_Mic
GPR158	0.26	0	AD_Mic
SRF	0.26	0	AD_Mic
TXLNB	0.258	0	AD_Mic
HARS2	0.258	0	AD_Mic
RFX2	0.258	0	AD_Mic
BOD1	0.258	0	AD_Mic
LLGL2	0.256	0	AD_Mic
ALKBH4	0.256	0	AD_Mic
TMPRSS4	0.256	0	AD_Mic
FRMD8	0.256	0	AD_Mic
ABCA10	0.254	0	AD_Mic
BTN2A2	0.254	0	AD_Mic
F11R	0.254	0	AD_Mic
THOP1	0.254	0	AD_Mic
YIPF2	0.254	0	AD_Mic
ZNF703	0.254	0	AD_Mic
ZNF496	0.254	0	AD_Mic
WDR1	0.254	0	AD_Mic
POLR3E	0.252	0	AD_Mic
TUBB2A	0.252	0	AD_Mic
LPXN	0.252	0	AD_Mic
TSTD2	0.25	0	AD_Mic
RPS6KB1	0.25	0	AD_Mic
SIK3	0.248	0	AD_Mic
ZNF775	0.248	0	AD_Mic
EML6	0.248	0	AD_Mic
TDP2	0.248	0	AD_Mic
PPIL1	0.248	0	AD_Mic
PFKL	0.248	0	AD_Mic
SRD5A1	0.248	0	AD_Mic
TBC1D1	0.246	0	AD_Mic
ABHD8	0.246	0	AD_Mic
PLD2	0.244	0	AD_Mic
ACOX3	0.244	0	AD_Mic
HDAC10	0.244	0	AD_Mic
PSRC1	0.244	0	AD_Mic
PKDCC	0.244	0	AD_Mic
HSCB	0.242	0	AD_Mic
MFNG	0.242	0	AD_Mic
MXRA7	0.242	0	AD_Mic
FLVCR2	0.242	0	AD_Mic
PSMB6	0.242	0	AD_Mic
RAD51B	0.242	0	AD_Mic
B4GALT3	0.242	0	AD_Mic
PELP1	0.24	0	AD_Mic
APIP	0.24	0	AD_Mic
SLC25A23	0.24	0	AD_Mic
E4F1	0.236	0	AD_Mic
SMIM20	0.236	0	AD_Mic
TDP1	0.236	0	AD_Mic
SYTL3	0.236	0	AD_Mic
BLOC1S4	0.234	0	AD_Mic
GSE1	0.232	0	AD_Mic
FANCL	0.232	0	AD_Mic
KDM8	0.232	0	AD_Mic
C12orf66	0.23	0	AD_Mic
VMO1	0.23	0	AD_Mic
RAPGEF1	0.23	0	AD_Mic
HMGA1	0.23	0	AD_Mic
IRF8	0.23	0	AD_Mic
RAB13	0.23	0	AD_Mic
TMEM87B	0.23	0	AD_Mic
BMF	0.23	0	AD_Mic
UBALD1	0.228	0	AD_Mic
LYSMD4	0.228	0	AD_Mic
NSUN2	0.228	0	AD_Mic
REXO1	0.228	0	AD_Mic
TMED1	0.226	0	AD_Mic
RNF141	0.226	0	AD_Mic
PSMA3	0.226	0	AD_Mic
CC2D2A	0.226	0	AD_Mic
MCUR1	0.226	0	AD_Mic
PLEKHG2	0.226	0	AD_Mic
TGIF1	0.224	0	AD_Mic
ZNF689	0.222	0	AD_Mic
EVI5L	0.222	0	AD_Mic
DCTN1	0.222	0	AD_Mic
ATF5	0.222	0	AD_Mic
GMNN	0.222	0	AD_Mic
GPATCH4	0.222	0	AD_Mic
SMIM15	0.222	0	AD_Mic
DOT1L	0.222	0	AD_Mic
GTPBP3	0.222	0	AD_Mic
TTC8	0.22	0	AD_Mic
EFHB	0.22	0	AD_Mic
WRNIP1	0.22	0	AD_Mic
TSEN34	0.22	0	AD_Mic
RRAGA	0.218	0	AD_Mic
CISH	0.218	0	AD_Mic
IFIT5	0.218	0	AD_Mic
CSRNP1	0.218	0	AD_Mic
PTGER4	0.216	0	AD_Mic
SLC1A5	0.214	0	AD_Mic
GPNMB	0.212	0	AD_Mic
STK35	0.212	0	AD_Mic
SBNO2	0.212	0	AD_Mic
TK2	0.212	0	AD_Mic
CEP170	0.21	0	AD_Mic
STPG1	0.21	0	AD_Mic
ABCG1	0.21	0	AD_Mic
TOMM20	0.21	0	AD_Mic
HEMK1	0.208	0	AD_Mic
RELA	0.208	0	AD_Mic
STK17A	0.208	0	AD_Mic
IL12RB1	0.206	0	AD_Mic
SKP2	0.206	0	AD_Mic
MRPL18	0.204	0	AD_Mic
SMOX	0.204	0	AD_Mic
CRNKL1	0.202	0	AD_Mic
CIAPIN1	0.202	0	AD_Mic
BNIP3L	0.202	0	AD_Mic
SUPT3H	0.202	0	AD_Mic
MRFAP1L1	0.2	0	AD_Mic
PRKCD	0.2	0	AD_Mic
RBM48	0.2	0	AD_Mic
CITED2	0.198	0	AD_Mic
TIMM13	0.198	0	AD_Mic
KCTD9	0.198	0	AD_Mic
DOLPP1	0.198	0	AD_Mic
NAPG	0.198	0	AD_Mic
NSMCE2	0.196	0	AD_Mic
SKIL	0.196	0	AD_Mic
ZEB1	0.196	0	AD_Mic
DDX49	0.194	0	AD_Mic
AP3S2	0.192	0	AD_Mic
CDKN1C	0.192	0	AD_Mic
KDM4B	0.192	0	AD_Mic
ARHGAP18	0.192	0	AD_Mic
JTB	0.188	0	AD_Mic
SLAMF6	0.186	0	AD_Mic
GDI2	0.186	0	AD_Mic
IL16	0.186	0	AD_Mic
CPNE5	0.186	0	AD_Mic
RNFT2	0.186	0	AD_Mic
SHF	0.186	0	AD_Mic
SMC1B	0.184	0	AD_Mic
NFKBIA	0.184	0	AD_Mic
PPP2R5D	0.182	0	AD_Mic
NOD2	0.178	0	AD_Mic
RNASE6	0.176	0	AD_Mic
THNSL1	0.176	0	AD_Mic
CCDC142	0.176	0	AD_Mic
TRIM5	0.174	0	AD_Mic
BCL6	0.172	0	AD_Mic
PLEKHA8	0.17	0	AD_Mic
BEAN1	0.168	0	AD_Mic
SLC43A2	0.166	0	AD_Mic
WDR5	0.164	0	AD_Mic
ZNF79	0.164	0	AD_Mic
ADPRH	0.162	0	AD_Mic
TTC31	0.162	0	AD_Mic
STX5	0.16	0	AD_Mic
SNRPB2	0.158	0	AD_Mic
MVD	0.156	0	AD_Mic
SPATA5L1	0.156	0	AD_Mic
FHAD1	0.154	0	AD_Mic
LEPROTL1	0.154	0	AD_Mic
NAA20	0.154	0	AD_Mic
APBA3	0.15	0	AD_Mic
HMG20B	0.148	0	AD_Mic
SLC7A8	0.148	0	AD_Mic
LOXL3	0.146	0	AD_Mic
ZNF518B	0.146	0	AD_Mic
ZFPM1	0.144	0	AD_Mic
TMEM126B	0.142	0	AD_Mic
PLEKHA1	0.138	0	AD_Mic
BCAR3	0.136	0	AD_Mic
SP110	0.134	0	AD_Mic
PARL	0.134	0	AD_Mic
TTC21A	0.132	0	AD_Mic
CMC2	0.13	0	AD_Mic
MFSD10	0.128	0	AD_Mic
ATF3	0.128	0	AD_Mic
POLR1A	0.126	0	AD_Mic
TBC1D7	0.126	0	AD_Mic
BTN3A1	0.122	0	AD_Mic
MAPKAPK3	0.122	0	AD_Mic
ARMC2	0.12	0	AD_Mic
HS3ST1	0.12	0	AD_Mic
GGCX	0.116	0	AD_Mic
DCXR	0.116	0	AD_Mic
PLGRKT	0.11	0	AD_Mic
RRP1	0.11	0	AD_Mic
CD82	0.108	0	AD_Mic
ANKHD1-EIF4EBP3	0.108	0	AD_Mic
TADA2B	0.108	0	AD_Mic
CKAP2L	0.104	0	AD_Mic
SNX8	0.102	0	AD_Mic
DUSP6	0.1	0	AD_Mic
ITPKC	0.1	0	AD_Mic
ARPC5	0.098	0	AD_Mic
MEF2D	0.096	0	AD_Mic
SMU1	0.096	0	AD_Mic
MED11	0.092	0	AD_Mic
CRAT	0.09	0	AD_Mic
LRRC74A	0.09	0	AD_Mic
MAFK	0.09	0	AD_Mic
MCM5	0.088	0	AD_Mic
PNPLA6	0.084	0	AD_Mic
BOLA1	0.084	0	AD_Mic
CES2	0.082	0	AD_Mic
IER5	0.072	0	AD_Mic
SF3B4	0.07	0	AD_Mic
SLC12A4	0.048	0	AD_Mic
MTF1	0.996	0	Ctrl_Mic
RFX5	0.996	0	Ctrl_Mic
PBX1	0.996	0	Ctrl_Mic
NR4A2	0.996	0	Ctrl_Mic
NR2C2	0.996	0	Ctrl_Mic
MITF	0.996	0	Ctrl_Mic
TP63	0.996	0	Ctrl_Mic
REST	0.996	1	Ctrl_Mic
NFKB1	0.996	0	Ctrl_Mic
MEF2C	0.996	0	Ctrl_Mic
IRF1	0.996	0	Ctrl_Mic
RREB1	0.996	0	Ctrl_Mic
PBX2	0.996	0	Ctrl_Mic
RXRB	0.996	0	Ctrl_Mic
BACH2	0.996	0	Ctrl_Mic
PRDM1	0.996	0	Ctrl_Mic
FOXK1	0.996	0	Ctrl_Mic
SP4	0.996	0	Ctrl_Mic
PLAG1	0.996	0	Ctrl_Mic
HNF4G	0.996	0	Ctrl_Mic
MYC	0.996	0	Ctrl_Mic
HSF1	0.996	1	Ctrl_Mic
GLIS3	0.996	1	Ctrl_Mic
KLF9	0.996	0	Ctrl_Mic
KLF4	0.996	0	Ctrl_Mic
PBX3	0.996	0	Ctrl_Mic
IRF7	0.996	0	Ctrl_Mic
ZNF143	0.996	0	Ctrl_Mic
TEAD1	0.996	0	Ctrl_Mic
SPI1	0.996	1	Ctrl_Mic
PKNOX2	0.996	0	Ctrl_Mic
ETS1	0.996	0	Ctrl_Mic
TCF7L2	0.996	1	Ctrl_Mic
VDR	0.996	1	Ctrl_Mic
SP1	0.996	0	Ctrl_Mic
STAT2	0.996	0	Ctrl_Mic
ELF1	0.996	0	Ctrl_Mic
ESR2	0.996	1	Ctrl_Mic
MAX	0.996	0	Ctrl_Mic
BATF	0.996	0	Ctrl_Mic
RORA	0.996	0	Ctrl_Mic
ZNF263	0.996	0	Ctrl_Mic
CTCF	0.996	0	Ctrl_Mic
TP53	0.996	1	Ctrl_Mic
SREBF1	0.996	0	Ctrl_Mic
MAFG	0.996	0	Ctrl_Mic
ZNF24	0.996	0	Ctrl_Mic
NFATC2	0.996	0	Ctrl_Mic
ZBTB7A	0.996	0	Ctrl_Mic
JUNB	0.996	0	Ctrl_Mic
JUND	0.996	0	Ctrl_Mic
POU2F2	0.996	0	Ctrl_Mic
IRF3	0.996	0	Ctrl_Mic
NR1H2	0.996	0	Ctrl_Mic
MZF1	0.996	0	Ctrl_Mic
MAFF	0.996	0	Ctrl_Mic
ATF4	0.996	0	Ctrl_Mic
SREBF2	0.996	0	Ctrl_Mic
PKNOX1	0.996	0	Ctrl_Mic
TBX19	0.996	0	Ctrl_Mic
BATF3	0.996	0	Ctrl_Mic
PPARG	0.996	1	Ctrl_Mic
FOXP1	0.996	0	Ctrl_Mic
NR3C2	0.996	0	Ctrl_Mic
IRF2	0.996	1	Ctrl_Mic
IRF4	0.996	0	Ctrl_Mic
ESR1	0.996	1	Ctrl_Mic
ZNF282	0.996	0	Ctrl_Mic
EGR3	0.996	0	Ctrl_Mic
FOSL2	0.996	0	Ctrl_Mic
LEF1	0.996	0	Ctrl_Mic
ZNF354C	0.996	0	Ctrl_Mic
RARA	0.996	0	Ctrl_Mic
PROX1	0.996	0	Ctrl_Mic
ZBTB18	0.996	0	Ctrl_Mic
HSF2	0.996	0	Ctrl_Mic
NFKB2	0.996	0	Ctrl_Mic
TFDP1	0.996	0	Ctrl_Mic
E2F4	0.996	0	Ctrl_Mic
NFATC3	0.996	0	Ctrl_Mic
SP2	0.996	0	Ctrl_Mic
TCF3	0.996	1	Ctrl_Mic
IRF5	0.996	0	Ctrl_Mic
NFIL3	0.996	0	Ctrl_Mic
ESRRB	0.996	0	Ctrl_Mic
TCF7L1	0.996	0	Ctrl_Mic
NR2F1	0.996	0	Ctrl_Mic
ZNF384	0.996	0	Ctrl_Mic
TFAP4	0.996	0	Ctrl_Mic
ESRRA	0.996	0	Ctrl_Mic
FOSL1	0.996	0	Ctrl_Mic
ZBTB33	0.996	0	Ctrl_Mic
ZBTB7B	0.996	0	Ctrl_Mic
MXI1	0.996	0	Ctrl_Mic
SMAD2	0.996	0	Ctrl_Mic
SMAD4	0.996	0	Ctrl_Mic
CENPB	0.996	0	Ctrl_Mic
FOXP2	0.996	0	Ctrl_Mic
YY1	0.996	0	Ctrl_Mic
TBX21	0.996	0	Ctrl_Mic
FOXK2	0.996	0	Ctrl_Mic
HESX1	0.996	0	Ctrl_Mic
NR4A1	0.996	0	Ctrl_Mic
NFYB	0.996	0	Ctrl_Mic
TCF4	0.996	0	Ctrl_Mic
REL	0.996	0	Ctrl_Mic
SP3	0.996	0	Ctrl_Mic
NFE2L2	0.996	1	Ctrl_Mic
STAT3	0.996	0	Ctrl_Mic
HIC2	0.996	0	Ctrl_Mic
CREB1	0.996	1	Ctrl_Mic
FLI1	0.996	0	Ctrl_Mic
POU6F1	0.996	0	Ctrl_Mic
FOSB	0.996	0	Ctrl_Mic
NRL	0.996	0	Ctrl_Mic
NFIA	0.996	0	Ctrl_Mic
ELF4	0.996	0	Ctrl_Mic
ELK4	0.996	0	Ctrl_Mic
ETV1	0.996	0	Ctrl_Mic
ELK1	0.996	0	Ctrl_Mic
ERG	0.996	0	Ctrl_Mic
RUNX3	0.996	0	Ctrl_Mic
HSF4	0.996	0	Ctrl_Mic
TFEC	0.996	0	Ctrl_Mic
HIF1A	0.996	0	Ctrl_Mic
E2F6	0.996	0	Ctrl_Mic
NRF1	0.996	0	Ctrl_Mic
HINFP	0.996	0	Ctrl_Mic
MLX	0.996	0	Ctrl_Mic
CEBPG	0.996	0	Ctrl_Mic
SOX13	0.996	0	Ctrl_Mic
MGA	0.996	0	Ctrl_Mic
RELB	0.996	1	Ctrl_Mic
GABPA	0.996	1	Ctrl_Mic
POU6F2	0.996	0	Ctrl_Mic
HMBOX1	0.996	0	Ctrl_Mic
MEIS1	0.996	0	Ctrl_Mic
TFEB	0.996	1	Ctrl_Mic
MLXIPL	0.996	0	Ctrl_Mic
TFE3	0.996	0	Ctrl_Mic
DBP	0.996	0	Ctrl_Mic
ARNT	0.996	0	Ctrl_Mic
BHLHE40	0.996	0	Ctrl_Mic
OLIG1	0.996	0	Ctrl_Mic
POU2F1	0.996	0	Ctrl_Mic
HLF	0.996	0	Ctrl_Mic
CEBPA	0.996	0	Ctrl_Mic
RORB	0.996	0	Ctrl_Mic
MYBL1	0.996	0	Ctrl_Mic
MNT	0.996	0	Ctrl_Mic
NEUROD2	0.996	0	Ctrl_Mic
ETV5	0.996	0	Ctrl_Mic
ETV4	0.996	0	Ctrl_Mic
CEBPD	0.996	0	Ctrl_Mic
GLI2	0.996	0	Ctrl_Mic
NKX6-2	0.996	0	Ctrl_Mic
HOXB2	0.996	0	Ctrl_Mic
CLOCK	0.996	1	Ctrl_Mic
CUX1	0.996	1	Ctrl_Mic
SHOX	0.996	0	Ctrl_Mic
CUX2	0.996	0	Ctrl_Mic
TFCP2	0.996	0	Ctrl_Mic
VENTX	0.996	0	Ctrl_Mic
GMEB2	0.996	0	Ctrl_Mic
NPTX1	0.908	0	Ctrl_Mic
RUNDC3A	0.88	0	Ctrl_Mic
CALM1	0.872	1	Ctrl_Mic
TLN2	0.862	1	Ctrl_Mic
HSP90AA1	0.856	1	Ctrl_Mic
ITM2B	0.856	1	Ctrl_Mic
NFIC	0.854	1	Ctrl_Mic
TNFRSF1B	0.854	1	Ctrl_Mic
ELMO1	0.854	1	Ctrl_Mic
CDKAL1	0.852	1	Ctrl_Mic
HSPB1	0.85	1	Ctrl_Mic
NR3C1	0.84	1	Ctrl_Mic
APLP2	0.84	1	Ctrl_Mic
DCTN4	0.84	1	Ctrl_Mic
NPC1	0.838	1	Ctrl_Mic
CLEC16A	0.836	1	Ctrl_Mic
ADAM9	0.836	1	Ctrl_Mic
BIN1	0.834	1	Ctrl_Mic
TREM2	0.83	1	Ctrl_Mic
ST6GAL1	0.83	1	Ctrl_Mic
CD68	0.83	1	Ctrl_Mic
KHDRBS1	0.828	1	Ctrl_Mic
IL10	0.828	1	Ctrl_Mic
DPYSL2	0.826	1	Ctrl_Mic
MPZL1	0.826	1	Ctrl_Mic
GRN	0.824	1	Ctrl_Mic
ACTB	0.824	1	Ctrl_Mic
SORL1	0.824	1	Ctrl_Mic
TFAM	0.824	1	Ctrl_Mic
C3	0.822	1	Ctrl_Mic
FRMD4A	0.818	1	Ctrl_Mic
PRKCA	0.818	1	Ctrl_Mic
PRKCB	0.818	1	Ctrl_Mic
AFF1	0.816	1	Ctrl_Mic
SORT1	0.812	1	Ctrl_Mic
PDCD1LG2	0.812	1	Ctrl_Mic
CD14	0.812	1	Ctrl_Mic
SGK1	0.806	1	Ctrl_Mic
IGF1R	0.804	1	Ctrl_Mic
SOAT1	0.804	1	Ctrl_Mic
KAT8	0.804	1	Ctrl_Mic
IKBKB	0.802	1	Ctrl_Mic
IL1B	0.8	1	Ctrl_Mic
ABCA8	0.796	1	Ctrl_Mic
CX3CL1	0.796	1	Ctrl_Mic
CDK5R1	0.796	1	Ctrl_Mic
GAB2	0.796	1	Ctrl_Mic
IL6R	0.792	1	Ctrl_Mic
C9orf72	0.79	1	Ctrl_Mic
BCKDK	0.786	1	Ctrl_Mic
ABCA1	0.786	1	Ctrl_Mic
RAC1	0.784	1	Ctrl_Mic
CSF1R	0.782	1	Ctrl_Mic
HLA-DRB5	0.782	1	Ctrl_Mic
ABI3	0.78	1	Ctrl_Mic
SPPL2A	0.78	1	Ctrl_Mic
PPARA	0.772	1	Ctrl_Mic
PLCG2	0.768	1	Ctrl_Mic
ARHGAP20	0.768	1	Ctrl_Mic
VLDLR	0.768	1	Ctrl_Mic
ABCA7	0.766	1	Ctrl_Mic
CDK5	0.748	1	Ctrl_Mic
IL1A	0.738	1	Ctrl_Mic
CCR5	0.732	1	Ctrl_Mic
VEGFA	0.732	1	Ctrl_Mic
SLC1A2	0.726	1	Ctrl_Mic
CHRNB1	0.702	0	Ctrl_Mic
DEF6	0.692	0	Ctrl_Mic
LPP	0.684	0	Ctrl_Mic
CCDC85B	0.662	0	Ctrl_Mic
DOCK8	0.642	0	Ctrl_Mic
NNAT	0.638	0	Ctrl_Mic
RAD51B	0.632	0	Ctrl_Mic
RAPGEF1	0.62	0	Ctrl_Mic
MBNL1	0.62	0	Ctrl_Mic
NIPBL	0.616	0	Ctrl_Mic
SP100	0.616	0	Ctrl_Mic
MAP4K4	0.616	0	Ctrl_Mic
AOAH	0.612	0	Ctrl_Mic
CFAP57	0.61	0	Ctrl_Mic
PELI1	0.61	0	Ctrl_Mic
GNAS	0.608	0	Ctrl_Mic
NCOA3	0.608	0	Ctrl_Mic
PLEKHA2	0.606	0	Ctrl_Mic
RUNX1	0.604	0	Ctrl_Mic
GNGT2	0.604	0	Ctrl_Mic
LPCAT2	0.604	0	Ctrl_Mic
SGMS1	0.602	0	Ctrl_Mic
RTN4	0.6	0	Ctrl_Mic
GRB2	0.598	0	Ctrl_Mic
AXL	0.598	0	Ctrl_Mic
BEST1	0.598	0	Ctrl_Mic
CAPZB	0.598	0	Ctrl_Mic
QKI	0.598	0	Ctrl_Mic
FAM118A	0.596	0	Ctrl_Mic
RAP2B	0.596	0	Ctrl_Mic
ATXN1	0.596	0	Ctrl_Mic
TRIO	0.596	0	Ctrl_Mic
LPAR6	0.594	0	Ctrl_Mic
WDR70	0.594	0	Ctrl_Mic
MAML3	0.594	0	Ctrl_Mic
CFLAR	0.594	0	Ctrl_Mic
TOMM20	0.594	0	Ctrl_Mic
RBM47	0.592	0	Ctrl_Mic
SYTL3	0.592	0	Ctrl_Mic
CMIP	0.59	0	Ctrl_Mic
SLC9A9	0.588	0	Ctrl_Mic
RNF216	0.588	0	Ctrl_Mic
MAML2	0.588	0	Ctrl_Mic
PDS5A	0.586	0	Ctrl_Mic
UBL3	0.586	0	Ctrl_Mic
FRMD4B	0.584	0	Ctrl_Mic
RGL1	0.584	0	Ctrl_Mic
ADCY7	0.582	0	Ctrl_Mic
ERC2	0.582	0	Ctrl_Mic
FAM126B	0.582	0	Ctrl_Mic
ANKRD11	0.582	0	Ctrl_Mic
LAP3	0.582	0	Ctrl_Mic
IKZF1	0.58	0	Ctrl_Mic
CX3CR1	0.58	0	Ctrl_Mic
ETV6	0.58	0	Ctrl_Mic
PHF20	0.58	0	Ctrl_Mic
GALNT10	0.58	0	Ctrl_Mic
SRGAP1	0.58	0	Ctrl_Mic
ST3GAL1	0.58	0	Ctrl_Mic
NUFIP2	0.578	0	Ctrl_Mic
NLGN2	0.578	0	Ctrl_Mic
SRGAP3	0.578	0	Ctrl_Mic
DSCAM	0.576	0	Ctrl_Mic
KCNMA1	0.576	0	Ctrl_Mic
FBXW7	0.576	0	Ctrl_Mic
UVRAG	0.576	0	Ctrl_Mic
RIC8A	0.574	0	Ctrl_Mic
ZFP36L2	0.574	0	Ctrl_Mic
CPEB4	0.574	0	Ctrl_Mic
ARPC5L	0.574	0	Ctrl_Mic
ANXA4	0.572	0	Ctrl_Mic
LONP2	0.572	0	Ctrl_Mic
SMCHD1	0.57	0	Ctrl_Mic
GLUL	0.57	0	Ctrl_Mic
MAT2A	0.57	0	Ctrl_Mic
SBF2	0.57	0	Ctrl_Mic
ANKRD12	0.568	0	Ctrl_Mic
FANCL	0.568	0	Ctrl_Mic
RUNX2	0.568	0	Ctrl_Mic
RBM39	0.568	0	Ctrl_Mic
PUM3	0.568	0	Ctrl_Mic
TMEM65	0.566	0	Ctrl_Mic
EGLN1	0.566	0	Ctrl_Mic
PTPRC	0.566	0	Ctrl_Mic
GCC2	0.566	0	Ctrl_Mic
SYT17	0.564	0	Ctrl_Mic
PTAFR	0.564	0	Ctrl_Mic
RGS12	0.564	0	Ctrl_Mic
FMN1	0.562	0	Ctrl_Mic
SKI	0.562	0	Ctrl_Mic
CHD9	0.562	0	Ctrl_Mic
RAB33B	0.562	0	Ctrl_Mic
LPIN2	0.562	0	Ctrl_Mic
SERINC5	0.56	0	Ctrl_Mic
ANKRD44	0.56	0	Ctrl_Mic
CCP110	0.56	0	Ctrl_Mic
ZEB2	0.56	0	Ctrl_Mic
WASF2	0.558	0	Ctrl_Mic
CDK6	0.558	0	Ctrl_Mic
WDR7	0.558	0	Ctrl_Mic
PGPEP1	0.558	0	Ctrl_Mic
RPL18	0.558	0	Ctrl_Mic
TNRC18	0.558	0	Ctrl_Mic
COPS2	0.558	0	Ctrl_Mic
FOS	0.556	0	Ctrl_Mic
MRPS10	0.556	0	Ctrl_Mic
RALGAPA2	0.556	0	Ctrl_Mic
FMNL3	0.556	0	Ctrl_Mic
NEK7	0.554	0	Ctrl_Mic
FGD2	0.554	0	Ctrl_Mic
B4GALT1	0.554	0	Ctrl_Mic
CCAR2	0.554	0	Ctrl_Mic
IRS2	0.554	0	Ctrl_Mic
CREM	0.552	0	Ctrl_Mic
SPNS3	0.552	0	Ctrl_Mic
AAK1	0.552	0	Ctrl_Mic
RIN2	0.552	0	Ctrl_Mic
DIP2B	0.552	0	Ctrl_Mic
CARD11	0.552	0	Ctrl_Mic
PAPLN	0.552	0	Ctrl_Mic
FARS2	0.55	0	Ctrl_Mic
PADI2	0.55	0	Ctrl_Mic
HSPA8	0.55	0	Ctrl_Mic
PTPRJ	0.55	0	Ctrl_Mic
FNDC3B	0.55	0	Ctrl_Mic
HS3ST4	0.55	0	Ctrl_Mic
RICTOR	0.548	0	Ctrl_Mic
GALK2	0.548	0	Ctrl_Mic
TIAM1	0.548	0	Ctrl_Mic
MTSS1	0.548	0	Ctrl_Mic
PLOD1	0.546	0	Ctrl_Mic
LGMN	0.546	0	Ctrl_Mic
RNF4	0.546	0	Ctrl_Mic
EPS8	0.544	0	Ctrl_Mic
RPL15	0.544	0	Ctrl_Mic
BTG2	0.544	0	Ctrl_Mic
ARID5B	0.544	0	Ctrl_Mic
ERI1	0.544	0	Ctrl_Mic
JAK2	0.542	0	Ctrl_Mic
PTMA	0.542	0	Ctrl_Mic
U2AF1	0.542	0	Ctrl_Mic
LDLRAD4	0.542	0	Ctrl_Mic
TMEM156	0.542	0	Ctrl_Mic
JRKL	0.542	0	Ctrl_Mic
MOB3A	0.54	0	Ctrl_Mic
CTSZ	0.54	0	Ctrl_Mic
KCNQ3	0.54	0	Ctrl_Mic
TRAPPC11	0.54	0	Ctrl_Mic
PRELID3A	0.538	0	Ctrl_Mic
DUSP1	0.538	0	Ctrl_Mic
ETV3	0.538	0	Ctrl_Mic
WDFY3	0.538	0	Ctrl_Mic
PRPF38B	0.538	0	Ctrl_Mic
SLC4A7	0.538	0	Ctrl_Mic
FBXL5	0.536	0	Ctrl_Mic
PDE3B	0.536	0	Ctrl_Mic
VTA1	0.536	0	Ctrl_Mic
PPIL1	0.536	0	Ctrl_Mic
TGFBR2	0.536	0	Ctrl_Mic
CD83	0.536	0	Ctrl_Mic
MYCBP2	0.534	0	Ctrl_Mic
TBC1D1	0.534	0	Ctrl_Mic
DCXR	0.534	0	Ctrl_Mic
PFKFB3	0.534	0	Ctrl_Mic
PIK3R1	0.534	0	Ctrl_Mic
VRK2	0.534	0	Ctrl_Mic
XBP1	0.534	0	Ctrl_Mic
STK17A	0.534	0	Ctrl_Mic
ARHGAP25	0.534	0	Ctrl_Mic
PLXNC1	0.532	0	Ctrl_Mic
ETS2	0.532	0	Ctrl_Mic
CHSY1	0.532	0	Ctrl_Mic
IFNAR2	0.532	0	Ctrl_Mic
CPVL	0.532	0	Ctrl_Mic
CHD7	0.532	0	Ctrl_Mic
SUPT3H	0.532	0	Ctrl_Mic
NAV2	0.532	0	Ctrl_Mic
FDPS	0.53	0	Ctrl_Mic
NEDD9	0.53	0	Ctrl_Mic
TBC1D14	0.53	0	Ctrl_Mic
YIPF2	0.53	0	Ctrl_Mic
FOXN3	0.528	0	Ctrl_Mic
SWAP70	0.528	0	Ctrl_Mic
MED13L	0.528	0	Ctrl_Mic
MYO9B	0.528	0	Ctrl_Mic
ATXN7	0.528	0	Ctrl_Mic
CLIP2	0.528	0	Ctrl_Mic
MFSD2A	0.528	0	Ctrl_Mic
MERTK	0.526	0	Ctrl_Mic
TMED1	0.526	0	Ctrl_Mic
CSNK1A1	0.526	0	Ctrl_Mic
VASH1	0.526	0	Ctrl_Mic
RPL10A	0.526	0	Ctrl_Mic
PDE4B	0.526	0	Ctrl_Mic
APPL2	0.526	0	Ctrl_Mic
KIAA0232	0.526	0	Ctrl_Mic
FHIT	0.524	0	Ctrl_Mic
FKBP5	0.524	0	Ctrl_Mic
GCNT2	0.524	0	Ctrl_Mic
NPAS1	0.524	0	Ctrl_Mic
UBA52	0.524	0	Ctrl_Mic
STARD13	0.524	0	Ctrl_Mic
WDR20	0.524	0	Ctrl_Mic
HERPUD1	0.524	0	Ctrl_Mic
SLC23A2	0.524	0	Ctrl_Mic
ZNRF2	0.522	0	Ctrl_Mic
SIK3	0.522	0	Ctrl_Mic
RBPJ	0.522	0	Ctrl_Mic
TCF12	0.522	0	Ctrl_Mic
TUBB2A	0.522	0	Ctrl_Mic
NUAK1	0.522	0	Ctrl_Mic
RPL35	0.52	0	Ctrl_Mic
DAGLB	0.52	0	Ctrl_Mic
IFNGR1	0.52	0	Ctrl_Mic
MBOAT7	0.52	0	Ctrl_Mic
ARID1A	0.52	0	Ctrl_Mic
RCSD1	0.52	0	Ctrl_Mic
ITPR2	0.518	0	Ctrl_Mic
ZNF710	0.518	0	Ctrl_Mic
ATP1B1	0.518	0	Ctrl_Mic
SEC14L1	0.518	0	Ctrl_Mic
SMURF2	0.518	0	Ctrl_Mic
SLC1A3	0.518	0	Ctrl_Mic
C6orf62	0.518	0	Ctrl_Mic
FCHSD2	0.518	0	Ctrl_Mic
ARFGEF2	0.516	0	Ctrl_Mic
SAMD4A	0.516	0	Ctrl_Mic
SESN1	0.516	0	Ctrl_Mic
IFI16	0.516	0	Ctrl_Mic
RHOA	0.516	0	Ctrl_Mic
SYNDIG1	0.516	0	Ctrl_Mic
GAS7	0.516	0	Ctrl_Mic
SP140	0.514	0	Ctrl_Mic
CTNND1	0.514	0	Ctrl_Mic
IER5L	0.514	0	Ctrl_Mic
SFMBT2	0.514	0	Ctrl_Mic
SRP14	0.514	0	Ctrl_Mic
SLC38A1	0.514	0	Ctrl_Mic
LHFPL2	0.512	0	Ctrl_Mic
KCTD12	0.512	0	Ctrl_Mic
[truncated: 1,054 more rows]

## Sheet: Oli
Gene	probability	prior	Network
TP73	0.956	0	AD_Oli
JUN	0.956	0	AD_Oli
RXRG	0.956	0	AD_Oli
FOSL2	0.956	0	AD_Oli
TCF7L1	0.956	0	AD_Oli
STAT1	0.956	0	AD_Oli
PPARG	0.956	1	AD_Oli
NR2C2	0.956	0	AD_Oli
REST	0.956	1	AD_Oli
MEF2C	0.956	0	AD_Oli
IRF1	0.956	0	AD_Oli
EGR1	0.956	0	AD_Oli
NR3C1	0.956	1	AD_Oli
RREB1	0.956	0	AD_Oli
ID4	0.956	0	AD_Oli
NFYA	0.956	0	AD_Oli
SRF	0.956	0	AD_Oli
RUNX2	0.956	0	AD_Oli
ESR1	0.956	1	AD_Oli
MAFK	0.956	0	AD_Oli
SP4	0.956	0	AD_Oli
NRF1	0.956	0	AD_Oli
EGR3	0.956	0	AD_Oli
PLAG1	0.956	0	AD_Oli
HSF1	0.956	1	AD_Oli
PAX5	0.956	0	AD_Oli
RORB	0.956	0	AD_Oli
RXRA	0.956	0	AD_Oli
SPI1	0.956	1	AD_Oli
PKNOX2	0.956	0	AD_Oli
TCF7L2	0.956	1	AD_Oli
ZNF384	0.956	0	AD_Oli
VDR	0.956	1	AD_Oli
SP1	0.956	0	AD_Oli
NR1H4	0.956	0	AD_Oli
SPIC	0.956	0	AD_Oli
ESR2	0.956	1	AD_Oli
MAX	0.956	0	AD_Oli
ONECUT1	0.956	0	AD_Oli
RORA	0.956	0	AD_Oli
ZNF263	0.956	0	AD_Oli
CTCF	0.956	0	AD_Oli
MAF	0.956	0	AD_Oli
HNF1B	0.956	0	AD_Oli
RARA	0.956	0	AD_Oli
SP2	0.956	0	AD_Oli
ZNF24	0.956	0	AD_Oli
ONECUT2	0.956	0	AD_Oli
INSM1	0.956	0	AD_Oli
CTCFL	0.956	0	AD_Oli
TCF3	0.956	1	AD_Oli
USF2	0.956	0	AD_Oli
POU2F2	0.956	0	AD_Oli
IRF3	0.956	0	AD_Oli
NR1H2	0.956	0	AD_Oli
MZF1	0.956	0	AD_Oli
PKNOX1	0.956	0	AD_Oli
MTF1	0.956	0	AD_Oli
GLIS1	0.956	0	AD_Oli
RFX5	0.956	0	AD_Oli
ZIC1	0.956	0	AD_Oli
IRF2	0.956	1	AD_Oli
BACH2	0.956	0	AD_Oli
PRDM1	0.956	0	AD_Oli
HSF2	0.956	0	AD_Oli
GATA1	0.956	1	AD_Oli
HNF4G	0.956	0	AD_Oli
SCRT1	0.956	0	AD_Oli
RFX3	0.956	0	AD_Oli
GLIS3	0.956	1	AD_Oli
ZNF143	0.956	0	AD_Oli
NFYB	0.956	0	AD_Oli
FOS	0.956	0	AD_Oli
YY1	0.956	0	AD_Oli
SMAD3	0.956	0	AD_Oli
MAFG	0.956	0	AD_Oli
SMAD2	0.956	0	AD_Oli
SMAD4	0.956	0	AD_Oli
CENPB	0.956	0	AD_Oli
HNF4A	0.956	0	AD_Oli
JUND	0.956	0	AD_Oli
MAFF	0.956	0	AD_Oli
ATF4	0.956	0	AD_Oli
POU3F1	0.956	0	AD_Oli
POU2F1	0.956	0	AD_Oli
SOX4	0.956	0	AD_Oli
ZNF282	0.956	0	AD_Oli
ZBTB33	0.956	0	AD_Oli
IRF7	0.956	0	AD_Oli
STAT2	0.956	0	AD_Oli
SOX21	0.956	0	AD_Oli
MEIS2	0.956	0	AD_Oli
TP53	0.956	1	AD_Oli
PAX7	0.956	0	AD_Oli
ZBTB7B	0.956	0	AD_Oli
BATF3	0.956	0	AD_Oli
PAX3	0.956	0	AD_Oli
TP63	0.956	0	AD_Oli
NR2F1	0.956	0	AD_Oli
EBF1	0.956	0	AD_Oli
IRF4	0.956	0	AD_Oli
RXRB	0.956	0	AD_Oli
TBX20	0.956	0	AD_Oli
TFEC	0.956	0	AD_Oli
EHF	0.956	0	AD_Oli
ZEB1	0.956	0	AD_Oli
NFKB2	0.956	0	AD_Oli
RFX4	0.956	0	AD_Oli
JDP2	0.956	0	AD_Oli
GLIS2	0.956	0	AD_Oli
SREBF1	0.956	0	AD_Oli
CEBPB	0.956	0	AD_Oli
NFATC2	0.956	0	AD_Oli
RFX2	0.956	0	AD_Oli
SREBF2	0.956	0	AD_Oli
PPARA	0.956	1	AD_Oli
RUNX1	0.956	0	AD_Oli
NHLH1	0.956	0	AD_Oli
NR4A2	0.956	0	AD_Oli
ZNF354C	0.956	0	AD_Oli
ESRRA	0.956	0	AD_Oli
MEF2D	0.956	0	AD_Oli
TBX19	0.956	0	AD_Oli
GRHL1	0.956	0	AD_Oli
NR3C2	0.956	0	AD_Oli
POU3F2	0.956	0	AD_Oli
GRHL2	0.956	0	AD_Oli
HNF1A	0.956	0	AD_Oli
ELF1	0.956	0	AD_Oli
MEF2A	0.956	0	AD_Oli
E2F3	0.956	0	AD_Oli
PBX2	0.956	0	AD_Oli
KLF9	0.956	0	AD_Oli
MYBL2	0.956	0	AD_Oli
ETV2	0.956	0	AD_Oli
E2F6	0.956	0	AD_Oli
MEIS1	0.956	0	AD_Oli
SP3	0.956	0	AD_Oli
ZIC4	0.956	0	AD_Oli
FOXP2	0.956	0	AD_Oli
AR	0.956	0	AD_Oli
THAP1	0.956	0	AD_Oli
TEAD1	0.956	0	AD_Oli
CREB3L1	0.956	0	AD_Oli
RELA	0.956	0	AD_Oli
HINFP	0.956	0	AD_Oli
GATA3	0.956	0	AD_Oli
KLF5	0.956	0	AD_Oli
NRL	0.956	0	AD_Oli
TBX21	0.956	0	AD_Oli
FOXK2	0.956	0	AD_Oli
KLF16	0.956	0	AD_Oli
RELB	0.956	1	AD_Oli
HIC2	0.956	0	AD_Oli
NFE2L2	0.956	1	AD_Oli
IRF5	0.956	0	AD_Oli
ETS1	0.956	0	AD_Oli
ESRRB	0.956	0	AD_Oli
GATA6	0.956	0	AD_Oli
JUNB	0.956	0	AD_Oli
POU6F2	0.956	0	AD_Oli
FLI1	0.956	0	AD_Oli
FOXB1	0.956	0	AD_Oli
E2F4	0.956	0	AD_Oli
PRRX1	0.956	0	AD_Oli
TEAD3	0.956	0	AD_Oli
CEBPD	0.956	0	AD_Oli
CREB3	0.956	0	AD_Oli
NR4A1	0.956	0	AD_Oli
MLX	0.956	0	AD_Oli
SOX15	0.956	0	AD_Oli
DUXA	0.956	0	AD_Oli
GCM2	0.956	0	AD_Oli
CREB1	0.956	1	AD_Oli
ELF5	0.956	0	AD_Oli
TBX15	0.956	0	AD_Oli
USF1	0.956	0	AD_Oli
MXI1	0.956	0	AD_Oli
TBX5	0.956	0	AD_Oli
MGA	0.956	0	AD_Oli
E2F1	0.956	0	AD_Oli
MEIS3	0.956	0	AD_Oli
GABPA	0.956	1	AD_Oli
REL	0.956	0	AD_Oli
XBP1	0.956	0	AD_Oli
HMBOX1	0.956	0	AD_Oli
STAT3	0.956	0	AD_Oli
ZNF740	0.956	0	AD_Oli
OLIG1	0.956	0	AD_Oli
HESX1	0.956	0	AD_Oli
POU5F1	0.956	0	AD_Oli
ELK1	0.956	0	AD_Oli
ELF4	0.956	0	AD_Oli
NFIL3	0.956	0	AD_Oli
BATF	0.956	0	AD_Oli
TEF	0.956	0	AD_Oli
HIF1A	0.956	0	AD_Oli
FOXO6	0.956	0	AD_Oli
TFE3	0.956	0	AD_Oli
FOXO4	0.956	0	AD_Oli
FOXG1	0.956	0	AD_Oli
ETV5	0.956	0	AD_Oli
ETV1	0.956	0	AD_Oli
NFATC3	0.956	0	AD_Oli
ETV4	0.956	0	AD_Oli
MNX1	0.956	0	AD_Oli
NEUROD2	0.956	0	AD_Oli
SOX13	0.956	0	AD_Oli
SOX9	0.956	0	AD_Oli
ZBTB7C	0.956	0	AD_Oli
NOTO	0.956	0	AD_Oli
GLI2	0.956	0	AD_Oli
MYBL1	0.956	0	AD_Oli
DBP	0.956	0	AD_Oli
ETV3	0.956	0	AD_Oli
VAX2	0.956	0	AD_Oli
MSX1	0.956	0	AD_Oli
TFCP2	0.956	0	AD_Oli
EN2	0.956	0	AD_Oli
FOXP3	0.956	0	AD_Oli
BHLHE40	0.956	0	AD_Oli
MLXIPL	0.956	0	AD_Oli
TEAD4	0.956	0	AD_Oli
VSX1	0.956	0	AD_Oli
TFDP1	0.956	0	AD_Oli
CLOCK	0.956	1	AD_Oli
HEY1	0.956	0	AD_Oli
MNT	0.956	0	AD_Oli
ERG	0.956	0	AD_Oli
EMX1	0.956	0	AD_Oli
LHX2	0.956	0	AD_Oli
VSX2	0.956	0	AD_Oli
MYB	0.956	0	AD_Oli
MEOX2	0.956	0	AD_Oli
HLF	0.956	0	AD_Oli
CUX1	0.956	1	AD_Oli
CUX2	0.956	0	AD_Oli
MEOX1	0.956	0	AD_Oli
LHX6	0.956	0	AD_Oli
NKX6-2	0.956	0	AD_Oli
POU6F1	0.956	0	AD_Oli
LMX1B	0.956	0	AD_Oli
SHOX	0.956	0	AD_Oli
ELK3	0.956	0	AD_Oli
CEBPG	0.956	0	AD_Oli
ARNT	0.956	0	AD_Oli
GMEB2	0.956	0	AD_Oli
DPT	0.948	0	AD_Oli
NHLRC1	0.91	0	AD_Oli
DPYSL2	0.9	1	AD_Oli
NRN1L	0.874	0	AD_Oli
SORT1	0.872	1	AD_Oli
IL12A	0.87	1	AD_Oli
UNC5C	0.864	1	AD_Oli
ARAP2	0.862	1	AD_Oli
DST	0.862	1	AD_Oli
GAB2	0.858	1	AD_Oli
FBXL7	0.856	1	AD_Oli
FYN	0.856	1	AD_Oli
TF	0.856	1	AD_Oli
MT3	0.848	1	AD_Oli
DSCAML1	0.848	1	AD_Oli
SGK1	0.848	1	AD_Oli
CENPM	0.848	0	AD_Oli
BIN1	0.846	1	AD_Oli
APP	0.846	1	AD_Oli
L3MBTL4	0.846	1	AD_Oli
MOBP	0.844	1	AD_Oli
PTPRA	0.844	1	AD_Oli
RTN3	0.84	1	AD_Oli
TRPC4AP	0.84	1	AD_Oli
SPON1	0.836	1	AD_Oli
CAPG	0.832	0	AD_Oli
SH3RF1	0.828	1	AD_Oli
ELMO1	0.824	1	AD_Oli
COLGALT2	0.822	1	AD_Oli
DAPK2	0.816	1	AD_Oli
UCHL1	0.816	1	AD_Oli
CALM1	0.816	1	AD_Oli
SLC17A6	0.814	0	AD_Oli
ACTB	0.812	1	AD_Oli
INSR	0.81	1	AD_Oli
MSI1	0.796	0	AD_Oli
GDNF	0.794	1	AD_Oli
NAPSA	0.794	0	AD_Oli
SNX9	0.79	1	AD_Oli
SGK3	0.786	1	AD_Oli
TFEB	0.786	1	AD_Oli
IQCK	0.784	1	AD_Oli
AHSA1	0.772	1	AD_Oli
NFIC	0.772	1	AD_Oli
MTAP	0.77	0	AD_Oli
VCP	0.766	1	AD_Oli
ABCA1	0.764	1	AD_Oli
APBB1	0.764	1	AD_Oli
TIGD3	0.76	0	AD_Oli
PHYHD1	0.756	0	AD_Oli
CLASRP	0.754	1	AD_Oli
NCAPG	0.748	0	AD_Oli
APH1B	0.744	1	AD_Oli
AFF1	0.74	1	AD_Oli
EIF2S1	0.738	1	AD_Oli
PET117	0.734	0	AD_Oli
LIX1	0.732	0	AD_Oli
FBXL22	0.714	0	AD_Oli
TMEM200C	0.712	0	AD_Oli
PLPP4	0.706	1	AD_Oli
DDX47	0.706	0	AD_Oli
PODXL	0.706	0	AD_Oli
PCDH12	0.702	0	AD_Oli
NYAP1	0.696	0	AD_Oli
SERINC2	0.694	0	AD_Oli
VAX1	0.684	0	AD_Oli
PRUNE2	0.684	0	AD_Oli
BHLHE22	0.684	0	AD_Oli
ERBB4	0.668	0	AD_Oli
MAP4K5	0.664	0	AD_Oli
NCAM1	0.664	0	AD_Oli
SNAI1	0.664	0	AD_Oli
TROAP	0.66	0	AD_Oli
KIF1B	0.66	0	AD_Oli
KNOP1	0.658	0	AD_Oli
RERE	0.658	0	AD_Oli
FRMD4B	0.656	0	AD_Oli
DOCK5	0.656	0	AD_Oli
EDIL3	0.654	0	AD_Oli
GPR19	0.654	0	AD_Oli
IER5L	0.652	0	AD_Oli
CNTFR	0.646	0	AD_Oli
SHTN1	0.646	0	AD_Oli
RHBDF1	0.646	0	AD_Oli
LDLRAD3	0.64	0	AD_Oli
SLC44A1	0.638	0	AD_Oli
ATP8A1	0.634	0	AD_Oli
PFN2	0.634	0	AD_Oli
TXNDC5	0.634	0	AD_Oli
PMP22	0.632	0	AD_Oli
FA2H	0.632	0	AD_Oli
SLC25A10	0.63	0	AD_Oli
IFNLR1	0.63	0	AD_Oli
PHLPP1	0.63	0	AD_Oli
KIF17	0.63	0	AD_Oli
ZBTB20	0.626	0	AD_Oli
PSAP	0.624	0	AD_Oli
ARHGAP21	0.62	0	AD_Oli
ROBO1	0.62	0	AD_Oli
ZFP36L1	0.62	0	AD_Oli
SLC24A2	0.618	0	AD_Oli
TOM1L2	0.616	0	AD_Oli
TMEM144	0.616	0	AD_Oli
PTPRK	0.614	0	AD_Oli
FAM107B	0.614	0	AD_Oli
KIRREL3	0.614	0	AD_Oli
CDK19	0.612	0	AD_Oli
SIK3	0.612	0	AD_Oli
SAMD5	0.612	0	AD_Oli
LSAMP	0.612	0	AD_Oli
HSPA2	0.61	0	AD_Oli
CSRP1	0.606	0	AD_Oli
GLUL	0.606	0	AD_Oli
NT5DC2	0.606	0	AD_Oli
COBL	0.604	0	AD_Oli
HIPK2	0.604	0	AD_Oli
BMP6	0.604	0	AD_Oli
NIPBL	0.602	0	AD_Oli
PDE1C	0.602	0	AD_Oli
FCHSD2	0.602	0	AD_Oli
DIP2B	0.6	0	AD_Oli
PTPRJ	0.6	0	AD_Oli
QDPR	0.6	0	AD_Oli
TCF4	0.596	0	AD_Oli
NAV2	0.596	0	AD_Oli
MVB12B	0.596	0	AD_Oli
ZSWIM6	0.594	0	AD_Oli
KLHL32	0.592	0	AD_Oli
CADM2	0.592	0	AD_Oli
GPRC5B	0.592	0	AD_Oli
CRTAM	0.592	0	AD_Oli
ANKRD12	0.59	0	AD_Oli
FTH1	0.59	0	AD_Oli
ATP1B1	0.59	0	AD_Oli
ATXN1	0.59	0	AD_Oli
CREB5	0.59	0	AD_Oli
NFIA	0.588	0	AD_Oli
ENOX1	0.588	0	AD_Oli
RPL23A	0.588	0	AD_Oli
AKR1D1	0.588	0	AD_Oli
FRMD5	0.588	0	AD_Oli
SLCO3A1	0.586	0	AD_Oli
RALGDS	0.582	0	AD_Oli
TSC22D4	0.582	0	AD_Oli
FGFR2	0.58	0	AD_Oli
RBPJ	0.58	0	AD_Oli
CLRN2	0.58	0	AD_Oli
LPAR1	0.578	0	AD_Oli
FRYL	0.578	0	AD_Oli
MT1A	0.578	0	AD_Oli
SSH2	0.578	0	AD_Oli
CDH20	0.576	0	AD_Oli
PIP4K2A	0.576	0	AD_Oli
SLC22A23	0.576	0	AD_Oli
CBR1	0.576	0	AD_Oli
CTNND2	0.574	0	AD_Oli
EPN2	0.574	0	AD_Oli
SMIM10L1	0.572	0	AD_Oli
SPOCK3	0.572	0	AD_Oli
SPTBN1	0.572	0	AD_Oli
ANKRD44	0.572	0	AD_Oli
UBE4B	0.57	0	AD_Oli
DLG2	0.57	0	AD_Oli
CCDC88A	0.57	0	AD_Oli
CNTNAP4	0.57	0	AD_Oli
DNAJC6	0.57	0	AD_Oli
GNAQ	0.568	0	AD_Oli
CLDN11	0.568	0	AD_Oli
ARFGEF3	0.568	0	AD_Oli
SLAIN1	0.566	0	AD_Oli
FGR	0.566	0	AD_Oli
DIP2C	0.566	0	AD_Oli
GLTP	0.566	0	AD_Oli
TNIK	0.564	0	AD_Oli
DPCD	0.564	0	AD_Oli
DNM3	0.564	0	AD_Oli
KCNMB4	0.564	0	AD_Oli
PDE4B	0.564	0	AD_Oli
NCDN	0.562	0	AD_Oli
KMT2E	0.562	0	AD_Oli
SPP1	0.562	0	AD_Oli
TIAM1	0.562	0	AD_Oli
TTLL7	0.562	0	AD_Oli
CBX2	0.562	0	AD_Oli
MAML2	0.56	0	AD_Oli
DIRAS1	0.558	0	AD_Oli
PEX5L	0.558	0	AD_Oli
FBXL8	0.558	0	AD_Oli
STIP1	0.556	0	AD_Oli
DAAM2	0.556	0	AD_Oli
GRIA2	0.556	0	AD_Oli
PTRHD1	0.556	0	AD_Oli
MKLN1	0.556	0	AD_Oli
RABGAP1L	0.556	0	AD_Oli
LRP4	0.554	0	AD_Oli
ZSWIM5	0.554	0	AD_Oli
LRRC4C	0.554	0	AD_Oli
PLXDC2	0.554	0	AD_Oli
SYNJ2	0.554	0	AD_Oli
KIF13B	0.552	0	AD_Oli
GRIA4	0.552	0	AD_Oli
KDM4D	0.552	0	AD_Oli
JAG1	0.548	0	AD_Oli
PRKACB	0.548	0	AD_Oli
VRK2	0.546	0	AD_Oli
AK5	0.544	0	AD_Oli
GPR37	0.544	0	AD_Oli
ITPKB	0.544	0	AD_Oli
RTN4	0.544	0	AD_Oli
CBX8	0.544	0	AD_Oli
ZDHHC14	0.544	0	AD_Oli
PROM1	0.544	0	AD_Oli
TMTC2	0.542	0	AD_Oli
ASPA	0.542	0	AD_Oli
PIEZO2	0.542	0	AD_Oli
AGAP1	0.54	0	AD_Oli
SLC26A2	0.54	0	AD_Oli
KANK1	0.54	0	AD_Oli
CORO1C	0.54	0	AD_Oli
IFIT3	0.54	0	AD_Oli
WDPCP	0.54	0	AD_Oli
ANKH	0.54	0	AD_Oli
PTMA	0.54	0	AD_Oli
RPLP0	0.54	0	AD_Oli
PSD3	0.538	0	AD_Oli
RINT1	0.538	0	AD_Oli
SLC12A2	0.538	0	AD_Oli
SRPK2	0.538	0	AD_Oli
KAT2B	0.538	0	AD_Oli
ZCCHC24	0.536	0	AD_Oli
LIMCH1	0.536	0	AD_Oli
MYCN	0.536	0	AD_Oli
NTM	0.536	0	AD_Oli
PLLP	0.536	0	AD_Oli
CENPO	0.536	0	AD_Oli
MOB3B	0.536	0	AD_Oli
SLC25A13	0.534	0	AD_Oli
FGL1	0.534	0	AD_Oli
CLIC4	0.534	0	AD_Oli
PLEKHG3	0.534	0	AD_Oli
ANK3	0.534	0	AD_Oli
POLR2F	0.532	0	AD_Oli
RIN2	0.532	0	AD_Oli
UBE2D3	0.532	0	AD_Oli
NFKB1	0.53	0	AD_Oli
NKTR	0.53	0	AD_Oli
PIK3C2B	0.53	0	AD_Oli
STX7	0.53	0	AD_Oli
MELK	0.53	0	AD_Oli
RASGRF2	0.528	0	AD_Oli
RPS27A	0.528	0	AD_Oli
SSTR2	0.526	0	AD_Oli
TNKS	0.526	0	AD_Oli
MTMR2	0.526	0	AD_Oli
CPOX	0.524	0	AD_Oli
FAM124A	0.524	0	AD_Oli
ZHX2	0.524	0	AD_Oli
ENOSF1	0.524	0	AD_Oli
SOX10	0.524	0	AD_Oli
SIPA1L3	0.522	0	AD_Oli
RICTOR	0.522	0	AD_Oli
FOXP1	0.522	0	AD_Oli
FAM13B	0.522	0	AD_Oli
SNX1	0.522	0	AD_Oli
TALDO1	0.522	0	AD_Oli
LIPA	0.52	0	AD_Oli
ZNF532	0.52	0	AD_Oli
TEKT3	0.52	0	AD_Oli
LRRFIP2	0.52	0	AD_Oli
AKAP6	0.52	0	AD_Oli
AP3S2	0.518	0	AD_Oli
MAPRE2	0.518	0	AD_Oli
PCDH9	0.518	0	AD_Oli
PHYHIPL	0.518	0	AD_Oli
CDC42BPA	0.518	0	AD_Oli
OPALIN	0.518	0	AD_Oli
CIB2	0.516	0	AD_Oli
ADD1	0.516	0	AD_Oli
NFASC	0.516	0	AD_Oli
PDS5A	0.516	0	AD_Oli
MTMR10	0.516	0	AD_Oli
KIF13A	0.516	0	AD_Oli
ACYP2	0.516	0	AD_Oli
ARL6IP5	0.514	0	AD_Oli
RASGEF1B	0.514	0	AD_Oli
MAP3K1	0.514	0	AD_Oli
P2RX7	0.514	0	AD_Oli
BPHL	0.514	0	AD_Oli
CALD1	0.514	0	AD_Oli
LGR5	0.514	0	AD_Oli
TECPR2	0.514	0	AD_Oli
PDZD2	0.512	0	AD_Oli
UBE2E2	0.512	0	AD_Oli
UGDH	0.512	0	AD_Oli
TSPAN5	0.51	0	AD_Oli
FOXO3	0.51	0	AD_Oli
ANKRD36	0.51	0	AD_Oli
LRRC45	0.508	0	AD_Oli
WDFY3	0.508	0	AD_Oli
ANLN	0.508	0	AD_Oli
GAS7	0.508	0	AD_Oli
PRIMA1	0.506	0	AD_Oli
GNG7	0.506	0	AD_Oli
ARHGAP1	0.506	0	AD_Oli
TAOK3	0.506	0	AD_Oli
NAV1	0.506	0	AD_Oli
ST3GAL6	0.504	0	AD_Oli
TANC2	0.504	0	AD_Oli
VWC2L	0.504	0	AD_Oli
CDK18	0.504	0	AD_Oli
PPP2R2A	0.504	0	AD_Oli
ADIPOR2	0.504	0	AD_Oli
KCNK6	0.504	0	AD_Oli
DPYSL3	0.502	0	AD_Oli
RPL29	0.502	0	AD_Oli
ZBTB16	0.502	0	AD_Oli
BRINP1	0.5	0	AD_Oli
NME7	0.5	0	AD_Oli
PREX1	0.5	0	AD_Oli
ARHGEF10	0.5	0	AD_Oli
DOCK4	0.5	0	AD_Oli
MEGF9	0.498	0	AD_Oli
RHOC	0.498	0	AD_Oli
GOLGA7	0.498	0	AD_Oli
SLC1A3	0.498	0	AD_Oli
RBM48	0.498	0	AD_Oli
RHOB	0.496	0	AD_Oli
OLFM2	0.496	0	AD_Oli
HS3ST5	0.494	0	AD_Oli
KCTD8	0.494	0	AD_Oli
MOV10	0.494	0	AD_Oli
AAK1	0.492	0	AD_Oli
RAB30	0.492	0	AD_Oli
MT1M	0.492	0	AD_Oli
NFIX	0.492	0	AD_Oli
IP6K2	0.492	0	AD_Oli
OCIAD1	0.49	0	AD_Oli
NADK	0.49	0	AD_Oli
FBXL18	0.49	0	AD_Oli
SPTLC2	0.49	0	AD_Oli
FUT8	0.488	0	AD_Oli
UBE2K	0.488	0	AD_Oli
AGPAT4	0.488	0	AD_Oli
LDLRAD4	0.488	0	AD_Oli
TMC7	0.488	0	AD_Oli
CTNNA1	0.486	0	AD_Oli
INTS6	0.486	0	AD_Oli
CECR2	0.486	0	AD_Oli
PROX1	0.486	0	AD_Oli
PLEKHB1	0.486	0	AD_Oli
KBTBD3	0.484	0	AD_Oli
DENND5A	0.484	0	AD_Oli
KIF2A	0.484	0	AD_Oli
FAM102A	0.484	0	AD_Oli
CSGALNACT1	0.484	0	AD_Oli
ANKRD28	0.482	0	AD_Oli
PHLDA3	0.482	0	AD_Oli
CPNE2	0.48	0	AD_Oli
SIK2	0.48	0	AD_Oli
APMAP	0.48	0	AD_Oli
DEPTOR	0.48	0	AD_Oli
CD47	0.48	0	AD_Oli
APPBP2	0.478	0	AD_Oli
SYNM	0.478	0	AD_Oli
NENF	0.478	0	AD_Oli
SPG11	0.478	0	AD_Oli
ZNF687	0.476	0	AD_Oli
SSPN	0.476	0	AD_Oli
CAPZA1	0.476	0	AD_Oli
B3GNT9	0.476	0	AD_Oli
SCAF11	0.476	0	AD_Oli
VGLL4	0.476	0	AD_Oli
TRIT1	0.474	0	AD_Oli
AMBRA1	0.474	0	AD_Oli
TIGD6	0.474	0	AD_Oli
CDKN1A	0.472	0	AD_Oli
STAG1	0.472	0	AD_Oli
KCNJ10	0.472	0	AD_Oli
LIFR	0.472	0	AD_Oli
ARPP21	0.47	0	AD_Oli
FAM171A1	0.47	0	AD_Oli
BAMBI	0.47	0	AD_Oli
NEK8	0.47	0	AD_Oli
SOX8	0.47	0	AD_Oli
ZNF79	0.47	0	AD_Oli
THTPA	0.47	0	AD_Oli
KIAA0232	0.47	0	AD_Oli
CDK6	0.468	0	AD_Oli
ATP6V0B	0.468	0	AD_Oli
WRNIP1	0.468	0	AD_Oli
SEMA6A	0.468	0	AD_Oli
PRR5L	0.468	0	AD_Oli
PPFIBP2	0.468	0	AD_Oli
CDC14B	0.468	0	AD_Oli
FGF1	0.466	0	AD_Oli
GRIK3	0.466	0	AD_Oli
GADD45B	0.466	0	AD_Oli
TNRC6C	0.466	0	AD_Oli
TMED10	0.464	0	AD_Oli
FOXO1	0.464	0	AD_Oli
ZNF462	0.464	0	AD_Oli
COG1	0.464	0	AD_Oli
ARIH2	0.462	0	AD_Oli
HEPACAM	0.462	0	AD_Oli
IGSF8	0.462	0	AD_Oli
ARPC1A	0.46	0	AD_Oli
CLTA	0.46	0	AD_Oli
WNK1	0.46	0	AD_Oli
ELOVL1	0.458	0	AD_Oli
FSCN1	0.458	0	AD_Oli
RASSF4	0.458	0	AD_Oli
PIGN	0.456	0	AD_Oli
ATL1	0.456	0	AD_Oli
ZFAND3	0.456	0	AD_Oli
LHPP	0.456	0	AD_Oli
GOLPH3	0.456	0	AD_Oli
LITAF	0.456	0	AD_Oli
ZC3H4	0.454	0	AD_Oli
MLLT3	0.454	0	AD_Oli
CNOT2	0.454	0	AD_Oli
TBCA	0.454	0	AD_Oli
CDH8	0.452	0	AD_Oli
YKT6	0.452	0	AD_Oli
HMGXB3	0.452	0	AD_Oli
FOXN2	0.452	0	AD_Oli
VSTM2B	0.452	0	AD_Oli
ABHD6	0.452	0	AD_Oli
CTTNBP2	0.452	0	AD_Oli
TSC22D1	0.452	0	AD_Oli
ZNF281	0.45	0	AD_Oli
FBXO10	0.45	0	AD_Oli
KCNH1	0.45	0	AD_Oli
MAP4	0.45	0	AD_Oli
PLEKHJ1	0.45	0	AD_Oli
PTPRD	0.45	0	AD_Oli
RRBP1	0.45	0	AD_Oli
MAP6D1	0.45	0	AD_Oli
GTF2IRD1	0.45	0	AD_Oli
NT5DC1	0.448	0	AD_Oli
C6orf89	0.446	0	AD_Oli
BTBD3	0.446	0	AD_Oli
RPRD2	0.446	0	AD_Oli
MDH1	0.446	0	AD_Oli
SMIM4	0.446	0	AD_Oli
PDGFRL	0.446	0	AD_Oli
PLEKHG1	0.446	0	AD_Oli
MAGI1	0.446	0	AD_Oli
SRRM1	0.444	0	AD_Oli
ANAPC16	0.444	0	AD_Oli
NFIB	0.444	0	AD_Oli
TTC7A	0.444	0	AD_Oli
SLC6A1	0.444	0	AD_Oli
WDFY2	0.442	0	AD_Oli
FOXK1	0.442	0	AD_Oli
FAN1	0.442	0	AD_Oli
RAB5A	0.442	0	AD_Oli
POC1A	0.44	0	AD_Oli
AMD1	0.44	0	AD_Oli
SEMA5A	0.44	0	AD_Oli
TMEM170B	0.438	0	AD_Oli
NUP160	0.438	0	AD_Oli
EHBP1	0.438	0	AD_Oli
OSTF1	0.438	0	AD_Oli
UVRAG	0.438	0	AD_Oli
CDC20	0.438	0	AD_Oli
CDKN1B	0.436	0	AD_Oli
ARID2	0.436	0	AD_Oli
CPVL	0.436	0	AD_Oli
TLR1	0.436	0	AD_Oli
CPEB4	0.436	0	AD_Oli
CLHC1	0.434	0	AD_Oli
ZNF608	0.434	0	AD_Oli
PPP4R1	0.434	0	AD_Oli
KIF6	0.432	0	AD_Oli
MT1E	0.432	0	AD_Oli
ATP1A1	0.432	0	AD_Oli
TBL1XR1	0.432	0	AD_Oli
CCDC82	0.432	0	AD_Oli
NINJ2	0.43	0	AD_Oli
ATP11B	0.428	0	AD_Oli
MYRIP	0.428	0	AD_Oli
MTUS1	0.428	0	AD_Oli
FAHD2B	0.426	0	AD_Oli
LDHD	0.426	0	AD_Oli
SSBP3	0.426	0	AD_Oli
NEIL2	0.426	0	AD_Oli
PSMG4	0.426	0	AD_Oli
FGFRL1	0.426	0	AD_Oli
FANCL	0.426	0	AD_Oli
DPF2	0.426	0	AD_Oli
ZEB2	0.426	0	AD_Oli
DUSP10	0.424	0	AD_Oli
DNAJC21	0.424	0	AD_Oli
STK35	0.424	0	AD_Oli
EVI2A	0.424	0	AD_Oli
SASH1	0.424	0	AD_Oli
KIF24	0.424	0	AD_Oli
TADA2B	0.424	0	AD_Oli
FOXN3	0.422	0	AD_Oli
FAM168A	0.422	0	AD_Oli
SH3PXD2B	0.422	0	AD_Oli
IRF2BP2	0.422	0	AD_Oli
PCM1	0.422	0	AD_Oli
ATP6V1D	0.422	0	AD_Oli
TRMT1	0.422	0	AD_Oli
BUD13	0.422	0	AD_Oli
TNFRSF21	0.42	0	AD_Oli
FAM200B	0.42	0	AD_Oli
MYLIP	0.42	0	AD_Oli
SMIM20	0.42	0	AD_Oli
ARHGAP5	0.42	0	AD_Oli
UBE2R2	0.42	0	AD_Oli
ABCG1	0.42	0	AD_Oli
TRAPPC5	0.418	0	AD_Oli
ZNF367	0.418	0	AD_Oli
ALDH3A2	0.418	0	AD_Oli
DIMT1	0.418	0	AD_Oli
BIRC2	0.418	0	AD_Oli
YOD1	0.418	0	AD_Oli
SORCS2	0.418	0	AD_Oli
SLC2A1	0.418	0	AD_Oli
PAAF1	0.418	0	AD_Oli
CDKN2D	0.416	0	AD_Oli
CYLD	0.416	0	AD_Oli
HEY2	0.416	0	AD_Oli
FBXO32	0.414	0	AD_Oli
ARRDC2	0.414	0	AD_Oli
BET1L	0.414	0	AD_Oli
SFMBT2	0.414	0	AD_Oli
SLBP	0.414	0	AD_Oli
DPF3	0.414	0	AD_Oli
NCOR2	0.414	0	AD_Oli
PSME4	0.412	0	AD_Oli
HNRNPD	0.412	0	AD_Oli
FAM20C	0.412	0	AD_Oli
ELOVL5	0.412	0	AD_Oli
TPD52	0.412	0	AD_Oli
GARNL3	0.412	0	AD_Oli
C1orf198	0.412	0	AD_Oli
DNAJB5	0.41	0	AD_Oli
C20orf194	0.41	0	AD_Oli
NBN	0.41	0	AD_Oli
PCDH7	0.41	0	AD_Oli
MAN1C1	0.41	0	AD_Oli
SLC6A9	0.41	0	AD_Oli
PIGO	0.41	0	AD_Oli
CBFB	0.41	0	AD_Oli
ZPR1	0.41	0	AD_Oli
CDH1	0.41	0	AD_Oli
KCNH8	0.408	0	AD_Oli
AHR	0.408	0	AD_Oli
ABHD17B	0.408	0	AD_Oli
PEX1	0.408	0	AD_Oli
RNF170	0.408	0	AD_Oli
RAB11FIP4	0.408	0	AD_Oli
UBA3	0.408	0	AD_Oli
CDH11	0.406	0	AD_Oli
MRFAP1L1	0.406	0	AD_Oli
SREK1	0.406	0	AD_Oli
ENDOD1	0.406	0	AD_Oli
COMMD9	0.406	0	AD_Oli
SMARCC1	0.406	0	AD_Oli
SSR3	0.406	0	AD_Oli
BHLHE41	0.406	0	AD_Oli
TRADD	0.406	0	AD_Oli
NES	0.404	0	AD_Oli
RNF38	0.404	0	AD_Oli
COG2	0.404	0	AD_Oli
FNTB	0.404	0	AD_Oli
ANGPTL2	0.404	0	AD_Oli
ANKRD11	0.404	0	AD_Oli
MRPL48	0.404	0	AD_Oli
MAP7D1	0.404	0	AD_Oli
NUP133	0.404	0	AD_Oli
ERAP2	0.404	0	AD_Oli
ARMC9	0.404	0	AD_Oli
RPP14	0.402	0	AD_Oli
CTBP2	0.402	0	AD_Oli
POU3F3	0.402	0	AD_Oli
PRPF38B	0.402	0	AD_Oli
SKP2	0.402	0	AD_Oli
HDAC4	0.402	0	AD_Oli
RAB40B	0.4	0	AD_Oli
RGL1	0.4	0	AD_Oli
IFNGR1	0.4	0	AD_Oli
NHLH2	0.4	0	AD_Oli
PYROXD1	0.4	0	AD_Oli
TAX1BP1	0.4	0	AD_Oli
NEK9	0.4	0	AD_Oli
WWP2	0.398	0	AD_Oli
HSF4	0.398	0	AD_Oli
MPG	0.398	0	AD_Oli
CHST11	0.398	0	AD_Oli
SLC2A9	0.398	0	AD_Oli
RAB6A	0.398	0	AD_Oli
SPATA22	0.398	0	AD_Oli
PLPP3	0.398	0	AD_Oli
KLF3	0.396	0	AD_Oli
CPSF3	0.396	0	AD_Oli
NRDE2	0.396	0	AD_Oli
AKAP10	0.394	0	AD_Oli
C9orf85	0.394	0	AD_Oli
TYSND1	0.394	0	AD_Oli
MEIOB	0.394	0	AD_Oli
ABHD12	0.394	0	AD_Oli
LEKR1	0.394	0	AD_Oli
HAPLN2	0.394	0	AD_Oli
C22orf23	0.394	0	AD_Oli
PPP1R15B	0.394	0	AD_Oli
CERS5	0.394	0	AD_Oli
EFHB	0.392	0	AD_Oli
ARHGEF3	0.392	0	AD_Oli
KLF13	0.392	0	AD_Oli
STIM2	0.392	0	AD_Oli
DNAJC1	0.392	0	AD_Oli
ZNF408	0.392	0	AD_Oli
SPECC1	0.392	0	AD_Oli
CEP57	0.392	0	AD_Oli
TMEM161B	0.39	0	AD_Oli
KIAA0895	0.39	0	AD_Oli
TRAPPC12	0.39	0	AD_Oli
RHOU	0.39	0	AD_Oli
CAMK2D	0.39	0	AD_Oli
EAF1	0.39	0	AD_Oli
LTBP1	0.388	0	AD_Oli
NQO2	0.388	0	AD_Oli
SALL1	0.388	0	AD_Oli
ZFP36L2	0.388	0	AD_Oli
ATP9B	0.386	0	AD_Oli
SF3A2	0.386	0	AD_Oli
URB2	0.386	0	AD_Oli
CDC42EP2	0.384	0	AD_Oli
ENSA	0.384	0	AD_Oli
TSPAN15	0.384	0	AD_Oli
YIPF1	0.384	0	AD_Oli
AASDHPPT	0.384	0	AD_Oli
STX5	0.384	0	AD_Oli
TMEM223	0.384	0	AD_Oli
C19orf12	0.384	0	AD_Oli
RCAN2	0.382	0	AD_Oli
DAB2IP	0.382	0	AD_Oli
RNF215	0.382	0	AD_Oli
APTX	0.382	0	AD_Oli
AKAP12	0.382	0	AD_Oli
SCAP	0.38	0	AD_Oli
FTCDNL1	0.38	0	AD_Oli
OAZ2	0.38	0	AD_Oli
C17orf80	0.38	0	AD_Oli
TWSG1	0.38	0	AD_Oli
ZBTB2	0.38	0	AD_Oli
TOX3	0.378	0	AD_Oli
GRB10	0.378	0	AD_Oli
NUFIP2	0.378	0	AD_Oli
RPL30	0.378	0	AD_Oli
THADA	0.378	0	AD_Oli
RNF8	0.378	0	AD_Oli
ZSCAN30	0.376	0	AD_Oli
OLIG2	0.376	0	AD_Oli
METTL6	0.376	0	AD_Oli
DTNA	0.376	0	AD_Oli
TMEM41B	0.376	0	AD_Oli
MPP5	0.376	0	AD_Oli
ARMC3	0.374	0	AD_Oli
TAF5L	0.374	0	AD_Oli
MITF	0.374	0	AD_Oli
HOOK3	0.374	0	AD_Oli
MSANTD4	0.374	0	AD_Oli
FAM222A	0.374	0	AD_Oli
PCSK7	0.374	0	AD_Oli
DSCAM	0.372	0	AD_Oli
ATXN10	0.372	0	AD_Oli
COA4	0.372	0	AD_Oli
JRKL	0.372	0	AD_Oli
ITGB1BP1	0.372	0	AD_Oli
SPEN	0.37	0	AD_Oli
SATB2	0.37	0	AD_Oli
SH3BP4	0.37	0	AD_Oli
RAI14	0.37	0	AD_Oli
PRKCQ	0.37	0	AD_Oli
AFAP1	0.37	0	AD_Oli
TBXAS1	0.37	0	AD_Oli
TUBB2A	0.37	0	AD_Oli
TSEN15	0.368	0	AD_Oli
SH2D6	0.368	0	AD_Oli
OTUB1	0.368	0	AD_Oli
SPIRE1	0.368	0	AD_Oli
HOMEZ	0.368	0	AD_Oli
DUSP16	0.368	0	AD_Oli
ZNF785	0.366	0	AD_Oli
ZBTB41	0.366	0	AD_Oli
XYLT1	0.366	0	AD_Oli
TMPO	0.366	0	AD_Oli
BCO2	0.366	0	AD_Oli
FRS2	0.364	0	AD_Oli
SAMD13	0.364	0	AD_Oli
HIVEP2	0.364	0	AD_Oli
SLC3A2	0.364	0	AD_Oli
UBE2D2	0.364	0	AD_Oli
VAPA	0.364	0	AD_Oli
NUAK1	0.364	0	AD_Oli
ARPC5	0.362	0	AD_Oli
SMIM14	0.362	0	AD_Oli
DHX30	0.362	0	AD_Oli
SLC2A8	0.362	0	AD_Oli
PBX3	0.362	0	AD_Oli
SS18L2	0.362	0	AD_Oli
AGPAT3	0.362	0	AD_Oli
UBTF	0.362	0	AD_Oli
B4GALT5	0.362	0	AD_Oli
NINL	0.36	0	AD_Oli
DTHD1	0.36	0	AD_Oli
ATXN7L3	0.36	0	AD_Oli
CCDC15	0.36	0	AD_Oli
CBX4	0.36	0	AD_Oli
ATG13	0.36	0	AD_Oli
FREM2	0.358	0	AD_Oli
PDCL	0.358	0	AD_Oli
DCAF16	0.358	0	AD_Oli
ZCCHC2	0.358	0	AD_Oli
RAD1	0.358	0	AD_Oli
TGIF1	0.358	0	AD_Oli
THOP1	0.358	0	AD_Oli
SPSB1	0.358	0	AD_Oli
BLZF1	0.358	0	AD_Oli
CLPX	0.356	0	AD_Oli
ICOSLG	0.356	0	AD_Oli
FLYWCH1	0.356	0	AD_Oli
ZBTB47	0.356	0	AD_Oli
RAI1	0.354	0	AD_Oli
SHISA4	0.354	0	AD_Oli
ELK4	0.354	0	AD_Oli
FAM120A	0.354	0	AD_Oli
NMNAT1	0.354	0	AD_Oli
PSRC1	0.354	0	AD_Oli
TRAF4	0.354	0	AD_Oli
THOC1	0.354	0	AD_Oli
FARS2	0.352	0	AD_Oli
EFCAB5	0.352	0	AD_Oli
TMEM9B	0.352	0	AD_Oli
ZBTB18	0.35	0	AD_Oli
BAZ1A	0.35	0	AD_Oli
PCNA	0.35	0	AD_Oli
GON4L	0.35	0	AD_Oli
CDC42BPB	0.35	0	AD_Oli
RNF14	0.35	0	AD_Oli
CCDC148	0.348	0	AD_Oli
TTC14	0.348	0	AD_Oli
PHC2	0.348	0	AD_Oli
CHTOP	0.348	0	AD_Oli
SLC25A45	0.348	0	AD_Oli
TSPAN8	0.348	0	AD_Oli
YIF1B	0.348	0	AD_Oli
SH3BP5	0.348	0	AD_Oli
RBP7	0.346	0	AD_Oli
CD82	0.346	0	AD_Oli
MAP3K4	0.346	0	AD_Oli
CXXC5	0.346	0	AD_Oli
KRI1	0.346	0	AD_Oli
NAPG	0.346	0	AD_Oli
RSPRY1	0.346	0	AD_Oli
SLC9A8	0.344	0	AD_Oli
CRB1	0.344	0	AD_Oli
CD200	0.344	0	AD_Oli
VIPAS39	0.344	0	AD_Oli
NME5	0.344	0	AD_Oli
ACSS1	0.344	0	AD_Oli
CDS2	0.344	0	AD_Oli
RRNAD1	0.342	0	AD_Oli
SPG7	0.342	0	AD_Oli
PTS	0.34	0	AD_Oli
IQSEC1	0.34	0	AD_Oli
KIAA0319L	0.338	0	AD_Oli
ADORA1	0.336	0	AD_Oli
HBEGF	0.336	0	AD_Oli
MTCL1	0.336	0	AD_Oli
PCDH1	0.336	0	AD_Oli
ZBTB7A	0.336	0	AD_Oli
CREB3L2	0.336	0	AD_Oli
MTURN	0.334	0	AD_Oli
GPSM2	0.334	0	AD_Oli
SPATS2	0.334	0	AD_Oli
KBTBD11	0.334	0	AD_Oli
MXD4	0.332	0	AD_Oli
KLF6	0.332	0	AD_Oli
ABCB10	0.332	0	AD_Oli
SLC35C2	0.332	0	AD_Oli
PLGRKT	0.332	0	AD_Oli
NUP205	0.33	0	AD_Oli
ARL2BP	0.33	0	AD_Oli
ZNF337	0.33	0	AD_Oli
NUAK2	0.33	0	AD_Oli
SPRED1	0.328	0	AD_Oli
LRRTM2	0.328	0	AD_Oli
SEMA4C	0.328	0	AD_Oli
CATSPERG	0.328	0	AD_Oli
TMCC2	0.328	0	AD_Oli
VCPIP1	0.326	0	AD_Oli
HIPK3	0.324	0	AD_Oli
TIMM44	0.324	0	AD_Oli
CCDC24	0.324	0	AD_Oli
MRPS28	0.324	0	AD_Oli
MTIF2	0.324	0	AD_Oli
TMEM242	0.324	0	AD_Oli
SLC1A4	0.322	0	AD_Oli
MCMBP	0.322	0	AD_Oli
KLF7	0.322	0	AD_Oli
SERPINB1	0.32	0	AD_Oli
WDR74	0.32	0	AD_Oli
IPO9	0.32	0	AD_Oli
LMF1	0.32	0	AD_Oli
SMG7	0.32	0	AD_Oli
APCDD1	0.318	0	AD_Oli
RNF214	0.318	0	AD_Oli
SERPINB6	0.318	0	AD_Oli
REV3L	0.318	0	AD_Oli
ZNF277	0.316	0	AD_Oli
GFOD1	0.316	0	AD_Oli
TAOK1	0.316	0	AD_Oli
RCN2	0.316	0	AD_Oli
PSMB2	0.314	0	AD_Oli
RLF	0.314	0	AD_Oli
ISG20L2	0.314	0	AD_Oli
SIRPA	0.312	0	AD_Oli
DRC3	0.312	0	AD_Oli
RITA1	0.312	0	AD_Oli
KCNMA1	0.31	0	AD_Oli
HNRNPA0	0.308	0	AD_Oli
WDR91	0.308	0	AD_Oli
NDUFAF4	0.308	0	AD_Oli
PSKH1	0.308	0	AD_Oli
AEN	0.308	0	AD_Oli
BCAR1	0.306	0	AD_Oli
KHDRBS3	0.304	0	AD_Oli
NACC1	0.304	0	AD_Oli
FAHD2A	0.304	0	AD_Oli
BUB3	0.304	0	AD_Oli
RAB31	0.302	0	AD_Oli
POLL	0.302	0	AD_Oli
ANKDD1A	0.302	0	AD_Oli
NKX2-2	0.302	0	AD_Oli
ATP1B3	0.302	0	AD_Oli
FAM214B	0.302	0	AD_Oli
SLC9B1	0.3	0	AD_Oli
FAM120AOS	0.3	0	AD_Oli
BRD7	0.3	0	AD_Oli
EML6	0.3	0	AD_Oli
LSM8	0.3	0	AD_Oli
HES6	0.3	0	AD_Oli
CDH23	0.3	0	AD_Oli
ROBO3	0.3	0	AD_Oli
SUDS3	0.3	0	AD_Oli
SKIL	0.3	0	AD_Oli
ANP32A	0.3	0	AD_Oli
LMBRD2	0.3	0	AD_Oli
SWAP70	0.298	0	AD_Oli
BOLA3	0.298	0	AD_Oli
PNMA1	0.298	0	AD_Oli
DGUOK	0.296	0	AD_Oli
DUSP7	0.296	0	AD_Oli
TFAP2E	0.296	0	AD_Oli
RIC8A	0.296	0	AD_Oli
IFIT1	0.294	0	AD_Oli
SMAD7	0.294	0	AD_Oli
PFKFB2	0.294	0	AD_Oli
BNIP1	0.294	0	AD_Oli
CDYL	0.294	0	AD_Oli
TUBB2B	0.292	0	AD_Oli
FKBP14	0.292	0	AD_Oli
SMIM15	0.292	0	AD_Oli
BMI1	0.292	0	AD_Oli
BEST1	0.292	0	AD_Oli
JARID2	0.29	0	AD_Oli
FRMD8	0.29	0	AD_Oli
FNTA	0.288	0	AD_Oli
THEMIS	0.288	0	AD_Oli
FAM76B	0.286	0	AD_Oli
ETV6	0.286	0	AD_Oli
POLN	0.286	0	AD_Oli
GPC1	0.284	0	AD_Oli
PSMD5	0.284	0	AD_Oli
PIGM	0.284	0	AD_Oli
DNAJC22	0.282	0	AD_Oli
SLC25A18	0.282	0	AD_Oli
ATOH8	0.282	0	AD_Oli
TBPL1	0.282	0	AD_Oli
ITGB5	0.28	0	AD_Oli
DTNBP1	0.28	0	AD_Oli
SEC22C	0.28	0	AD_Oli
MSL2	0.278	0	AD_Oli
BOD1	0.278	0	AD_Oli
MYL12B	0.274	0	AD_Oli
EDRF1	0.274	0	AD_Oli
S100A13	0.274	0	AD_Oli
GPR37L1	0.274	0	AD_Oli
WSCD1	0.272	0	AD_Oli
IFIT5	0.27	0	AD_Oli
PDCD4	0.27	0	AD_Oli
PPP2R5C	0.27	0	AD_Oli
SPPL2B	0.27	0	AD_Oli
HIVEP1	0.268	0	AD_Oli
PGAP1	0.268	0	AD_Oli
LSM7	0.266	0	AD_Oli
SGTA	0.266	0	AD_Oli
MYL12A	0.264	0	AD_Oli
CYB5R2	0.264	0	AD_Oli
PPP2R2C	0.264	0	AD_Oli
BRIX1	0.264	0	AD_Oli
MCCC1	0.264	0	AD_Oli
LZIC	0.264	0	AD_Oli
RFFL	0.262	0	AD_Oli
FAM13C	0.262	0	AD_Oli
LDLRAP1	0.262	0	AD_Oli
BCAN	0.26	0	AD_Oli
MED28	0.258	0	AD_Oli
FLNB	0.256	0	AD_Oli
TIPARP	0.256	0	AD_Oli
TRAPPC3	0.256	0	AD_Oli
CWC15	0.256	0	AD_Oli
CHD7	0.256	0	AD_Oli
TNK2	0.252	0	AD_Oli
ADHFE1	0.252	0	AD_Oli
TFAP4	0.25	0	AD_Oli
KCNJ9	0.248	0	AD_Oli
DDX54	0.248	0	AD_Oli
ZBTB5	0.248	0	AD_Oli
ATL3	0.246	0	AD_Oli
CEP78	0.244	0	AD_Oli
TBC1D14	0.242	0	AD_Oli
PHLDB1	0.238	0	AD_Oli
NMRK1	0.236	0	AD_Oli
RAD52	0.236	0	AD_Oli
PPA1	0.234	0	AD_Oli
GNE	0.232	0	AD_Oli
GTF3C6	0.232	0	AD_Oli
TYMS	0.228	0	AD_Oli
PLEKHA8	0.228	0	AD_Oli
DHX15	0.226	0	AD_Oli
PSMG2	0.226	0	AD_Oli
ADCK1	0.226	0	AD_Oli
CA2	0.226	0	AD_Oli
PRKACA	0.224	0	AD_Oli
PXK	0.222	0	AD_Oli
PKP4	0.222	0	AD_Oli
PCF11	0.218	0	AD_Oli
APBB2	0.216	0	AD_Oli
PTK2	0.212	0	AD_Oli
NPAS3	0.208	0	AD_Oli
SNX22	0.206	0	AD_Oli
MSL1	0.204	0	AD_Oli
PBX1	0.204	0	AD_Oli
NUDT2	0.202	0	AD_Oli
PRELID3A	0.2	0	AD_Oli
FMNL2	0.198	0	AD_Oli
NKD1	0.196	0	AD_Oli
QKI	0.186	0	AD_Oli
MBP	0.176	0	AD_Oli
CPEB2	0.174	0	AD_Oli
C11orf49	0.174	0	AD_Oli
RAPGEF5	0.174	0	AD_Oli
TRIM62	0.172	0	AD_Oli
MYO5A	0.17	0	AD_Oli
GNAO1	0.162	0	AD_Oli
SYT11	0.16	0	AD_Oli
SOX2	0.154	0	AD_Oli
FAM104A	0.154	0	AD_Oli
CTIF	0.152	0	AD_Oli
B9D1	0.15	0	AD_Oli
B4GALT2	0.15	0	AD_Oli
HARBI1	0.148	0	AD_Oli
CINP	0.148	0	AD_Oli
RPTOR	0.148	0	AD_Oli
C11orf71	0.142	0	AD_Oli
EPM2AIP1	0.142	0	AD_Oli
RALGPS1	0.138	0	AD_Oli
REXO2	0.136	0	AD_Oli
NXF1	0.132	0	AD_Oli
MARK2	0.128	0	AD_Oli
RALGAPA2	0.128	0	AD_Oli
SPATA5L1	0.128	0	AD_Oli
RUSC2	0.126	0	AD_Oli
SAMD4A	0.124	0	AD_Oli
KCNA2	0.122	0	AD_Oli
PRTFDC1	0.122	0	AD_Oli
SYPL1	0.116	0	AD_Oli
DUSP1	0.114	0	AD_Oli
L2HGDH	0.114	0	AD_Oli
LYRM4	0.112	0	AD_Oli
TOB1	0.11	0	AD_Oli
TAF6L	0.11	0	AD_Oli
HMG20B	0.108	0	AD_Oli
TMEM179B	0.108	0	AD_Oli
ST7L	0.108	0	AD_Oli
LAP3	0.106	0	AD_Oli
MLH1	0.102	0	AD_Oli
UHRF2	0.082	0	AD_Oli
JUN	0.98	0	Ctrl_Oli
RORC	0.98	0	Ctrl_Oli
RXRG	0.98	0	Ctrl_Oli
FOSL2	0.98	0	Ctrl_Oli
TCF7L1	0.98	0	Ctrl_Oli
STAT1	0.98	0	Ctrl_Oli
PPARG	0.98	1	Ctrl_Oli
NR2C2	0.98	0	Ctrl_Oli
ETV5	0.98	0	Ctrl_Oli
REST	0.98	1	Ctrl_Oli
MEF2C	0.98	0	Ctrl_Oli
NR2F1	0.98	0	Ctrl_Oli
IRF1	0.98	0	Ctrl_Oli
EGR1	0.98	0	Ctrl_Oli
NR3C1	0.98	1	Ctrl_Oli
RREB1	0.98	0	Ctrl_Oli
SRF	0.98	0	Ctrl_Oli
RUNX2	0.98	0	Ctrl_Oli
ESR1	0.98	1	Ctrl_Oli
MAFK	0.98	0	Ctrl_Oli
SP4	0.98	0	Ctrl_Oli
EGR3	0.98	0	Ctrl_Oli
PLAG1	0.98	0	Ctrl_Oli
HSF1	0.98	1	Ctrl_Oli
PAX5	0.98	0	Ctrl_Oli
RORB	0.98	0	Ctrl_Oli
RXRA	0.98	0	Ctrl_Oli
SPI1	0.98	1	Ctrl_Oli
PKNOX2	0.98	0	Ctrl_Oli
TCF7L2	0.98	1	Ctrl_Oli
ZNF384	0.98	0	Ctrl_Oli
VDR	0.98	1	Ctrl_Oli
SP1	0.98	0	Ctrl_Oli
NR1H4	0.98	0	Ctrl_Oli
MAX	0.98	0	Ctrl_Oli
YY1	0.98	0	Ctrl_Oli
ONECUT1	0.98	0	Ctrl_Oli
RORA	0.98	0	Ctrl_Oli
ZNF263	0.98	0	Ctrl_Oli
CTCF	0.98	0	Ctrl_Oli
TP53	0.98	1	Ctrl_Oli
SP2	0.98	0	Ctrl_Oli
ZNF24	0.98	0	Ctrl_Oli
ONECUT2	0.98	0	Ctrl_Oli
INSM1	0.98	0	Ctrl_Oli
CTCFL	0.98	0	Ctrl_Oli
TCF3	0.98	1	Ctrl_Oli
USF2	0.98	0	Ctrl_Oli
IRF3	0.98	0	Ctrl_Oli
NR1H2	0.98	0	Ctrl_Oli
MZF1	0.98	0	Ctrl_Oli
MAFF	0.98	0	Ctrl_Oli
PPARA	0.98	1	Ctrl_Oli
PKNOX1	0.98	0	Ctrl_Oli
MTF1	0.98	0	Ctrl_Oli
GLIS1	0.98	0	Ctrl_Oli
RFX5	0.98	0	Ctrl_Oli
EGR4	0.98	0	Ctrl_Oli
ZIC1	0.98	0	Ctrl_Oli
TFAP2A	0.98	0	Ctrl_Oli
NFYA	0.98	0	Ctrl_Oli
HSF2	0.98	0	Ctrl_Oli
GATA1	0.98	1	Ctrl_Oli
HNF4G	0.98	0	Ctrl_Oli
SCRT1	0.98	0	Ctrl_Oli
GLIS3	0.98	1	Ctrl_Oli
ZNF143	0.98	0	Ctrl_Oli
ASCL1	0.98	0	Ctrl_Oli
NFYB	0.98	0	Ctrl_Oli
FOS	0.98	0	Ctrl_Oli
SMAD3	0.98	0	Ctrl_Oli
GLIS2	0.98	0	Ctrl_Oli
MAF	0.98	0	Ctrl_Oli
RARA	0.98	0	Ctrl_Oli
MAFG	0.98	0	Ctrl_Oli
SMAD2	0.98	0	Ctrl_Oli
SMAD4	0.98	0	Ctrl_Oli
CENPB	0.98	0	Ctrl_Oli
HNF4A	0.98	0	Ctrl_Oli
JUND	0.98	0	Ctrl_Oli
ATF4	0.98	0	Ctrl_Oli
POU3F1	0.98	0	Ctrl_Oli
LEF1	0.98	0	Ctrl_Oli
IRF2	0.98	1	Ctrl_Oli
EBF1	0.98	0	Ctrl_Oli
SOX4	0.98	0	Ctrl_Oli
POU3F2	0.98	0	Ctrl_Oli
NRF1	0.98	0	Ctrl_Oli
ZNF282	0.98	0	Ctrl_Oli
ZBTB33	0.98	0	Ctrl_Oli
STAT2	0.98	0	Ctrl_Oli
SOX21	0.98	0	Ctrl_Oli
TBX1	0.98	0	Ctrl_Oli
PAX7	0.98	0	Ctrl_Oli
ZBTB7B	0.98	0	Ctrl_Oli
MEF2D	0.98	0	Ctrl_Oli
BATF3	0.98	0	Ctrl_Oli
NR4A2	0.98	0	Ctrl_Oli
PAX3	0.98	0	Ctrl_Oli
TP63	0.98	0	Ctrl_Oli
IRF4	0.98	0	Ctrl_Oli
RXRB	0.98	0	Ctrl_Oli
BACH2	0.98	0	Ctrl_Oli
TBX20	0.98	0	Ctrl_Oli
TFEC	0.98	0	Ctrl_Oli
ELF4	0.98	0	Ctrl_Oli
KLF9	0.98	0	Ctrl_Oli
IRF7	0.98	0	Ctrl_Oli
EHF	0.98	0	Ctrl_Oli
ZEB1	0.98	0	Ctrl_Oli
NFKB2	0.98	0	Ctrl_Oli
RFX4	0.98	0	Ctrl_Oli
HNF1A	0.98	0	Ctrl_Oli
ELF1	0.98	0	Ctrl_Oli
ESR2	0.98	1	Ctrl_Oli
JDP2	0.98	0	Ctrl_Oli
MEF2A	0.98	0	Ctrl_Oli
HES7	0.98	0	Ctrl_Oli
SREBF1	0.98	0	Ctrl_Oli
CEBPB	0.98	0	Ctrl_Oli
NFATC2	0.98	0	Ctrl_Oli
RFX2	0.98	0	Ctrl_Oli
CEBPA	0.98	0	Ctrl_Oli
SREBF2	0.98	0	Ctrl_Oli
RUNX1	0.98	0	Ctrl_Oli
TBX19	0.98	0	Ctrl_Oli
GRHL1	0.98	0	Ctrl_Oli
FOXP2	0.98	0	Ctrl_Oli
GRHL2	0.98	0	Ctrl_Oli
RFX3	0.98	0	Ctrl_Oli
POU2F2	0.98	0	Ctrl_Oli
NR3C2	0.98	0	Ctrl_Oli
PBX2	0.98	0	Ctrl_Oli
TEAD1	0.98	0	Ctrl_Oli
MYBL2	0.98	0	Ctrl_Oli
JUNB	0.98	0	Ctrl_Oli
TEAD2	0.98	0	Ctrl_Oli
E2F6	0.98	0	Ctrl_Oli
REL	0.98	0	Ctrl_Oli
SP3	0.98	0	Ctrl_Oli
THAP1	0.98	0	Ctrl_Oli
CREB3L1	0.98	0	Ctrl_Oli
RELA	0.98	0	Ctrl_Oli
HINFP	0.98	0	Ctrl_Oli
KLF5	0.98	0	Ctrl_Oli
NRL	0.98	0	Ctrl_Oli
FOXK2	0.98	0	Ctrl_Oli
RELB	0.98	1	Ctrl_Oli
HIC2	0.98	0	Ctrl_Oli
NFE2L2	0.98	1	Ctrl_Oli
ESRRA	0.98	0	Ctrl_Oli
NR4A1	0.98	0	Ctrl_Oli
ESRRB	0.98	0	Ctrl_Oli
NR2F2	0.98	0	Ctrl_Oli
GATA6	0.98	0	Ctrl_Oli
KLF16	0.98	0	Ctrl_Oli
FOSB	0.98	0	Ctrl_Oli
ZNF354C	0.98	0	Ctrl_Oli
FLI1	0.98	0	Ctrl_Oli
FOXB1	0.98	0	Ctrl_Oli
E2F4	0.98	0	Ctrl_Oli
AR	0.98	0	Ctrl_Oli
PRRX1	0.98	0	Ctrl_Oli
GLI2	0.98	0	Ctrl_Oli
TEAD3	0.98	0	Ctrl_Oli
CEBPD	0.98	0	Ctrl_Oli
CREB3	0.98	0	Ctrl_Oli
MLX	0.98	0	Ctrl_Oli
CEBPG	0.98	0	Ctrl_Oli
ZIC4	0.98	0	Ctrl_Oli
E2F3	0.98	0	Ctrl_Oli
SOX15	0.98	0	Ctrl_Oli
DUXA	0.98	0	Ctrl_Oli
STAT3	0.98	0	Ctrl_Oli
USF1	0.98	0	Ctrl_Oli
POU5F1	0.98	0	Ctrl_Oli
MXI1	0.98	0	Ctrl_Oli
MGA	0.98	0	Ctrl_Oli
E2F1	0.98	0	Ctrl_Oli
MEIS3	0.98	0	Ctrl_Oli
XBP1	0.98	0	Ctrl_Oli
ZNF740	0.98	0	Ctrl_Oli
MEIS2	0.98	0	Ctrl_Oli
GABPA	0.98	1	Ctrl_Oli
MEIS1	0.98	0	Ctrl_Oli
HMBOX1	0.98	0	Ctrl_Oli
BHLHE22	0.98	0	Ctrl_Oli
MYBL1	0.98	0	Ctrl_Oli
BATF	0.98	0	Ctrl_Oli
OLIG1	0.98	0	Ctrl_Oli
HESX1	0.98	0	Ctrl_Oli
ELK1	0.98	0	Ctrl_Oli
NFIL3	0.98	0	Ctrl_Oli
TEF	0.98	0	Ctrl_Oli
HIF1A	0.98	0	Ctrl_Oli
FOXO6	0.98	0	Ctrl_Oli
TFE3	0.98	0	Ctrl_Oli
FOXO4	0.98	0	Ctrl_Oli
ETV1	0.98	0	Ctrl_Oli
ETS1	0.98	0	Ctrl_Oli
ELK3	0.98	0	Ctrl_Oli
ETV4	0.98	0	Ctrl_Oli
MNX1	0.98	0	Ctrl_Oli
FOXG1	0.98	0	Ctrl_Oli
NEUROD2	0.98	0	Ctrl_Oli
ETV2	0.98	0	Ctrl_Oli
TBX5	0.98	0	Ctrl_Oli
SOX9	0.98	0	Ctrl_Oli
ZBTB7C	0.98	0	Ctrl_Oli
NFATC3	0.98	0	Ctrl_Oli
DBP	0.98	0	Ctrl_Oli
SOX13	0.98	0	Ctrl_Oli
POU6F2	0.98	0	Ctrl_Oli
TFDP1	0.98	0	Ctrl_Oli
POU2F1	0.98	0	Ctrl_Oli
CREB1	0.98	1	Ctrl_Oli
MSX1	0.98	0	Ctrl_Oli
TFCP2	0.98	0	Ctrl_Oli
BHLHE40	0.98	0	Ctrl_Oli
MLXIPL	0.98	0	Ctrl_Oli
VSX1	0.98	0	Ctrl_Oli
ETV3	0.98	0	Ctrl_Oli
CLOCK	0.98	1	Ctrl_Oli
MNT	0.98	0	Ctrl_Oli
ERG	0.98	0	Ctrl_Oli
EMX1	0.98	0	Ctrl_Oli
LHX6	0.98	0	Ctrl_Oli
LHX2	0.98	0	Ctrl_Oli
EMX2	0.98	0	Ctrl_Oli
VSX2	0.98	0	Ctrl_Oli
MYB	0.98	0	Ctrl_Oli
TEAD4	0.98	0	Ctrl_Oli
VAX2	0.98	0	Ctrl_Oli
HLF	0.98	0	Ctrl_Oli
CUX1	0.98	1	Ctrl_Oli
CUX2	0.98	0	Ctrl_Oli
LMX1A	0.98	0	Ctrl_Oli
NKX6-2	0.98	0	Ctrl_Oli
POU6F1	0.98	0	Ctrl_Oli
GCM1	0.98	0	Ctrl_Oli
MEOX1	0.98	0	Ctrl_Oli
GCM2	0.98	0	Ctrl_Oli
LMX1B	0.98	0	Ctrl_Oli
SHOX	0.98	0	Ctrl_Oli
ARNT	0.98	0	Ctrl_Oli
GMEB2	0.98	0	Ctrl_Oli
ELF3	0.906	0	Ctrl_Oli
FGL1	0.906	0	Ctrl_Oli
APP	0.87	1	Ctrl_Oli
TXNDC5	0.86	0	Ctrl_Oli
FBXL7	0.858	1	Ctrl_Oli
RTN3	0.856	1	Ctrl_Oli
DPYSL2	0.854	1	Ctrl_Oli
MT3	0.854	1	Ctrl_Oli
DSCAML1	0.854	1	Ctrl_Oli
GAB2	0.854	1	Ctrl_Oli
ARAP2	0.852	1	Ctrl_Oli
SGK1	0.852	1	Ctrl_Oli
UNC5C	0.85	1	Ctrl_Oli
L3MBTL4	0.85	1	Ctrl_Oli
MOBP	0.848	1	Ctrl_Oli
TF	0.848	1	Ctrl_Oli
TMEM200C	0.842	0	Ctrl_Oli
DST	0.842	1	Ctrl_Oli
CALM1	0.842	1	Ctrl_Oli
ACTB	0.834	1	Ctrl_Oli
TEKT3	0.834	0	Ctrl_Oli
BIN1	0.832	1	Ctrl_Oli
UCHL1	0.828	1	Ctrl_Oli
ELMO1	0.828	1	Ctrl_Oli
SORT1	0.826	1	Ctrl_Oli
CBX2	0.824	0	Ctrl_Oli
SNX9	0.816	1	Ctrl_Oli
SPON1	0.812	1	Ctrl_Oli
TRPC4AP	0.81	1	Ctrl_Oli
INSR	0.81	1	Ctrl_Oli
AHSA1	0.804	1	Ctrl_Oli
CLASRP	0.802	1	Ctrl_Oli
FYN	0.802	1	Ctrl_Oli
APBB1	0.802	1	Ctrl_Oli
TFEB	0.802	1	Ctrl_Oli
WDR87	0.8	0	Ctrl_Oli
IQCK	0.798	1	Ctrl_Oli
ABCA1	0.798	1	Ctrl_Oli
DAPK2	0.798	1	Ctrl_Oli
COLGALT2	0.796	1	Ctrl_Oli
VCP	0.796	1	Ctrl_Oli
NFIC	0.786	1	Ctrl_Oli
PLPP4	0.778	1	Ctrl_Oli
EIF2S1	0.764	1	Ctrl_Oli
SGK3	0.764	1	Ctrl_Oli
TLR10	0.758	0	Ctrl_Oli
IL12A	0.754	1	Ctrl_Oli
NHLRC1	0.754	0	Ctrl_Oli
NCAPG	0.752	0	Ctrl_Oli
SH3RF1	0.75	1	Ctrl_Oli
AFF1	0.748	1	Ctrl_Oli
PTPRA	0.744	1	Ctrl_Oli
APH1B	0.74	1	Ctrl_Oli
CDK18	0.734	0	Ctrl_Oli
HEY1	0.716	0	Ctrl_Oli
DDX47	0.716	0	Ctrl_Oli
GDNF	0.714	1	Ctrl_Oli
MTAP	0.704	0	Ctrl_Oli
GPRC5B	0.704	0	Ctrl_Oli
EDIL3	0.698	0	Ctrl_Oli
ZBTB20	0.696	0	Ctrl_Oli
ARHGAP21	0.692	0	Ctrl_Oli
BMP6	0.692	0	Ctrl_Oli
SLAIN1	0.682	0	Ctrl_Oli
MSI1	0.68	0	Ctrl_Oli
ZSWIM6	0.678	0	Ctrl_Oli
CA2	0.678	0	Ctrl_Oli
PLXDC2	0.678	0	Ctrl_Oli
ERBB4	0.672	0	Ctrl_Oli
FBXL8	0.672	0	Ctrl_Oli
KCNJ11	0.67	0	Ctrl_Oli
FTH1	0.668	0	Ctrl_Oli
LIX1	0.666	0	Ctrl_Oli
PXK	0.666	0	Ctrl_Oli
SERINC2	0.664	0	Ctrl_Oli
PRUNE2	0.662	0	Ctrl_Oli
DNM3	0.662	0	Ctrl_Oli
TSPAN5	0.66	0	Ctrl_Oli
RPRD2	0.66	0	Ctrl_Oli
PCDH12	0.66	0	Ctrl_Oli
RASGRF2	0.66	0	Ctrl_Oli
DPT	0.658	0	Ctrl_Oli
NFASC	0.658	0	Ctrl_Oli
PMP22	0.658	0	Ctrl_Oli
SEMA6A	0.656	0	Ctrl_Oli
FBXL22	0.654	0	Ctrl_Oli
KNOP1	0.654	0	Ctrl_Oli
DIP2B	0.654	0	Ctrl_Oli
C9orf50	0.652	0	Ctrl_Oli
MTUS1	0.652	0	Ctrl_Oli
RERE	0.65	0	Ctrl_Oli
NTM	0.65	0	Ctrl_Oli
CBR1	0.65	0	Ctrl_Oli
FCHSD2	0.65	0	Ctrl_Oli
CSRP1	0.648	0	Ctrl_Oli
TMEM144	0.646	0	Ctrl_Oli
ATP1B1	0.644	0	Ctrl_Oli
FGFR2	0.642	0	Ctrl_Oli
SASH1	0.636	0	Ctrl_Oli
OPALIN	0.634	0	Ctrl_Oli
ATXN1	0.632	0	Ctrl_Oli
PHYHD1	0.628	0	Ctrl_Oli
SSH2	0.628	0	Ctrl_Oli
CCDC88A	0.626	0	Ctrl_Oli
NPAS3	0.626	0	Ctrl_Oli
MVB12B	0.626	0	Ctrl_Oli
SLC25A13	0.624	0	Ctrl_Oli
LIMCH1	0.624	0	Ctrl_Oli
LDLRAD4	0.624	0	Ctrl_Oli
CTNND2	0.622	0	Ctrl_Oli
TALDO1	0.622	0	Ctrl_Oli
PKP4	0.622	0	Ctrl_Oli
PHLPP1	0.62	0	Ctrl_Oli
MBP	0.62	0	Ctrl_Oli
PDE4B	0.62	0	Ctrl_Oli
TTLL7	0.62	0	Ctrl_Oli
DLG2	0.618	0	Ctrl_Oli
SLC44A1	0.618	0	Ctrl_Oli
NENF	0.618	0	Ctrl_Oli
KIRREL3	0.618	0	Ctrl_Oli
TNKS	0.618	0	Ctrl_Oli
LRP4	0.616	0	Ctrl_Oli
ZSWIM5	0.616	0	Ctrl_Oli
PPA1	0.614	0	Ctrl_Oli
SNAI1	0.614	0	Ctrl_Oli
TMED10	0.612	0	Ctrl_Oli
GPR37	0.612	0	Ctrl_Oli
RPS27A	0.612	0	Ctrl_Oli
PLLP	0.61	0	Ctrl_Oli
PTK2	0.61	0	Ctrl_Oli
OAZ2	0.608	0	Ctrl_Oli
DNAJC6	0.608	0	Ctrl_Oli
ENOX1	0.606	0	Ctrl_Oli
PTPRK	0.606	0	Ctrl_Oli
SMIM10L1	0.604	0	Ctrl_Oli
KIF1B	0.604	0	Ctrl_Oli
CDH20	0.604	0	Ctrl_Oli
UBE2E2	0.604	0	Ctrl_Oli
DOCK5	0.604	0	Ctrl_Oli
SYT11	0.602	0	Ctrl_Oli
PIP4K2A	0.602	0	Ctrl_Oli
VRK2	0.602	0	Ctrl_Oli
MAP4K5	0.6	0	Ctrl_Oli
RICTOR	0.6	0	Ctrl_Oli
LSAMP	0.598	0	Ctrl_Oli
NCAM1	0.598	0	Ctrl_Oli
ZBTB16	0.598	0	Ctrl_Oli
MAML2	0.598	0	Ctrl_Oli
PIK3C2B	0.596	0	Ctrl_Oli
OCIAD1	0.596	0	Ctrl_Oli
TNIK	0.594	0	Ctrl_Oli
SLCO3A1	0.594	0	Ctrl_Oli
DPF2	0.594	0	Ctrl_Oli
FAM107B	0.594	0	Ctrl_Oli
FRYL	0.592	0	Ctrl_Oli
KLHL32	0.59	0	Ctrl_Oli
TOM1L2	0.59	0	Ctrl_Oli
CADM2	0.59	0	Ctrl_Oli
PHLDB1	0.588	0	Ctrl_Oli
CHD7	0.588	0	Ctrl_Oli
CNTNAP4	0.588	0	Ctrl_Oli
VAPA	0.588	0	Ctrl_Oli
DIP2C	0.586	0	Ctrl_Oli
SLC24A2	0.586	0	Ctrl_Oli
CTTNBP2	0.586	0	Ctrl_Oli
PRR5L	0.584	0	Ctrl_Oli
KAT2B	0.584	0	Ctrl_Oli
LPAR1	0.582	0	Ctrl_Oli
PIEZO2	0.58	0	Ctrl_Oli
RAPGEF5	0.58	0	Ctrl_Oli
FOXP1	0.578	0	Ctrl_Oli
PBX1	0.578	0	Ctrl_Oli
KIF13A	0.578	0	Ctrl_Oli
MKLN1	0.576	0	Ctrl_Oli
RPL23A	0.576	0	Ctrl_Oli
RPL29	0.576	0	Ctrl_Oli
RHBDF1	0.576	0	Ctrl_Oli
GLTP	0.574	0	Ctrl_Oli
PDE1C	0.572	0	Ctrl_Oli
NAV1	0.572	0	Ctrl_Oli
STIP1	0.57	0	Ctrl_Oli
TMTC2	0.57	0	Ctrl_Oli
ZCCHC24	0.57	0	Ctrl_Oli
AKAP6	0.57	0	Ctrl_Oli
FMNL2	0.568	0	Ctrl_Oli
KANK1	0.568	0	Ctrl_Oli
GRIA2	0.568	0	Ctrl_Oli
AGPAT4	0.568	0	Ctrl_Oli
RTN4	0.568	0	Ctrl_Oli
PSD3	0.566	0	Ctrl_Oli
RAB30	0.566	0	Ctrl_Oli
SPOCK3	0.566	0	Ctrl_Oli
POLR2F	0.566	0	Ctrl_Oli
PSAP	0.566	0	Ctrl_Oli
TAOK1	0.566	0	Ctrl_Oli
QDPR	0.566	0	Ctrl_Oli
SYNJ2	0.566	0	Ctrl_Oli
MAGI1	0.566	0	Ctrl_Oli
CREB5	0.566	0	Ctrl_Oli
ANLN	0.564	0	Ctrl_Oli
PRKACB	0.564	0	Ctrl_Oli
NFIX	0.562	0	Ctrl_Oli
ATP6V0B	0.562	0	Ctrl_Oli
ADD1	0.56	0	Ctrl_Oli
KCNH8	0.56	0	Ctrl_Oli
SORCS2	0.56	0	Ctrl_Oli
PLEKHB1	0.56	0	Ctrl_Oli
ANKRD12	0.558	0	Ctrl_Oli
FJX1	0.558	0	Ctrl_Oli
ATXN10	0.558	0	Ctrl_Oli
SLC6A1	0.558	0	Ctrl_Oli
CPOX	0.556	0	Ctrl_Oli
PDZD2	0.556	0	Ctrl_Oli
SIK3	0.556	0	Ctrl_Oli
CECR2	0.556	0	Ctrl_Oli
SAMD5	0.556	0	Ctrl_Oli
TSC22D1	0.556	0	Ctrl_Oli
NAV2	0.556	0	Ctrl_Oli
QKI	0.556	0	Ctrl_Oli
APBB2	0.554	0	Ctrl_Oli
ENOSF1	0.554	0	Ctrl_Oli
TSC22D4	0.554	0	Ctrl_Oli
ARIH2	0.552	0	Ctrl_Oli
AAK1	0.552	0	Ctrl_Oli
SIPA1L3	0.552	0	Ctrl_Oli
DTNA	0.55	0	Ctrl_Oli
ARPP21	0.548	0	Ctrl_Oli
ANAPC16	0.548	0	Ctrl_Oli
FAM13C	0.548	0	Ctrl_Oli
KCNJ10	0.548	0	Ctrl_Oli
PTMA	0.548	0	Ctrl_Oli
TCF4	0.548	0	Ctrl_Oli
APPBP2	0.546	0	Ctrl_Oli
HEPACAM	0.546	0	Ctrl_Oli
AMBRA1	0.546	0	Ctrl_Oli
RALGDS	0.546	0	Ctrl_Oli
CLDN11	0.544	0	Ctrl_Oli
PCM1	0.544	0	Ctrl_Oli
C11orf49	0.544	0	Ctrl_Oli
CDC14B	0.544	0	Ctrl_Oli
SRPK2	0.542	0	Ctrl_Oli
RBPJ	0.54	0	Ctrl_Oli
PHYHIPL	0.54	0	Ctrl_Oli
TANC2	0.538	0	Ctrl_Oli
SHTN1	0.538	0	Ctrl_Oli
ARL6IP5	0.536	0	Ctrl_Oli
WDFY2	0.536	0	Ctrl_Oli
FRMD4B	0.536	0	Ctrl_Oli
FOXN2	0.536	0	Ctrl_Oli
LRRC4C	0.536	0	Ctrl_Oli
TECPR2	0.536	0	Ctrl_Oli
JAG1	0.534	0	Ctrl_Oli
GNAQ	0.534	0	Ctrl_Oli
GOLGA7	0.534	0	Ctrl_Oli
UVRAG	0.534	0	Ctrl_Oli
CALD1	0.534	0	Ctrl_Oli
STX7	0.534	0	Ctrl_Oli
ARHGAP5	0.532	0	Ctrl_Oli
PTPRD	0.532	0	Ctrl_Oli
ST3GAL6	0.53	0	Ctrl_Oli
NYAP1	0.53	0	Ctrl_Oli
GNG7	0.53	0	Ctrl_Oli
FAM200B	0.53	0	Ctrl_Oli
ANK3	0.53	0	Ctrl_Oli
RPLP0	0.53	0	Ctrl_Oli
LGR5	0.53	0	Ctrl_Oli
MTMR2	0.53	0	Ctrl_Oli
SRRM1	0.528	0	Ctrl_Oli
HS3ST5	0.528	0	Ctrl_Oli
UBE2K	0.528	0	Ctrl_Oli
PCDH9	0.528	0	Ctrl_Oli
FGF1	0.526	0	Ctrl_Oli
DAAM2	0.526	0	Ctrl_Oli
TBCA	0.526	0	Ctrl_Oli
NFIA	0.524	0	Ctrl_Oli
P2RX7	0.524	0	Ctrl_Oli
SLC2A1	0.522	0	Ctrl_Oli
FOXK1	0.52	0	Ctrl_Oli
POC1A	0.52	0	Ctrl_Oli
PREX1	0.52	0	Ctrl_Oli
SPTLC2	0.52	0	Ctrl_Oli
GLUL	0.518	0	Ctrl_Oli
SH3PXD2B	0.518	0	Ctrl_Oli
TAOK3	0.518	0	Ctrl_Oli
PFN2	0.518	0	Ctrl_Oli
LITAF	0.518	0	Ctrl_Oli
LRRC45	0.516	0	Ctrl_Oli
HSF4	0.516	0	Ctrl_Oli
SLC12A2	0.516	0	Ctrl_Oli
SFMBT2	0.514	0	Ctrl_Oli
SPTBN1	0.514	0	Ctrl_Oli
STAG1	0.512	0	Ctrl_Oli
IFNLR1	0.512	0	Ctrl_Oli
AK5	0.512	0	Ctrl_Oli
SYNM	0.51	0	Ctrl_Oli
NEK8	0.51	0	Ctrl_Oli
CDC42BPA	0.51	0	Ctrl_Oli
FBXO10	0.508	0	Ctrl_Oli
KCNMB4	0.508	0	Ctrl_Oli
NKTR	0.508	0	Ctrl_Oli
ZNF462	0.508	0	Ctrl_Oli
VSTM2B	0.506	0	Ctrl_Oli
ADIPOR2	0.506	0	Ctrl_Oli
CAMK2D	0.506	0	Ctrl_Oli
ZBTB7A	0.504	0	Ctrl_Oli
PTPRJ	0.504	0	Ctrl_Oli
ARMC9	0.504	0	Ctrl_Oli
ZEB2	0.504	0	Ctrl_Oli
ITPKB	0.502	0	Ctrl_Oli
PCDH7	0.502	0	Ctrl_Oli
ANKRD28	0.5	0	Ctrl_Oli
GNAO1	0.5	0	Ctrl_Oli
KIF2A	0.5	0	Ctrl_Oli
MAP4	0.5	0	Ctrl_Oli
NINJ2	0.5	0	Ctrl_Oli
SLC17A6	0.5	0	Ctrl_Oli
KIAA0232	0.5	0	Ctrl_Oli
KIF24	0.498	0	Ctrl_Oli
ZDHHC14	0.498	0	Ctrl_Oli
KLF7	0.498	0	Ctrl_Oli
ANKRD44	0.498	0	Ctrl_Oli
GRIA4	0.496	0	Ctrl_Oli
SLC22A23	0.496	0	Ctrl_Oli
AEN	0.496	0	Ctrl_Oli
LDLRAD3	0.494	0	Ctrl_Oli
RASGEF1B	0.494	0	Ctrl_Oli
HIPK2	0.494	0	Ctrl_Oli
UBE2D2	0.494	0	Ctrl_Oli
DPCD	0.492	0	Ctrl_Oli
FTCDNL1	0.492	0	Ctrl_Oli
PPP2R2A	0.492	0	Ctrl_Oli
FSCN1	0.492	0	Ctrl_Oli
FAM171A1	0.49	0	Ctrl_Oli
RASSF4	0.49	0	Ctrl_Oli
NES	0.488	0	Ctrl_Oli
CDK19	0.488	0	Ctrl_Oli
FAM168A	0.488	0	Ctrl_Oli
INTS6	0.488	0	Ctrl_Oli
KCTD8	0.488	0	Ctrl_Oli
ARHGAP1	0.488	0	Ctrl_Oli
GADD45B	0.488	0	Ctrl_Oli
ZNF79	0.488	0	Ctrl_Oli
TMCC2	0.488	0	Ctrl_Oli
PHLDA3	0.486	0	Ctrl_Oli
MYO5A	0.486	0	Ctrl_Oli
RPL30	0.486	0	Ctrl_Oli
CTNNA1	0.484	0	Ctrl_Oli
KIF13B	0.484	0	Ctrl_Oli
ANKRD11	0.484	0	Ctrl_Oli
SNX1	0.484	0	Ctrl_Oli
PDS5A	0.482	0	Ctrl_Oli
FANCL	0.482	0	Ctrl_Oli
MCCC1	0.482	0	Ctrl_Oli
ARHGEF10	0.482	0	Ctrl_Oli
RCAN2	0.48	0	Ctrl_Oli
FOXN3	0.48	0	Ctrl_Oli
MAP7D1	0.48	0	Ctrl_Oli
DNAJB5	0.478	0	Ctrl_Oli
NIPBL	0.478	0	Ctrl_Oli
AMD1	0.478	0	Ctrl_Oli
CWC15	0.478	0	Ctrl_Oli
CXXC5	0.478	0	Ctrl_Oli
SLC1A3	0.478	0	Ctrl_Oli
PSRC1	0.478	0	Ctrl_Oli
RAB40B	0.476	0	Ctrl_Oli
AKAP10	0.476	0	Ctrl_Oli
ADORA1	0.476	0	Ctrl_Oli
PRIMA1	0.476	0	Ctrl_Oli
SIK2	0.476	0	Ctrl_Oli
UBE2R2	0.476	0	Ctrl_Oli
ZNF532	0.476	0	Ctrl_Oli
OLIG2	0.474	0	Ctrl_Oli
IFIT3	0.474	0	Ctrl_Oli
CNOT2	0.474	0	Ctrl_Oli
WNK1	0.474	0	Ctrl_Oli
SSTR2	0.474	0	Ctrl_Oli
WDFY3	0.472	0	Ctrl_Oli
ANKH	0.472	0	Ctrl_Oli
TIAM1	0.472	0	Ctrl_Oli
GARNL3	0.472	0	Ctrl_Oli
LRRFIP2	0.472	0	Ctrl_Oli
EPN2	0.47	0	Ctrl_Oli
RCN2	0.47	0	Ctrl_Oli
TBL1XR1	0.47	0	Ctrl_Oli
SLC2A9	0.468	0	Ctrl_Oli
PSKH1	0.468	0	Ctrl_Oli
CEP57	0.468	0	Ctrl_Oli
FAM124A	0.466	0	Ctrl_Oli
LIPA	0.466	0	Ctrl_Oli
CLTA	0.464	0	Ctrl_Oli
CORO1C	0.464	0	Ctrl_Oli
ARRDC2	0.464	0	Ctrl_Oli
ZFAND3	0.464	0	Ctrl_Oli
PIGO	0.464	0	Ctrl_Oli
UBE4B	0.462	0	Ctrl_Oli
AGAP1	0.462	0	Ctrl_Oli
FGR	0.462	0	Ctrl_Oli
GRB10	0.462	0	Ctrl_Oli
NFIB	0.462	0	Ctrl_Oli
URB2	0.462	0	Ctrl_Oli
FAM13B	0.46	0	Ctrl_Oli
UBA3	0.46	0	Ctrl_Oli
CDKN1A	0.458	0	Ctrl_Oli
IPO9	0.458	0	Ctrl_Oli
ROBO1	0.458	0	Ctrl_Oli
SOX10	0.458	0	Ctrl_Oli
OLFM2	0.458	0	Ctrl_Oli
SLC9B1	0.456	0	Ctrl_Oli
RNF38	0.456	0	Ctrl_Oli
ENDOD1	0.456	0	Ctrl_Oli
PIGN	0.456	0	Ctrl_Oli
TNRC6C	0.456	0	Ctrl_Oli
RINT1	0.456	0	Ctrl_Oli
VAX1	0.454	0	Ctrl_Oli
BAZ1A	0.454	0	Ctrl_Oli
SLC26A2	0.454	0	Ctrl_Oli
AHR	0.454	0	Ctrl_Oli
DENND5A	0.454	0	Ctrl_Oli
MYLIP	0.454	0	Ctrl_Oli
NHLH2	0.454	0	Ctrl_Oli
RAB6A	0.454	0	Ctrl_Oli
ARPC1A	0.452	0	Ctrl_Oli
C20orf194	0.452	0	Ctrl_Oli
ATP1A1	0.452	0	Ctrl_Oli
C11orf71	0.452	0	Ctrl_Oli
RHOU	0.452	0	Ctrl_Oli
NT5DC2	0.452	0	Ctrl_Oli
MOB3B	0.452	0	Ctrl_Oli
IGSF8	0.452	0	Ctrl_Oli
SMIM4	0.45	0	Ctrl_Oli
PROX1	0.45	0	Ctrl_Oli
UBE2D3	0.45	0	Ctrl_Oli
L2HGDH	0.45	0	Ctrl_Oli
DUSP16	0.45	0	Ctrl_Oli
GAS7	0.45	0	Ctrl_Oli
PSME4	0.448	0	Ctrl_Oli
GPSM2	0.448	0	Ctrl_Oli
HIVEP2	0.448	0	Ctrl_Oli
TMEM41B	0.448	0	Ctrl_Oli
REV3L	0.448	0	Ctrl_Oli
HAPLN2	0.448	0	Ctrl_Oli
THADA	0.448	0	Ctrl_Oli
ATG13	0.448	0	Ctrl_Oli
CDC20	0.448	0	Ctrl_Oli
CPNE2	0.446	0	Ctrl_Oli
NAPG	0.446	0	Ctrl_Oli
RNF8	0.446	0	Ctrl_Oli
CDK6	0.444	0	Ctrl_Oli
FBXO32	0.444	0	Ctrl_Oli
ATP6V1D	0.444	0	Ctrl_Oli
DNAJC1	0.444	0	Ctrl_Oli
AKR1D1	0.444	0	Ctrl_Oli
NT5DC1	0.442	0	Ctrl_Oli
PLEKHG3	0.442	0	Ctrl_Oli
PLEKHG1	0.442	0	Ctrl_Oli
PTS	0.442	0	Ctrl_Oli
TGIF1	0.442	0	Ctrl_Oli
RALGPS1	0.442	0	Ctrl_Oli
HIPK3	0.44	0	Ctrl_Oli
SSBP3	0.44	0	Ctrl_Oli
RHOB	0.44	0	Ctrl_Oli
ANGPTL2	0.438	0	Ctrl_Oli
IRF2BP2	0.438	0	Ctrl_Oli
MAP3K1	0.438	0	Ctrl_Oli
KDM4D	0.438	0	Ctrl_Oli
TTC7A	0.438	0	Ctrl_Oli
CD82	0.436	0	Ctrl_Oli
CTBP2	0.434	0	Ctrl_Oli
RHOC	0.434	0	Ctrl_Oli
LEKR1	0.434	0	Ctrl_Oli
IP6K2	0.434	0	Ctrl_Oli
ERAP2	0.434	0	Ctrl_Oli
SLC25A10	0.432	0	Ctrl_Oli
AFAP1	0.432	0	Ctrl_Oli
TLR1	0.432	0	Ctrl_Oli
PHC2	0.43	0	Ctrl_Oli
ARL2BP	0.43	0	Ctrl_Oli
WRNIP1	0.43	0	Ctrl_Oli
TPD52	0.43	0	Ctrl_Oli
B4GALT5	0.43	0	Ctrl_Oli
ZNF785	0.428	0	Ctrl_Oli
ZNF281	0.428	0	Ctrl_Oli
FUT8	0.428	0	Ctrl_Oli
ABHD6	0.428	0	Ctrl_Oli
PAAF1	0.428	0	Ctrl_Oli
MPP5	0.426	0	Ctrl_Oli
LMF1	0.426	0	Ctrl_Oli
GTF2IRD1	0.426	0	Ctrl_Oli
MAPRE2	0.424	0	Ctrl_Oli
CCDC148	0.424	0	Ctrl_Oli
KMT2E	0.424	0	Ctrl_Oli
PPP4R1	0.424	0	Ctrl_Oli
TTC14	0.422	0	Ctrl_Oli
FAM120A	0.422	0	Ctrl_Oli
TMC7	0.422	0	Ctrl_Oli
DPF3	0.422	0	Ctrl_Oli
RAB11FIP4	0.422	0	Ctrl_Oli
BRINP1	0.42	0	Ctrl_Oli
ZNF367	0.42	0	Ctrl_Oli
C6orf89	0.42	0	Ctrl_Oli
ABHD12	0.42	0	Ctrl_Oli
MITF	0.42	0	Ctrl_Oli
CHST11	0.42	0	Ctrl_Oli
S100A13	0.42	0	Ctrl_Oli
CDH1	0.42	0	Ctrl_Oli
STK35	0.418	0	Ctrl_Oli
FAM120AOS	0.418	0	Ctrl_Oli
FAM102A	0.418	0	Ctrl_Oli
RAB5A	0.418	0	Ctrl_Oli
BUB3	0.418	0	Ctrl_Oli
DPYSL3	0.416	0	Ctrl_Oli
[truncated: 481 more rows]
