# Supplementary material for: Single-cell network biology characterizes cell type gene regulation for drug repurposing and phenotype prediction in Alzheimer’s disease
Source: PLoS Comput Biol. 2022 Jul 18;18(7):e1010287. doi: 10.1371/journal.pcbi.1010287 (PMC9333448; doi:10.1371/journal.pcbi.1010287)
Supplement: S9 Data — (XLSX) [file pcbi.1010287.s009.xlsx]

## Sheet: Sheet1
Data S9: Feature importance scores (of TFs) sorted in descending order in the microglia AD ML model
TF	Score
RFX2	1.454
SPI1	1.3138
PPARA	1.2864
ZNF263	1.2772
PPARG	1.1368
TAL1	1.0798
MAFG	1.0192
SP4	1.0026
MEF2A	0.9836
MEF2C	0.9778
KLF13	0.9618
RREB1	0.9568
ZNF143	0.9326
PLAG1	0.8618
SP2	0.8512
IRF2	0.8466
MAFF	0.7358
IRF1	0.7304
RXRA	0.7164
STAT2	0.7114
NR2C2	0.6932
USF2	0.6918
IRF7	0.6888
ZNF282	0.6744
IRF3	0.6736
ZIC1	0.672
MAFK	0.6586
NR1H2	0.6494
STAT1	0.6414
NFYA	0.6362
REST	0.6338
PKNOX1	0.6322
ZNF24	0.6292
PRDM1	0.6278
PBX3	0.6278
NR3C2	0.6176
HSF1	0.6136
TP53	0.6136
EBF1	0.605
NFKB1	0.5936
TGIF1	0.5906
LEF1	0.574
ESR1	0.5678
ESR2	0.5512
RFX5	0.5504
RXRB	0.5454
MEF2D	0.5342
SOX4	0.528
FOXP1	0.512
MAF	0.5002
KLF9	0.4994
EGR1	0.4842
E2F3	0.4788
SRF	0.4686
CTCF	0.4516
NFIC	0.4308
BATF3	0.4148
HSF2	0.41
IRF4	0.406
MITF	0.398
IRF8	0.3898
NR3C1	0.3886
MTF1	0.3736
NFYB	0.3598
EGR3	0.3558
TCF7L1	0.3552
GLIS3	0.3396
HNF4G	0.334
RFX3	0.3286
JUN	0.3266
RORA	0.3178
JUND	0.3114
BACH2	0.3092
POU2F2	0.3058
SMAD2	0.2992
ZNF384	0.2922
TBX19	0.2818
RUNX2	0.2722
ELF1	0.2644
NR4A2	0.2418
TCF3	0.2292
ZBTB18	0.2264
EOMES	0.2176
NFKB2	0.2172
FOS	0.2164
SP1	0.203
STAT3	0.1986
YY1	0.1964
TCF7L2	0.196
MZF1	0.1918
SMAD3	0.1894
ELF4	0.1874
ZEB1	0.1846
IRF5	0.1842
SMAD4	0.1824
ESRRB	0.182
ATF4	0.175
KLF4	0.167
E2F6	0.1666
FLI1	0.1662
JUNB	0.1618
NFATC2	0.1534
PBX2	0.1516
MAX	0.1502
ESRRA	0.144
HSF4	0.1392
XBP1	0.138
TEAD1	0.137
FOXP2	0.1324
JDP2	0.1312
ZNF740	0.1312
E2F4	0.1308
TFAP4	0.1306
CEBPB	0.122
FOXK1	0.1156
KLF16	0.114
PBX1	0.112
SREBF2	0.1104
FOSL2	0.1092
MYC	0.1026
ZBTB7A	0.0938
POU2F1	0.0894
PROX1	0.085
RBPJ	0.0842
ZBTB33	0.0836
NRF1	0.0808
FOXK2	0.0804
ZNF354C	0.0794
CEBPA	0.0786
RELA	0.0784
SP3	0.078
RELB	0.0764
TCF4	0.0682
SREBF1	0.0666
NFE2L2	0.0662
ETV6	0.0626
HIC2	0.0586
USF1	0.058
TBX21	0.0576
MEIS3	0.0568
MGA	0.056
FOXO3	0.0558
RORB	0.0532
ETS1	0.0522
REL	0.0504
MXI1	0.0484
ELK1	0.0482
RUNX1	0.047
MEIS1	0.0436
TFDP1	0.0428
ZBTB7B	0.0416
TEF	0.0414
ELK4	0.0412
POU6F2	0.0394
CREB1	0.039
RUNX3	0.0376
POU5F1	0.0368
NFIL3	0.0356
HINFP	0.0354
NFATC3	0.0352
CENPB	0.0332
GLI2	0.0324
NRL	0.0296
HMBOX1	0.0294
ETV3	0.0274
NFIA	0.0256
BATF	0.0234
NFIX	0.0222
OLIG1	0.0214
MLXIPL	0.0174
TFEB	0.0132
HLF	0.0122
CLOCK	0.0112
MYBL1	0.0092
BHLHE41	0.009
LMX1B	0.0086
GABPA	0.0082
BHLHE40	0.0072
ERG	0.0064
TFE3	0.0064
ARNT	0.0058
CEBPD	0.0056
MLX	0.005
TFCP2	0.0042
ELK3	0.004
CEBPG	0.0038
HESX1	0.0032
NKX6_2	0.0032
TFEC	0.003
MEOX1	0.0018
POU6F1	0
ETV1	0
HIF1A	0
CUX1	0
MNT	0
ETV4	0
GMEB2	0
CUX2	0
VENTX	0
ETV5	0
